# Supplementary material for: Circadian alignment of early onset caloric restriction promotes longevity in male C57BL/6J mice
Source: Science. Author manuscript; Available in PMC 2022 Jul 7. (PMC9262309; doi:10.1126/science.abk0297)
Supplement: Supplemental Data table 1 [file NIHMS1820506-supplement-Supplemental_Data_table_1.xlsx]

## Sheet: Activity
Wheel-running and feeding activity througout lifespan for all 6 feeding conditions. Related to Fig 1F-G.
Every epoch represents an averaged data of 21 days for each feeding group (which coincides with cage changes).
All mice had 6 weeks of ad libitum baseline, which correspond to epoch 1 (install, 2 months-old) and epoch 2.
			Feeding (pellets/day)		Daily wheel activity (cnt.min)
Group	Epoch	N_mice	Mean	SE	Mean	SE
AL	1	44	15.3	0.3	23.2	0.9
AL	2	44	14.7	0.2	22.9	0.7
AL	3	44	14.3	0.3	20	0.8
AL	4	44	13.8	0.3	17.7	0.8
AL	5	44	13.7	0.3	17.4	0.9
AL	6	44	13.7	0.4	15.3	0.9
AL	7	44	13.2	0.4	14.2	0.9
AL	8	43	13.6	0.4	13.9	0.8
AL	9	44	13.8	0.4	12.3	0.9
AL	10	44	14.4	0.3	12	0.8
AL	11	44	14.4	0.4	11.3	0.9
AL	12	34	15	0.4	11.3	0.8
AL	13	34	15.7	0.4	11.6	0.8
AL	14	33	16	0.4	10.4	0.7
AL	15	33	16.2	0.4	9.9	0.8
AL	16	33	16.9	0.4	9.6	0.7
AL	17	33	17.7	0.4	8.9	0.8
AL	18	33	17.2	0.4	8.8	0.8
AL	19	32	16.9	0.4	8.3	0.8
AL	20	32	17.3	0.4	7.5	0.6
AL	21	32	17.5	0.4	8.1	0.7
AL	22	32	17.4	0.5	7.4	0.7
AL	23	29	17.5	0.5	7.1	0.8
AL	24	28	18	0.5	6.5	0.7
AL	25	34	16.4	0.6	7.9	0.9
AL	26	33	17.7	0.4	7.6	0.9
AL	27	31	16.9	0.4	8.3	0.9
AL	28	30	16.7	0.4	7.9	1
AL	29	29	16.4	0.5	8.1	1
AL	30	25	16.6	0.5	8.4	0.9
AL	31	23	16.8	0.5	8	0.9
AL	32	24	17.9	0.6	8.6	1
AL	33	22	17.5	0.7	8.7	1.1
AL	34	22	17	0.7	8.3	1.3
AL	35	21	17.3	0.6	7.9	1.1
AL	36	19	16.8	0.6	7.3	0.9
AL	37	17	15	0.8	6.7	1
AL	38	15	16.3	0.7	6.4	1.1
AL	39	15	16.7	0.6	5	0.9
AL	40	13	16.6	0.4	5.8	1.2
AL	41	9	16.2	0.8	4.4	1.3
AL	42	7	16.1	1.1	4.2	1.2
AL	43	6	16.3	1.1	4.7	1
AL	44	6	16.4	1	3.8	1
AL	45	4	16	2.3	3.7	1.4
AL	46	3	17.4	2.6	4	1
AL	47	3	17.2	2.6	3.2	1.1
AL	48	3	17.2	2.8	3.4	1
AL	49	1	11.2	NA	0.8	NA
AL	50	1	10.3	NA	0.6	NA
CR-spread	1	35	13.9	0.3	25.9	1.6
CR-spread	2	35	13.6	0.3	25.7	1.4
CR-spread	3	35	10.8	0.1	26.3	1.8
CR-spread	4	35	9.9	0	24	1.5
CR-spread	5	35	9.9	0	22.3	1.4
CR-spread	6	35	9.7	0.1	21.1	1.7
CR-spread	7	35	9.4	0.1	20.9	1.5
CR-spread	8	35	9.3	0.1	19	1.4
CR-spread	9	35	8.9	0	19.4	1.4
CR-spread	10	35	9	0	16.9	1.3
CR-spread	11	35	9	0	17	1.5
CR-spread	12	35	9	0	15.8	1.4
CR-spread	13	35	9	0	16.4	1.3
CR-spread	14	35	9	0	17	1.4
CR-spread	15	35	9	0	17.3	1.2
CR-spread	16	35	9	0	17.8	1.4
CR-spread	17	35	9	0	17.9	1.7
CR-spread	18	35	9	0	15.5	1.4
CR-spread	19	34	9	0	15.4	1.3
CR-spread	20	34	9	0	16.5	1.3
CR-spread	21	34	9	0	16.4	1.6
CR-spread	22	34	9	0	15	1.2
CR-spread	23	34	9	0	16.2	1.6
CR-spread	24	34	9	0	15.6	1.4
CR-spread	25	34	9	0	18.1	2.1
CR-spread	26	31	8.9	0	16.4	1.6
CR-spread	27	31	9	0	16.1	1.5
CR-spread	28	31	9	0	16.9	1.6
CR-spread	29	30	9	0	16.3	1.5
CR-spread	30	30	9	0	14.8	1.4
CR-spread	31	29	8.9	0.1	17.2	2.2
CR-spread	32	27	9	0	16.2	2.6
CR-spread	33	27	9	0	13.1	1.4
CR-spread	34	26	9	0	12.7	1.4
CR-spread	35	24	9	0	11.7	1.3
CR-spread	36	22	9	0	13.8	1.4
CR-spread	37	22	9	0	12.7	1.6
CR-spread	38	20	9	0	14.2	1.7
CR-spread	39	19	9	0	13.3	1.8
CR-spread	40	17	9	0	12.1	1.7
CR-spread	41	16	9	0	12.7	1.7
CR-spread	42	16	8.9	0.1	10.6	1.4
CR-spread	43	14	9	0	8.5	1.5
CR-spread	44	13	9	0	8	1.2
CR-spread	45	13	9	0	6	1.6
CR-spread	46	11	9	0	6	1.8
CR-spread	47	6	9	0	6.4	2.6
CR-spread	48	6	9	0	5.5	1.9
CR-spread	49	5	9	0	4.2	1.6
CR-spread	50	5	9	0	1.6	0.2
CR-spread	51	2	9	0	2.1	1.1
CR-spread	52	2	9	0	3.7	NA
CR-spread	53	1	9	NA	3.2	NA
CR-spread	54	1	9	NA	3.9	NA
CR-12h-day	1	34	13.9	0.3	24.6	1.5
CR-12h-day	2	34	14	0.4	22.8	1
CR-12h-day	3	34	10.9	0.1	20.9	1.1
CR-12h-day	4	34	9.9	0	21	1.1
CR-12h-day	5	34	9.9	0	20.5	1.1
CR-12h-day	6	34	9.7	0	19.9	0.9
CR-12h-day	7	34	9.3	0.1	19.5	0.9
CR-12h-day	8	34	9.6	0.1	17.1	0.9
CR-12h-day	9	34	8.9	0	16.8	0.9
CR-12h-day	10	34	9	0	18.7	1
CR-12h-day	11	34	9	0	17.7	1.1
CR-12h-day	12	34	8.9	0	17	1.1
CR-12h-day	13	34	9	0	16.7	1.1
CR-12h-day	14	34	8.9	0	15.7	1.1
CR-12h-day	15	34	9	0	15.2	1
CR-12h-day	16	34	9	0	15.6	1.1
CR-12h-day	17	34	8.9	0	14.6	1.1
CR-12h-day	18	33	8.9	0	15.1	1
CR-12h-day	19	33	9	0	15.5	1.1
CR-12h-day	20	33	9	0	12.6	1.1
CR-12h-day	21	33	9	0	13.1	1.1
CR-12h-day	22	33	9	0	12.4	1.1
CR-12h-day	23	32	9	0	13.2	1.1
CR-12h-day	24	31	9	0	13.7	1.2
CR-12h-day	25	31	9	0	13.2	1.4
CR-12h-day	26	31	8.9	0	12.5	0.9
CR-12h-day	27	31	8.9	0	12.3	0.9
CR-12h-day	28	31	9	0	12.8	1.2
CR-12h-day	29	30	9	0	10.6	0.8
CR-12h-day	30	30	9	0	10.9	0.9
CR-12h-day	31	30	8.9	0	11	1
CR-12h-day	32	30	9	0	9.2	0.9
CR-12h-day	33	30	9	0	8.4	1
CR-12h-day	34	28	9	0	8.2	0.8
CR-12h-day	35	27	9	0	8.3	0.7
CR-12h-day	36	26	9	0	8.4	0.7
CR-12h-day	37	24	9	0	8.6	0.8
CR-12h-day	38	23	9	0	8.1	0.9
CR-12h-day	39	22	9	0	7.6	0.8
CR-12h-day	40	20	9	0	7.3	0.8
CR-12h-day	41	19	9	0	6.4	1.2
CR-12h-day	42	19	9	0	5.9	1
CR-12h-day	43	16	9	0	5.9	0.9
CR-12h-day	44	16	8.9	0.1	5.5	0.7
CR-12h-day	45	15	9	0	4.8	0.8
CR-12h-day	46	10	9	0	5.7	1.1
CR-12h-day	47	10	9	0	4.6	0.9
CR-12h-day	48	9	8.9	0	3.2	0.9
CR-12h-day	49	7	8.8	0.1	3.5	1
CR-12h-day	50	7	8.9	0.1	3	0.6
CR-12h-day	51	5	8.8	0.1	3.1	0.7
CR-12h-day	52	5	8.9	0	2	0.7
CR-12h-day	53	3	8.9	0.1	2	0.7
CR-12h-day	54	3	8.9	0.1	1.4	0.4
CR-12h-day	55	3	8.9	0.1	1.4	0.5
CR-12h-day	56	2	8.9	0	1.8	NA
CR-12h-day	57	1	9	NA	1.8	NA
CR-12h-day	58	1	9	NA	1.8	NA
CR-12h-day	59	1	9	NA	1.8	NA
CR-12h-day	60	1	9	NA	1.7	NA
CR-2h-day	1	34	13.8	0.3	22.7	1.1
CR-2h-day	2	34	13.5	0.3	21.8	1.1
CR-2h-day	3	34	11.3	0.2	20.3	1.2
CR-2h-day	4	34	9.9	0	20.4	1.4
CR-2h-day	5	34	9.9	0.1	20.8	1.3
CR-2h-day	6	34	9.9	0.1	17.7	1.3
CR-2h-day	7	34	9.4	0.1	15.2	1.2
CR-2h-day	8	34	9.4	0.1	15.1	1.3
CR-2h-day	9	34	9	0	15.3	1.6
CR-2h-day	10	34	9	0	15.1	1.3
CR-2h-day	11	34	9	0	14.3	1.4
CR-2h-day	12	34	9	0	15	1.4
CR-2h-day	13	34	9	0	14.1	1.5
CR-2h-day	14	34	9	0	13.3	1.4
CR-2h-day	15	34	9	0	11.9	1.2
CR-2h-day	16	34	9	0	12.9	1.3
CR-2h-day	17	34	9	0	12.2	1.3
CR-2h-day	18	34	9	0	12.1	1.3
CR-2h-day	19	32	9	0	12.5	1.5
CR-2h-day	20	32	9	0	12.1	1.3
CR-2h-day	21	32	9	0	10.1	1.2
CR-2h-day	22	32	9	0	11.6	2
CR-2h-day	23	32	9	0	11.2	1.3
CR-2h-day	24	31	9	0	11.5	1.2
CR-2h-day	25	31	9	0	11.1	1.2
CR-2h-day	26	31	9	0	8.8	0.9
CR-2h-day	27	31	9	0	8.9	1
CR-2h-day	28	30	9.1	0	8.8	0.8
CR-2h-day	29	30	9	0	9.1	0.9
CR-2h-day	30	30	9	0	8.7	1
CR-2h-day	31	30	9	0	8.1	1
CR-2h-day	32	29	9	0	8.3	0.9
CR-2h-day	33	25	9	0	7.3	0.8
CR-2h-day	34	25	9	0	6.7	0.8
CR-2h-day	35	24	9	0	6.5	1
CR-2h-day	36	23	9.1	0	7.1	1.1
CR-2h-day	37	22	9	0	7.4	1.3
CR-2h-day	38	19	9	0	5.5	0.9
CR-2h-day	39	19	9.2	0	6.3	1.2
CR-2h-day	40	19	9	0	7.2	1.4
CR-2h-day	41	18	9	0	6.2	1.1
CR-2h-day	42	17	9	0	5.3	1.2
CR-2h-day	43	17	9	0	4.7	1
CR-2h-day	44	15	9	0	4.7	1
CR-2h-day	45	12	9	0	5.2	1.2
CR-2h-day	46	11	9	0	5.4	1
CR-2h-day	47	9	9	0	5.8	1.3
CR-2h-day	48	9	9	0	8.5	4.1
CR-2h-day	49	8	9	0	6.4	2.2
CR-2h-day	50	6	9	0	4.4	0.5
CR-2h-day	51	5	9	0	3.5	0.7
CR-2h-day	52	5	9	0	2.7	0.2
CR-2h-day	53	4	9	0	2.2	0.3
CR-2h-day	54	4	9	0	1.6	0.4
CR-2h-day	55	2	9	0	2.1	0.7
CR-2h-day	56	1	9	NA	1.6	NA
CR-2h-day	57	1	9	NA	1.1	NA
CR-2h-day	58	1	9	NA	0.9	NA
CR-2h-day	59	1	9	NA	0.7	NA
CR-12h-night	1	33	13.9	0.3	27.1	1.6
CR-12h-night	2	33	13.7	0.4	28.2	1.8
CR-12h-night	3	33	11.2	0.1	29.7	1.8
CR-12h-night	4	33	9.8	0	28.2	1.9
CR-12h-night	5	33	9.8	0.1	24.3	1.6
CR-12h-night	6	33	9.8	0.1	21.7	1.5
CR-12h-night	7	33	9.5	0.1	19.8	1.4
CR-12h-night	8	33	9.3	0.1	21.4	1.2
CR-12h-night	9	33	9	0	19.6	1.4
CR-12h-night	10	33	9	0	20.3	1.5
CR-12h-night	11	33	9	0	20.6	1.6
CR-12h-night	12	33	9	0	17.6	1.3
CR-12h-night	13	33	8.9	0	18.2	1.4
CR-12h-night	14	33	9	0	16.3	1.3
CR-12h-night	15	33	9	0	14.8	1.1
CR-12h-night	16	33	9	0	13.9	1.1
CR-12h-night	17	33	9	0	14.4	1.2
CR-12h-night	18	33	9	0	14	1.2
CR-12h-night	19	33	9	0	15.1	1.4
CR-12h-night	20	32	9	0	13.8	1
CR-12h-night	21	32	9	0	14.6	1.3
CR-12h-night	22	32	9	0	14.9	1.3
CR-12h-night	23	32	9	0	13.8	1.1
CR-12h-night	24	32	9	0	12.4	0.9
CR-12h-night	25	32	9	0	13.3	1.5
CR-12h-night	26	31	8.9	0	12.7	1.4
CR-12h-night	27	31	8.9	0	12.7	1.3
CR-12h-night	28	30	8.9	0.1	12.2	1.3
CR-12h-night	29	28	9	0	12.6	1.5
CR-12h-night	30	28	9	0	12.8	1.4
CR-12h-night	31	28	9	0	11.9	1.2
CR-12h-night	32	27	9	0	11.3	1.2
CR-12h-night	33	27	9	0	11.3	1.1
CR-12h-night	34	27	9	0	11.9	1.2
CR-12h-night	35	26	8.9	0	10.5	1
CR-12h-night	36	25	8.9	0	10.6	1.1
CR-12h-night	37	25	8.9	0	10.4	1.2
CR-12h-night	38	24	8.9	0.1	9.9	1.1
CR-12h-night	39	23	8.9	0.1	9.9	1.1
CR-12h-night	40	22	8.9	0.1	9.6	1.1
CR-12h-night	41	21	8.9	0.1	8.2	1
CR-12h-night	42	20	8.9	0	8.2	1.1
CR-12h-night	43	19	9	0	7	0.7
CR-12h-night	44	18	9	0	6.5	0.7
CR-12h-night	45	18	9	0	6.5	0.9
CR-12h-night	46	17	8.9	0.1	6.1	0.7
CR-12h-night	47	17	8.9	0.1	4.3	0.5
CR-12h-night	48	16	8.8	0.1	3.2	0.5
CR-12h-night	49	12	8.8	0.1	3	0.4
CR-12h-night	50	9	8.7	0.2	2.1	0.5
CR-12h-night	51	7	8.7	0.2	2.5	0.8
CR-12h-night	52	7	8.7	0.3	1.5	0.6
CR-12h-night	53	7	8.7	0.3	0.9	0.1
CR-12h-night	54	3	9	0	0.8	NA
CR-12h-night	55	2	8.9	0	0.8	0.1
CR-12h-night	56	2	9	0	1	0
CR-12h-night	57	1	9	NA	1	NA
CR-12h-night	58	1	9	NA	1.6	NA
CR-12h-night	59	1	9	NA	1.1	NA
CR-12h-night	60	1	9	NA	1	NA
CR-2h-night	1	34	14	0.3	21.2	1.9
CR-2h-night	2	34	13.7	0.4	22.2	1.5
CR-2h-night	3	34	11.2	0.1	20.7	1.5
CR-2h-night	4	34	9.9	0	20.4	1.3
CR-2h-night	5	34	10	0	17.8	1.4
CR-2h-night	6	34	9.9	0	18.4	1.3
CR-2h-night	7	34	9.6	0.1	16.6	1.3
CR-2h-night	8	34	9.5	0.1	17.1	1.2
CR-2h-night	9	34	9	0	16.6	1.3
CR-2h-night	10	34	9	0	15.7	1.5
CR-2h-night	11	34	9	0	14.3	1.4
CR-2h-night	12	34	9	0	14.3	1.2
CR-2h-night	13	34	9	0	15.7	1.3
CR-2h-night	14	34	9	0	14.5	1.3
CR-2h-night	15	34	9	0	12.9	1.3
CR-2h-night	16	34	9	0	14	1.2
CR-2h-night	17	34	9	0	14.3	1.1
CR-2h-night	18	34	9	0	13.7	1
CR-2h-night	19	34	9	0	14.7	1.5
CR-2h-night	20	34	9	0	13.7	1.3
CR-2h-night	21	34	9	0	14	1.4
CR-2h-night	22	34	9	0	14.3	1.5
CR-2h-night	23	34	9	0	11.8	1.3
CR-2h-night	24	32	9	0	13	1.3
CR-2h-night	25	32	9	0	14.1	1.4
CR-2h-night	26	32	9	0	12.7	1.2
CR-2h-night	27	32	9	0	13.4	1.2
CR-2h-night	28	32	9.1	0	13.7	1.2
CR-2h-night	29	32	9	0	14.3	1.4
CR-2h-night	30	32	9	0	13.1	1.2
CR-2h-night	31	32	9	0	11.6	1
CR-2h-night	32	32	9	0	11.4	1.1
CR-2h-night	33	32	9	0	10.6	1.1
CR-2h-night	34	31	9	0	11.6	1.1
CR-2h-night	35	30	9	0	10.4	1.1
CR-2h-night	36	29	9	0	10.4	0.9
CR-2h-night	37	28	9	0	9.7	0.9
CR-2h-night	38	28	9.1	0	8.8	0.8
CR-2h-night	39	28	9.2	0	9.1	0.9
CR-2h-night	40	28	9	0	8.2	0.9
CR-2h-night	41	28	9	0	7.7	1
CR-2h-night	42	27	9	0	6.4	0.9
CR-2h-night	43	25	9	0	6.3	0.6
CR-2h-night	44	23	9	0	6.8	0.9
CR-2h-night	45	21	9	0	6.2	0.8
CR-2h-night	46	20	9	0	5.6	0.7
CR-2h-night	47	19	9	0	6.9	1.8
CR-2h-night	48	18	9	0	4	0.6
CR-2h-night	49	17	9	0	4.4	1.3
CR-2h-night	50	15	9	0	2.9	0.5
CR-2h-night	51	14	9	0	1.9	0.4
CR-2h-night	52	13	9	0	2.1	0.6
CR-2h-night	53	10	9	0	1.7	0.5
CR-2h-night	54	7	9	0	2.6	1.1
CR-2h-night	55	5	9	0	2.9	2.1
CR-2h-night	56	1	9	NA	1.8	NA
CR-2h-night	57	1	9	NA	0.6	NA
CR-2h-night	58	1	8.9	NA	1	NA

## Sheet: Maximum Lifespan
MAXIMUM LIFESPAN (contingency table 2x2) Fisher exact test
Fischer exact test as proposed by Wang, C., Q. Li, D. T. Redden, R. Weindruch and D. B. Allison (2004). "Statistical methods for testing effects on "maximum lifespan"." Mech Ageing Dev 125(9): 629-632.
Significant results p<0.05
AL vs CR (90th percentile)
		N alive	N dead	Fisher exact test p-value	Significance
	AL	2	41	0.1301	ns
	CR-spread	6	30
	AL	1	42	0.0187	*
	CR-day-12h	7	27
	AL	1	42	0.0205	*
	CR-day-2h	7	29
	AL	1	42	0.0187	*
	CR-night-12h	7	27
	AL	0	43	0.001	**
	CR-night-2h	8	26
Pairwise comparison between CRs (90th percentile)
		N alive	N dead	Fisher exact test p-value	Significance
	CR-night-2h	7	27	0.0256	*
	CR-spread	1	35
	CR-night-2h	5	29	0.4717	ns
	CR-day-2h	3	33
	CR-spread	3	33	0.4717	ns
	CR-day-2h	5	29

## Sheet: Necropsy and Histopathology
Blinded histopathological analysis of tissues collected at death. Number of mice with specific lesions for each feeding conditions.
		AL	CR-spread	CR-day 12h	CR-day 2h	CR-night 12h	CR-night 2h
N asessed		38	32	27	31	30	27
Total mice in study		43	36	34	36	34	34
% necropsies performed		0.883721	0.888889	0.794118	0.861111	0.882353	0.794118
Mean age at necropsy (days )		769 + 28	880 + 33	878 + 37	928 + 37	963 + 41	1033 + 28
Liver	Adenoma	5	3	6	5	5	1
	Cyst	0	0	0	1	1	0
	Fibrosis (associated with cancer)	1	0	0	0	0	0
	Fibrosis	0	0	0	0	0	0
	Hemangioma	2	0	0	0	1	0
	Hemangiosarcoma	1	0	0	0	0	0
	Hemorrage (associated with cancer, HCC or HS)	1	1	1	2	3	0
	Hepatoblastoma (with mineralization)	1	0	0	0	0	0
	Hepatocellular carcinoma (HCC)	3	6	5	9	7	4
	Histiocytic sarcoma (HS)	8	12	12	8	14	9
	Hyperplasia	0	0	1	1	1	0
	Infiltration (lymphocytes and plasma cells)	3	0	1	2	1	0
	Lipidosis	3	0	0	1	0	0
	Lymphoma	1	0	0	0	1	1
	Necrosis (associated with cancer, HCC or HS)	5	6	5	4	5	2
	Necrosis	0	0	0	1	0	0
	Neoplasia (no histology)	6	5	1	3	1	1
	Plasma cell tumor	0	1	0	0	0	0
	Thrombus	0	0	1	0	0	0
Lung	Acidophilic macrophage pneumonia	1	3	2	2	1	5
	Bronchoalveolar carcinoma	1	0	1	2	2	2
	Bronchoalveolar adenoma	5	5	2	5	5	5
	Harderian gland carcinoma metastasis	0	0	0	0	0	1
	HCC metastasis	0	2	1	1	1	0
	Hemorrage	1	0	0	0	0	2
	Histiocytic sarcoma	2	5	5	5	4	5
	Infiltration (lymphocytes and plasma cells)	0	0	0	2	0	0
	Interstitial pneumonia	0	1	0	0	0	0
	Lymphoma	2	0	0	0	0	1
	Necrosis (associated with neoplasia)	1	0	0	0	0	1
	Neoplasia	1	1	0	1	0	0
Kidney	Adenoma	0	0	0	0	0	1
	Amyloid	1	0	0	0	0	0
	Cyst	1	0	1	1	1	0
	Fibrosis (associated with nephritis or cyst)	10	0	3	4	2	2	n
	Glomerulonephritis	9	1	3	3	5	2
	Histiocytic sarcoma	1	1	0	0	2	0
	Infiltration (lymphocytes and plasma cells)	10	0	4	3	3	1
	Lymphoma	1	0	0	0	2	2
	Mineralization	0	1	0	0	1	2
	Necrosis	0	0	0	0	1	0
	Pyelonephritis	1	0	0	1	0	0
Adrenal gland	Adrenocortical carcinoma	0	0	0	0	2	1
	Adrenocortical adenoma	1	1	0	1	0	3
Spleen	Amyloid	0	0	0	0	0	0
	Hemisarcoma	0	0	0	0	0	0
	Histiocytic sarcoma	1	3	4	4	5	1
	Immature henatopoietic cells	0	1	0	0	0	0
	Lymphoma	1	0	0	1	2	0
	Neoplasia	0	0	1	0	1	0
	Thrombus	0	0	0	1	0	0
Heart	Amyloid	0	0	0	0	0	0
	Infiltration (lymphocytes and plasma cells)	0	0	0	0	0	0
	Lymphoma	0	0	0	0	1	0
	Mineralization	0	0	1	1	0	0
	Myocarditis	0	0	0	0	0	1
Mesenteric lymph nodes	Histiocytic sarcoma	0	1	1	1	0	0
	Lymphoma	0	0	0	2	0	0
	Necrosis	0	0	1	0	0	0
	Hemorrage & inflammation	0	1	0	0	0	0
Lymph nodes	Differentiated neoplastic cells	0	0	0	0	0	0
	Neoplasia	0	0	0	0	1	0
	Lymphoma	0	0	0	0	0	2
Brain	Pituitary gland adenoma	1	0	0	0	0	0
	Pituitary gland carcinoma	0	0	1	0	0	0
	Infiltration (ymphocytes)	0	0	0	1	0	0
	Meningitis	0	0	0	0	0	0
Thymus	Lymphoma	1	0	0	1	0	1
	Histiocytic sarcoma	0	0	0	0	0	0
Eye	Harderian gland carcinoma	1	0	0	0	0	1
	Harderian gland adenoma	0	1	1	0	0	0
Skin	Ulcerative dermatitis	3	0	0	1	0	0
Bone	Osteosarcoma	0	0	0	0	1	1
Pancreas	Histiocytic sarcoma	1	0	0	0	1	0
Head	Vasculitis	0	0	2	0	0	0
	Osteosarcoma	0	0	1	0	1	0
	Necrosis	0	0	0	0	0	0
Lip	Cyst	0	0	0	1	1	0
Small Intestine	Adenocarcinoma	0	0	0	0	0	0
Seminal vesicles	Expanded by eosinophilic material	7	0	0	3	0	0
	Mineralization	1	0	0	0	0	0
	Squamous cell carcinoma	1	0	0	0	0	0
Testis	Malignant interstitial cell (Leydig cell) adenocarcinoma	1	1	0	0	0	0
	Ulcer	0	0	0	1	0	0
Penis	Prolapse	1	2	2	2	4	2
Preputial gland	Squamous cell carcinoma	0	1	0	0	0	0
	Infiltration (neutrophils)	0	1	0	0	0	0
Urethra	Blockage (Cystitis)	1	0	0	0	0	0
Urinary bladder	Enlargement	3	0	0	0	0	0
	Uremia	1	0	0	0	0	0
Rectum	Rectal prolapse	0	0	1	1	2	4
Teeth	MO	1	1	0	0	0	0
