# Supplementary material for: Circadian alignment of early onset caloric restriction promotes longevity in male C57BL/6J mice
Source: Science. Author manuscript; Available in PMC 2022 Jul 7. (PMC9262309; doi:10.1126/science.abk0297)
Supplement: Supplemental Data table 2 [file NIHMS1820506-supplement-Supplemental_Data_table_2.xlsx]

## Sheet: AgingDE result for each feeding
Aging differential expression results for each feeding condition (DESeq2, aged/young)
Genes are considered differentially expressed if padj < 0.05 and FoldChange >= 1.5
	total number of genes	Group name explanation
AL	2599	Genes whose expression is differentially expressed between young and old mice under AL (up or downregulated)
CR-night-12h	1186	Genes whose expression is differentially expressed between young and old mice under CR-night-12h (up or downregulated)
CR-night-2h	669	Genes whose expression is differentially expressed between young and old mice under CR-night-2h (up or downregulated)
CR-day-12h	1095	Genes whose expression is differentially expressed between young and old mice under CR-day-12h (up or downregulated)
CR-day-2h	1468	Genes whose expression is differentially expressed between young and old mice under CR-day-2h (up or downregulated)
CR-spread	1393	Genes whose expression is differentially expressed between young and old mice under CR-spread (up or downregulated)
	AL					CR-spread				CR-day-12h				CR-day-2h				CR-night-12h				CR-night-2h
GeneID	baseMean	log2FoldChange	lfcSE	padj	Differentially expressed?	log2FoldChange	lfcSE	padj	Differentially expressed?	log2FoldChange	lfcSE	padj	Differentially expressed?	log2FoldChange	lfcSE	padj	Differentially expressed?	log2FoldChange	lfcSE	padj	Differentially expressed?	log2FoldChange	lfcSE	padj	Differentially expressed?
ENSMUSG00000068220.5_Lgals1	127.734	3.42393	0.157156	4.33307e-101	UP	1.33608	0.160566	2.49001e-14	UP	1.03013	0.159923	1.43546e-08	UP	0.732747	0.158643	2.86094e-05	UP	0.931782	0.163989	2.45558e-07	UP	0.575463	0.16018	0.00215546	NS
ENSMUSG00000018411.17_Mapt	48.3086	2.29444	0.105817	2.07386e-100	UP	0.468637	0.115684	0.000421621	NS	0.121114	0.119092	0.471235	NS	-0.145938	0.121695	0.333635	NS	0.0513535	0.119919	0.761019	NS	0.0733452	0.11925	0.686112	NS
ENSMUSG00000002944.15_Cd36	506.834	3.83589	0.184579	2.94858e-92	UP	0.667828	0.184605	0.00182144	UP	0.43102	0.183842	0.0606612	NS	0.422819	0.183842	0.0475808	NS	0.378151	0.186115	0.0905232	NS	0.105129	0.184308	0.709977	NS
ENSMUSG00000024228.12_Nudt12	454.913	1.04865	0.0584559	2.03897e-68	UP	0.360962	0.0591494	3.88594e-08	NS	0.494718	0.0595786	1.17791e-13	NS	0.336829	0.0595681	2.35967e-07	NS	0.596784	0.060261	3.13118e-20	UP	0.317485	0.0595141	2.28701e-06	NS
ENSMUSG00000008734.9_Gprc5b	20.2834	5.42123	0.321478	2.34026e-60	UP	0.698059	0.346848	0.107252	NS	0.686549	0.345179	0.118925	NS	0.189316	0.337802	0.67354	NS	-0.446711	0.355939	0.323974	NS	-0.804391	0.328849	0.0471474	DOWN
ENSMUSG00000017723.11_Wfdc2	22.5033	2.66798	0.15954	2.07962e-59	UP	-0.0459174	0.174366	0.872106	NS	-0.0746845	0.171732	0.778514	NS	-0.457013	0.171028	0.0197138	NS	-0.622886	0.18004	0.00236777	DOWN	0.161345	0.179887	0.535103	NS
ENSMUSG00000024661.6_Fth1	7490.07	0.876095	0.0546442	1.50973e-54	UP	0.220142	0.0547006	0.000463319	NS	0.193526	0.0547054	0.00309303	NS	0.15967	0.0547489	0.0103748	NS	0.151745	0.0547271	0.0169135	NS	-0.020957	0.0547125	0.81163	NS
ENSMUSG00000024391.7_Apom	798.64	-1.36777	0.0867579	9.418e-53	DOWN	-0.701488	0.0866241	1.24053e-13	DOWN	-0.561964	0.0865826	1.10884e-08	NS	-0.773072	0.0867924	1.49595e-16	DOWN	-0.566507	0.0865864	2.16862e-09	NS	-0.465984	0.0866739	1.88039e-06	NS
ENSMUSG00000075706.10_Gpx4	711.395	1.24324	0.0794038	4.61265e-52	UP	0.357451	0.0798524	8.51426e-05	NS	0.380494	0.0800275	4.60171e-05	NS	0.0346679	0.0801172	0.752109	NS	0.0202567	0.0799536	0.862347	NS	-0.000834264	0.0801796	0.995564	NS
ENSMUSG00000028657.14_Ppt1	217.17	0.848717	0.0542332	4.69477e-52	UP	0.200422	0.0573912	0.00273687	NS	0.229162	0.0578109	0.000803463	NS	0.254966	0.0587069	8.76546e-05	NS	0.347644	0.0588965	7.75161e-08	NS	0.104514	0.0580963	0.165723	NS
ENSMUSG00000039601.15_Rcan2	82.6683	2.17289	0.142364	1.71869e-49	UP	-0.0921798	0.141982	0.656404	NS	0.425819	0.141287	0.0132687	NS	0.379033	0.143456	0.0211989	NS	0.465096	0.146166	0.00552609	NS	0.330077	0.148013	0.0744804	NS
ENSMUSG00000040660.6_Cyp2b9	1712.25	6.30892	0.427837	3.80218e-46	UP	-3.48561	0.422839	4.26156e-14	DOWN	-0.971816	0.422557	0.0664603	NS	-0.984192	0.422553	0.0447067	DOWN	-0.777464	0.422633	0.129817	NS	-0.943864	0.422558	0.0738768	NS
ENSMUSG00000041293.5_Adgrf1	53.7019	-4.48865	0.305832	9.76482e-46	DOWN	0.547589	0.299148	0.147793	NS	0.106689	0.304035	0.823161	NS	0.733477	0.30738	0.0392137	UP	-0.0435857	0.296982	0.921436	NS	1.41599	0.30422	4.50552e-05	UP
ENSMUSG00000067656.13_Slc22a27	85.0026	5.11667	0.349567	1.62661e-45	UP	-1.36145	0.310493	0.000121631	DOWN	0.00920284	0.309843	0.986738	NS	0.230381	0.310107	0.567191	NS	0.443749	0.314101	0.259224	NS	-0.181928	0.311479	0.702383	NS
ENSMUSG00000059060.15_Rad51b	54.3782	4.87168	0.333996	3.21506e-45	UP	0.501484	0.319256	0.224398	NS	0.989541	0.314069	0.00921458	UP	0.497922	0.313552	0.18737	NS	1.5204	0.329272	3.32952e-05	UP	0.998664	0.316756	0.00806135	UP
ENSMUSG00000039648.14_Kyat1	606.187	-1.5648	0.10755	5.14303e-45	DOWN	-0.016761	0.107682	0.924385	NS	0.0275532	0.10781	0.875258	NS	-0.0586326	0.108055	0.684686	NS	-0.231606	0.107746	0.0716999	NS	-0.0828144	0.107823	0.603608	NS
ENSMUSG00000037440.8_Vnn1	373.236	2.27129	0.157499	3.14597e-44	UP	0.353861	0.159037	0.0716189	NS	0.106342	0.157677	0.647818	NS	-0.226503	0.157893	0.239241	NS	0.487287	0.160194	0.00826302	NS	0.167993	0.15836	0.453022	NS
ENSMUSG00000023367.14_Tmem176a	985.514	1.05715	0.0740137	2.1685e-43	UP	0.438529	0.0743882	1.18822e-07	NS	0.544411	0.0744414	9.12189e-11	NS	0.425568	0.074679	1.86919e-07	NS	0.389737	0.0745596	2.25138e-06	NS	0.298206	0.0745838	0.000556465	NS
ENSMUSG00000010025.19_Aldh3a2	2692	1.34758	0.0959887	6.63428e-42	UP	0.529071	0.0961416	8.82594e-07	NS	0.249792	0.0960526	0.0350079	NS	0.139191	0.0960922	0.234115	NS	0.502551	0.0963361	2.37233e-06	NS	0.196938	0.0961495	0.105974	NS
ENSMUSG00000043753.2_Dmrta1	16.435	2.64697	0.189187	1.23265e-41	UP	1.92755	0.189474	3.65807e-21	UP	2.16124	0.188112	2.09498e-26	UP	2.29973	0.187188	1.51434e-30	UP	2.48973	0.22685	8.79888e-25	UP	1.55837	0.186791	4.06002e-14	UP
ENSMUSG00000028664.14_Ephb2	7.36826	4.76743	0.341211	1.46818e-41	UP	-0.37255	0.417737	0.523618	NS	0.129814	0.424328	0.84887	NS	0.462324	0.441864	0.406029	NS	0.179416	0.422367	0.763133	NS	-0.339656	0.38023	0.537081	NS
ENSMUSG00000091867.2_Cyp2a22	235.965	4.98674	0.356884	1.46818e-41	UP	-2.36712	0.347742	6.81598e-10	DOWN	-0.644758	0.345714	0.147134	NS	-0.749328	0.345728	0.0635182	NS	-0.0933298	0.348304	0.853954	NS	-1.21113	0.346307	0.00293017	DOWN
ENSMUSG00000012187.13_Mogat1	5.14397	4.08792	0.293729	3.02574e-41	UP	0.532743	0.378437	0.282543	NS	0.501236	0.320757	0.236483	NS	-0.288353	0.326716	0.489924	NS	1.53632	0.495449	0.00698776	UP	0.536839	0.412187	0.339475	NS
ENSMUSG00000071650.5_Ganab	1046.24	-0.757	0.0546937	8.44197e-41	DOWN	-0.212404	0.0550448	0.000821027	NS	-0.263816	0.0549889	3.84186e-05	NS	-0.301128	0.0551683	6.29246e-07	NS	-0.405429	0.0551894	1.44211e-11	NS	-0.148577	0.0550723	0.0264717	NS
ENSMUSG00000028715.2_Cyp4a14	7853.63	3.28038	0.237737	1.45946e-40	UP	0.0722366	0.237465	0.851792	NS	-0.0511907	0.237417	0.89675	NS	-0.633865	0.237414	0.0198297	DOWN	0.677096	0.237539	0.013881	UP	-0.352954	0.237427	0.265323	NS
ENSMUSG00000022790.14_Igsf11	192.88	1.18912	0.0862048	1.48767e-40	UP	0.171495	0.0884224	0.122498	NS	0.145172	0.0881447	0.208151	NS	0.0576461	0.0888822	0.621122	NS	0.12136	0.0903966	0.286952	NS	-0.105931	0.0885129	0.386671	NS
ENSMUSG00000024526.8_Cidea	11.8695	8.68	0.633425	5.03069e-40	UP	1.73642	0.723304	0.0491007	UP	-0.193612	0.774894	0.878496	NS	0.721151	0.764827	0.457785	NS	0.762015	0.748209	0.433794	NS	-0.102396	0.776519	0.940232	NS
ENSMUSG00000022883.10_Robo1	95.0429	1.83981	0.135013	1.3841e-39	UP	-0.189263	0.138782	0.301142	NS	-0.238944	0.138341	0.184495	NS	0.0546308	0.138999	0.776762	NS	-0.059647	0.140747	0.763603	NS	-0.417629	0.139341	0.0122958	NS
ENSMUSG00000031996.17_Aplp2	2832.98	0.537163	0.0394702	1.70102e-39	NS	-0.0295336	0.0397147	0.603066	NS	-0.0393859	0.0397907	0.484601	NS	0.0172398	0.039929	0.752711	NS	-0.0368942	0.0398357	0.48033	NS	-0.0871515	0.0398632	0.0812295	NS
ENSMUSG00000027961.7_Lrrc39	12.2236	3.23634	0.24176	3.38162e-38	UP	1.15353	0.254964	7.06859e-05	UP	1.14314	0.251466	0.000101817	UP	0.825625	0.267196	0.0063421	UP	0.941473	0.27287	0.00244049	UP	0.861953	0.261438	0.0053063	UP
ENSMUSG00000026727.10_Rsu1	199.108	0.700051	0.053175	6.29733e-37	UP	0.190028	0.0559855	0.00369074	NS	0.300148	0.0566519	4.57454e-06	NS	0.426071	0.0582727	1.55162e-11	NS	0.443818	0.0576121	1.33253e-12	NS	0.247186	0.0576041	0.000188794	NS
ENSMUSG00000025232.8_Hexa	247.766	0.948316	0.0721277	7.66885e-37	UP	0.493483	0.0746555	2.15794e-09	NS	0.208107	0.0744339	0.0225348	NS	0.045915	0.0750351	0.642663	NS	0.13554	0.075608	0.140811	NS	-0.0272625	0.0748931	0.821756	NS
ENSMUSG00000025991.8_Cps1	29835.8	-1.21033	0.0923245	1.23171e-36	DOWN	-0.475631	0.0923227	4.75281e-06	NS	-0.498216	0.0923229	2.92748e-06	NS	-0.255621	0.092329	0.0153913	NS	-0.247111	0.0923249	0.0215971	NS	-0.378602	0.092322	0.000383616	NS
ENSMUSG00000026688.5_Mgst3	122.986	1.70529	0.130256	1.51016e-36	UP	-0.338395	0.127979	0.0280681	NS	-0.0481023	0.127683	0.810351	NS	-0.390273	0.127737	0.00701542	NS	-0.195088	0.128589	0.222272	NS	-0.300686	0.128159	0.0583712	NS
ENSMUSG00000022868.5_Ahsg	40328.9	-0.797654	0.0610022	1.81004e-36	DOWN	-0.131186	0.0610073	0.0830461	NS	-0.129857	0.0610095	0.0922966	NS	-0.14837	0.0610144	0.0352862	NS	-0.112481	0.0610078	0.128908	NS	-0.231508	0.0610076	0.0011152	NS
ENSMUSG00000030278.11_Cidec	35.6347	5.60044	0.4288	2.14605e-36	UP	1.66411	0.461958	0.00191377	UP	1.21197	0.435792	0.0233477	UP	-0.572867	0.435386	0.284492	NS	0.594696	0.466512	0.315378	NS	-0.671106	0.428848	0.23716	NS
ENSMUSG00000027803.14_Wwtr1	153.476	1.11974	0.0870692	2.84626e-35	UP	0.255938	0.0897886	0.0170357	NS	0.265485	0.090049	0.0156743	NS	0.456925	0.0904884	4.44666e-06	NS	0.182456	0.0912682	0.0965717	NS	0.0713159	0.0900046	0.590369	NS
ENSMUSG00000039323.18_Igfbp2	1852.48	-1.4556	0.113251	3.05671e-35	DOWN	0.0404333	0.113156	0.822979	NS	-0.119205	0.113133	0.453118	NS	-0.261756	0.113183	0.0463309	NS	-0.131218	0.113137	0.366678	NS	-0.267153	0.113082	0.0564264	NS
ENSMUSG00000031434.15_Morc4	48.1822	1.71204	0.133666	5.15444e-35	UP	-0.786447	0.137687	3.07307e-07	DOWN	-0.432215	0.135232	0.00814803	NS	-0.616513	0.136501	4.36394e-05	DOWN	-0.326331	0.140078	0.048727	NS	-0.502419	0.135825	0.00153321	NS
ENSMUSG00000054263.11_Lifr	1419.88	-1.30516	0.101887	5.15444e-35	DOWN	-0.126654	0.102123	0.35362	NS	-0.312395	0.102184	0.0118365	NS	-0.151845	0.102346	0.221765	NS	0.0398421	0.102108	0.783704	NS	0.102825	0.102194	0.48126	NS
ENSMUSG00000032808.2_Cyp2c38	1268.85	2.07234	0.162361	8.91552e-35	UP	-0.147049	0.161854	0.515161	NS	0.193068	0.161825	0.386565	NS	0.507776	0.161914	0.00555405	NS	0.514885	0.162058	0.00560758	NS	0.369045	0.161935	0.0671673	NS
ENSMUSG00000029822.15_Osbpl3	69.2186	3.63997	0.287869	3.99754e-34	UP	2.1092	0.297706	1.28196e-10	UP	1.58368	0.295386	3.44028e-06	UP	1.37845	0.295309	2.34264e-05	UP	0.954413	0.297879	0.00517561	UP	0.57547	0.293512	0.124465	NS
ENSMUSG00000019872.13_Smpdl3a	253.7	0.660217	0.0526048	1.28575e-33	UP	0.362265	0.0556337	3.84009e-09	NS	0.330506	0.055018	1.50094e-07	NS	0.345721	0.0565234	2.08987e-08	NS	0.46091	0.0567583	6.30553e-14	NS	0.332953	0.0559734	1.1179e-07	NS
ENSMUSG00000002847.6_Pla1a	211.772	-1.00287	0.080143	2.00349e-33	DOWN	-0.388727	0.0810576	2.27147e-05	NS	-0.160789	0.0815983	0.122873	NS	-0.143438	0.0826851	0.146381	NS	-0.25859	0.0805939	0.00510729	NS	-0.0369254	0.0811664	0.773758	NS
ENSMUSG00000040420.14_Cdh18	10.1931	2.54137	0.2035	2.68968e-33	UP	1.28535	0.229019	5.08698e-07	UP	0.826834	0.220003	0.00156209	UP	0.690314	0.222409	0.00610111	UP	1.7602	0.256098	2.93993e-10	UP	0.954517	0.226299	0.000249329	UP
ENSMUSG00000040612.13_Ildr2	307.255	2.04533	0.164005	3.26144e-33	UP	-0.635513	0.16225	0.000674696	DOWN	0.173262	0.16186	0.444757	NS	0.232251	0.162012	0.23963	NS	0.249162	0.162636	0.216844	NS	-0.094546	0.162365	0.703378	NS
ENSMUSG00000060317.9_Acnat2	425.974	2.60526	0.210592	1.11482e-32	UP	-0.452638	0.209111	0.0807179	NS	-0.043485	0.208935	0.900316	NS	-0.224284	0.209006	0.392819	NS	0.376118	0.209768	0.140742	NS	-0.378506	0.209534	0.163624	NS
ENSMUSG00000040785.18_Ttc3	197.832	1.11375	0.0901319	1.30472e-32	UP	0.244622	0.0924958	0.0280556	NS	0.295122	0.0919768	0.00786933	NS	0.32829	0.0921465	0.00147937	NS	0.453327	0.0939458	1.3698e-05	NS	0.24247	0.0916121	0.0298683	NS
ENSMUSG00000027870.8_Hao2	12.6493	6.18893	0.503574	2.92813e-32	UP	-0.444306	0.372593	0.375696	NS	1.6305	0.377892	0.000242072	UP	0.871342	0.366975	0.0402815	UP	1.68525	0.394573	0.00013453	UP	1.51875	0.383942	0.000643138	UP
ENSMUSG00000034118.15_Tpst1	122.394	-1.12277	0.0915039	3.66498e-32	DOWN	-0.20662	0.0927696	0.0712944	NS	-0.0852923	0.0929095	0.519268	NS	0.00853318	0.0942312	0.947683	NS	-0.0308937	0.0931296	0.817996	NS	0.0143104	0.0933201	0.929665	NS
ENSMUSG00000002831.13_Plin4	86.6179	3.18219	0.261459	1.21948e-31	UP	-0.0531715	0.26562	0.904265	NS	-0.263118	0.265626	0.484169	NS	0.0265322	0.26383	0.942314	NS	0.154844	0.267871	0.675073	NS	-0.011586	0.262939	0.979846	NS
ENSMUSG00000068877.12_Selenbp2	66.6091	-4.12482	0.339352	1.45257e-31	DOWN	0.925694	0.348409	0.0272069	UP	0.395002	0.35429	0.422607	NS	0.256669	0.351417	0.574396	NS	-1.12482	0.343915	0.00425016	DOWN	-0.583548	0.349144	0.202383	NS
ENSMUSG00000040713.12_Creg1	2874.88	0.844126	0.0694878	1.55554e-31	UP	0.387961	0.0695985	6.14716e-07	NS	0.393541	0.0695938	8.71597e-07	NS	0.222204	0.0696751	0.00473291	NS	0.507497	0.0697506	2.28318e-11	NS	0.250615	0.069622	0.00210679	NS
ENSMUSG00000020458.16_Rtn4	483.276	0.97374	0.0807388	4.43269e-31	UP	-0.0135261	0.0817028	0.919862	NS	0.0300608	0.0814369	0.814439	NS	0.25381	0.0818328	0.00613908	NS	0.169177	0.0820773	0.0854899	NS	0.0733702	0.0815146	0.533382	NS
ENSMUSG00000005220.10_Corin	7.03742	3.80764	0.317618	1.04395e-30	UP	1.60013	0.321406	1.02484e-05	UP	1.04988	0.29646	0.0030628	UP	1.41936	0.286544	6.81e-06	UP	2.2715	0.401388	2.73415e-07	UP	1.38605	0.317006	0.000138764	UP
ENSMUSG00000021208.9_Ifi27l2b	60.93	3.70349	0.31069	2.32177e-30	UP	2.25633	0.312347	5.2772e-11	UP	1.7826	0.311651	6.35075e-07	UP	1.37462	0.30982	6.03859e-05	UP	1.45495	0.317114	3.76285e-05	UP	0.407399	0.310418	0.335068	NS
ENSMUSG00000055730.16_Ces2a	734.336	-1.13414	0.0954129	3.40985e-30	DOWN	-0.256164	0.0952498	0.025225	NS	-0.0669769	0.0952684	0.63279	NS	0.0528325	0.0956929	0.678789	NS	-0.188928	0.095414	0.100124	NS	0.188255	0.0956408	0.122849	NS
ENSMUSG00000028656.14_Cap1	562.565	0.411369	0.0346252	3.54606e-30	NS	0.124549	0.0360608	0.00306473	NS	0.169749	0.0362012	5.91104e-05	NS	0.0681076	0.0367214	0.117775	NS	0.0930784	0.0367591	0.0305411	NS	-0.0018753	0.0364977	0.976392	NS
ENSMUSG00000032377.8_Plscr4	39.151	1.06994	0.0900587	3.54606e-30	UP	0.09722	0.0978797	0.471642	NS	0.0983142	0.0997388	0.486426	NS	0.476437	0.105814	4.60786e-05	NS	0.185369	0.100843	0.130075	NS	0.0857736	0.0999157	0.555794	NS
ENSMUSG00000019929.16_Dcn	1406.41	0.929493	0.078556	6.20421e-30	UP	0.244322	0.0787332	0.00868412	NS	0.482493	0.0788825	8.15864e-08	NS	0.469607	0.0790141	5.30741e-08	NS	0.554073	0.0788502	1.15154e-10	NS	0.158086	0.0788077	0.11455	NS
ENSMUSG00000028051.10_Hcn3	20.1904	5.47986	0.463748	7.25465e-30	UP	3.49428	0.34217	2.72165e-21	UP	1.26618	0.335463	0.00148362	UP	2.13345	0.339433	8.16238e-09	UP	1.5426	0.338305	4.23323e-05	UP	2.30929	0.336483	6.37516e-10	UP
ENSMUSG00000032080.6_Apoa4	6066.99	2.1475	0.18174	7.25465e-30	UP	0.208887	0.181775	0.395641	NS	-0.381942	0.181783	0.0971109	NS	-0.286593	0.181805	0.191002	NS	0.368657	0.181805	0.091223	NS	-0.284221	0.181763	0.237495	NS
ENSMUSG00000022364.14_Tbc1d31	131.328	1.73461	0.146877	7.70318e-30	UP	0.41373	0.15013	0.0214856	NS	0.431376	0.150428	0.0191784	NS	0.380489	0.150565	0.028135	NS	0.356374	0.152441	0.047854	NS	0.00170153	0.149869	0.994993	NS
ENSMUSG00000067144.6_Slc22a7	50.3851	-2.84208	0.240977	9.1665e-30	DOWN	0.0391717	0.248123	0.923283	NS	-0.559805	0.246728	0.0708622	NS	-0.232512	0.244673	0.45369	NS	-0.815259	0.242886	0.00327602	DOWN	-0.24267	0.243843	0.487436	NS
ENSMUSG00000002881.14_Nab1	607.29	0.826989	0.0703737	1.49577e-29	UP	0.156203	0.0703802	0.072473	NS	0.363837	0.0708707	9.35051e-06	NS	0.574002	0.0712521	9.94628e-14	NS	0.448189	0.0710425	8.31064e-09	NS	0.221652	0.0706754	0.00845022	NS
ENSMUSG00000028445.7_Enho	22.3632	-2.90548	0.24736	1.57128e-29	DOWN	-0.339722	0.222996	0.240273	NS	-0.0200355	0.230815	0.957789	NS	-1.16008	0.241362	1.30607e-05	DOWN	-0.892617	0.217231	0.000248566	DOWN	-0.581756	0.228072	0.0371764	NS
ENSMUSG00000054793.8_Cadm4	22.8307	-2.24258	0.191657	2.63103e-29	DOWN	-0.386693	0.187561	0.0977218	NS	-0.809649	0.192501	0.000351601	DOWN	-0.620739	0.190023	0.0037705	DOWN	-0.623353	0.182018	0.00265018	DOWN	-0.173641	0.188369	0.523448	NS
ENSMUSG00000026638.15_Irf6	226.743	-1.0736	0.091853	3.01513e-29	DOWN	0.0273674	0.0931401	0.856928	NS	-0.0263025	0.093203	0.861831	NS	0.080211	0.0938378	0.50424	NS	-0.0838952	0.0931704	0.494121	NS	0.0844952	0.0929223	0.529478	NS
ENSMUSG00000046324.12_Ermp1	238.135	1.27114	0.109275	5.63201e-29	UP	0.508282	0.111694	6.33233e-05	NS	0.447343	0.111472	0.000686034	NS	0.499653	0.111918	5.39405e-05	NS	0.262108	0.112826	0.0494402	NS	0.0569176	0.11183	0.743782	NS
ENSMUSG00000075044.12_Slc22a29	16.054	3.53251	0.303666	5.63201e-29	UP	0.152225	0.257355	0.68804	NS	0.410013	0.255026	0.221047	NS	0.655973	0.259147	0.0278493	UP	1.47902	0.296395	6.67428e-06	UP	0.611976	0.271479	0.0708841	NS
ENSMUSG00000090625.1_Gm20721	13.8502	5.79561	0.49831	5.68369e-29	UP	4.64353	0.372281	7.31834e-32	UP	2.16913	0.319757	1.97546e-09	UP	2.35976	0.311761	2.92582e-12	UP	1.60836	0.326965	9.14519e-06	UP	2.57675	0.307836	3.34596e-14	UP
ENSMUSG00000027332.11_Ivd	815.689	-0.806076	0.0693203	5.754e-29	DOWN	-0.242719	0.0697491	0.0028346	NS	-0.240784	0.0695793	0.00388676	NS	-0.25569	0.0697381	0.00104581	NS	-0.295824	0.0696718	0.000147885	NS	-0.177633	0.0696271	0.0371386	NS
ENSMUSG00000038910.6_Plcl2	110.536	0.884304	0.0761153	6.40548e-29	UP	0.103928	0.0794709	0.325047	NS	0.365862	0.0787706	7.05358e-05	NS	0.187606	0.0801169	0.0434901	NS	0.279982	0.0818476	0.00267939	NS	0.106881	0.0792891	0.319303	NS
ENSMUSG00000032231.14_Anxa2	78.8834	2.25939	0.194695	7.37572e-29	UP	0.430476	0.198861	0.0807084	NS	0.342665	0.198576	0.184941	NS	0.424016	0.199004	0.068454	NS	-0.0244067	0.20012	0.934441	NS	-0.217903	0.197811	0.433936	NS
ENSMUSG00000020102.15_Slc16a7	849.883	1.141	0.0985613	1.01067e-28	UP	-0.0719587	0.0986419	0.610909	NS	-0.00630969	0.0985889	0.969454	NS	0.35069	0.0987903	0.0015433	NS	0.276523	0.0989934	0.0160548	NS	0.00330148	0.0987384	0.985069	NS
ENSMUSG00000053646.13_Plxnb1	404.189	-0.886744	0.0766665	1.12529e-28	DOWN	-0.445422	0.0773672	2.42248e-07	NS	-0.373398	0.0774182	3.45226e-05	NS	-0.390758	0.0776905	4.86693e-06	NS	-0.52309	0.0772276	5.46964e-10	NS	-0.413144	0.0774829	2.31137e-06	NS
ENSMUSG00000030545.9_Pex11a	543.185	1.21391	0.105132	1.39588e-28	UP	0.506872	0.106141	2.44375e-05	NS	0.22254	0.105555	0.095814	NS	0.2775	0.105724	0.0221437	NS	0.528744	0.106685	7.79026e-06	NS	0.437823	0.105836	0.000337396	NS
ENSMUSG00000000440.12_Pparg	56.4763	1.84616	0.160016	1.53481e-28	UP	1.34231	0.167483	2.30826e-13	UP	1.09199	0.165939	6.62216e-09	UP	0.88162	0.166753	1.45908e-06	UP	0.739486	0.175282	0.000164939	UP	0.747702	0.168058	0.000103442	UP
ENSMUSG00000042041.6_2010003K11Rik	106.048	2.34043	0.204178	3.59643e-28	UP	1.27943	0.206874	2.48997e-08	UP	0.785749	0.205927	0.00129529	UP	0.390488	0.206722	0.110432	NS	0.811604	0.210316	0.000620365	UP	0.163146	0.207243	0.593272	NS
ENSMUSG00000050965.14_Prkca	139.796	1.08654	0.0948971	4.12824e-28	UP	-0.0824506	0.0971987	0.547027	NS	0.147216	0.0969065	0.251871	NS	-0.00261982	0.0981188	0.984678	NS	0.128801	0.0989175	0.303994	NS	-0.0502944	0.0969344	0.738224	NS
ENSMUSG00000000628.10_Hk2	10.5583	2.53188	0.221342	4.56932e-28	UP	0.415596	0.262243	0.21983	NS	0.780745	0.267779	0.0170327	UP	-0.066938	0.263867	0.857514	NS	0.443274	0.274329	0.190117	NS	-0.215233	0.258786	0.569794	NS
ENSMUSG00000047746.14_Fbxo40	7.7835	2.33756	0.204338	4.56932e-28	UP	1.58024	0.271982	1.84771e-07	UP	0.866847	0.259149	0.00542293	UP	0.999426	0.278441	0.00135748	UP	0.825678	0.261168	0.00587201	UP	0.629196	0.263578	0.0534223	NS
ENSMUSG00000032294.17_Pkm	95.8206	1.21924	0.106838	6.13805e-28	UP	-0.0891964	0.110391	0.568408	NS	0.00226957	0.110663	0.990603	NS	0.0195876	0.111071	0.901489	NS	-0.087992	0.110947	0.553461	NS	-0.344989	0.109919	0.00839933	NS
ENSMUSG00000022946.8_Dopey2	305.325	1.34326	0.117797	6.6816e-28	UP	0.0329072	0.117764	0.863711	NS	0.196018	0.117742	0.202284	NS	-0.0284432	0.117815	0.864933	NS	0.0633299	0.118807	0.70174	NS	-0.237592	0.118209	0.113766	NS
ENSMUSG00000029810.15_Tmem176b	1328.04	0.892314	0.0782552	6.6816e-28	UP	0.277465	0.0784426	0.00236564	NS	0.4543	0.0785253	4.75374e-07	NS	0.310904	0.0786745	0.000388905	NS	0.296104	0.0785457	0.000841567	NS	0.144782	0.078565	0.154079	NS
ENSMUSG00000017843.14_Ppp2r5c	393.197	0.481778	0.0422972	7.60641e-28	NS	0.254185	0.0441648	2.44448e-07	NS	0.315179	0.0441167	2.48411e-10	NS	0.323183	0.0449676	3.45864e-11	NS	0.403126	0.0452843	1.63182e-16	NS	0.268942	0.0445639	7.08707e-08	NS
ENSMUSG00000046364.14_Rpl27a	535.646	-0.849361	0.0745857	7.74549e-28	DOWN	0.279435	0.0754729	0.00138237	NS	0.237926	0.0752633	0.00893841	NS	0.125361	0.0756766	0.167376	NS	0.196859	0.0753462	0.0253126	NS	0.288949	0.0752324	0.000963431	NS
ENSMUSG00000032562.13_Gnai2	650.53	0.680565	0.0598119	8.51891e-28	UP	0.149684	0.0605757	0.0418547	NS	0.238782	0.0608322	0.000912372	NS	0.0766554	0.0610504	0.309356	NS	0.12385	0.0607355	0.0892885	NS	-0.0458516	0.0608378	0.611482	NS
ENSMUSG00000006717.6_Acot13	309.246	0.831126	0.0740332	4.75904e-27	UP	0.291684	0.0752696	0.000775875	NS	0.394527	0.0751883	5.66374e-06	NS	0.320562	0.0756572	0.000132557	NS	0.600128	0.0761441	3.71188e-13	UP	0.438048	0.0755087	2.35564e-07	NS
ENSMUSG00000003849.8_Nqo1	75.5345	2.02306	0.180801	7.14533e-27	UP	0.366131	0.178736	0.10013	NS	0.783531	0.179597	0.000202484	UP	0.301917	0.180622	0.163096	NS	0.369326	0.182078	0.0911139	NS	-0.110716	0.181256	0.688612	NS
ENSMUSG00000030109.15_Slc6a12	400.437	-1.07664	0.0972024	2.51521e-26	DOWN	-0.500682	0.0976095	5.22823e-06	NS	-0.531278	0.0973623	2.2229e-06	NS	-0.471904	0.0977555	1.19157e-05	NS	-0.67704	0.0974277	1.84367e-10	DOWN	-0.388054	0.0975961	0.00059969	NS
ENSMUSG00000078945.10_Naip2	72.743	1.03003	0.0936084	5.58556e-26	UP	0.268303	0.0985601	0.023374	NS	0.608496	0.0976583	4.4902e-08	UP	0.352019	0.099782	0.00165154	NS	0.360199	0.0998108	0.00145653	NS	0.427181	0.0989449	0.000170537	NS
ENSMUSG00000009905.5_Kdsr	182.324	0.798691	0.0728265	8.28518e-26	UP	0.228354	0.0753374	0.0105956	NS	-0.00441738	0.0752357	0.972129	NS	0.142755	0.0763681	0.114543	NS	0.192634	0.0766	0.0319103	NS	0.164261	0.0758946	0.0848202	NS
ENSMUSG00000056671.6_Prelid2	11.5264	2.49277	0.227574	9.50181e-26	UP	0.329302	0.214075	0.235124	NS	0.437366	0.210484	0.101345	NS	0.724957	0.223842	0.00409624	UP	0.559931	0.228006	0.0366703	NS	-0.0140249	0.214895	0.970327	NS
ENSMUSG00000027907.4_S100a11	60.0124	2.41856	0.221227	1.17736e-25	UP	0.772681	0.224661	0.00320481	UP	0.998543	0.226527	0.000170165	UP	0.948153	0.226393	0.000160064	UP	0.487662	0.226466	0.071204	NS	0.0221885	0.224068	0.955737	NS
ENSMUSG00000066000.12_Zfp979	10.4013	2.92011	0.267108	1.17736e-25	UP	1.96846	0.298746	2.4481e-09	UP	0.874155	0.299242	0.0167814	UP	1.32478	0.310713	0.000119024	UP	1.16363	0.348047	0.00341314	UP	1.45387	0.32575	9.77121e-05	UP
ENSMUSG00000034450.7_Gulo	2456.79	-0.897313	0.0821063	1.21317e-25	DOWN	0.146523	0.0822085	0.160503	NS	-0.056996	0.0822861	0.637961	NS	0.0860782	0.0823673	0.406584	NS	-0.170742	0.0822381	0.0829542	NS	0.0103425	0.0823181	0.943141	NS
ENSMUSG00000006378.13_Gcat	272.297	-1.00736	0.092208	1.23964e-25	DOWN	-0.412081	0.0927537	9.68209e-05	NS	-0.379037	0.0925629	0.00052036	NS	-0.446958	0.0929203	1.28659e-05	NS	-0.553657	0.0919805	4.09372e-08	NS	-0.315845	0.0922271	0.00362354	NS
ENSMUSG00000030340.16_Scnn1a	270.941	-1.57438	0.144098	1.23964e-25	DOWN	-0.58055	0.14395	0.000448935	NS	-0.252395	0.14415	0.177509	NS	-0.265015	0.144202	0.121561	NS	-0.465384	0.143488	0.00459774	NS	-0.15461	0.143669	0.446435	NS
ENSMUSG00000079523.8_Tmsb10	91.6602	1.93874	0.178221	2.04794e-25	UP	0.669365	0.180751	0.00137897	UP	0.933935	0.183084	1.07111e-05	UP	0.833196	0.182044	3.41916e-05	UP	0.822455	0.181585	4.8355e-05	UP	0.176713	0.181475	0.49827	NS
ENSMUSG00000040134.8_Rdh7	3511.8	-0.690082	0.0635196	2.36895e-25	DOWN	-0.12029	0.0636321	0.133719	NS	-0.269702	0.0636175	0.000313025	NS	-0.358522	0.0636694	2.64257e-07	NS	-0.366208	0.063651	1.69126e-07	NS	-0.083033	0.0636354	0.338549	NS
ENSMUSG00000037419.9_Endod1	26.0657	1.45429	0.133893	2.4104e-25	UP	0.169299	0.14664	0.393263	NS	0.317762	0.146592	0.0858024	NS	0.260341	0.144039	0.128574	NS	-0.137082	0.151257	0.490905	NS	-0.0333293	0.148931	0.896444	NS
ENSMUSG00000029716.13_Tfr2	2013.95	-0.749984	0.0692865	3.58578e-25	DOWN	-0.345665	0.0694236	1.02321e-05	NS	-0.173409	0.0694274	0.0437741	NS	-0.373917	0.0694587	9.14779e-07	NS	-0.351432	0.0694257	4.82745e-06	NS	-0.235708	0.0694507	0.00397085	NS
ENSMUSG00000029314.14_Gpat3	44.5802	2.9364	0.273143	7.93996e-25	UP	0.441669	0.275982	0.215121	NS	0.222628	0.266386	0.562032	NS	-0.0354158	0.26655	0.92537	NS	0.427799	0.282904	0.223939	NS	-0.0199073	0.26727	0.965882	NS
ENSMUSG00000021226.7_Acot2	62.8239	2.7688	0.257749	8.59263e-25	UP	0.48194	0.257999	0.138989	NS	0.469435	0.254073	0.151537	NS	-0.162677	0.252513	0.623372	NS	0.643843	0.260428	0.0352529	UP	-0.869724	0.252599	0.00343119	DOWN
ENSMUSG00000024507.6_Hsd17b4	2468.05	0.543904	0.0507735	1.176e-24	NS	0.192854	0.0511023	0.00109902	NS	-0.00180965	0.0510401	0.983979	NS	-0.138225	0.0510794	0.0180556	NS	0.130051	0.0511926	0.0299804	NS	-0.0720456	0.0511082	0.295302	NS
ENSMUSG00000034634.7_Ly6d	32.4833	5.48426	0.512026	1.18357e-24	UP	3.67599	0.529019	2.88288e-10	UP	2.1552	0.516189	0.000392021	UP	1.40195	0.508824	0.0159255	UP	0.998308	0.540564	0.128136	NS	0.0225269	0.507482	0.979802	NS
ENSMUSG00000031521.5_Aga	75.0071	0.656095	0.0614578	1.71699e-24	UP	0.271827	0.0697865	0.000724944	NS	0.137313	0.0689091	0.118126	NS	0.350001	0.0721733	1.08777e-05	NS	0.270307	0.071519	0.000815506	NS	0.136044	0.06994	0.128128	NS
ENSMUSG00000058207.6_Serpina3k	26976.3	-1.87515	0.176133	2.33168e-24	DOWN	0.300253	0.176138	0.182612	NS	-0.132061	0.176142	0.607774	NS	0.174118	0.176148	0.434899	NS	-0.139796	0.176136	0.553255	NS	0.524412	0.176141	0.0129823	NS
ENSMUSG00000049109.15_Themis	6.4654	4.14833	0.389885	2.47289e-24	UP	1.23835	0.471212	0.0291215	UP	1.02302	0.435261	0.0598404	NS	1.33592	0.456393	0.0100747	UP	0.941776	0.479352	0.102954	NS	0.626412	0.444614	0.295425	NS
ENSMUSG00000021259.5_Cyp46a1	41.0564	2.02283	0.190351	2.81998e-24	UP	-0.224807	0.197746	0.402048	NS	-0.116813	0.196086	0.691583	NS	0.0226783	0.195989	0.933764	NS	0.0603138	0.197277	0.833794	NS	0.158343	0.194347	0.579163	NS
ENSMUSG00000046532.8_Ar	173.952	1.13219	0.106873	3.9785e-24	UP	0.484437	0.107804	7.99152e-05	NS	0.601036	0.108012	1.31867e-06	UP	0.655633	0.108735	3.36309e-08	UP	0.788521	0.109141	3.19368e-11	UP	0.446247	0.10849	0.000366737	NS
ENSMUSG00000053219.15_Raet1e	17.9598	2.31358	0.218507	4.19088e-24	UP	0.0739005	0.243829	0.852221	NS	-0.63641	0.241981	0.0328422	DOWN	-0.0043126	0.243367	0.989538	NS	0.0793707	0.241869	0.819764	NS	-0.0115326	0.231489	0.977049	NS
ENSMUSG00000026956.15_Uap1l1	21.5075	2.6661	0.251907	4.35696e-24	UP	0.583213	0.264427	0.0745216	NS	0.569296	0.26139	0.0843526	NS	0.250419	0.257729	0.443321	NS	-0.345395	0.269746	0.313112	NS	-0.339755	0.259442	0.336479	NS
ENSMUSG00000027712.13_Anxa5	575.245	1.36668	0.129769	7.51302e-24	UP	0.473678	0.1305	0.00175176	NS	0.225536	0.130515	0.184331	NS	0.272503	0.1306	0.0749231	NS	0.111418	0.130858	0.521354	NS	-0.0109309	0.13051	0.962511	NS
ENSMUSG00000024924.14_Vldlr	72.0234	2.11258	0.200705	7.92799e-24	UP	-1.17582	0.198273	9.88702e-08	DOWN	-0.52095	0.193736	0.0287289	NS	-0.744303	0.195832	0.000663832	DOWN	-0.182244	0.199434	0.487066	NS	-0.190287	0.196302	0.500284	NS
ENSMUSG00000040356.16_Skiv2l	325.766	-0.537487	0.051077	8.09123e-24	NS	-0.227454	0.0528322	0.000165838	NS	-0.260971	0.0526115	1.95039e-05	NS	-0.489444	0.0529329	1.01466e-17	NS	-0.521244	0.0529892	5.75744e-20	NS	-0.343627	0.052806	5.36076e-09	NS
ENSMUSG00000038745.15_Nlrp6	1008.73	-0.777589	0.0740733	1.04537e-23	DOWN	-0.0343928	0.0745381	0.762884	NS	-0.0839905	0.0744071	0.416618	NS	-0.021656	0.07449	0.835533	NS	-0.135593	0.0745415	0.134744	NS	0.190764	0.074493	0.0363939	NS
ENSMUSG00000057236.10_Rbbp4	516.118	-0.584449	0.0556761	1.04537e-23	NS	0.24068	0.0567621	0.000211534	NS	0.159726	0.0567127	0.0215281	NS	0.198465	0.0572492	0.00201033	NS	0.12338	0.0570224	0.0696854	NS	0.319373	0.0568691	6.05417e-07	NS
ENSMUSG00000025545.9_Clybl	257.523	0.573912	0.055071	2.31189e-23	NS	0.0452986	0.0567209	0.573317	NS	0.294549	0.0571738	8.6381e-06	NS	0.252716	0.0577774	7.7442e-05	NS	0.388377	0.0578774	8.18651e-10	NS	0.197274	0.0574337	0.00351546	NS
ENSMUSG00000021579.4_Lrrc14b	8.71312	2.33872	0.22531	3.53714e-23	UP	1.21679	0.244208	1.00704e-05	UP	1.03333	0.243919	0.000316395	UP	0.175178	0.253555	0.596401	NS	0.757139	0.268255	0.0149096	UP	0.282353	0.263402	0.448258	NS
ENSMUSG00000055782.8_Abcd2	412.267	1.46748	0.141391	3.55034e-23	UP	-0.347668	0.141282	0.0427665	NS	-0.0638224	0.140981	0.769383	NS	0.0289375	0.141361	0.885301	NS	0.449317	0.141753	0.00573062	NS	0.147549	0.141432	0.461996	NS
ENSMUSG00000031443.7_F7	437.463	-1.05481	0.101725	3.89521e-23	DOWN	-0.676076	0.101912	1.89092e-09	DOWN	-0.518693	0.101834	1.10069e-05	NS	-0.456304	0.102283	5.47157e-05	NS	-0.633816	0.101582	1.21091e-08	DOWN	-0.410852	0.101754	0.000485286	NS
ENSMUSG00000052133.16_Sema5b	8.5213	2.86394	0.276254	3.95181e-23	UP	2.21978	0.366844	5.13975e-08	UP	0.948704	0.297324	0.00826044	UP	0.695045	0.279534	0.0310207	UP	1.27303	0.375272	0.00292846	UP	0.623946	0.307693	0.110182	NS
ENSMUSG00000027531.16_Impa1	392.972	-0.570208	0.0550875	4.6398e-23	NS	-0.054444	0.0563649	0.485584	NS	-0.0469065	0.0562999	0.563036	NS	0.0821434	0.0570646	0.237429	NS	-0.045462	0.0566901	0.549041	NS	0.112869	0.0565111	0.116371	NS
ENSMUSG00000033533.14_Acsm1	1418.55	-0.725988	0.0702505	5.4784e-23	DOWN	0.140399	0.0705714	0.11185	NS	-0.0717648	0.0705857	0.471332	NS	-0.0527121	0.0707146	0.565553	NS	-0.31535	0.0705864	6.24552e-05	NS	-0.0528869	0.0706341	0.614049	NS
ENSMUSG00000030834.7_Abcc6	808.219	-0.812866	0.0787665	6.3103e-23	DOWN	-0.419029	0.0792753	2.53595e-06	NS	-0.50414	0.0791893	2.1515e-08	NS	-0.545414	0.0792883	2.44755e-10	NS	-0.570521	0.079236	3.74653e-11	NS	-0.372484	0.0792778	3.74791e-05	NS
ENSMUSG00000020357.3_Flt4	177.893	1.21514	0.117988	7.79335e-23	UP	-0.651787	0.120174	1.30128e-06	DOWN	-0.556479	0.120369	7.58091e-05	NS	-0.509691	0.121274	0.000151238	NS	-0.647714	0.120634	1.14327e-06	DOWN	-0.635872	0.120374	2.93125e-06	DOWN
ENSMUSG00000074254.4_Cyp2a4	1703.43	4.81473	0.467762	8.21269e-23	UP	-0.390733	0.466126	0.552521	NS	0.86578	0.466148	0.148908	NS	0.635006	0.466221	0.266183	NS	0.425779	0.466151	0.487264	NS	-0.45143	0.466122	0.500834	NS
ENSMUSG00000026348.7_Acmsd	235.146	-1.74755	0.169894	8.76059e-23	DOWN	-0.398378	0.169329	0.0545323	NS	-0.559651	0.169272	0.00604091	NS	0.0670322	0.169818	0.775793	NS	0.000278228	0.16964	0.999048	NS	-0.39451	0.169081	0.0600627	NS
ENSMUSG00000027255.14_Arfgap2	529.406	-0.507154	0.0494252	1.12799e-22	NS	-0.248327	0.0502829	1.23465e-05	NS	-0.162776	0.050211	0.00719941	NS	-0.397652	0.0505637	3.93323e-13	NS	-0.372803	0.0504764	1.14136e-11	NS	-0.233008	0.0502826	4.88441e-05	NS
ENSMUSG00000021193.10_Pitrm1	247.872	0.542508	0.0528818	1.14482e-22	NS	-0.0596956	0.0560479	0.436734	NS	0.0707087	0.0556039	0.350393	NS	0.0426801	0.0560362	0.556324	NS	0.121308	0.0564363	0.0717035	NS	-0.0539491	0.0558645	0.501649	NS
ENSMUSG00000003166.19_Dgcr2	333.921	-0.572886	0.0560637	1.72481e-22	NS	-0.32847	0.0572349	2.66649e-07	NS	-0.256352	0.0571122	0.000126403	NS	-0.473894	0.0574971	2.49442e-14	NS	-0.439998	0.0575102	1.92834e-12	NS	-0.393053	0.0573316	6.66293e-10	NS
ENSMUSG00000025351.14_Cd63	37.4065	2.58108	0.252661	1.76427e-22	UP	0.881052	0.259507	0.00368198	UP	1.22214	0.259867	5.61178e-05	UP	0.992833	0.256874	0.000531105	UP	0.543811	0.261991	0.0830425	NS	0.0882996	0.253736	0.829812	NS
ENSMUSG00000026315.13_Serpinb8	32.414	1.2566	0.123027	1.77891e-22	UP	0.0968906	0.133284	0.612552	NS	0.275064	0.130255	0.0953017	NS	0.119949	0.133041	0.479896	NS	0.198453	0.132992	0.230894	NS	0.132885	0.12964	0.471999	NS
ENSMUSG00000035439.13_Haus8	19.3031	2.0807	0.203816	1.86538e-22	UP	0.520403	0.218112	0.0506892	NS	0.563471	0.219874	0.0379773	NS	0.0593344	0.218942	0.847284	NS	-0.0691447	0.227029	0.834171	NS	-0.264212	0.216343	0.375259	NS
ENSMUSG00000021699.17_Pde4d	44.7495	1.46331	0.14371	2.42778e-22	UP	0.085275	0.148521	0.698195	NS	0.177056	0.146503	0.379337	NS	0.193155	0.147521	0.287023	NS	0.238908	0.150925	0.20001	NS	-0.0667755	0.147077	0.77385	NS
ENSMUSG00000032485.14_Scap	670.805	-1.01142	0.0995512	3.04113e-22	DOWN	-0.458035	0.100015	5.58603e-05	NS	-0.563097	0.100068	9.86443e-07	NS	-0.575261	0.100157	1.48613e-07	NS	-0.568813	0.0998479	2.2754e-07	NS	-0.425689	0.0998858	0.000211864	NS
ENSMUSG00000025197.9_Cyp2c44	2265.8	-1.09696	0.108055	3.27288e-22	DOWN	0.518398	0.108121	2.2768e-05	NS	0.228977	0.108278	0.0947057	NS	0.631823	0.108302	9.36716e-08	UP	0.242313	0.108164	0.0591858	NS	0.341738	0.108178	0.00792733	NS
ENSMUSG00000030861.15_Acadsb	718.251	-0.679377	0.0671198	4.41882e-22	DOWN	0.137541	0.0678233	0.10411	NS	0.00362756	0.0677721	0.975145	NS	0.221698	0.0681688	0.00392878	NS	0.338077	0.0680003	7.25741e-06	NS	0.304156	0.0679298	9.23178e-05	NS
ENSMUSG00000061665.6_Cd2ap	414.754	0.777605	0.0768613	4.61102e-22	UP	0.282416	0.0775664	0.00169276	NS	0.50681	0.0778562	1.00472e-08	NS	0.586359	0.0784309	5.2368e-12	UP	0.537426	0.0784429	3.37262e-10	NS	0.369151	0.0778801	3.11626e-05	NS
ENSMUSG00000001155.13_Ftcd	1835.27	-0.888235	0.0879747	5.6443e-22	DOWN	-0.422092	0.0881509	2.32878e-05	NS	-0.413855	0.0880969	5.72683e-05	NS	-0.504014	0.0882149	1.73708e-07	NS	-0.395807	0.0881261	5.6607e-05	NS	-0.231656	0.08815	0.0312193	NS
ENSMUSG00000050010.8_Shisa3	4.18568	2.86702	0.284522	6.86178e-22	UP	1.33947	0.302539	0.000102638	UP	1.00671	0.316841	0.00856067	UP	0.495091	0.306247	0.178825	NS	0.720209	0.310697	0.0499989	UP	0.195468	0.303146	0.669916	NS
ENSMUSG00000049723.14_Mmp12	13.7202	4.64572	0.46124	7.12457e-22	UP	2.28695	0.463229	1.24093e-05	UP	1.68185	0.462233	0.00229405	UP	0.950243	0.470704	0.0859596	NS	1.31103	0.485671	0.020408	UP	-0.26193	0.450908	0.703815	NS
ENSMUSG00000025289.15_Prdx4	300.435	-0.608032	0.0604702	8.42253e-22	DOWN	0.301981	0.0616159	1.45206e-05	NS	0.26266	0.0616853	0.000295125	NS	0.278148	0.0624233	5.59246e-05	NS	0.373683	0.0619457	3.79978e-08	NS	0.508968	0.0622259	1.2104e-13	NS
ENSMUSG00000050860.6_Phospho1	56.7644	1.8913	0.18813	8.52809e-22	UP	0.759458	0.193398	0.000651698	UP	0.187894	0.193571	0.493041	NS	-0.325504	0.194513	0.162573	NS	-0.0636205	0.194484	0.820481	NS	-0.124281	0.193912	0.671806	NS
ENSMUSG00000023176.8_Cpn2	2198.55	-0.678195	0.0675024	9.01877e-22	DOWN	-0.45158	0.0676249	1.48991e-09	NS	-0.39086	0.0676548	4.89692e-07	NS	-0.36449	0.0677214	9.18722e-07	NS	-0.385796	0.0676568	2.2126e-07	NS	-0.340143	0.067708	9.52529e-06	NS
ENSMUSG00000079015.2_Serpina1c	17328.7	-1.2883	0.128381	1.01129e-21	DOWN	0.479187	0.128389	0.00126046	NS	0.129156	0.128396	0.476295	NS	0.225166	0.128407	0.141645	NS	0.0883157	0.128384	0.612894	NS	0.627434	0.128395	1.67803e-05	UP
ENSMUSG00000025003.6_Cyp2c39	53.5716	2.18985	0.218316	1.04986e-21	UP	-1.50293	0.210377	8.87335e-11	DOWN	-0.629844	0.20796	0.0127857	DOWN	-0.20219	0.207987	0.443164	NS	-0.25808	0.211593	0.339424	NS	-0.800037	0.209299	0.00102123	DOWN
ENSMUSG00000038224.12_Serpinf2	3318.42	-0.871616	0.086949	1.11057e-21	DOWN	-0.548835	0.0869939	1.25276e-08	NS	-0.341414	0.0869863	0.000912372	NS	-0.402464	0.0870439	2.80667e-05	NS	-0.569662	0.0869963	2.10735e-09	NS	-0.326153	0.0870338	0.0013072	NS
ENSMUSG00000109350.1_Gm44805	2189.89	0.790154	0.0789015	1.22087e-21	UP	0.261989	0.0791056	0.00474762	NS	0.050744	0.0790493	0.66563	NS	-0.0765949	0.0791234	0.445164	NS	0.131708	0.0791597	0.175713	NS	0.103908	0.0790703	0.334395	NS
ENSMUSG00000035413.8_Tmem98	76.0603	1.09652	0.109506	1.22604e-21	UP	0.0725477	0.109555	0.649513	NS	0.313512	0.110179	0.0202062	NS	-0.00900137	0.10961	0.952862	NS	0.217494	0.112583	0.109548	NS	-0.14835	0.111549	0.327363	NS
ENSMUSG00000001763.14_Tspan33	31.227	-1.39155	0.13912	1.35557e-21	DOWN	-0.541257	0.146004	0.00136329	NS	-0.31946	0.144969	0.0806035	NS	-0.786218	0.150552	1.97777e-06	DOWN	-0.730912	0.143068	3.89413e-06	DOWN	-0.011193	0.148757	0.965709	NS
ENSMUSG00000037353.8_Letmd1	145.105	-0.560332	0.0560213	1.35557e-21	NS	0.02437	0.0605211	0.797474	NS	-0.0345499	0.0599337	0.702776	NS	-0.0399973	0.0610999	0.617629	NS	-0.189841	0.0610887	0.0068703	NS	-0.0182167	0.0600015	0.853302	NS
ENSMUSG00000028995.14_Fam126a	80.5174	1.04031	0.104024	1.36672e-21	UP	-0.35938	0.109264	0.00508231	NS	-0.450541	0.108575	0.000430885	NS	-0.130148	0.108804	0.335072	NS	0.0270456	0.110523	0.866618	NS	-0.343727	0.108067	0.00744304	NS
ENSMUSG00000027984.8_Hadh	1968.81	0.496494	0.0497144	1.56006e-21	NS	0.0721912	0.0499947	0.2687	NS	0.0747295	0.0499288	0.260141	NS	0.0439429	0.0500201	0.491922	NS	0.069205	0.0500913	0.27096	NS	0.0649061	0.0500356	0.341607	NS
ENSMUSG00000060036.13_Rpl3	688.317	-0.584231	0.0586245	1.92089e-21	NS	-0.037263	0.059344	0.668616	NS	0.0520941	0.0591686	0.538547	NS	0.0419772	0.0595827	0.588336	NS	-0.0685195	0.0593386	0.369077	NS	0.19403	0.0592396	0.00566653	NS
ENSMUSG00000024799.14_Tm7sf2	402.65	-1.10426	0.111109	2.50702e-21	DOWN	-0.0227413	0.111681	0.902894	NS	-0.427311	0.111636	0.00124851	NS	-0.106249	0.111787	0.45362	NS	-0.42437	0.111397	0.000739903	NS	-0.0458479	0.111727	0.798223	NS
ENSMUSG00000034528.15_Hsd17b13	3573.79	0.872516	0.0878563	2.68174e-21	UP	0.110188	0.0879576	0.347856	NS	0.0888713	0.0879386	0.474168	NS	0.109661	0.0879835	0.313046	NS	0.28314	0.0880268	0.00498676	NS	0.0998683	0.0879738	0.416642	NS
ENSMUSG00000028464.16_Tpm2	21.7889	1.35122	0.136156	2.86189e-21	UP	0.249047	0.154264	0.210645	NS	-0.000175408	0.144483	0.999531	NS	0.0376792	0.143823	0.852603	NS	0.393177	0.160997	0.037831	NS	-0.0279995	0.153716	0.916302	NS
ENSMUSG00000026981.15_Il1rn	23.27	2.55732	0.258262	3.54622e-21	UP	0.361034	0.268242	0.308534	NS	0.468494	0.260433	0.164667	NS	0.49101	0.258985	0.109022	NS	0.707511	0.267578	0.0234096	UP	0.473527	0.262736	0.164818	NS
ENSMUSG00000022561.12_Gpaa1	76.9445	-0.842039	0.0851638	4.08403e-21	DOWN	-0.238918	0.0889243	0.0253486	NS	-0.292931	0.0873839	0.00531145	NS	-0.705242	0.0882518	1.59807e-13	DOWN	-0.621068	0.0884974	1.20763e-10	DOWN	-0.239553	0.0882414	0.0254487	NS
ENSMUSG00000027261.2_Hao1	937.227	-0.94836	0.0961177	4.98637e-21	DOWN	0.258013	0.0966571	0.0263946	NS	-0.223635	0.0965892	0.064433	NS	-0.0385333	0.0968474	0.774121	NS	-0.0928006	0.0967067	0.463705	NS	0.323098	0.0967276	0.00468004	NS
ENSMUSG00000060227.15_Casc4	40.2681	1.26663	0.128546	5.64805e-21	UP	0.2613	0.135292	0.124201	NS	1.08033	0.13208	2.3486e-13	UP	0.973659	0.133895	2.00214e-11	UP	0.389783	0.143982	0.0200352	NS	0.821197	0.135228	5.77232e-08	UP
ENSMUSG00000038009.7_Dnajc22	408.608	-0.553694	0.0562009	5.69686e-21	NS	-0.0914523	0.0575836	0.218917	NS	-0.305288	0.0575339	4.41278e-06	NS	-0.285615	0.0578094	7.20082e-06	NS	-0.176742	0.0579643	0.00809084	NS	-0.192573	0.0575301	0.00458087	NS
ENSMUSG00000028434.12_Epb41l4b	642.634	-0.719656	0.0730551	5.7298e-21	DOWN	-0.128559	0.0735299	0.169728	NS	-0.0779489	0.0735569	0.4504	NS	-0.0624359	0.0738514	0.509378	NS	-0.0430708	0.0736984	0.672003	NS	0.0348071	0.0735815	0.763519	NS
ENSMUSG00000026170.6_Cyp27a1	2671.74	-0.753556	0.0766523	6.951e-21	DOWN	0.10606	0.076706	0.293569	NS	0.017888	0.0767479	0.887546	NS	0.0190261	0.076836	0.861352	NS	-0.131773	0.0767522	0.16098	NS	0.122753	0.0767989	0.22558	NS
ENSMUSG00000003518.13_Dusp3	451.823	0.668267	0.0680824	8.04002e-21	UP	0.0220828	0.0689811	0.843026	NS	0.0277415	0.068976	0.797103	NS	-0.119144	0.0693202	0.150494	NS	0.228407	0.0698871	0.004277	NS	-0.0277061	0.0690623	0.802701	NS
ENSMUSG00000060743.12_H3f3a	213.86	-0.581745	0.0593417	9.02509e-21	NS	0.378612	0.0621202	4.03531e-08	NS	0.360717	0.062437	4.89692e-07	NS	0.307809	0.0631532	9.70626e-06	NS	0.421868	0.0629974	8.88638e-10	NS	0.649102	0.062626	1.67372e-21	UP
ENSMUSG00000002992.17_Apoc2	1802.69	0.844966	0.086441	1.18629e-20	UP	0.145701	0.0866793	0.189662	NS	-0.0017566	0.0866345	0.990603	NS	-0.167993	0.0867022	0.100873	NS	0.0163264	0.0867566	0.898557	NS	0.0179245	0.0866465	0.904425	NS
ENSMUSG00000036813.11_Entpd8	365.05	-0.815825	0.0835047	1.24189e-20	DOWN	-0.208087	0.0844267	0.0424265	NS	-0.0978908	0.0843548	0.401645	NS	-0.270251	0.0846463	0.00468828	NS	-0.189208	0.0845045	0.0593523	NS	-0.0153099	0.0844736	0.916654	NS
ENSMUSG00000060961.14_Slc4a4	708.049	1.195	0.122396	1.31524e-20	UP	-0.277213	0.122682	0.0667402	NS	-0.0334775	0.122517	0.86623	NS	-0.211102	0.122587	0.149673	NS	0.0602786	0.123006	0.726569	NS	-0.255132	0.122615	0.0997223	NS
ENSMUSG00000031950.7_Gabarapl2	68.1251	-0.638297	0.0654952	1.55695e-20	DOWN	0.339083	0.0756934	8.41722e-05	NS	-0.0939895	0.073649	0.348459	NS	0.0262768	0.0751351	0.802575	NS	0.0127271	0.076659	0.911276	NS	0.213251	0.0737108	0.016186	NS
ENSMUSG00000021747.11_4930452B06Rik	8.91322	-2.39722	0.246668	2.01507e-20	DOWN	-1.23822	0.271833	6.22196e-05	DOWN	-1.63524	0.321784	1.15519e-05	DOWN	-0.742035	0.279949	0.0207722	DOWN	-1.10024	0.267576	0.000246185	DOWN	-1.09131	0.266554	0.000393298	DOWN
ENSMUSG00000024781.15_Lipa	2321.76	0.671898	0.0691374	2.01507e-20	UP	0.0646654	0.0692892	0.502353	NS	0.0416245	0.0693151	0.688865	NS	0.0338502	0.069413	0.718493	NS	0.0754102	0.0693926	0.400202	NS	0.00467956	0.0693447	0.969247	NS
ENSMUSG00000044071.8_Fam19a2	7.74283	3.47566	0.359147	2.98715e-20	UP	0.766038	0.298778	0.0337851	UP	1.34658	0.326549	0.000472352	UP	1.21964	0.347991	0.00177908	UP	1.48698	0.333945	6.63971e-05	UP	0.29501	0.349497	0.563008	NS
ENSMUSG00000031451.6_Gas6	348.636	1.35123	0.140049	3.95357e-20	UP	0.288582	0.140952	0.100264	NS	0.481477	0.140655	0.00433495	NS	0.35288	0.140892	0.0297159	NS	0.181382	0.140922	0.310263	NS	-0.0557411	0.140444	0.805242	NS
ENSMUSG00000033688.10_1300017J02Rik	2576.88	-0.515031	0.0533953	4.01412e-20	NS	0.110688	0.0536127	0.0971769	NS	0.0492259	0.0536243	0.519268	NS	0.0598168	0.0537177	0.373492	NS	0.0928531	0.0536329	0.156951	NS	0.186784	0.0536346	0.00306365	NS
ENSMUSG00000072849.10_Serpina1e	4045.27	-4.85194	0.503024	4.01412e-20	DOWN	2.9	0.503214	2.36576e-07	UP	0.495992	0.503323	0.486513	NS	0.76766	0.503426	0.207415	NS	0.0199576	0.502992	0.97764	NS	1.88447	0.503096	0.00131257	UP
ENSMUSG00000027075.16_Slc43a1	54.7903	-2.08203	0.216006	4.2652e-20	DOWN	-1.29825	0.214311	4.95324e-08	DOWN	-1.00269	0.212521	5.31521e-05	DOWN	-0.580689	0.213973	0.0176805	NS	-0.550476	0.210511	0.0251837	NS	-0.378235	0.21328	0.172548	NS
ENSMUSG00000070354.13_Gm21975	32.5231	1.64474	0.170808	4.65575e-20	UP	0.915829	0.183694	9.93628e-06	UP	1.20065	0.187655	1.78947e-08	UP	1.26856	0.188577	6.16833e-10	UP	1.16106	0.188062	1.74407e-08	UP	0.359582	0.18269	0.122852	NS
ENSMUSG00000090264.1_Eif4ebp3	173.605	-1.52846	0.158873	5.03015e-20	DOWN	-0.588572	0.158936	0.00137897	DOWN	-0.471168	0.159334	0.0153328	NS	-0.25894	0.15946	0.176751	NS	-0.491693	0.158108	0.00683001	NS	-0.265869	0.158861	0.201818	NS
ENSMUSG00000001942.8_Siae	302.386	0.630405	0.0655361	5.07442e-20	UP	0.324895	0.067517	2.11868e-05	NS	0.238397	0.0674847	0.00313866	NS	0.33938	0.0679418	5.67081e-06	NS	0.259925	0.0683759	0.000759931	NS	0.0762009	0.0676889	0.421474	NS
ENSMUSG00000040209.12_Zfp704	91.4753	0.952136	0.0990372	5.31247e-20	UP	-0.123654	0.104071	0.377269	NS	-0.0402471	0.103976	0.805558	NS	0.020916	0.104537	0.888384	NS	0.0665273	0.105811	0.646239	NS	-0.162009	0.104105	0.240092	NS
ENSMUSG00000045775.15_Slc16a5	145.531	2.51236	0.26211	6.98613e-20	UP	-0.638523	0.259158	0.0425164	DOWN	-0.273068	0.258207	0.451266	NS	-0.326182	0.257914	0.30563	NS	0.060648	0.260195	0.872842	NS	-0.757381	0.258308	0.0145947	DOWN
ENSMUSG00000027423.15_Snx5	288.032	0.507462	0.0529718	7.31236e-20	NS	0.052839	0.0548638	0.487086	NS	0.291085	0.0551246	4.95416e-06	NS	0.364532	0.0560421	2.31486e-09	NS	0.232246	0.0555961	0.000192787	NS	0.18294	0.0553364	0.00516713	NS
ENSMUSG00000001095.5_Slc13a2	12.175	-3.02319	0.317104	1.13537e-19	DOWN	-2.29394	0.309514	1.6102e-11	DOWN	-1.21752	0.315673	0.00112877	DOWN	-1.37167	0.336277	0.000243125	DOWN	-2.24289	0.299631	6.01012e-12	DOWN	-1.06877	0.307848	0.00315909	DOWN
ENSMUSG00000038803.7_Ost4	319.759	0.763982	0.0801793	1.18898e-19	UP	0.69975	0.08117	2.44917e-15	UP	0.618146	0.0815703	1.69286e-11	UP	0.557765	0.0824312	4.79863e-10	NS	0.760129	0.0817664	5.81316e-18	UP	0.409412	0.0815999	9.79246e-06	NS
ENSMUSG00000023861.17_Mpc1	352.129	0.637627	0.066968	1.26581e-19	UP	-0.147879	0.0675703	0.0770231	NS	-0.0370604	0.067027	0.716101	NS	-0.157894	0.0674346	0.0434998	NS	0.10154	0.0674489	0.226368	NS	-0.129345	0.0670739	0.132215	NS
ENSMUSG00000024292.14_Cyp4f14	1166.78	-1.23223	0.129491	1.32694e-19	DOWN	-0.00643667	0.129599	0.977544	NS	-0.260484	0.129683	0.11495	NS	-0.199659	0.129791	0.20333	NS	-0.348247	0.129551	0.0209935	NS	-0.0633002	0.129652	0.755428	NS
ENSMUSG00000036256.13_Igfbp7	486.259	0.915618	0.0962668	1.38045e-19	UP	0.554989	0.0970897	3.0124e-07	NS	0.609279	0.0973324	3.82731e-08	UP	0.561151	0.0977096	1.48914e-07	NS	0.728001	0.0975176	6.8413e-12	UP	0.27958	0.0972314	0.0169304	NS
ENSMUSG00000020326.7_Ccng1	307.725	0.707899	0.0744459	1.40467e-19	UP	0.278752	0.0761527	0.00159112	NS	0.38598	0.0763786	1.31412e-05	NS	0.48638	0.0771919	7.54398e-09	NS	0.359639	0.0771821	2.80114e-05	NS	0.220086	0.0764933	0.0168547	NS
ENSMUSG00000002763.16_Pex6	318.906	-0.718815	0.0758808	1.96273e-19	DOWN	-0.57296	0.0772344	1.56475e-11	NS	-0.494998	0.0768708	1.43546e-08	NS	-0.756396	0.0771211	9.09428e-20	DOWN	-0.761448	0.0768509	3.13118e-20	DOWN	-0.464183	0.07695	7.16142e-08	NS
ENSMUSG00000020272.8_Stk10	22.2634	1.80227	0.190246	1.96273e-19	UP	0.652208	0.20233	0.00616979	UP	0.624294	0.202011	0.0108321	UP	0.0894557	0.199654	0.74267	NS	0.403932	0.206984	0.105574	NS	-0.00235257	0.202798	0.99494	NS
ENSMUSG00000032328.12_Tmem30a	1074.9	-0.665598	0.0702955	2.03618e-19	DOWN	0.0490048	0.0707702	0.631726	NS	-0.179306	0.0707995	0.0406464	NS	0.316799	0.0711524	5.66533e-05	NS	0.108699	0.0709091	0.216618	NS	0.281811	0.0708694	0.00059914	NS
ENSMUSG00000052477.15_C130026I21Rik	3.82161	3.1043	0.328028	2.12591e-19	UP	2.73874	0.419736	3.52717e-09	UP	3.15419	0.420528	2.7796e-11	UP	2.6947	0.403399	8.1784e-10	UP	3.3265	0.47415	1.22214e-10	UP	2.6443	0.416735	1.30025e-08	UP
ENSMUSG00000005054.7_Cstb	136.407	0.957107	0.101551	3.05925e-19	UP	0.477334	0.104078	5.4579e-05	NS	0.675634	0.104231	1.16162e-08	UP	0.479034	0.105205	3.7513e-05	NS	0.548801	0.105317	2.43066e-06	NS	0.427913	0.104431	0.000388578	NS
ENSMUSG00000031561.16_Tenm3	192.033	1.08755	0.115459	3.20059e-19	UP	-0.352799	0.117782	0.0117049	NS	-0.268528	0.116972	0.0669464	NS	-0.227553	0.117098	0.0998789	NS	-0.136703	0.118498	0.369587	NS	-0.185301	0.117277	0.232166	NS
ENSMUSG00000039519.6_Cyp7b1	492.557	-1.52371	0.161769	3.20059e-19	DOWN	1.13673	0.16267	2.29679e-10	UP	0.591441	0.162677	0.00231271	UP	0.723847	0.163102	6.01147e-05	UP	0.425864	0.162481	0.0248154	NS	0.934924	0.162731	3.12668e-07	UP
ENSMUSG00000025207.15_Sema4g	2773.18	-0.704023	0.0750228	4.4397e-19	DOWN	-0.28112	0.0751313	0.001223	NS	-0.259159	0.0751265	0.00401771	NS	-0.28163	0.07518	0.000798143	NS	-0.305634	0.0751599	0.00029253	NS	-0.205808	0.0751769	0.024009	NS
ENSMUSG00000078495.10_Zfp984	15.6082	1.34683	0.143921	5.6513e-19	UP	0.980973	0.163582	6.81921e-08	UP	0.743865	0.165007	0.000117991	UP	1.12017	0.174596	3.83709e-09	UP	0.986698	0.168641	1.02047e-07	UP	0.372804	0.162871	0.0657531	NS
ENSMUSG00000026872.17_Zeb2	137.895	0.908467	0.0971468	5.98838e-19	UP	0.166543	0.10039	0.196419	NS	0.158764	0.100686	0.231652	NS	0.530241	0.101795	2.10858e-06	NS	0.342321	0.10158	0.00313823	NS	-0.0296072	0.10053	0.858806	NS
ENSMUSG00000020122.16_Egfr	2777.84	-2.09118	0.224349	7.94045e-19	DOWN	0.787243	0.224407	0.0026007	UP	0.199412	0.224445	0.534312	NS	0.945765	0.224505	0.000145365	UP	0.169457	0.224389	0.574915	NS	0.736772	0.22446	0.00555449	UP
ENSMUSG00000022257.3_Laptm4b	113.939	0.5811	0.0625544	1.06335e-18	NS	0.289548	0.0673488	0.000169297	NS	0.281045	0.0670173	0.000367023	NS	0.217961	0.0678235	0.00440539	NS	0.289193	0.0701048	0.00023454	NS	0.0983587	0.0674549	0.276468	NS
ENSMUSG00000021236.16_Entpd5	1800.81	0.798364	0.0860838	1.22112e-18	UP	0.664194	0.0863674	2.38858e-12	UP	0.32616	0.0862653	0.0014504	NS	0.242379	0.0863379	0.0139702	NS	0.280307	0.0865456	0.00465738	NS	0.0449214	0.0863618	0.737726	NS
ENSMUSG00000027962.14_Vcam1	112.096	1.46473	0.158303	1.48059e-18	UP	0.344971	0.161267	0.0848493	NS	0.64595	0.16108	0.000691759	UP	0.771469	0.161634	1.51447e-05	UP	0.721804	0.162328	6.80347e-05	UP	0.0627829	0.160072	0.807318	NS
ENSMUSG00000033124.15_Atg9a	411.733	-0.609488	0.0658686	1.48059e-18	DOWN	-0.374112	0.0667291	5.22783e-07	NS	-0.306588	0.0666395	8.30133e-05	NS	-0.48491	0.066912	2.35765e-11	NS	-0.620807	0.0667337	5.63349e-18	DOWN	-0.417172	0.0667991	2.19627e-08	NS
ENSMUSG00000061979.8_Rcc1l	51.2129	-0.647377	0.0700016	1.53886e-18	DOWN	-0.226156	0.0779768	0.0150675	NS	-0.219195	0.0754349	0.0174554	NS	-0.531691	0.0765339	1.58109e-10	NS	-0.46591	0.0778752	5.00885e-08	NS	-0.259962	0.0762985	0.00381379	NS
ENSMUSG00000097148.2_Gm3839	15.2188	-2.80521	0.303381	1.55332e-18	DOWN	0.657504	0.300582	0.0772227	NS	0.584773	0.311894	0.1447	NS	0.293067	0.318039	0.469139	NS	0.114898	0.298694	0.787016	NS	0.364415	0.304166	0.386228	NS
ENSMUSG00000062908.12_Acadm	1862.22	0.491706	0.0532162	1.64637e-18	NS	-0.0548651	0.0534936	0.455365	NS	-0.0524683	0.0533623	0.487575	NS	-0.248693	0.0533876	2.43389e-05	NS	0.11487	0.0536433	0.0729124	NS	-0.0882377	0.0534561	0.208789	NS
ENSMUSG00000020375.9_Rufy1	155.443	0.460885	0.0500412	2.16101e-18	NS	0.110591	0.0530879	0.093975	NS	0.105767	0.0538898	0.124414	NS	0.107279	0.0557323	0.103287	NS	0.140841	0.0544097	0.0268165	NS	0.101307	0.054413	0.149186	NS
ENSMUSG00000051579.10_Tceal8	111.986	1.35411	0.147101	2.24945e-18	UP	-0.244879	0.149551	0.203505	NS	-0.161624	0.150235	0.442132	NS	0.351431	0.149982	0.0433393	NS	-0.371394	0.15091	0.0361879	NS	-0.213011	0.150592	0.293452	NS
ENSMUSG00000093938.2_Evi2b	28.1113	1.59182	0.173065	2.40057e-18	UP	0.949547	0.188245	7.60699e-06	UP	1.29134	0.193256	3.62506e-09	UP	1.28171	0.193534	1.15097e-09	UP	1.25041	0.193372	3.43541e-09	UP	0.456218	0.187868	0.048934	NS
ENSMUSG00000028467.15_Gba2	54.4742	-0.897895	0.0976949	2.55024e-18	DOWN	0.332028	0.103555	0.00647402	NS	0.0856084	0.10384	0.567216	NS	0.0793537	0.108144	0.572543	NS	0.0180587	0.102651	0.905852	NS	0.164289	0.105307	0.238756	NS
ENSMUSG00000032420.8_Nt5e	85.5321	2.20069	0.239655	2.73637e-18	UP	-0.556282	0.237345	0.0556088	NS	0.444559	0.237339	0.145115	NS	0.0852287	0.236931	0.79701	NS	0.308873	0.240436	0.311268	NS	0.0549656	0.23845	0.893379	NS
ENSMUSG00000022940.16_Pigp	39.952	1.08336	0.118111	2.99684e-18	UP	0.553113	0.129623	0.000191049	NS	0.424044	0.125847	0.00506474	NS	0.689739	0.129352	1.17241e-06	UP	0.753211	0.133415	2.9158e-07	UP	0.742074	0.128198	2.50368e-07	UP
ENSMUSG00000031842.13_Pde4c	83.2126	-1.03314	0.112684	3.09513e-18	DOWN	-0.552981	0.113993	1.80545e-05	NS	-0.467079	0.113665	0.000495636	NS	-0.594998	0.113329	1.73197e-06	DOWN	-0.641169	0.112991	2.54187e-07	DOWN	-0.48548	0.112533	0.000172676	NS
ENSMUSG00000026822.14_Lcn2	107.712	3.42102	0.373319	3.20998e-18	UP	-0.572644	0.372007	0.234781	NS	1.96716	0.371245	4.56986e-06	UP	0.966465	0.37165	0.0235081	UP	-0.172548	0.372032	0.741545	NS	-0.607227	0.371285	0.213133	NS
ENSMUSG00000031489.15_Adrb3	49.1939	-1.72336	0.188067	3.20998e-18	DOWN	-0.497848	0.193604	0.0332333	NS	-0.388543	0.191706	0.111388	NS	-0.451628	0.195338	0.0463799	NS	-0.215534	0.190138	0.378541	NS	0.0871424	0.191185	0.773278	NS
ENSMUSG00000020315.18_Sptbn1	802.191	0.465918	0.0508811	3.37968e-18	NS	-0.0999041	0.05172	0.12415	NS	0.00928602	0.0516802	0.914621	NS	0.00783479	0.0519596	0.915634	NS	-0.0729915	0.0520443	0.262852	NS	-0.237721	0.0517821	5.82522e-05	NS
ENSMUSG00000062181.14_Ces3b	1498.96	-1.98301	0.216547	3.37968e-18	DOWN	0.118912	0.216597	0.713097	NS	-0.139384	0.216664	0.664665	NS	0.460818	0.216769	0.0691414	NS	-0.0826145	0.216541	0.788884	NS	0.53489	0.216681	0.044916	NS
ENSMUSG00000032966.14_Fkbp1a	414.567	0.663945	0.0725175	3.40653e-18	UP	0.175243	0.0732351	0.0499111	NS	0.242214	0.0734258	0.00615615	NS	0.227369	0.073994	0.00667452	NS	0.0984969	0.0737779	0.289954	NS	0.0978012	0.0734311	0.326621	NS
ENSMUSG00000043336.14_Filip1l	51.894	1.23516	0.134932	3.44586e-18	UP	0.773796	0.14418	1.70939e-06	UP	0.805651	0.145293	1.45392e-06	UP	0.981258	0.146868	8.12941e-10	UP	0.871377	0.145674	5.03417e-08	UP	0.444483	0.14329	0.00924337	NS
ENSMUSG00000022831.14_Hcls1	40.9124	1.20769	0.131977	3.53142e-18	UP	0.185715	0.139899	0.316173	NS	0.296897	0.141141	0.0966165	NS	0.281708	0.143109	0.0951233	NS	0.384261	0.141865	0.0199633	NS	-0.0741899	0.14218	0.737157	NS
ENSMUSG00000022148.15_Fyb	45.2167	1.59518	0.174387	3.62893e-18	UP	0.578855	0.183248	0.00743456	NS	0.854665	0.185035	7.69082e-05	UP	0.707493	0.18449	0.000589304	UP	0.868459	0.185575	2.57944e-05	UP	0.194849	0.183075	0.451215	NS
ENSMUSG00000024747.3_Aldh1a7	988.431	0.994993	0.108886	3.94358e-18	UP	0.825097	0.109431	6.65033e-12	UP	0.542512	0.109348	1.9443e-05	NS	0.590249	0.109398	8.65128e-07	UP	0.568283	0.109564	2.70762e-06	NS	0.335165	0.109342	0.0102069	NS
ENSMUSG00000035836.2_Ugt2b1	1860.63	-1.10236	0.120855	4.57712e-18	DOWN	0.767281	0.121103	1.07681e-08	UP	0.195129	0.121138	0.219897	NS	0.520444	0.121266	0.000106762	NS	0.372563	0.121151	0.0075286	NS	0.662088	0.121204	1.244e-06	UP
ENSMUSG00000025780.7_Itih5	140.024	-0.937788	0.102852	4.70511e-18	DOWN	-0.384785	0.103382	0.00130012	NS	-0.276631	0.102886	0.028733	NS	-0.0514378	0.103856	0.714068	NS	0.0173734	0.104927	0.911287	NS	-0.0883105	0.103849	0.55978	NS
ENSMUSG00000007833.15_Aldh16a1	251.402	-0.639605	0.0702377	5.21018e-18	DOWN	-0.35928	0.0710605	7.20354e-06	NS	-0.449464	0.0710512	2.68812e-08	NS	-0.701913	0.0714526	8.32453e-20	DOWN	-0.614565	0.0715731	1.87255e-15	DOWN	-0.297674	0.0717432	0.000321228	NS
ENSMUSG00000054733.9_Msra	787.985	0.409571	0.0450574	6.02791e-18	NS	0.269906	0.0459869	1.37128e-07	NS	0.196813	0.046199	0.000293085	NS	0.125613	0.046287	0.0176805	NS	0.16386	0.0464176	0.00188697	NS	0.130983	0.0464332	0.0194571	NS
ENSMUSG00000031839.7_Hsbp1	422.665	0.52576	0.0578817	6.37896e-18	NS	0.50066	0.0590965	7.78249e-15	NS	0.477089	0.0593767	6.55157e-13	NS	0.432496	0.060098	3.25044e-11	NS	0.561374	0.0597254	2.65232e-18	NS	0.436415	0.0596635	3.88489e-11	NS
ENSMUSG00000020484.18_Xbp1	974.777	-0.718987	0.0792285	6.86798e-18	DOWN	0.188069	0.0796238	0.0533414	NS	0.362001	0.0797351	0.000103995	NS	0.430468	0.0799823	9.18722e-07	NS	-0.00166129	0.0796664	0.988589	NS	0.276989	0.0797472	0.00314451	NS
ENSMUSG00000060613.10_Cyp2c70	2957.97	-1.08965	0.120133	7.12583e-18	DOWN	-0.46175	0.120115	0.000864103	NS	0.197339	0.120163	0.209449	NS	0.250698	0.120293	0.0752884	NS	0.0187921	0.120163	0.915904	NS	0.123874	0.120225	0.468853	NS
ENSMUSG00000023915.4_Tnfrsf21	43.7946	0.922044	0.101707	7.40476e-18	UP	0.032886	0.10998	0.854421	NS	0.239192	0.111471	0.0894184	NS	0.188844	0.111378	0.156539	NS	0.227724	0.111511	0.0888028	NS	0.0161822	0.109998	0.932896	NS
ENSMUSG00000022108.7_Itm2b	5611.77	0.333405	0.036789	7.58406e-18	NS	0.143711	0.0369113	0.000728909	NS	0.192775	0.0369273	6.34707e-06	NS	0.068736	0.0369729	0.116791	NS	0.166002	0.0369438	5.62306e-05	NS	0.159001	0.0369642	0.000181278	NS
ENSMUSG00000020077.14_Srgn	75.4994	1.06245	0.117362	8.26866e-18	UP	0.0912868	0.12044	0.594959	NS	0.44439	0.122338	0.00233603	NS	0.49495	0.124624	0.000362083	NS	0.718024	0.123671	1.30218e-07	UP	0.361392	0.122249	0.0137311	NS
ENSMUSG00000061906.5_Ugt2b38	6.65705	-4.36225	0.482059	8.50525e-18	DOWN	2.13296	0.597289	0.00211578	UP	-0.0579158	0.582854	0.952018	NS	1.09979	0.555375	0.0929223	NS	0.152721	0.507116	0.836157	NS	1.37276	0.547107	0.0409592	UP
ENSMUSG00000022844.7_Pdia5	262.211	-0.769486	0.0851276	9.28089e-18	DOWN	0.0946616	0.0862221	0.420385	NS	0.240558	0.0863815	0.0231361	NS	0.289661	0.0869613	0.00309787	NS	0.0717196	0.0861203	0.532187	NS	0.153444	0.0865766	0.172862	NS
ENSMUSG00000022551.7_Cyc1	637.519	-0.659992	0.0730242	9.34589e-18	DOWN	-0.299777	0.0735507	0.000385064	NS	-0.294005	0.0734165	0.000702314	NS	-0.482636	0.0735687	1.6588e-09	NS	-0.471829	0.0735793	4.64822e-09	NS	-0.209346	0.0734529	0.0180476	NS
ENSMUSG00000017781.17_Pitpna	423.71	0.395591	0.043783	9.54022e-18	NS	0.0641538	0.0452417	0.278733	NS	0.159115	0.0453415	0.00335998	NS	0.184113	0.0462626	0.00035101	NS	0.163709	0.0462042	0.00180697	NS	0.0594905	0.0457711	0.340522	NS
ENSMUSG00000028468.15_Rgp1	261.334	-0.626562	0.0694426	1.06555e-17	DOWN	-0.0719597	0.071069	0.461989	NS	-0.215461	0.0709619	0.0125186	NS	-0.287145	0.0715574	0.000311412	NS	-0.447162	0.0711508	9.4601e-09	NS	-0.291049	0.0711926	0.000403007	NS
ENSMUSG00000034108.5_Ccs	504.949	-0.671998	0.0745025	1.08988e-17	DOWN	-0.0886406	0.0751773	0.381934	NS	-0.389565	0.0749614	7.03036e-06	NS	-0.426315	0.0751619	2.15729e-07	NS	-0.331064	0.0751712	8.0313e-05	NS	-0.154896	0.0751416	0.103428	NS
ENSMUSG00000015340.10_Cybb	91.7293	1.79948	0.199572	1.11567e-17	UP	0.529288	0.202927	0.0305168	NS	1.07591	0.204162	5.13703e-06	UP	0.967658	0.203647	1.65637e-05	UP	0.84225	0.204315	0.000237034	UP	0.251033	0.20292	0.367575	NS
ENSMUSG00000075543.4_Urad	109.473	-1.28925	0.142991	1.11567e-17	DOWN	-0.722933	0.142808	7.01144e-06	DOWN	-0.520145	0.143338	0.00235552	NS	-0.264468	0.145187	0.125207	NS	-0.539706	0.142335	0.000781884	NS	-0.707507	0.144139	1.53039e-05	DOWN
ENSMUSG00000047216.8_Cdh19	2.49119	3.54295	0.393468	1.23879e-17	UP	2.37734	0.490893	1.85417e-05	UP	1.28183	0.443051	0.0179778	UP	2.43112	0.458928	1.38327e-06	UP	2.64136	0.479416	5.75543e-07	UP	1.6158	0.424349	0.00106875	UP
ENSMUSG00000029816.10_Gpnmb	16.8268	4.82905	0.536343	1.24208e-17	UP	2.62054	0.540783	1.8326e-05	UP	1.19629	0.521944	0.067433	NS	0.856593	0.52401	0.173543	NS	1.69552	0.553143	0.00773019	UP	-0.922897	0.513413	0.166044	NS
ENSMUSG00000041737.8_Tmem45b	2.22188	4.99001	0.554474	1.28445e-17	UP	3.48187	0.595537	1.54334e-07	UP	2.21809	0.578235	0.00121482	UP	3.19633	0.584883	6.09301e-07	UP	2.71186	0.610768	6.97352e-05	UP	1.28887	0.543976	0.0555262	NS
ENSMUSG00000029310.13_Nudt9	224.106	0.468638	0.052117	1.36976e-17	NS	0.0963625	0.0547547	0.166498	NS	0.116303	0.0551422	0.0957297	NS	0.13349	0.0562143	0.0402576	NS	0.221614	0.0555961	0.000391324	NS	0.105973	0.05581	0.139563	NS
ENSMUSG00000029465.14_Arpc3	315.255	0.38586	0.0429549	1.48258e-17	NS	-0.0371282	0.0447982	0.557996	NS	0.0457382	0.0452567	0.474168	NS	0.00185322	0.0460113	0.976875	NS	0.0903955	0.0457378	0.100779	NS	0.0789788	0.0457853	0.18655	NS
ENSMUSG00000050335.16_Lgals3	24.1426	1.93864	0.216069	1.62512e-17	UP	0.876398	0.22749	0.00083851	UP	1.04281	0.227824	9.09428e-05	UP	0.412387	0.227288	0.12696	NS	1.50063	0.236194	6.48011e-09	UP	0.056474	0.224402	0.881831	NS
ENSMUSG00000031447.7_Lamp1	3735.62	0.299211	0.0333819	1.75053e-17	NS	0.164309	0.0336424	1.56474e-05	NS	0.164233	0.0336932	2.7731e-05	NS	0.117261	0.0337789	0.00198095	NS	0.112685	0.0337882	0.00350088	NS	0.0421861	0.0337255	0.362125	NS
ENSMUSG00000034687.8_Fras1	28.3914	-1.25628	0.140158	1.75053e-17	DOWN	-0.655122	0.147091	9.28113e-05	DOWN	-0.642905	0.149242	0.000247373	DOWN	-0.352154	0.150851	0.0441719	NS	-0.671388	0.142469	2.23994e-05	DOWN	-0.583243	0.146039	0.000565538	NS
ENSMUSG00000026395.16_Ptprc	69.1412	1.39626	0.156077	2.03885e-17	UP	0.728767	0.162625	8.36835e-05	UP	1.02735	0.163537	3.38859e-08	UP	0.927573	0.16343	2.11322e-07	UP	0.920001	0.164314	3.68391e-07	UP	0.568045	0.162582	0.00295739	NS
ENSMUSG00000045438.12_Cox19	110.341	0.756047	0.0845246	2.05514e-17	UP	0.851505	0.0894696	1.24443e-18	UP	0.598207	0.090598	5.75963e-09	UP	0.427114	0.0907546	1.99419e-05	NS	0.252874	0.0902844	0.0157779	NS	0.396491	0.0897953	0.000117351	NS
ENSMUSG00000001435.15_Col18a1	5617.38	-0.678596	0.0758911	2.10337e-17	DOWN	-0.681576	0.0759689	1.36126e-16	DOWN	-0.682107	0.0759517	7.52443e-16	DOWN	-0.783297	0.0759704	8.836e-22	DOWN	-0.7223	0.0759461	9.46738e-19	DOWN	-0.603065	0.0759519	7.06928e-13	DOWN
ENSMUSG00000038704.11_Aspdh	465.384	-0.980588	0.109673	2.10769e-17	DOWN	-0.535586	0.109928	1.64531e-05	NS	-0.460238	0.109954	0.000376789	NS	-0.726527	0.110165	1.35655e-09	DOWN	-0.491623	0.109906	6.1094e-05	NS	-0.317716	0.110113	0.0164982	NS
ENSMUSG00000053477.16_Tcf4	153.413	0.579167	0.0647992	2.1608e-17	NS	-0.191415	0.068384	0.0193898	NS	-0.0622984	0.0683143	0.522345	NS	0.202873	0.0703987	0.0114056	NS	0.131057	0.0696385	0.12019	NS	-0.0765828	0.06845	0.425192	NS
ENSMUSG00000056035.8_Cyp3a11	10736.5	1.73266	0.19398	2.26627e-17	UP	0.980988	0.193981	7.16817e-06	UP	0.662141	0.19397	0.00446165	UP	0.699469	0.193979	0.00128173	UP	0.825608	0.194028	0.000142742	UP	0.338283	0.193982	0.180764	NS
ENSMUSG00000041638.18_Gcn1l1	255.373	-0.672407	0.0752886	2.28019e-17	DOWN	-0.514132	0.0771911	1.63237e-09	NS	-0.331646	0.0768983	0.000243409	NS	-0.657562	0.0769246	2.46607e-15	DOWN	-0.656739	0.0773707	4.07915e-15	DOWN	-0.556941	0.0769094	6.40227e-11	NS
ENSMUSG00000017453.4_Pipox	1878.13	-0.629179	0.0705134	2.43759e-17	DOWN	0.014652	0.0706283	0.900754	NS	0.00256511	0.0706593	0.983561	NS	0.0669473	0.0708012	0.456303	NS	0.014248	0.0706937	0.891055	NS	0.281139	0.0707251	0.000601543	NS
ENSMUSG00000069170.13_Adgrv1	13.5689	1.52685	0.171109	2.43759e-17	UP	0.372844	0.205336	0.15146	NS	-0.185955	0.211989	0.540201	NS	0.361757	0.221677	0.174386	NS	0.211259	0.211978	0.444975	NS	-0.0578993	0.215876	0.873197	NS
ENSMUSG00000002058.13_Unc119	37.1043	1.17889	0.132358	2.80603e-17	UP	0.904935	0.143396	1.24185e-08	UP	0.578254	0.139665	0.000446245	NS	0.20926	0.139666	0.216599	NS	0.455541	0.146601	0.00687341	NS	0.445036	0.140482	0.0077193	NS
ENSMUSG00000049721.14_Gal3st1	13.26	2.15561	0.24214	2.91072e-17	UP	0.855506	0.250524	0.00347014	UP	0.62548	0.23736	0.0324274	UP	0.481891	0.234908	0.0804041	NS	0.661445	0.251353	0.0241482	UP	0.753413	0.245518	0.0101163	UP
ENSMUSG00000071177.4_Serpina1d	16497.7	-1.00342	0.112733	2.93906e-17	DOWN	0.227364	0.112741	0.106352	NS	-0.0154802	0.112738	0.93592	NS	0.0961328	0.112753	0.50552	NS	0.319967	0.11274	0.014313	NS	0.407732	0.112744	0.00200161	NS
ENSMUSG00000042082.7_Arsb	294.313	0.486988	0.0547209	2.96372e-17	NS	0.0700082	0.0569962	0.359194	NS	0.0429476	0.0577427	0.611024	NS	0.0773462	0.0581951	0.279272	NS	0.00724871	0.0581244	0.933101	NS	-0.180836	0.0574008	0.0081128	NS
ENSMUSG00000030088.15_Aldh1l1	6002.05	-0.782936	0.0880127	3.05438e-17	DOWN	-0.515836	0.0880419	1.45186e-07	NS	-0.46583	0.0880387	4.6986e-06	NS	-0.451418	0.0880649	3.11991e-06	NS	-0.645195	0.0880395	1.61315e-11	DOWN	-0.515903	0.0880589	1.77525e-07	NS
ENSMUSG00000030086.16_Chchd6	8.50285	1.53651	0.17275	3.07877e-17	UP	0.032651	0.204148	0.922287	NS	0.197267	0.194109	0.471548	NS	0.0822685	0.199401	0.764892	NS	-0.177778	0.203873	0.510298	NS	-0.403721	0.190943	0.0934174	NS
ENSMUSG00000018672.15_Copz2	131.234	0.729	0.0819865	3.14264e-17	UP	0.0138191	0.0840226	0.920379	NS	0.220505	0.0838706	0.0329102	NS	0.0750516	0.0847822	0.488477	NS	0.0514016	0.0841177	0.656715	NS	0.106136	0.0851062	0.363687	NS
ENSMUSG00000019923.14_Zwint	403.604	0.448563	0.0504551	3.16985e-17	NS	0.193134	0.0511863	0.0011015	NS	0.115408	0.0511956	0.0729154	NS	0.159083	0.0523033	0.00731268	NS	0.0945337	0.0520132	0.135032	NS	0.149628	0.0520066	0.0168547	NS
ENSMUSG00000000739.14_Sult5a1	18.1833	-2.45982	0.277271	3.74004e-17	DOWN	-0.416007	0.286193	0.264929	NS	-0.952214	0.288242	0.00607827	DOWN	-0.562539	0.30078	0.114317	NS	-0.598299	0.282857	0.0769826	NS	-0.427533	0.289477	0.26885	NS
ENSMUSG00000029462.18_Vps29	197.633	0.435564	0.0491091	3.79489e-17	NS	0.233268	0.0523099	9.08203e-05	NS	0.18877	0.0527792	0.00275425	NS	0.366976	0.0542234	4.77519e-10	NS	0.329804	0.0539092	2.38479e-08	NS	0.260418	0.0534845	1.80841e-05	NS
ENSMUSG00000039202.12_Abhd2	1520.61	1.03656	0.116873	3.79489e-17	UP	-0.450746	0.117016	0.000839634	NS	-0.29015	0.116947	0.0453976	NS	-0.312588	0.117009	0.0197461	NS	-0.199972	0.117203	0.163827	NS	-0.777362	0.116952	2.40907e-09	DOWN
ENSMUSG00000029656.13_C8b	1095.35	-1.71419	0.193694	4.487e-17	DOWN	1.32025	0.193962	6.81598e-10	UP	0.809173	0.194078	0.000400756	UP	1.05913	0.194242	6.47442e-07	UP	0.458497	0.19381	0.0450046	NS	1.00112	0.194026	5.08279e-06	UP
ENSMUSG00000027035.10_Cers6	219.71	1.35895	0.153632	4.65562e-17	UP	-0.62837	0.153496	0.000363628	DOWN	-0.255163	0.153301	0.202348	NS	-0.182011	0.153536	0.34013	NS	-0.0398906	0.154373	0.859551	NS	-0.350903	0.153698	0.0665601	NS
ENSMUSG00000031387.14_Renbp	27.8428	1.31847	0.149287	5.24384e-17	UP	0.677464	0.159355	0.000203068	UP	0.910408	0.157116	4.58894e-07	UP	0.453988	0.156297	0.0107259	NS	0.697909	0.157499	7.21156e-05	UP	0.550586	0.15133	0.00186196	NS
ENSMUSG00000024055.14_Cyp4f13	337.741	-0.615448	0.0697444	5.58429e-17	DOWN	-0.167682	0.0704214	0.0512283	NS	-0.182673	0.0705493	0.0358227	NS	-0.19461	0.0709772	0.0165018	NS	-0.357306	0.0705989	4.84666e-06	NS	-0.0173597	0.0709683	0.885522	NS
ENSMUSG00000027792.11_Bche	1399.1	0.651459	0.0738418	5.66357e-17	UP	-0.196775	0.0740526	0.0271922	NS	-0.158547	0.07408	0.0903474	NS	0.0712215	0.0742164	0.44942	NS	0.242313	0.0742937	0.0043602	NS	-0.00133124	0.0742096	0.991945	NS
ENSMUSG00000021190.14_Lgmn	250.09	1.0207	0.115727	5.76667e-17	UP	0.169816	0.117346	0.267419	NS	0.484364	0.117423	0.000470145	NS	0.128865	0.117542	0.381559	NS	0.268466	0.117753	0.0543939	NS	-0.0795449	0.117162	0.651935	NS
ENSMUSG00000000171.5_Sdhd	776.805	-0.531771	0.0603401	6.11801e-17	NS	-0.242255	0.0607926	0.000531058	NS	-0.324083	0.0607314	3.83684e-06	NS	-0.213135	0.0610773	0.00187355	NS	-0.0382382	0.0609078	0.646814	NS	-0.0110839	0.0607546	0.916302	NS
ENSMUSG00000053279.6_Aldh1a1	5663.24	0.95189	0.108271	7.36155e-17	UP	0.861334	0.108357	3.81282e-13	UP	0.323874	0.108326	0.0141204	NS	0.50958	0.108346	2.01667e-05	NS	0.514026	0.108385	1.97009e-05	NS	0.384366	0.108364	0.00249493	NS
ENSMUSG00000042210.17_Abhd14a	53.3926	-0.85151	0.0970167	8.36727e-17	DOWN	-0.281088	0.101276	0.0205414	NS	-0.132044	0.100181	0.33043	NS	-0.244513	0.10164	0.0375343	NS	-0.191735	0.1012	0.117394	NS	-0.0707163	0.100617	0.638784	NS
ENSMUSG00000023913.17_Pla2g7	18.486	1.63688	0.186568	8.58308e-17	UP	0.436421	0.19849	0.075475	NS	0.961975	0.202291	4.60102e-05	UP	0.533602	0.201103	0.0206389	NS	0.775087	0.204887	0.00080569	UP	0.154834	0.198233	0.596651	NS
ENSMUSG00000043439.5_Epop	21.169	-1.42969	0.163057	8.99384e-17	DOWN	-0.0864723	0.160454	0.718549	NS	-0.325068	0.166788	0.127532	NS	-0.415736	0.165258	0.0289498	NS	-0.593709	0.156266	0.000763982	DOWN	-0.423437	0.162986	0.0334559	NS
ENSMUSG00000031482.9_Slc25a15	1677.72	-0.665784	0.0760318	9.91268e-17	DOWN	-0.382242	0.0761908	8.59621e-06	NS	-0.545884	0.0761341	2.18649e-10	NS	-0.379382	0.0762191	6.14068e-06	NS	-0.296464	0.076265	0.000560393	NS	-0.285728	0.0761933	0.00129636	NS
ENSMUSG00000021423.5_Ly86	27.3225	1.51179	0.172682	1.00463e-16	UP	0.677854	0.185357	0.0016059	UP	1.34004	0.192645	7.10013e-10	UP	0.968722	0.192463	4.7862e-06	UP	0.983674	0.191573	3.46045e-06	UP	0.298162	0.187788	0.229384	NS
ENSMUSG00000057722.17_Lepr	412.093	-2.2178	0.253648	1.10519e-16	DOWN	-1.81711	0.252068	5.68314e-11	DOWN	-1.33066	0.252099	4.98536e-06	DOWN	-0.782524	0.252259	0.00613005	DOWN	-0.636389	0.252044	0.0311082	DOWN	-0.571672	0.251998	0.0686736	NS
ENSMUSG00000018920.11_Cxcl16	55.2966	1.02045	0.116748	1.1312e-16	UP	-0.00622385	0.122047	0.977273	NS	0.224535	0.123883	0.161055	NS	0.0976923	0.1254	0.546581	NS	0.0883199	0.124748	0.601516	NS	-0.199711	0.122738	0.215843	NS
ENSMUSG00000017778.14_Cox7c	261.905	0.786784	0.0900561	1.16748e-16	UP	-0.541569	0.0908988	8.41285e-08	NS	-0.239752	0.0909893	0.0324393	NS	-0.350055	0.091381	0.000598335	NS	-0.17741	0.0904856	0.103794	NS	-0.276236	0.091056	0.0111013	NS
ENSMUSG00000037999.13_Arap2	146.735	0.722228	0.0829825	1.56018e-16	UP	0.213709	0.0854299	0.0390841	NS	0.100992	0.085166	0.38995	NS	0.344232	0.0862776	0.000339144	NS	0.431722	0.0875169	8.60645e-06	NS	0.103142	0.0856023	0.383016	NS
ENSMUSG00000017344.4_Vtn	12775.6	-0.576607	0.0662607	1.57245e-16	NS	-0.0345423	0.066277	0.728072	NS	-0.000699956	0.0662792	0.995978	NS	-0.189324	0.0662924	0.0122564	NS	-0.198755	0.0662763	0.00928478	NS	0.0746043	0.0662844	0.421511	NS
ENSMUSG00000022214.14_Dcaf11	1379.6	-0.468844	0.0539391	1.71147e-16	NS	-0.152675	0.054217	0.0185913	NS	-0.156003	0.0541811	0.0186272	NS	-0.285559	0.054345	1.69541e-06	NS	-0.278842	0.0543497	3.52295e-06	NS	-0.216636	0.054322	0.000577138	NS
ENSMUSG00000009772.15_Nuak2	67.048	-0.980651	0.112861	1.75302e-16	DOWN	-0.0602399	0.114856	0.72635	NS	-0.0836121	0.115089	0.620699	NS	-0.0648452	0.115895	0.674159	NS	-0.453379	0.114087	0.000407804	NS	-0.243391	0.115901	0.0959163	NS
ENSMUSG00000034484.7_Snx2	333.423	0.426899	0.0491507	1.80138e-16	NS	0.0115392	0.0504972	0.889835	NS	0.131052	0.0507268	0.0362365	NS	0.32324	0.0521426	1.33316e-08	NS	0.172405	0.0512551	0.00320321	NS	0.195998	0.0510395	0.000964842	NS
ENSMUSG00000024029.4_Tff3	10.9187	-3.73791	0.43058	1.85968e-16	DOWN	0.564343	0.448031	0.345007	NS	-0.67429	0.479569	0.295118	NS	-0.255695	0.528956	0.721023	NS	-1.25206	0.427822	0.0113182	DOWN	-0.969134	0.450905	0.0873187	NS
ENSMUSG00000032366.15_Tpm1	231.905	0.862504	0.0993507	1.85968e-16	UP	0.583991	0.101022	2.15443e-07	NS	0.519273	0.100863	8.73942e-06	NS	0.477452	0.101318	1.94478e-05	NS	0.292823	0.101723	0.0128928	NS	0.242504	0.100912	0.0516167	NS
ENSMUSG00000038811.13_Gngt2	22.3216	1.09955	0.126756	1.9637e-16	UP	0.476571	0.145232	0.00519596	NS	0.591792	0.145536	0.000570488	UP	0.548308	0.152881	0.00136765	NS	0.487636	0.146841	0.00365793	NS	0.262977	0.145647	0.163873	NS
ENSMUSG00000059182.7_Skap2	142.28	0.426881	0.0492412	2.0512e-16	NS	0.0328826	0.0529734	0.673191	NS	0.0556921	0.0532577	0.457382	NS	0.294355	0.0563935	1.9976e-06	NS	0.207347	0.0550503	0.000852248	NS	0.0570399	0.0549383	0.464473	NS
ENSMUSG00000063275.15_Hacd1	35.0377	0.873505	0.100765	2.05247e-16	UP	0.314996	0.110812	0.0173793	NS	0.43048	0.109673	0.000912372	NS	0.359478	0.111766	0.00437056	NS	0.416093	0.11361	0.00121703	NS	0.300701	0.111252	0.0261453	NS
ENSMUSG00000009687.14_Fxyd5	36.5083	1.15718	0.1335	2.05822e-16	UP	0.652937	0.143362	6.22966e-05	UP	0.499411	0.14315	0.00357171	NS	0.533556	0.145328	0.0010288	NS	0.536027	0.144855	0.00106795	NS	0.273028	0.143478	0.138393	NS
ENSMUSG00000030822.15_Prr14	248.666	-0.525046	0.0606756	2.3335e-16	NS	-0.144441	0.0623446	0.0590312	NS	-0.167062	0.0623241	0.0292368	NS	-0.240167	0.0628561	0.000619956	NS	-0.276205	0.0624054	7.35924e-05	NS	-0.0649283	0.0626988	0.465907	NS
ENSMUSG00000026664.7_Phyh	9080.91	-0.62849	0.0726733	2.43398e-16	DOWN	0.507484	0.0727307	2.44376e-10	NS	0.162618	0.0727343	0.0757512	NS	0.41195	0.0727596	2.27298e-07	NS	0.0873638	0.0727379	0.347349	NS	0.443126	0.0727424	5.17749e-08	NS
ENSMUSG00000036109.17_Mbnl3	4.78869	2.71563	0.314119	2.48872e-16	UP	-0.102391	0.316267	0.841409	NS	0.3728	0.310836	0.383528	NS	0.622668	0.307131	0.0845113	NS	0.163917	0.355668	0.743063	NS	-0.0388464	0.31393	0.944079	NS
ENSMUSG00000028278.14_Rragd	18.3	1.65202	0.191174	2.5649e-16	UP	0.139497	0.210185	0.648848	NS	-0.0100283	0.206053	0.977388	NS	0.109957	0.209326	0.695708	NS	0.0749404	0.213241	0.806704	NS	-0.195447	0.205342	0.508321	NS
ENSMUSG00000022892.10_App	582.871	0.870396	0.100799	2.7051e-16	UP	0.0719374	0.101016	0.62067	NS	0.252914	0.101085	0.0434112	NS	0.372053	0.101227	0.00101666	NS	0.124028	0.101517	0.338592	NS	-0.16033	0.101122	0.230121	NS
ENSMUSG00000005397.8_Nid1	142.538	1.35308	0.157127	3.31181e-16	UP	0.0745659	0.158786	0.757804	NS	0.103202	0.158659	0.66086	NS	0.146318	0.158905	0.469495	NS	-0.138272	0.160149	0.515301	NS	-0.494361	0.158421	0.00880973	NS
ENSMUSG00000026519.16_Tmem63a	96.4162	-0.895472	0.104031	3.40789e-16	DOWN	-0.711265	0.105441	9.7824e-10	DOWN	-0.55288	0.10539	5.66374e-06	NS	-0.59578	0.106502	3.20107e-07	DOWN	-0.596278	0.105614	2.9158e-07	DOWN	-0.559108	0.105706	2.84562e-06	NS
ENSMUSG00000031343.13_Gabra3	26.2734	1.11125	0.129262	3.73412e-16	UP	0.178935	0.137677	0.328299	NS	0.12399	0.141963	0.542105	NS	0.675755	0.145239	2.48941e-05	UP	0.501663	0.144008	0.00219013	NS	0.385037	0.140049	0.0232995	NS
ENSMUSG00000020184.15_Mdm2	208.042	0.577431	0.0671826	3.77655e-16	NS	0.269292	0.0688847	0.000692364	NS	0.367735	0.0697169	5.05263e-06	NS	0.230434	0.0702017	0.00358841	NS	0.236585	0.0705534	0.00330906	NS	0.168645	0.0696841	0.0497959	NS
ENSMUSG00000024247.14_Pkdcc	73.0182	-0.837568	0.0974499	3.77655e-16	DOWN	-0.110839	0.100948	0.420385	NS	-0.290413	0.101183	0.0190698	NS	-0.249101	0.102041	0.0345431	NS	-0.354488	0.0997294	0.00174247	NS	-0.147338	0.100231	0.271921	NS
ENSMUSG00000035780.2_Ugt2a3	1265.14	-0.722794	0.0842273	4.22912e-16	DOWN	0.0724076	0.0844664	0.542086	NS	-0.132065	0.0844375	0.23603	NS	0.244581	0.0846122	0.0111609	NS	0.223903	0.0845261	0.0231413	NS	0.267446	0.0845042	0.00778897	NS
ENSMUSG00000042129.8_Rassf4	42.7144	1.12438	0.131197	4.64975e-16	UP	0.218013	0.142216	0.23681	NS	0.554316	0.143396	0.00109919	NS	0.508213	0.142407	0.00144989	NS	0.404223	0.142692	0.0145117	NS	0.151991	0.141819	0.448314	NS
ENSMUSG00000059022.14_Kcp	27.8482	-1.34643	0.157302	5.08499e-16	DOWN	-0.0813119	0.164265	0.74307	NS	-0.298769	0.172953	0.184495	NS	-0.393287	0.174196	0.0523177	NS	-0.85078	0.164309	2.81639e-06	DOWN	-0.591119	0.170913	0.00329275	DOWN
ENSMUSG00000073987.4_Ggh	87.162	0.71938	0.0840829	5.24333e-16	UP	0.0715043	0.0851797	0.551869	NS	0.29517	0.0859592	0.00420264	NS	0.35932	0.087623	0.000223764	NS	0.357925	0.0870552	0.000246439	NS	0.351503	0.0874483	0.000515236	NS
ENSMUSG00000040583.8_Cyp2b13	118.064	7.6026	0.889046	5.41995e-16	UP	-5.94127	0.814641	3.40119e-11	DOWN	0.825839	0.790251	0.457742	NS	0.734814	0.789906	0.464421	NS	-0.175482	0.791353	0.879641	NS	1.13754	0.790125	0.283632	NS
ENSMUSG00000019368.13_Sec14l4	1188.11	-0.613218	0.0717587	5.6836e-16	DOWN	-0.221655	0.0719827	0.00928212	NS	-0.282245	0.0719093	0.000912372	NS	-0.391533	0.072127	7.32276e-07	NS	-0.108753	0.0720737	0.22512	NS	-0.104575	0.0720659	0.278894	NS
ENSMUSG00000032434.9_Cmtm6	389.94	-0.566848	0.0663782	5.96219e-16	NS	0.063144	0.0678313	0.503585	NS	-0.277518	0.0679827	0.000543971	NS	-0.066432	0.0687101	0.44571	NS	-0.0109655	0.0681927	0.913633	NS	0.042876	0.0682505	0.678731	NS
ENSMUSG00000031844.8_Hsd17b2	497.406	-0.844476	0.0990233	6.55077e-16	DOWN	0.158174	0.0999243	0.2204	NS	0.214659	0.0998342	0.0886811	NS	0.0613322	0.100054	0.642141	NS	0.205014	0.0997615	0.0865427	NS	0.36698	0.0998532	0.00165832	NS
ENSMUSG00000056476.13_Med12l	15.6807	-1.70968	0.200474	6.55077e-16	DOWN	-0.514408	0.195994	0.0293499	NS	-0.677861	0.186872	0.00236269	DOWN	0.141151	0.178872	0.540624	NS	0.038811	0.197999	0.894374	NS	-0.106446	0.185156	0.707369	NS
ENSMUSG00000031645.4_F11	308.242	-1.06605	0.125195	7.27906e-16	DOWN	0.262892	0.126821	0.0957147	NS	-0.23138	0.126602	0.156881	NS	0.0641852	0.127357	0.709116	NS	0.0806172	0.126607	0.641641	NS	0.183537	0.126662	0.27969	NS
ENSMUSG00000079550.9_Mpp4	70.6312	-1.01	0.118607	7.27906e-16	DOWN	-0.17007	0.121508	0.286236	NS	-0.259566	0.122736	0.0947057	NS	-0.414274	0.122913	0.00273322	NS	-0.323575	0.121168	0.0219282	NS	0.020916	0.122167	0.920923	NS
ENSMUSG00000019850.11_Tnfaip3	21.1832	1.51264	0.177934	8.18694e-16	UP	0.249399	0.189018	0.319723	NS	0.34469	0.187064	0.153013	NS	0.135189	0.188086	0.580282	NS	0.0849817	0.193825	0.755771	NS	-0.372047	0.186748	0.117623	NS
ENSMUSG00000031298.15_Adgrg2	26.1128	1.50281	0.176884	8.52855e-16	UP	-0.0366569	0.1808	0.903355	NS	0.39136	0.179821	0.0846186	NS	0.441874	0.18976	0.0447601	NS	0.131657	0.187052	0.603987	NS	0.750603	0.181784	0.000346811	UP
ENSMUSG00000024480.7_Ap3s1	150.244	0.742908	0.0874563	8.60552e-16	UP	0.828865	0.0906237	3.05634e-17	UP	0.296822	0.0901796	0.00627924	NS	0.642315	0.0918657	1.19367e-10	UP	0.706592	0.0926234	2.22852e-12	UP	0.577856	0.0909051	1.23835e-08	NS
ENSMUSG00000035948.13_Acss3	207.873	1.0177	0.120052	9.96473e-16	UP	-0.419044	0.121598	0.00314024	NS	-0.447244	0.121282	0.00196176	NS	-0.170658	0.121621	0.250791	NS	0.0813135	0.123013	0.627387	NS	-0.266344	0.121934	0.0814976	NS
ENSMUSG00000056025.12_Clca3a1	43.7519	1.13454	0.133857	1.0054e-15	UP	0.479558	0.14232	0.00398316	NS	0.716053	0.143623	1.75677e-05	UP	0.716966	0.144101	6.19498e-06	UP	0.624292	0.144331	0.000109277	UP	0.356906	0.141853	0.0402921	NS
ENSMUSG00000030382.15_Slc27a5	4448.39	-0.722379	0.085254	1.02455e-15	DOWN	-0.355393	0.0852784	0.00027621	NS	-0.384437	0.0852694	0.000117915	NS	-0.368819	0.0852961	9.43171e-05	NS	-0.416782	0.0852806	1.05119e-05	NS	-0.292457	0.0852994	0.00357722	NS
ENSMUSG00000022821.13_Hgd	3745.69	-0.565678	0.0667843	1.04826e-15	NS	-0.0972277	0.0668608	0.264728	NS	-0.190352	0.0668728	0.0201745	NS	-0.190346	0.0669516	0.0126845	NS	-0.019241	0.066924	0.842789	NS	-0.0326617	0.0669136	0.755428	NS
ENSMUSG00000019528.18_Gyg	34.4141	0.94696	0.111882	1.10351e-15	UP	0.215524	0.12179	0.163942	NS	0.345706	0.119832	0.0183372	NS	0.0710649	0.119246	0.651886	NS	-0.0356557	0.125694	0.844673	NS	-0.0641474	0.121316	0.733157	NS
ENSMUSG00000002769.8_Gnmt	6950.86	-0.935746	0.110664	1.18014e-15	DOWN	-0.449372	0.110663	0.000407343	NS	-0.42846	0.110665	0.00108294	NS	-0.513538	0.110691	2.62988e-05	NS	-0.526583	0.11066	1.83388e-05	NS	-0.293732	0.110692	0.0294349	NS
ENSMUSG00000027009.18_Itga4	30.7579	1.64677	0.194793	1.19476e-15	UP	1.15924	0.209694	7.82022e-07	UP	0.904752	0.208421	0.000218779	UP	1.32796	0.21138	8.29259e-09	UP	1.24889	0.212938	9.45137e-08	UP	0.513834	0.206817	0.0433296	NS
ENSMUSG00000026979.16_Psd4	21.2934	1.39384	0.16494	1.22592e-15	UP	0.06403	0.182574	0.826105	NS	0.456044	0.180471	0.0411443	NS	-0.0337738	0.175947	0.892542	NS	-0.0171496	0.184928	0.950143	NS	-0.224638	0.181762	0.368117	NS
ENSMUSG00000030036.8_Mogs	205.167	-0.632623	0.0748896	1.25566e-15	DOWN	-0.294191	0.0763183	0.000831836	NS	-0.204641	0.0759601	0.0283827	NS	-0.626083	0.0765599	4.04424e-14	DOWN	-0.423708	0.0762578	4.56017e-07	NS	-0.287259	0.0759465	0.00116268	NS
ENSMUSG00000000340.10_Dbt	581.457	-0.607627	0.0719786	1.31378e-15	DOWN	-0.180486	0.0727171	0.0408417	NS	-0.191246	0.0724307	0.0320361	NS	0.0110805	0.0728747	0.915038	NS	0.0781626	0.0726879	0.405544	NS	-0.0400329	0.0725108	0.720161	NS
ENSMUSG00000073490.11_Ifi207	56.178	1.31501	0.155873	1.37099e-15	UP	0.57154	0.162671	0.00255502	NS	0.527701	0.162646	0.00714852	NS	0.777507	0.164517	1.83741e-05	UP	0.441803	0.163873	0.020601	NS	0.168014	0.161442	0.463202	NS
ENSMUSG00000006676.16_Usp19	392.824	-0.449297	0.0532872	1.42452e-15	NS	-0.269329	0.0547224	1.32082e-05	NS	-0.229194	0.054471	0.000349663	NS	-0.457155	0.054726	1.13095e-14	NS	-0.3812	0.0549333	1.94869e-10	NS	-0.272666	0.0545928	1.08755e-05	NS
ENSMUSG00000039246.8_Lyplal1	74.3532	0.678633	0.0805805	1.54444e-15	UP	0.315356	0.0864784	0.00166313	NS	0.274821	0.0865816	0.00863186	NS	0.32978	0.0881023	0.000805711	NS	0.437099	0.08853	8.46289e-06	NS	0.275045	0.0884353	0.00906021	NS
ENSMUSG00000066072.13_Cyp4a10	3158.93	1.58913	0.188769	1.58541e-15	UP	-0.165452	0.188707	0.531391	NS	-0.203888	0.188577	0.439447	NS	-0.673842	0.188552	0.00142383	DOWN	0.473824	0.188803	0.0322938	NS	-0.52069	0.188589	0.022652	NS
ENSMUSG00000045777.14_Ifitm10	4.97504	-1.91185	0.227216	1.63737e-15	DOWN	-0.133189	0.265169	0.739083	NS	0.206264	0.257052	0.579742	NS	-0.216976	0.273483	0.538457	NS	0.569447	0.275038	0.0839329	NS	0.225638	0.25594	0.543866	NS
ENSMUSG00000031402.12_Mpp1	188.23	0.862319	0.102498	1.64965e-15	UP	0.776372	0.104275	1.32323e-11	UP	0.767114	0.103834	5.96605e-11	UP	0.601334	0.104086	1.25927e-07	UP	0.892367	0.106506	9.37267e-15	UP	0.479016	0.103865	5.33887e-05	NS
ENSMUSG00000038168.5_P3h2	13.5529	1.38601	0.164838	1.71301e-15	UP	-0.0763739	0.170584	0.771349	NS	0.167925	0.175191	0.499647	NS	0.30712	0.178791	0.150735	NS	-0.149081	0.181718	0.538785	NS	-0.285286	0.17513	0.215254	NS
ENSMUSG00000027597.15_Ahcy	4677.01	-0.840669	0.100009	1.74262e-15	DOWN	-0.478382	0.100005	2.36784e-05	NS	-0.435531	0.0999977	0.00020818	NS	-0.474282	0.100022	1.72505e-05	NS	-0.331783	0.100006	0.00369373	NS	-0.304092	0.100015	0.0108976	NS
ENSMUSG00000021395.11_Spin1	402.348	-0.448279	0.0533419	1.76773e-15	NS	-0.358301	0.0540061	1.89092e-09	NS	-0.373964	0.0540141	8.2259e-10	NS	-0.271242	0.0550139	7.52093e-06	NS	-0.2402	0.0546392	8.28763e-05	NS	-0.20804	0.0544112	0.00101845	NS
ENSMUSG00000003477.5_Inmt	2564.48	-1.30827	0.155793	1.86184e-15	DOWN	0.0655622	0.155839	0.787111	NS	-0.0484403	0.155814	0.845731	NS	0.21616	0.155881	0.256816	NS	-0.174963	0.155842	0.383648	NS	0.201552	0.15588	0.34352	NS
ENSMUSG00000058317.11_Ube2e2	123.089	0.591268	0.0705367	2.10973e-15	UP	-0.0525991	0.0729359	0.61576	NS	0.0403343	0.0732082	0.717193	NS	0.194883	0.07414	0.0219204	NS	-0.0529347	0.0749568	0.602549	NS	-0.133778	0.073672	0.160942	NS
ENSMUSG00000067149.6_Jchain	16.1364	2.18276	0.260487	2.15589e-15	UP	1.69533	0.278553	4.2477e-08	UP	2.30264	0.279485	1.73817e-13	UP	2.26947	0.285272	2.04762e-13	UP	2.28588	0.275036	1.47338e-14	UP	2.48264	0.279466	6.97496e-16	UP
ENSMUSG00000030536.10_Iqgap1	109.506	1.1319	0.135112	2.18691e-15	UP	0.230287	0.138384	0.194834	NS	0.272437	0.138085	0.122292	NS	0.197493	0.138305	0.241588	NS	0.232008	0.139544	0.176039	NS	-0.178724	0.137682	0.341199	NS
ENSMUSG00000026944.18_Abca2	319.367	-0.877698	0.104788	2.2101e-15	DOWN	-0.443647	0.105207	0.000229727	NS	-0.165109	0.105708	0.236655	NS	-0.54415	0.1058	2.8726e-06	NS	-0.499345	0.105486	2.04723e-05	NS	-0.489876	0.10557	4.76462e-05	NS
ENSMUSG00000037953.7_A4gnt	5.76281	3.17663	0.379551	2.32815e-15	UP	0.595389	0.449521	0.317525	NS	-0.178442	0.515077	0.825835	NS	-0.791666	0.451391	0.141606	NS	1.108	0.565065	0.103762	NS	0.231316	0.490372	0.76424	NS
ENSMUSG00000001911.16_Nfix	950.425	-0.628008	0.0751232	2.52162e-15	DOWN	-0.359257	0.0754157	2.5732e-05	NS	-0.350845	0.0755357	7.05358e-05	NS	-0.341517	0.075692	4.44034e-05	NS	-0.377145	0.0755047	6.52586e-06	NS	-0.413572	0.0756059	1.1991e-06	NS
ENSMUSG00000032348.6_Gsta4	377.207	1.14962	0.137713	2.77817e-15	UP	0.754572	0.137462	9.47661e-07	UP	0.735728	0.1372	3.43025e-06	UP	0.728724	0.137564	1.38327e-06	UP	0.946962	0.138566	3.7701e-10	UP	0.390682	0.137732	0.0186956	NS
ENSMUSG00000030047.14_Arhgap25	12.1037	1.49254	0.178875	2.86242e-15	UP	0.56201	0.205561	0.022693	NS	0.558091	0.205257	0.0268375	NS	0.397422	0.20981	0.109343	NS	0.476989	0.207436	0.0521137	NS	-0.252771	0.19986	0.35582	NS
ENSMUSG00000006529.14_Itih1	3530.08	-0.456679	0.0547716	3.00786e-15	NS	-0.1685	0.0548557	0.00947861	NS	-0.0540189	0.0548943	0.487234	NS	-0.196857	0.0549477	0.00138527	NS	-0.180321	0.0548728	0.0040627	NS	0.00421271	0.0549116	0.965328	NS
ENSMUSG00000060224.3_Pyroxd2	122.605	0.895454	0.107405	3.01606e-15	UP	0.608033	0.11213	1.30329e-06	UP	0.450333	0.111708	0.000643103	NS	0.112362	0.111084	0.423107	NS	0.323011	0.11342	0.0139551	NS	0.0595399	0.110704	0.72824	NS
ENSMUSG00000062991.7_Nrg1	10.9355	3.20117	0.384106	3.08788e-15	UP	1.33551	0.395449	0.00389561	UP	1.60429	0.397561	0.000633912	UP	1.03957	0.389165	0.019754	UP	0.403312	0.431914	0.476565	NS	-0.393614	0.38446	0.47263	NS
ENSMUSG00000041236.8_Vps41	347.657	0.445827	0.053536	3.25253e-15	NS	0.365899	0.0559793	3.31758e-09	NS	0.234709	0.0558734	0.000357005	NS	0.320318	0.0568506	2.60207e-07	NS	0.31223	0.0567307	5.915e-07	NS	0.204442	0.0563193	0.00191243	NS
ENSMUSG00000044986.8_Tst	683.873	-0.756035	0.0908055	3.29123e-15	DOWN	-0.114735	0.0913588	0.346671	NS	-0.244058	0.0912608	0.0296207	NS	-0.375536	0.0914165	0.000217648	NS	-0.44441	0.0911817	1.1101e-05	NS	-0.194297	0.0912926	0.0910187	NS
ENSMUSG00000031375.17_Bgn	875.638	0.822244	0.0988016	3.38623e-15	UP	0.13398	0.0990845	0.306192	NS	0.225018	0.0992687	0.0710789	NS	0.226232	0.0993489	0.0500868	NS	-0.0501409	0.0992353	0.717955	NS	-0.163358	0.0991437	0.209632	NS
ENSMUSG00000000290.13_Itgb2	41.9336	1.51229	0.181804	3.4906e-15	UP	0.633507	0.190553	0.0045688	UP	0.884711	0.192537	8.483e-05	UP	0.508853	0.191417	0.0204107	NS	0.716793	0.191887	0.000948576	UP	0.0312927	0.18978	0.923952	NS
ENSMUSG00000052562.15_Slc22a30	573.784	-0.98609	0.118593	3.57995e-15	DOWN	0.368337	0.119225	0.0090228	NS	0.103268	0.11936	0.54635	NS	0.381977	0.119561	0.00466173	NS	0.356001	0.119428	0.0097571	NS	0.493092	0.119345	0.000344361	NS
ENSMUSG00000069892.9_9930111J21Rik2	16.7986	1.48643	0.178781	3.59024e-15	UP	1.01037	0.203768	1.12519e-05	UP	0.994995	0.200219	1.88265e-05	UP	1.07296	0.207407	2.49478e-06	UP	1.55495	0.212264	1.64029e-11	UP	0.458477	0.196924	0.0606371	NS
ENSMUSG00000030159.15_Clec1b	53.8326	0.922261	0.110932	3.59586e-15	UP	-0.188702	0.117116	0.211597	NS	0.0302066	0.116906	0.873836	NS	0.117333	0.119806	0.439556	NS	0.183504	0.118529	0.21142	NS	-0.0590118	0.117109	0.746804	NS
ENSMUSG00000061119.7_Prcp	47.3839	0.706921	0.0850457	3.63077e-15	UP	0.151987	0.0907625	0.191477	NS	0.292027	0.0922529	0.00882291	NS	0.339918	0.0938445	0.00121438	NS	0.214767	0.0944017	0.0549791	NS	0.00365359	0.0919448	0.981841	NS
ENSMUSG00000026655.14_Fam107b	417.693	0.692699	0.0834019	3.83116e-15	UP	0.108629	0.0845856	0.334575	NS	-0.00630674	0.084053	0.963313	NS	0.117446	0.0843831	0.254868	NS	0.114154	0.0853533	0.288972	NS	0.0476632	0.0846676	0.71439	NS
ENSMUSG00000046159.16_Chrm3	10.7882	2.13711	0.2574	3.91442e-15	UP	1.82286	0.273083	1.50343e-09	UP	1.17763	0.274823	0.000268896	UP	1.22424	0.27141	4.46017e-05	UP	0.796317	0.275225	0.0123905	UP	0.270987	0.270735	0.484178	NS
ENSMUSG00000044734.16_Serpinb1a	30.3462	2.0072	0.241786	3.94028e-15	UP	0.455914	0.240698	0.132843	NS	0.270414	0.243024	0.423694	NS	0.149126	0.239446	0.636347	NS	0.584445	0.244818	0.0428653	NS	0.787128	0.259082	0.0109692	UP
ENSMUSG00000035311.16_Gnptab	98.1165	0.55214	0.0666106	4.36451e-15	NS	0.0285307	0.0725864	0.802857	NS	0.187472	0.0728104	0.0369438	NS	0.23678	0.0740121	0.00460352	NS	0.208933	0.0748709	0.0161678	NS	-0.0255688	0.0733624	0.829427	NS
ENSMUSG00000036892.12_Prodh2	596.729	-0.73013	0.0880999	4.41033e-15	DOWN	-0.306324	0.0887145	0.00307169	NS	-0.37082	0.0883671	0.000362958	NS	-0.599847	0.0884655	4.42085e-10	DOWN	-0.442729	0.0887011	6.64298e-06	NS	-0.194443	0.0886524	0.0801094	NS
ENSMUSG00000037902.18_Sirpa	112.11	1.41667	0.170968	4.44902e-15	UP	0.425363	0.174733	0.045473	NS	0.74457	0.174989	0.000298623	UP	0.238429	0.174369	0.264205	NS	0.345822	0.175088	0.101002	NS	-0.101188	0.173663	0.703135	NS
ENSMUSG00000031327.10_Chic1	17.6138	-1.89803	0.229085	4.47058e-15	DOWN	-2.76388	0.239148	3.16815e-27	DOWN	-1.3491	0.239507	9.58076e-07	DOWN	-1.77657	0.24888	4.70809e-11	DOWN	-1.53734	0.230798	1.0818e-09	DOWN	-1.40373	0.231264	5.83851e-08	DOWN
ENSMUSG00000020227.10_Irak3	15.364	1.63389	0.197272	4.56471e-15	UP	0.281692	0.203849	0.293864	NS	0.582995	0.205508	0.0205849	NS	0.616352	0.209013	0.00948634	UP	0.554396	0.207511	0.0218645	NS	0.725332	0.211153	0.00351449	UP
ENSMUSG00000037820.15_Tgm2	731.863	0.865691	0.104531	4.5812e-15	UP	0.0896665	0.105096	0.544387	NS	0.360065	0.105083	0.00429618	NS	-0.11723	0.105109	0.372666	NS	0.0648666	0.105309	0.653635	NS	-0.182542	0.10504	0.182657	NS
ENSMUSG00000049775.16_Tmsb4x	315.61	1.10919	0.133947	4.6025e-15	UP	0.286502	0.135057	0.0874652	NS	0.783066	0.135573	4.91283e-07	UP	0.775481	0.135612	1.69499e-07	UP	0.716702	0.135295	1.61055e-06	UP	0.224248	0.135324	0.206632	NS
ENSMUSG00000028555.15_Ttc39a	13.3811	3.37235	0.407439	4.74169e-15	UP	2.69223	0.432956	2.05138e-08	UP	1.77708	0.418739	0.00030842	UP	1.94025	0.421418	3.04849e-05	UP	1.66065	0.474335	0.00207404	UP	-0.0820774	0.422577	0.9102	NS
ENSMUSG00000063904.3_Dpp3	238.597	-0.528535	0.0638909	4.91058e-15	NS	-0.191975	0.0661024	0.0149073	NS	-0.243962	0.0657291	0.00181851	NS	-0.517152	0.0662661	5.92967e-13	NS	-0.461868	0.0662745	1.6304e-10	NS	-0.443898	0.0660914	1.5704e-09	NS
ENSMUSG00000000682.7_Cd52	27.7928	1.52889	0.185065	5.37529e-15	UP	0.823351	0.195464	0.000234175	UP	1.13515	0.19893	6.7904e-07	UP	0.849875	0.197427	0.000101776	UP	0.721045	0.199075	0.00139375	UP	0.289783	0.195602	0.267116	NS
ENSMUSG00000015337.5_Endog	103.499	-0.96183	0.116445	5.41207e-15	DOWN	-0.436167	0.118206	0.00144318	NS	-0.30547	0.11742	0.0349496	NS	-0.926875	0.118755	5.92967e-13	DOWN	-0.632659	0.116787	9.0528e-07	DOWN	-0.418484	0.117608	0.00240853	NS
ENSMUSG00000031827.13_Cotl1	59.9631	0.988541	0.119676	5.41207e-15	UP	-0.0597414	0.126996	0.757459	NS	0.258911	0.128394	0.113536	NS	-0.183031	0.127254	0.23789	NS	-0.260298	0.126704	0.0866443	NS	-0.423137	0.125599	0.00429501	NS
ENSMUSG00000055172.10_C1ra	1318.65	-0.464451	0.0562376	5.45209e-15	NS	0.0860264	0.0565913	0.241479	NS	0.227316	0.0568043	0.000709785	NS	0.223116	0.0569807	0.000444392	NS	0.136764	0.0566252	0.040208	NS	0.164321	0.0567127	0.0159871	NS
ENSMUSG00000018339.11_Gpx3	91.8833	1.35309	0.163848	5.46154e-15	UP	0.445447	0.163981	0.0236944	NS	0.495624	0.164822	0.0135214	NS	0.361051	0.166087	0.0626294	NS	0.222553	0.164916	0.284008	NS	-0.103638	0.164859	0.678433	NS
ENSMUSG00000032812.18_Arap1	342.995	-0.619555	0.0750866	5.77575e-15	DOWN	-0.273386	0.076503	0.00210044	NS	-0.235757	0.0763279	0.0108881	NS	-0.451571	0.0765145	6.59727e-08	NS	-0.470337	0.0762388	1.79176e-08	NS	-0.293509	0.0762176	0.000930519	NS
ENSMUSG00000027303.17_Ptpra	253.306	0.409269	0.0496033	5.77807e-15	NS	-0.0141079	0.0526221	0.869737	NS	0.0702631	0.0525837	0.322601	NS	0.0518314	0.0536032	0.445685	NS	0.220151	0.0533364	0.000232595	NS	0.0609403	0.0531364	0.410618	NS
ENSMUSG00000057103.10_Nat8f1	454.477	-0.851431	0.103243	5.95677e-15	DOWN	0.323153	0.103574	0.00828744	NS	0.224148	0.10369	0.0868345	NS	0.126776	0.103919	0.324485	NS	-0.0300853	0.103561	0.841204	NS	0.285108	0.103866	0.0235503	NS
ENSMUSG00000074238.6_Ap1ar	150.592	0.417232	0.0505994	5.99669e-15	NS	-0.0202953	0.0535999	0.810581	NS	-0.0514974	0.0539439	0.501463	NS	0.069924	0.0554287	0.306851	NS	0.0796573	0.0553374	0.249503	NS	-0.140736	0.054812	0.0358693	NS
ENSMUSG00000022324.14_Matn2	9.98515	1.46671	0.17795	6.1604e-15	UP	0.359001	0.206707	0.173264	NS	0.287177	0.204644	0.296162	NS	0.303683	0.20745	0.228747	NS	0.178708	0.211748	0.525711	NS	0.164224	0.19921	0.573618	NS
ENSMUSG00000021939.7_Ctsb	3694.23	0.381285	0.0462857	6.38598e-15	NS	-0.196336	0.0464273	0.000220455	NS	0.00342641	0.046449	0.964133	NS	-0.200096	0.0465103	0.000102695	NS	-0.143435	0.0464866	0.00731523	NS	-0.201618	0.0464501	0.000156413	NS
ENSMUSG00000026853.15_Crat	641.726	0.906126	0.110007	6.40335e-15	UP	-0.162017	0.110307	0.259309	NS	-0.143949	0.110086	0.33478	NS	-0.432723	0.110248	0.000429122	NS	-0.0169185	0.110586	0.917943	NS	-0.256704	0.110199	0.0604997	NS
ENSMUSG00000058260.2_Serpina9	2.05943	-4.71885	0.573028	6.49716e-15	DOWN	2.59093	0.646844	0.000496146	UP	0.698004	0.690733	0.474175	NS	0.584468	0.6641	0.491283	NS	-0.0139039	0.532647	0.985866	NS	1.33985	0.633561	0.093334	NS
ENSMUSG00000004815.12_Dgkq	170.525	-0.579228	0.0703424	6.50915e-15	NS	-0.218205	0.0726633	0.0114657	NS	-0.171581	0.0723131	0.0570228	NS	-0.270653	0.0730236	0.000912781	NS	-0.268697	0.0730946	0.00116105	NS	-0.191063	0.072485	0.0306269	NS
ENSMUSG00000022969.13_Il10rb	53.859	0.816491	0.0991694	6.55362e-15	UP	0.410644	0.107277	0.000915127	NS	0.500139	0.107748	7.12116e-05	NS	0.348319	0.108381	0.00440369	NS	0.578122	0.109423	1.71542e-06	NS	0.318564	0.106541	0.0125513	NS
ENSMUSG00000106864.3_Gtf3c2	410.39	-0.372709	0.0452731	6.58201e-15	NS	-0.0787993	0.0468881	0.189711	NS	-0.0710175	0.0467224	0.251647	NS	-0.0812276	0.0473863	0.151608	NS	-0.00295041	0.0472886	0.965495	NS	0.0770354	0.0469942	0.21199	NS
ENSMUSG00000040268.17_Plekha1	110.538	1.01996	0.124038	7.0933e-15	UP	0.490793	0.127842	0.00087925	NS	0.227407	0.127736	0.1696	NS	0.294326	0.128771	0.0491672	NS	0.115974	0.129738	0.497986	NS	0.00354816	0.127429	0.987024	NS
ENSMUSG00000063232.16_Serpina11	264.102	-0.811296	0.0986631	7.0933e-15	DOWN	-0.11079	0.0991742	0.411177	NS	0.0567688	0.0998416	0.707817	NS	-0.15644	0.100253	0.196216	NS	-0.384096	0.0992128	0.000593192	NS	0.208326	0.0997104	0.0980345	NS
ENSMUSG00000030945.17_Acsm2	1.32819	-3.45413	0.420153	7.1812e-15	DOWN	1.46344	0.480809	0.0102263	UP	0.922319	0.557691	0.205968	NS	-0.037083	0.546161	0.961111	NS	-0.73661	0.462198	0.196669	NS	-0.393798	0.535986	0.621522	NS
ENSMUSG00000060560.8_Ces4a	2.61891	-3.17927	0.386867	7.35148e-15	DOWN	-0.0607291	0.442995	0.934006	NS	0.707596	0.464984	0.251165	NS	0.0341929	0.494618	0.960393	NS	0.224499	0.417482	0.699084	NS	1.11919	0.509388	0.0795304	NS
ENSMUSG00000057614.6_Gnai1	8.0921	1.50665	0.183381	7.46089e-15	UP	0.278428	0.215725	0.331956	NS	0.262947	0.216976	0.377835	NS	0.569816	0.216974	0.0220542	NS	0.448965	0.232659	0.109997	NS	0.277716	0.214975	0.344072	NS
ENSMUSG00000024392.17_Bag6	485.092	-0.448348	0.0545889	7.61407e-15	NS	-0.377166	0.0557089	8.44501e-10	NS	-0.304353	0.0556983	2.15103e-06	NS	-0.55623	0.0559132	2.57e-20	NS	-0.511296	0.0557976	1.80469e-17	NS	-0.454854	0.0556561	1.24269e-13	NS
ENSMUSG00000004552.16_Ctse	2.68189	2.80775	0.342046	7.88326e-15	UP	1.8833	0.481275	0.000683479	UP	0.998155	0.399954	0.0439692	UP	0.412116	0.4055	0.420724	NS	1.14156	0.494986	0.0513545	NS	1.26449	0.395093	0.00703951	UP
ENSMUSG00000010064.15_Slc38a3	7395.29	-1.02888	0.125348	7.89931e-15	DOWN	-0.255386	0.125377	0.102289	NS	-0.397414	0.125378	0.00873124	NS	-0.100696	0.125396	0.533147	NS	-0.450573	0.125377	0.00153263	NS	-0.30892	0.125382	0.0453777	NS
ENSMUSG00000068086.5_Cyp2d9	1865.97	-1.61588	0.19689	7.95451e-15	DOWN	0.912495	0.197062	4.5464e-05	UP	-0.0704475	0.197045	0.820136	NS	-0.118798	0.197079	0.648042	NS	-0.452966	0.197011	0.0521227	NS	0.617069	0.197058	0.00854124	UP
ENSMUSG00000037706.17_Cd81	1115.2	0.434034	0.0529229	8.32431e-15	NS	0.203066	0.0534624	0.00101203	NS	-0.0329448	0.0535066	0.680541	NS	-0.103936	0.0537917	0.101876	NS	-0.121728	0.0536444	0.0556668	NS	0.0297116	0.0537244	0.719616	NS
ENSMUSG00000061838.7_Suclg2	1119.08	0.386072	0.0470898	8.48735e-15	NS	0.0926776	0.0477257	0.121966	NS	0.0366588	0.0476837	0.598579	NS	0.29159	0.0480148	2.65977e-08	NS	0.262539	0.0480454	7.14452e-07	NS	0.14167	0.0478741	0.0136271	NS
ENSMUSG00000038838.15_Vars2	123.322	-0.49855	0.0609335	9.73141e-15	NS	-0.29539	0.0641099	5.01577e-05	NS	-0.179021	0.0647442	0.0242008	NS	-0.434927	0.0648847	7.19506e-10	NS	-0.489247	0.0646279	3.32196e-12	NS	-0.354147	0.0646838	1.17983e-06	NS
ENSMUSG00000015488.14_Cacfd1	108.962	-0.591574	0.0724075	1.07056e-14	DOWN	-0.345745	0.0754021	5.4736e-05	NS	-0.494903	0.0744822	4.52779e-09	NS	-0.455266	0.0758138	3.81892e-08	NS	-0.711348	0.0763328	4.98016e-18	DOWN	-0.320855	0.0747308	0.000187228	NS
ENSMUSG00000041773.7_Enc1	57.1768	1.53961	0.188514	1.0948e-14	UP	-0.00314448	0.191037	0.99304	NS	0.311518	0.189215	0.208193	NS	0.258349	0.189196	0.264904	NS	0.193374	0.195276	0.448257	NS	-0.154559	0.189523	0.578768	NS
ENSMUSG00000105835.1_Gm43552	62.825	1.15282	0.141281	1.15999e-14	UP	0.873741	0.144861	5.68208e-08	UP	0.769873	0.144403	3.93035e-06	UP	0.249407	0.145342	0.15113	NS	0.325301	0.147033	0.0628605	NS	0.0748445	0.145427	0.740674	NS
ENSMUSG00000001249.14_Hpn	1593.83	-0.589656	0.0722716	1.16285e-14	DOWN	-0.263909	0.0725057	0.00169839	NS	-0.363864	0.0724548	1.49783e-05	NS	-0.546643	0.0725127	3.53709e-12	NS	-0.516987	0.0724509	5.81009e-11	NS	-0.363338	0.0724646	9.94891e-06	NS
ENSMUSG00000020078.16_Vps26a	371.797	0.44521	0.0545664	1.16285e-14	NS	0.0637611	0.0560788	0.402048	NS	0.141373	0.05621	0.0422232	NS	0.307876	0.0571645	9.02965e-07	NS	0.364468	0.0569009	4.82851e-09	NS	0.245744	0.0564446	0.000148929	NS
ENSMUSG00000030117.5_Gdf3	1.21638	4.74374	0.581759	1.20656e-14	UP	1.26369	0.6687	0.133861	NS	1.08001	0.670479	0.219897	NS	1.5354	0.645038	0.039723	UP	1.54431	0.642723	0.0413657	UP	0.00768829	0.633733	0.994869	NS
ENSMUSG00000045382.6_Cxcr4	4.93897	2.3972	0.294246	1.27756e-14	UP	1.03356	0.319241	0.00592096	UP	0.697137	0.317565	0.0817319	NS	1.30153	0.335442	0.000503535	UP	1.31106	0.350945	0.000947948	UP	0.380341	0.305877	0.364983	NS
ENSMUSG00000041130.9_Zfp598	300.894	-0.594902	0.0730368	1.29232e-14	DOWN	-0.157349	0.0740702	0.0870013	NS	-0.209877	0.0741388	0.0208875	NS	-0.472522	0.074277	5.27207e-09	NS	-0.326581	0.0742471	8.21773e-05	NS	-0.201883	0.0740428	0.0246971	NS
ENSMUSG00000028173.10_Wls	33.214	0.996321	0.12235	1.31071e-14	UP	0.258217	0.132722	0.121094	NS	0.0811485	0.131776	0.680541	NS	0.453867	0.135261	0.00286764	NS	0.0295474	0.134572	0.8809	NS	0.145284	0.131802	0.433644	NS
ENSMUSG00000016942.5_Tmprss6	1972.64	-0.503064	0.0618206	1.37106e-14	NS	-0.305479	0.0620091	1.29715e-05	NS	-0.373298	0.0620299	1.42013e-07	NS	-0.560679	0.0620852	5.42083e-17	NS	-0.525548	0.0620493	4.64801e-15	NS	-0.310639	0.0620519	1.03374e-05	NS
ENSMUSG00000064246.10_Chil1	2.12152	4.02609	0.49496	1.40566e-14	UP	-1.63769	0.537685	0.0101691	DOWN	-0.104302	0.461072	0.89106	NS	0.61764	0.469306	0.28443	NS	0.567162	0.485221	0.362143	NS	-0.91442	0.463916	0.122172	NS
ENSMUSG00000022075.6_Rhobtb2	59.4696	-0.582672	0.0716453	1.41916e-14	NS	-0.494269	0.0792699	1.90146e-08	NS	-0.391186	0.0774241	1.31605e-05	NS	-0.495423	0.0793905	1.05555e-08	NS	-0.533985	0.0777989	3.11093e-10	NS	-0.416729	0.0779259	2.15281e-06	NS
ENSMUSG00000029428.13_Stx2	87.1434	0.597055	0.0734286	1.43489e-14	UP	-0.0307823	0.0786986	0.803981	NS	-0.0113274	0.077697	0.932742	NS	0.030718	0.0793328	0.78021	NS	0.100524	0.080721	0.328253	NS	-0.115426	0.0792965	0.277303	NS
ENSMUSG00000078784.8_1810022K09Rik	145.291	0.816144	0.100467	1.52423e-14	UP	0.604795	0.102897	1.3056e-07	UP	0.790327	0.103339	1.09988e-11	UP	1.05707	0.105869	1.91641e-20	UP	0.962509	0.104004	8.36809e-18	UP	0.78923	0.103771	6.30658e-12	UP
ENSMUSG00000008153.11_Clstn3	46.8286	1.30506	0.160677	1.53585e-14	UP	0.376482	0.171033	0.0751068	NS	-0.137399	0.170461	0.577324	NS	-0.335547	0.169477	0.0929937	NS	-0.19565	0.173471	0.381201	NS	-0.369776	0.16999	0.0829226	NS
ENSMUSG00000043079.17_Synpo	54.7527	1.37291	0.169044	1.54051e-14	UP	0.290609	0.175845	0.198492	NS	0.111665	0.173104	0.663746	NS	-0.0428471	0.172841	0.861281	NS	-0.113904	0.176932	0.637503	NS	-0.408509	0.172935	0.0564542	NS
ENSMUSG00000028194.15_Ddah1	1333.84	0.691983	0.0852189	1.55649e-14	UP	0.0162427	0.0852905	0.909084	NS	0.178419	0.0852211	0.0984729	NS	0.0950644	0.0853878	0.373528	NS	0.295392	0.0855901	0.00243291	NS	0.226698	0.0853869	0.0293689	NS
ENSMUSG00000000078.7_Klf6	105.552	1.46511	0.180566	1.63202e-14	UP	0.384642	0.18231	0.0891545	NS	0.224733	0.18218	0.368154	NS	0.217028	0.182569	0.338578	NS	0.225877	0.183448	0.33454	NS	-0.353323	0.181425	0.127525	NS
ENSMUSG00000021594.11_Srd5a1	438.268	-1.24163	0.153272	1.81503e-14	DOWN	0.770081	0.15417	9.51948e-06	UP	0.340946	0.154411	0.0799277	NS	0.361536	0.154756	0.0439911	NS	0.200848	0.15411	0.303424	NS	0.630508	0.154391	0.000409517	UP
ENSMUSG00000042195.9_Slc35f2	5.35752	3.17278	0.391889	1.882e-14	UP	1.70961	0.498743	0.00332906	UP	0.723913	0.418392	0.183776	NS	0.748408	0.422498	0.137202	NS	0.412587	0.54245	0.572036	NS	0.188504	0.416041	0.774285	NS
ENSMUSG00000032679.12_Cd59a	411.058	0.547165	0.0675877	1.8851e-14	NS	-0.099721	0.0683593	0.263003	NS	0.0344801	0.0687734	0.743433	NS	-0.00305079	0.0690953	0.975094	NS	0.224064	0.0688566	0.00445546	NS	0.108172	0.0689942	0.236341	NS
ENSMUSG00000079477.9_Rab7	1205.07	0.295541	0.0365093	1.89132e-14	NS	0.0684971	0.0371319	0.14439	NS	0.114637	0.037291	0.0113047	NS	0.200687	0.0376094	1.15199e-06	NS	0.13724	0.0374765	0.00121819	NS	0.0502687	0.0373425	0.320161	NS
ENSMUSG00000032207.10_Lipc	789.848	-0.725823	0.0896685	1.89357e-14	DOWN	-0.137501	0.0898849	0.237934	NS	-0.122888	0.0899608	0.31031	NS	-0.142158	0.0901763	0.190999	NS	-0.0825735	0.0899304	0.48466	NS	0.308789	0.0900482	0.00357139	NS
ENSMUSG00000021710.10_Nln	156.373	0.563547	0.0697091	2.0546e-14	NS	0.154177	0.0735264	0.0914761	NS	0.136039	0.0729691	0.147261	NS	0.185639	0.0735189	0.0282831	NS	0.158917	0.0747476	0.0753224	NS	-0.090438	0.0731264	0.367717	NS
ENSMUSG00000031532.6_Saraf	439.479	-0.430954	0.0533095	2.0546e-14	NS	-0.164077	0.0542674	0.0108386	NS	-0.199398	0.0540349	0.00194715	NS	-0.433985	0.0543315	1.61667e-13	NS	-0.370024	0.0543797	4.53924e-10	NS	-0.212843	0.0542508	0.000720813	NS
ENSMUSG00000027642.15_Rpn2	880.145	-0.322347	0.0399459	2.30101e-14	NS	-0.0744937	0.0406736	0.147533	NS	-0.122745	0.0406443	0.0130667	NS	-0.195262	0.0408808	1.49143e-05	NS	-0.21124	0.0409303	3.04083e-06	NS	-0.12096	0.0406617	0.0130692	NS
ENSMUSG00000031207.16_Msn	206.943	0.916787	0.113606	2.30101e-14	UP	-0.0971616	0.11532	0.550246	NS	0.116542	0.11555	0.474969	NS	0.279631	0.116121	0.0373211	NS	-0.0260022	0.115855	0.878361	NS	-0.309818	0.115505	0.0275116	NS
ENSMUSG00000027398.13_Il1b	6.63359	1.73305	0.214933	2.41911e-14	UP	1.32324	0.265537	1.00475e-05	UP	1.04251	0.264371	0.000862505	UP	0.851827	0.264174	0.00426564	UP	0.596979	0.262844	0.0554346	NS	0.385894	0.252803	0.251116	NS
ENSMUSG00000072596.4_Ear2	6.64014	1.85057	0.229572	2.45835e-14	UP	0.499435	0.281516	0.162835	NS	1.13087	0.27737	0.000551996	UP	0.943516	0.285454	0.00334563	UP	0.87369	0.287533	0.00833855	UP	0.2275	0.274711	0.571703	NS
ENSMUSG00000005087.17_Cd44	48.7709	1.44411	0.179161	2.46337e-14	UP	0.561123	0.186933	0.0115049	NS	0.670648	0.186784	0.00264132	UP	0.592135	0.187309	0.00515394	UP	0.700419	0.188218	0.000994983	UP	0.18778	0.185176	0.477375	NS
ENSMUSG00000026155.13_Smap1	223.381	0.408776	0.0507604	2.61082e-14	NS	0.338823	0.0537391	1.27673e-08	NS	0.299723	0.0538514	1.31433e-06	NS	0.267107	0.0550856	1.08998e-05	NS	0.3753	0.0552349	4.81059e-10	NS	0.391524	0.0542969	7.70807e-11	NS
ENSMUSG00000024424.14_Ttc39c	985.893	-1.37821	0.171207	2.67134e-14	DOWN	0.538855	0.171447	0.00777401	NS	0.0209237	0.171529	0.942787	NS	0.135965	0.171583	0.538885	NS	-0.158317	0.171376	0.481538	NS	0.352691	0.171523	0.104413	NS
ENSMUSG00000018474.17_Chd3	989.871	-0.65922	0.0820322	2.97502e-14	DOWN	-0.0268899	0.0824146	0.840334	NS	-0.10685	0.0823927	0.339608	NS	-0.12045	0.082457	0.229694	NS	0.0503591	0.0824485	0.656877	NS	-0.0299454	0.0823971	0.822003	NS
ENSMUSG00000023118.15_Sympk	351.917	-0.417769	0.0519878	2.97502e-14	NS	-0.290118	0.0537945	1.50771e-06	NS	-0.163601	0.0535581	0.0119196	NS	-0.418266	0.0537534	6.88678e-13	NS	-0.480878	0.0541289	1.88171e-16	NS	-0.350851	0.0534823	4.06734e-09	NS
ENSMUSG00000054428.12_Atpif1	126.7	0.810083	0.100805	2.97502e-14	UP	0.246599	0.102773	0.0492433	NS	0.338594	0.103049	0.00638086	NS	0.355098	0.105389	0.00274169	NS	0.615325	0.104337	7.9475e-08	UP	0.448396	0.105494	0.000221859	NS
ENSMUSG00000061815.11_Rufy4	4.35187	2.34528	0.291907	3.00698e-14	UP	0.963451	0.357323	0.0248705	UP	0.702724	0.34614	0.110666	NS	1.05839	0.322122	0.00355393	UP	0.363705	0.404483	0.494797	NS	0.568635	0.317372	0.167673	NS
ENSMUSG00000006360.11_Crip1	14.3276	1.34931	0.167958	3.01798e-14	UP	0.281285	0.180664	0.22919	NS	0.323345	0.180766	0.167331	NS	0.0879612	0.179963	0.718003	NS	0.086235	0.178329	0.729908	NS	0.129371	0.17867	0.627368	NS
ENSMUSG00000003402.14_Prkcsh	483.271	-0.385777	0.0480225	3.01947e-14	NS	-0.328579	0.0490734	1.32957e-09	NS	-0.29172	0.0490911	2.13646e-07	NS	-0.414101	0.0494376	9.56256e-15	NS	-0.53015	0.0492346	7.59459e-24	NS	-0.27397	0.0492035	7.63662e-07	NS
ENSMUSG00000007656.13_Arpp19	344.055	0.588578	0.0733549	3.25647e-14	UP	0.498694	0.0747338	1.51265e-09	NS	0.511282	0.0747718	1.38879e-09	NS	0.461512	0.0757041	2.33453e-08	NS	0.526973	0.0754893	1.52198e-10	NS	0.464355	0.0751471	3.15898e-08	NS
ENSMUSG00000056121.15_Fez2	163.98	0.579978	0.0723553	3.46803e-14	NS	0.103839	0.0753962	0.295737	NS	0.168793	0.0758406	0.0772344	NS	-0.0767608	0.0764984	0.427458	NS	0.171796	0.0769046	0.0599855	NS	-0.0208947	0.0763222	0.869973	NS
ENSMUSG00000022106.14_Rcbtb2	218.401	0.441516	0.0551101	3.57971e-14	NS	0.126023	0.0581003	0.0800703	NS	0.256046	0.0578928	0.000162763	NS	0.16767	0.0589264	0.012603	NS	0.375971	0.0594004	7.40661e-09	NS	0.258596	0.0585105	0.000115604	NS
ENSMUSG00000008845.9_Cd163	69.6377	-2.00377	0.250133	3.59149e-14	DOWN	-0.28937	0.2475	0.386592	NS	0.0640447	0.247272	0.873447	NS	-0.0851639	0.24733	0.805272	NS	0.378003	0.247543	0.218714	NS	-0.284386	0.246847	0.408251	NS
ENSMUSG00000032310.4_Cyp1a2	2512.95	-1.18212	0.147639	3.70245e-14	DOWN	0.51025	0.14771	0.00306132	NS	0.0302496	0.147701	0.901371	NS	0.835539	0.1478	2.37058e-07	UP	-0.0841449	0.147695	0.680491	NS	0.277557	0.147723	0.144572	NS
ENSMUSG00000037936.15_Scarb1	1252.14	-0.623109	0.0778462	3.7689e-14	DOWN	-0.400845	0.0777992	4.75132e-06	NS	-0.239536	0.0778194	0.0112	NS	-0.47648	0.0779315	2.11725e-08	NS	-0.300991	0.0779651	0.000617009	NS	-0.158765	0.0779913	0.108684	NS
ENSMUSG00000079111.3_Kdelr2	519.28	-0.514627	0.0643244	3.88025e-14	NS	-0.174575	0.0649234	0.0252526	NS	-0.152074	0.0649681	0.0611801	NS	-0.111601	0.065444	0.153883	NS	-0.309557	0.0651659	1.90563e-05	NS	-0.0270255	0.0650365	0.79546	NS
ENSMUSG00000089682.9_Bcl2l2	126.213	-0.401295	0.0501664	3.91042e-14	NS	-0.0365235	0.0554796	0.651565	NS	-0.387997	0.0546504	3.12664e-10	NS	-0.459508	0.0557939	2.5735e-14	NS	-0.275741	0.0557654	8.18746e-06	NS	-0.201116	0.0547774	0.00167825	NS
ENSMUSG00000021457.14_Syk	32.8674	1.19184	0.14921	4.28694e-14	UP	0.390103	0.163438	0.0505968	NS	0.680226	0.163654	0.000421174	UP	0.415357	0.16355	0.0272933	NS	0.428558	0.164195	0.025453	NS	-0.00497957	0.160088	0.985556	NS
ENSMUSG00000044005.13_Gls2	2211.18	-0.841206	0.10533	4.32331e-14	DOWN	-0.669515	0.105353	9.66369e-09	DOWN	-0.458381	0.105339	0.000210537	NS	-0.474875	0.105416	4.56551e-05	NS	-0.316946	0.105357	0.00904833	NS	-0.338359	0.105373	0.00683279	NS
ENSMUSG00000063558.4_Aox1	604.235	0.953221	0.119574	4.85177e-14	UP	1.10323	0.120243	2.52932e-17	UP	0.742939	0.120103	5.61468e-08	UP	0.381317	0.120228	0.00499507	NS	0.745664	0.12073	1.7264e-08	UP	0.436122	0.120321	0.00194981	NS
ENSMUSG00000017009.3_Sdc4	1553.62	-0.853584	0.107136	5.02313e-14	DOWN	-0.677473	0.107183	1.17164e-08	DOWN	-0.509803	0.107203	4.60102e-05	NS	-0.2948	0.107283	0.0162496	NS	-0.52361	0.107189	1.05858e-05	NS	-0.312035	0.107205	0.0154584	NS
ENSMUSG00000021838.16_Samd4	45.606	1.53744	0.193053	5.15294e-14	UP	0.831094	0.196769	0.000224544	UP	0.823234	0.197054	0.000388452	UP	0.344822	0.196629	0.141622	NS	0.476577	0.201132	0.0446035	NS	-0.199867	0.196126	0.475362	NS
ENSMUSG00000036270.16_Edc4	119.614	-0.557639	0.0700412	5.23646e-14	NS	-0.12794	0.0732122	0.17002	NS	-0.207257	0.0729415	0.0203781	NS	-0.335164	0.0737817	3.92513e-05	NS	-0.372581	0.0734027	4.53349e-06	NS	-0.210871	0.0733521	0.0169586	NS
ENSMUSG00000070576.4_Mn1	138.308	-0.889544	0.111788	5.40353e-14	DOWN	-0.45107	0.113602	0.00055867	NS	-0.317298	0.11413	0.0233926	NS	-0.539107	0.11502	2.16092e-05	NS	-0.735203	0.113086	2.78737e-09	DOWN	-0.33155	0.113159	0.0146735	NS
ENSMUSG00000059326.6_Csf2ra	24.3927	1.16298	0.146166	5.42872e-14	UP	0.455307	0.161394	0.0183288	NS	1.01564	0.171248	2.2564e-07	UP	0.447498	0.16376	0.0168663	NS	0.702006	0.165945	0.000157464	UP	0.0502716	0.162262	0.850657	NS
ENSMUSG00000012519.14_Mlkl	38.4042	1.35356	0.170334	5.87601e-14	UP	0.73542	0.178884	0.000340767	UP	1.05897	0.180358	3.11587e-07	UP	0.613031	0.18086	0.00258011	UP	0.461008	0.182008	0.0304965	NS	0.154072	0.179479	0.555794	NS
ENSMUSG00000030844.11_Rgs10	8.08365	1.61788	0.203669	5.99785e-14	UP	0.425077	0.228548	0.140842	NS	1.21426	0.24698	2.35888e-05	UP	0.775831	0.239146	0.0040243	UP	0.636067	0.23763	0.0215906	UP	-0.047107	0.235425	0.907915	NS
ENSMUSG00000019927.6_Ube2d1	81.9903	0.55315	0.0696366	5.99977e-14	NS	-0.0332014	0.0741749	0.771379	NS	0.139882	0.075034	0.147261	NS	0.237357	0.0782064	0.00744839	NS	0.198953	0.0762455	0.0254901	NS	0.186284	0.0767319	0.0490009	NS
ENSMUSG00000013698.12_Pea15a	115.886	0.733285	0.092319	6.00765e-14	UP	-0.137067	0.0952554	0.270408	NS	0.00593012	0.0963583	0.97048	NS	-0.0706242	0.0972749	0.576722	NS	-0.192798	0.0963685	0.09635	NS	-0.137549	0.096077	0.286841	NS
ENSMUSG00000020589.17_Fam49a	36.9075	0.929134	0.117002	6.06779e-14	UP	0.134077	0.127421	0.442467	NS	0.342204	0.127806	0.0294096	NS	0.463307	0.130726	0.00157009	NS	0.344846	0.129302	0.02212	NS	0.0414772	0.127578	0.842687	NS
ENSMUSG00000027030.15_Stk39	15.9123	1.31073	0.165052	6.06779e-14	UP	-0.113748	0.174044	0.653809	NS	0.0155633	0.173809	0.956473	NS	0.39116	0.174339	0.0540169	NS	0.0180596	0.180382	0.946417	NS	-0.0936219	0.17501	0.729776	NS
ENSMUSG00000026786.14_Apbb1ip	21.9726	1.38185	0.174172	6.42307e-14	UP	0.284339	0.190036	0.249687	NS	0.547375	0.191443	0.0195864	NS	0.6437	0.195775	0.0035314	UP	0.653187	0.195781	0.0034857	UP	-0.144558	0.187346	0.601609	NS
ENSMUSG00000049327.17_Kmt5a	300.879	0.746039	0.0940534	6.50084e-14	UP	0.436626	0.0949594	5.19563e-05	NS	0.443049	0.0957186	7.44411e-05	NS	0.322186	0.0958945	0.00282908	NS	0.290316	0.0959359	0.00863288	NS	0.10748	0.095483	0.421474	NS
ENSMUSG00000021068.16_Nin	26.125	0.938641	0.1184	6.71782e-14	UP	0.26116	0.132613	0.116043	NS	0.155466	0.132304	0.394603	NS	0.0695178	0.133378	0.698541	NS	0.0577235	0.134406	0.760305	NS	-0.0115943	0.131648	0.960849	NS
ENSMUSG00000026222.16_Sp100	114.743	0.921986	0.116325	6.79241e-14	UP	0.305846	0.11936	0.0339103	NS	0.418421	0.120326	0.00369194	NS	0.585267	0.12107	1.15975e-05	UP	0.334549	0.120365	0.0166304	NS	-0.025895	0.119675	0.900211	NS
ENSMUSG00000031767.13_Nudt7	1517.83	-1.52329	0.192193	6.79241e-14	DOWN	0.712471	0.192449	0.00138352	UP	0.325953	0.19247	0.193943	NS	0.461856	0.192588	0.0381796	NS	0.266174	0.192359	0.270074	NS	0.597181	0.192417	0.00920803	UP
ENSMUSG00000020120.15_Plek	27.5851	1.63475	0.206416	7.11942e-14	UP	1.06821	0.219159	1.63779e-05	UP	1.02299	0.216866	5.33013e-05	UP	1.19052	0.221857	9.94478e-07	UP	1.17246	0.22404	2.19503e-06	UP	0.300641	0.214992	0.29922	NS
ENSMUSG00000026277.13_Stk25	223.352	-0.443789	0.0560742	7.4192e-14	NS	-0.0371142	0.0584111	0.664269	NS	-0.126988	0.0579998	0.0825882	NS	-0.217276	0.0586908	0.000926806	NS	-0.208986	0.0585937	0.0016756	NS	0.00794405	0.0580299	0.938003	NS
ENSMUSG00000022340.14_Sybu	11.1876	3.04423	0.384776	7.55776e-14	UP	-1.56327	0.348796	8.35058e-05	DOWN	-0.357704	0.338724	0.451984	NS	-0.432989	0.340354	0.302514	NS	-0.384249	0.361316	0.411429	NS	-0.831171	0.345105	0.0510547	NS
ENSMUSG00000027523.19_Gnas	2307.36	0.301077	0.0380557	7.55776e-14	NS	0.21178	0.038443	8.58286e-07	NS	0.236609	0.0384639	6.75805e-08	NS	0.0798204	0.038547	0.0773594	NS	0.220918	0.0385708	1.93982e-07	NS	0.29486	0.0385255	4.63519e-12	NS
ENSMUSG00000031918.16_Mtmr2	205.377	0.388395	0.0491184	7.79873e-14	NS	0.123687	0.051647	0.0497173	NS	0.185122	0.0516454	0.00269227	NS	0.221635	0.0532803	0.000178922	NS	0.29758	0.0535318	4.50135e-07	NS	0.0581204	0.0521665	0.427489	NS
ENSMUSG00000033684.14_Qsox1	1487.92	-0.580292	0.0734026	7.89053e-14	NS	-0.597111	0.0735957	1.11128e-13	DOWN	-0.423331	0.0735622	5.49614e-07	NS	-0.677003	0.0735526	1.41538e-17	DOWN	-0.639989	0.0736956	8.75025e-16	DOWN	-0.621037	0.0736137	1.99096e-14	DOWN
ENSMUSG00000046070.8_Igfals	340.56	-1.05187	0.133225	8.52524e-14	DOWN	-0.38745	0.133771	0.0152012	NS	-0.369559	0.133578	0.0241415	NS	-0.581704	0.13364	8.45215e-05	NS	-0.668802	0.133475	6.06328e-06	DOWN	-0.423936	0.133368	0.00748118	NS
ENSMUSG00000098112.7_Bin2	13.6193	1.43039	0.181164	8.52524e-14	UP	0.519701	0.204813	0.0359227	NS	1.14457	0.218175	5.66374e-06	UP	0.647	0.207338	0.00581441	UP	0.847397	0.210024	0.000327366	UP	0.0597473	0.202398	0.85829	NS
ENSMUSG00000021338.17_Carmil1	151.942	-1.64967	0.208972	8.59022e-14	DOWN	0.794719	0.211008	0.00112635	UP	0.140611	0.211153	0.652009	NS	0.242826	0.211518	0.357148	NS	0.303762	0.211036	0.249511	NS	0.8909	0.211458	0.000253074	UP
ENSMUSG00000040043.16_Rbms2	116.105	0.398477	0.0505129	8.96603e-14	NS	-0.195701	0.0542297	0.00187577	NS	-0.0405854	0.0557197	0.619705	NS	-0.0435212	0.0571693	0.556427	NS	-0.0615303	0.056179	0.396278	NS	-0.0827553	0.0558643	0.267116	NS
ENSMUSG00000023249.15_Parp3	198.783	0.548443	0.0695423	9.10298e-14	NS	0.450816	0.0728769	2.47497e-08	NS	0.589643	0.0732348	6.02975e-13	UP	0.337854	0.0737089	3.32963e-05	NS	0.492786	0.073649	9.12442e-10	NS	0.32404	0.0732237	0.000113166	NS
ENSMUSG00000029577.13_Ube3b	383.434	-0.450181	0.0570906	9.16333e-14	NS	-0.400874	0.0584295	4.9403e-10	NS	-0.373271	0.058199	1.67057e-08	NS	-0.404062	0.0586487	2.31145e-10	NS	-0.468821	0.0587687	1.88447e-13	NS	-0.380877	0.0585323	5.36076e-09	NS
ENSMUSG00000037736.18_Limch1	7.13416	1.62889	0.20658	9.16986e-14	UP	-0.318934	0.23381	0.301098	NS	0.0325083	0.236356	0.9358	NS	-0.0786587	0.236272	0.811367	NS	-0.223462	0.248534	0.494797	NS	-0.227947	0.233983	0.498156	NS
ENSMUSG00000032383.7_Ppib	763.487	-0.471017	0.0598299	1.01072e-13	NS	0.289381	0.060686	2.51499e-05	NS	0.068396	0.0604009	0.414724	NS	0.015273	0.0606447	0.858707	NS	0.0899219	0.0605052	0.232995	NS	0.0530931	0.06036	0.544693	NS
ENSMUSG00000022679.13_Mpv17l	136.202	-1.00694	0.127953	1.03341e-13	DOWN	-0.447118	0.129583	0.00309527	NS	-0.4183	0.12988	0.00761725	NS	0.265837	0.131582	0.0857165	NS	-0.170756	0.129033	0.295027	NS	-0.120731	0.130679	0.52221	NS
ENSMUSG00000047228.9_A2ml1	163.953	0.895719	0.113855	1.0509e-13	UP	0.98818	0.11578	4.67105e-15	UP	1.06854	0.117556	3.4779e-16	UP	1.10159	0.119756	1.44984e-17	UP	1.02764	0.11632	2.70403e-16	UP	0.903531	0.117256	3.43801e-12	UP
ENSMUSG00000070368.9_Prok1	7.68526	-2.77247	0.35242	1.0509e-13	DOWN	1.4126	0.399394	0.0023675	UP	0.484632	0.375372	0.34185	NS	1.10152	0.396991	0.0151592	UP	0.286714	0.361262	0.553255	NS	0.310964	0.372531	0.568192	NS
ENSMUSG00000026360.9_Rgs2	20.8278	1.53374	0.195431	1.21995e-13	UP	0.56331	0.209569	0.0253029	NS	0.836175	0.210335	0.000778542	UP	0.795526	0.21227	0.000793857	UP	0.550098	0.213907	0.0279139	NS	-0.0660008	0.208768	0.847431	NS
ENSMUSG00000020814.13_Mxra7	19.8291	0.992143	0.1265	1.26671e-13	UP	0.223349	0.137403	0.207148	NS	0.182382	0.141023	0.341031	NS	0.168473	0.14394	0.347051	NS	0.0943281	0.140053	0.620214	NS	0.0198418	0.140936	0.936126	NS
ENSMUSG00000019232.14_Etnppl	959.048	-1.16899	0.149254	1.37759e-13	DOWN	0.00104459	0.149332	0.996769	NS	-0.28519	0.149269	0.136108	NS	-0.170529	0.149328	0.359845	NS	0.316581	0.149543	0.0766911	NS	-0.353756	0.149147	0.0552599	NS
ENSMUSG00000003199.16_Mpnd	257.11	-0.54567	0.0696925	1.40292e-13	NS	-0.240278	0.0706722	0.00363892	NS	-0.169652	0.0709456	0.0548786	NS	-0.269954	0.0718285	0.00076521	NS	-0.461484	0.0703543	1.9896e-09	NS	-0.146166	0.0712304	0.105266	NS
ENSMUSG00000025779.10_Ly96	26.8594	0.95758	0.12242	1.48678e-13	UP	0.436737	0.129907	0.00408064	NS	0.458805	0.133831	0.00427295	NS	0.622882	0.140271	5.94663e-05	UP	0.547641	0.134458	0.000285856	NS	0.355848	0.13334	0.0283965	NS
ENSMUSG00000027404.15_Snrpb	142.103	-0.468023	0.0598493	1.50867e-13	NS	-0.317314	0.0628538	7.46673e-06	NS	-0.223423	0.0625535	0.00280305	NS	-0.667293	0.0629813	7.32632e-23	DOWN	-0.461984	0.0626465	1.22856e-11	NS	-0.361536	0.0622145	2.26208e-07	NS
ENSMUSG00000022947.7_Cbr3	12.6985	4.08217	0.522315	1.56022e-13	UP	3.38885	0.536423	1.19259e-08	UP	2.8355	0.52456	2.80958e-06	UP	1.4194	0.528249	0.0189691	UP	1.04273	0.556829	0.122337	NS	0.535398	0.514117	0.462824	NS
ENSMUSG00000038467.15_Chmp4b	282.993	0.407935	0.052221	1.60508e-13	NS	0.0202547	0.0537925	0.811717	NS	0.17989	0.0541505	0.00578793	NS	0.0681654	0.0553277	0.319329	NS	0.0539017	0.0545316	0.44918	NS	-0.0204008	0.054676	0.816879	NS
ENSMUSG00000015189.12_Casd1	189.716	-0.520999	0.0667841	1.74044e-13	NS	-0.0355732	0.0692148	0.732372	NS	-0.0841774	0.0692333	0.376098	NS	0.177851	0.0708129	0.0292286	NS	0.0929607	0.0695098	0.288972	NS	0.314127	0.069593	7.97288e-05	NS
ENSMUSG00000041828.15_Abca8a	664.248	-0.986294	0.126476	1.77854e-13	DOWN	0.321942	0.127064	0.0362589	NS	-0.122371	0.126873	0.49645	NS	0.186031	0.127098	0.228807	NS	0.0350157	0.126874	0.848973	NS	0.37683	0.126852	0.0132221	NS
ENSMUSG00000026272.6_Agxt	893.51	-1.11884	0.143523	1.81377e-13	DOWN	-0.721312	0.143598	8.38038e-06	DOWN	-0.60232	0.143394	0.000357005	DOWN	-0.555508	0.143677	0.000529165	NS	-0.378145	0.143488	0.0239051	NS	-0.260831	0.143554	0.16074	NS
ENSMUSG00000040990.17_Sh3kbp1	18.6321	1.17684	0.151029	1.85931e-13	UP	0.307439	0.163708	0.13681	NS	0.245973	0.166839	0.268464	NS	0.747266	0.172379	9.04689e-05	UP	0.452419	0.172041	0.0242627	NS	-0.0818307	0.167877	0.755614	NS
ENSMUSG00000038147.13_Cd84	30.9511	1.02962	0.132243	1.95088e-13	UP	0.281553	0.143342	0.11718	NS	0.648498	0.144203	0.000123127	UP	0.586013	0.149286	0.000428652	UP	0.252917	0.148206	0.163739	NS	0.197161	0.14309	0.3075	NS
ENSMUSG00000040146.9_Rgl3	168.582	-0.700387	0.0899739	1.96961e-13	DOWN	-0.25449	0.0921929	0.0212918	NS	-0.211168	0.0919342	0.0667933	NS	-0.470105	0.0923362	3.66135e-06	NS	-0.365601	0.0916821	0.00038925	NS	-0.0704215	0.0919615	0.605285	NS
ENSMUSG00000062515.3_Fabp4	34.2813	1.15182	0.148222	2.1859e-13	UP	-0.751609	0.160218	3.52713e-05	DOWN	-0.854776	0.159201	3.35508e-06	DOWN	-0.568522	0.16101	0.00163566	NS	-0.541012	0.159319	0.0028964	NS	-0.938458	0.157383	1.04479e-07	DOWN
ENSMUSG00000059851.15_Kmt5c	82.083	-0.738466	0.0951215	2.31465e-13	DOWN	-0.228719	0.0987771	0.0591619	NS	-0.283474	0.0986886	0.0189742	NS	-0.355297	0.0994127	0.00142367	NS	-0.412212	0.0979964	0.000172697	NS	-0.230258	0.0987327	0.0601732	NS
ENSMUSG00000028737.15_Aldh4a1	2061.99	-0.498941	0.0642785	2.33241e-13	NS	-0.240906	0.0645515	0.0012614	NS	-0.323204	0.064458	1.54987e-05	NS	-0.417841	0.0645535	2.78819e-09	NS	-0.348634	0.0645239	9.73863e-07	NS	-0.311169	0.0644877	2.17479e-05	NS
ENSMUSG00000032548.14_Slco2a1	586.728	-0.772585	0.0996014	2.42908e-13	DOWN	-0.0307974	0.0995	0.848933	NS	0.276377	0.0998928	0.0241415	NS	-0.0751794	0.099735	0.560537	NS	-0.122378	0.0994999	0.335026	NS	-0.270814	0.099441	0.0248968	NS
ENSMUSG00000038312.10_Edem2	244.014	-0.53967	0.0695826	2.44251e-13	NS	0.0758657	0.0712148	0.436707	NS	-0.0901656	0.0712209	0.35244	NS	-0.232812	0.0715135	0.00389284	NS	-0.278994	0.0717521	0.00055871	NS	-0.113321	0.0714432	0.229987	NS
ENSMUSG00000004207.14_Psap	2248.24	0.395124	0.05103	2.69724e-13	NS	-0.190181	0.0513268	0.00137138	NS	-0.136468	0.0513185	0.0306489	NS	-0.310447	0.0513589	3.09553e-08	NS	-0.273785	0.0514445	1.43126e-06	NS	-0.301542	0.0513438	1.64119e-07	NS
ENSMUSG00000037263.13_Aldh3b3	3.20045	4.13023	0.533711	2.7839e-13	UP	-0.685581	0.44306	0.23215	NS	0.317656	0.464329	0.642126	NS	0.979631	0.444725	0.058894	NS	0.361295	0.445667	0.544476	NS	-0.675428	0.454406	0.265343	NS
ENSMUSG00000073842.10_Mup7	377.425	-5.58956	0.72259	2.85027e-13	DOWN	3.03774	0.738289	0.000336197	UP	-2.07776	0.727525	0.0197419	DOWN	-0.0537189	0.729375	0.958058	NS	-0.820238	0.723704	0.378612	NS	1.34793	0.724811	0.14977	NS
ENSMUSG00000021687.14_Scamp1	321.56	-0.625431	0.0808789	2.90138e-13	DOWN	0.0672223	0.0819659	0.562879	NS	-0.114799	0.0822481	0.298666	NS	0.228757	0.0826692	0.0154445	NS	-0.019425	0.082283	0.871396	NS	0.169909	0.0820403	0.1016	NS
ENSMUSG00000030400.17_Ercc2	65.599	-0.603894	0.0781543	3.03513e-13	DOWN	-0.223441	0.0829509	0.0249865	NS	-0.187912	0.0816342	0.0661765	NS	-0.575266	0.0836277	2.44755e-10	NS	-0.528385	0.0832293	6.67186e-09	NS	-0.378763	0.0827361	6.11886e-05	NS
ENSMUSG00000023057.5_Fabp2	390.735	0.80994	0.104828	3.04226e-13	UP	0.643078	0.106167	4.95671e-08	UP	0.345065	0.105726	0.00678109	NS	0.360868	0.106429	0.0025708	NS	0.924047	0.107158	1.42392e-15	UP	0.708249	0.106796	2.63708e-09	UP
ENSMUSG00000058818.13_Pirb	24.6156	1.31108	0.169695	3.0427e-13	UP	0.697529	0.187389	0.00129949	UP	1.07263	0.189611	8.65915e-07	UP	0.603064	0.187705	0.00441604	UP	0.936458	0.188154	7.08112e-06	UP	0.188263	0.184972	0.476038	NS
ENSMUSG00000021340.12_Gpld1	1623.52	-0.523375	0.0677522	3.06753e-13	NS	-0.249604	0.0678378	0.00149395	NS	-0.177472	0.0678547	0.0339193	NS	-0.194519	0.0679636	0.0120482	NS	-0.293227	0.067831	0.000110302	NS	-0.243585	0.0679437	0.002208	NS
ENSMUSG00000068011.4_Mkrn2os	123.712	0.688642	0.0891811	3.13483e-13	UP	0.319387	0.0908065	0.00252643	NS	0.334091	0.092402	0.00245107	NS	0.216801	0.0926157	0.0435531	NS	0.194549	0.0933263	0.0816209	NS	0.134957	0.092416	0.275585	NS
ENSMUSG00000052534.15_Pbx1	252.03	0.551582	0.0714951	3.3018e-13	NS	-0.35715	0.0723818	1.25274e-05	NS	-0.246793	0.0724285	0.00453104	NS	0.0502807	0.0733021	0.598963	NS	-0.0171827	0.0732903	0.872216	NS	-0.102305	0.072632	0.295556	NS
ENSMUSG00000051652.4_Lrrc3	615.169	-0.745226	0.0966725	3.45944e-13	DOWN	-0.329167	0.0969499	0.00368169	NS	-0.258909	0.0970715	0.0300794	NS	-0.293093	0.0972649	0.0079155	NS	-0.370208	0.0970814	0.000730104	NS	-0.202011	0.0971566	0.0999686	NS
ENSMUSG00000026643.16_Nmt2	184.646	0.46334	0.0601845	3.73723e-13	NS	0.135719	0.0627953	0.08125	NS	0.0417305	0.0623982	0.650675	NS	0.208606	0.0635565	0.00359064	NS	0.256851	0.0645693	0.000402447	NS	0.219823	0.0628853	0.00294468	NS
ENSMUSG00000025453.16_Nnt	362.246	0.427949	0.0556457	3.97269e-13	NS	0.117141	0.057132	0.0998043	NS	0.0517316	0.0568397	0.523178	NS	-0.0911635	0.0569798	0.18367	NS	0.058242	0.0579721	0.440949	NS	-0.0564941	0.0570171	0.489757	NS
ENSMUSG00000014776.7_Nol3	8.87078	1.36568	0.177704	4.1372e-13	UP	0.128318	0.195434	0.652281	NS	0.370238	0.200156	0.150999	NS	0.452341	0.200394	0.0523641	NS	0.193536	0.205411	0.472107	NS	-0.113733	0.19684	0.705687	NS
ENSMUSG00000029674.13_Limk1	15.507	1.10852	0.144347	4.31377e-13	UP	-0.00508439	0.167296	0.986325	NS	0.0754843	0.17021	0.774391	NS	-0.201314	0.168318	0.335112	NS	0.0464795	0.172562	0.853172	NS	-0.0545972	0.165153	0.839771	NS
ENSMUSG00000026480.12_Ncf2	15.3997	1.365	0.177783	4.36042e-13	UP	0.586286	0.199518	0.0136211	UP	0.733763	0.200153	0.00210246	UP	0.528069	0.200892	0.0219204	NS	0.749295	0.205837	0.00131244	UP	0.097736	0.196669	0.750734	NS
ENSMUSG00000026767.12_Fam188a	161.402	-0.511917	0.0667382	4.59633e-13	NS	0.310327	0.0706368	0.000117506	NS	0.0742297	0.0705791	0.453952	NS	0.303581	0.0723011	0.000153518	NS	0.363468	0.071707	4.67748e-06	NS	0.294604	0.0713751	0.000348879	NS
ENSMUSG00000034641.2_Cd300ld	46.1829	1.24202	0.161923	4.59633e-13	UP	0.366132	0.16935	0.0811556	NS	0.621315	0.17106	0.00233751	UP	0.625968	0.172077	0.00115305	UP	0.733672	0.171426	0.000130183	UP	0.0416294	0.169573	0.885188	NS
ENSMUSG00000113525.1_AC154550.1	354.656	0.43422	0.0566083	4.59633e-13	NS	0.114142	0.0581159	0.117191	NS	0.0560014	0.0578194	0.494083	NS	-0.0990777	0.0579455	0.152753	NS	0.0540559	0.0589421	0.485153	NS	-0.0638969	0.0579989	0.433916	NS
ENSMUSG00000044968.16_Napepld	12.7527	1.24297	0.162182	4.82214e-13	UP	0.467298	0.170816	0.0225914	NS	0.617586	0.178301	0.00385165	UP	0.0299163	0.177681	0.905968	NS	0.421972	0.188966	0.0600926	NS	0.455814	0.189976	0.0520863	NS
ENSMUSG00000051043.16_Gprc5c	291.352	-0.671325	0.0876688	5.06347e-13	DOWN	-0.0384045	0.0887652	0.780008	NS	-0.13659	0.0888768	0.24551	NS	-0.17231	0.089094	0.101542	NS	-0.234843	0.089067	0.023836	NS	-0.222807	0.0890918	0.041754	NS
ENSMUSG00000049882.9_Vcpkmt	10.1379	1.46704	0.191931	5.63409e-13	UP	0.730043	0.215159	0.00370123	UP	0.94368	0.216386	0.000203765	UP	0.699057	0.219335	0.00476083	UP	0.910623	0.224353	0.000301127	UP	0.0986755	0.211243	0.766896	NS
ENSMUSG00000045934.15_Mtmr11	37.234	1.79061	0.234449	5.89232e-13	UP	0.423697	0.232995	0.150885	NS	0.545812	0.236347	0.065181	NS	0.620372	0.235292	0.0214753	UP	0.0185623	0.235862	0.957287	NS	0.168739	0.237207	0.634169	NS
ENSMUSG00000039585.15_Myo9a	52.1526	0.866686	0.113506	5.97088e-13	UP	0.0792722	0.120724	0.652281	NS	0.0420951	0.119717	0.822623	NS	0.24527	0.122412	0.0886012	NS	0.342678	0.124219	0.0175194	NS	0.300894	0.121044	0.0432301	NS
ENSMUSG00000022472.16_Desi1	295.973	-0.377069	0.0493891	6.00267e-13	NS	-0.0561227	0.0506798	0.415605	NS	-0.0900066	0.0511003	0.174712	NS	-0.164914	0.0519249	0.0049363	NS	-0.0666962	0.0516752	0.308732	NS	-0.0562339	0.0513455	0.436789	NS
ENSMUSG00000090272.8_Mndal	78.2506	1.04175	0.136456	6.00425e-13	UP	0.857763	0.142458	5.99958e-08	UP	0.697127	0.142999	2.76836e-05	UP	1.11694	0.144617	1.02279e-12	UP	0.754019	0.14403	2.17899e-06	UP	0.261722	0.141882	0.153609	NS
ENSMUSG00000033777.3_Tlr13	10.6328	1.98115	0.259564	6.06644e-13	UP	0.591897	0.278632	0.0870013	NS	1.2655	0.285435	0.000156475	UP	0.929061	0.284415	0.00377065	UP	0.689114	0.289139	0.0431989	UP	0.326688	0.274969	0.391293	NS
ENSMUSG00000038608.15_Dock10	44.504	1.08129	0.141669	6.06644e-13	UP	0.650869	0.152511	0.000190655	UP	0.693756	0.151865	9.39131e-05	UP	0.833294	0.153914	7.86992e-07	UP	0.523009	0.154758	0.00304741	NS	0.279896	0.150975	0.151276	NS
ENSMUSG00000060002.14_Chpt1	1090.08	0.588731	0.0772273	6.50263e-13	UP	0.30085	0.0777926	0.000796355	NS	-0.110315	0.0777057	0.289901	NS	0.252451	0.0779737	0.00410543	NS	0.228525	0.0779615	0.011187	NS	0.232042	0.0777799	0.0127796	NS
ENSMUSG00000054843.8_Atrnl1	140.628	-0.543305	0.0712791	6.54817e-13	NS	0.234609	0.0757612	0.00884441	NS	-0.00200305	0.0753062	0.987956	NS	0.157979	0.0766798	0.0789942	NS	0.118623	0.0765635	0.211013	NS	-0.0808233	0.0752689	0.44715	NS
ENSMUSG00000045333.15_Zfp423	4.14786	1.90628	0.250246	6.77234e-13	UP	-0.175686	0.271228	0.657232	NS	-0.044149	0.285079	0.927836	NS	0.0181354	0.280827	0.962747	NS	-0.156455	0.313247	0.721231	NS	-0.321408	0.28686	0.424367	NS
ENSMUSG00000039621.13_Prex1	38.7703	0.918035	0.120569	6.94133e-13	UP	-0.102185	0.131684	0.585333	NS	0.271418	0.131896	0.105198	NS	-0.0842763	0.132607	0.628542	NS	0.147873	0.130279	0.377905	NS	-0.0392652	0.129105	0.853113	NS
ENSMUSG00000059498.13_Fcgr3	33.0745	1.2883	0.169345	7.29459e-13	UP	0.578587	0.180337	0.00643864	NS	0.994132	0.183729	2.74331e-06	UP	0.85247	0.182515	2.31898e-05	UP	0.858091	0.184188	2.80541e-05	UP	0.232058	0.178831	0.341407	NS
ENSMUSG00000022146.12_Osmr	37.3268	1.12402	0.147834	7.52759e-13	UP	-0.0421376	0.154195	0.867169	NS	0.0977564	0.155349	0.673471	NS	0.240736	0.157061	0.204992	NS	0.0788448	0.156813	0.71939	NS	-0.269704	0.153995	0.178723	NS
ENSMUSG00000056888.11_Glipr1	6.36978	1.89008	0.248833	7.96181e-13	UP	0.994922	0.286394	0.00288362	UP	0.979681	0.27719	0.00312005	UP	1.03604	0.285629	0.00119595	UP	1.2571	0.293999	0.000132062	UP	0.168304	0.267541	0.678258	NS
ENSMUSG00000026737.12_Pip4k2a	43.1814	0.786985	0.103621	8.00113e-13	UP	-0.0241422	0.113374	0.897963	NS	0.354414	0.113753	0.0101383	NS	0.17202	0.115952	0.221782	NS	0.119037	0.113685	0.419547	NS	0.0700076	0.113502	0.685458	NS
ENSMUSG00000021492.15_F12	2493.59	-0.42368	0.0558136	8.22959e-13	NS	-0.261604	0.0559297	3.74848e-05	NS	-0.205189	0.0559557	0.0020985	NS	-0.309067	0.056034	4.72965e-07	NS	-0.3527	0.0559543	8.51115e-09	NS	-0.216505	0.0559913	0.000880104	NS
ENSMUSG00000037613.16_Tnfrsf23	3.63507	1.9128	0.252195	8.62749e-13	UP	-0.0225698	0.314974	0.967049	NS	0.616623	0.304465	0.111726	NS	0.013039	0.278436	0.97364	NS	0.161307	0.339182	0.73462	NS	0.1474	0.283998	0.738191	NS
ENSMUSG00000030541.16_Idh2	567.483	0.558817	0.0737016	8.77725e-13	NS	0.0362162	0.0742507	0.747418	NS	-0.000857306	0.074068	0.995417	NS	-0.179045	0.0739632	0.0362546	NS	-0.137072	0.0744592	0.12945	NS	-0.27153	0.0739172	0.00166729	NS
ENSMUSG00000028692.14_Akr1a1	1454.71	0.364946	0.0481371	8.81338e-13	NS	0.159978	0.0485712	0.00501527	NS	0.0763426	0.0485591	0.23311	NS	0.0497479	0.0487193	0.418236	NS	-0.0701903	0.0487772	0.249627	NS	0.0568991	0.0486758	0.399795	NS
ENSMUSG00000051225.9_Fam83a	5.60795	3.26626	0.431055	9.07276e-13	UP	2.20559	0.551347	0.000505274	UP	1.20597	0.471102	0.0382056	UP	-0.228325	0.475467	0.723038	NS	1.43815	0.587925	0.0375037	UP	-0.818207	0.462365	0.173569	NS
ENSMUSG00000032519.11_Slc25a38	72.8893	-0.587961	0.0776056	9.13392e-13	DOWN	-0.237182	0.0819371	0.0152612	NS	-0.283069	0.0805761	0.00332445	NS	-0.495159	0.0825833	4.02402e-08	NS	-0.369307	0.0819587	5.32309e-05	NS	-0.235375	0.0818846	0.01697	NS
ENSMUSG00000020123.6_Avpr1a	279.321	-1.41118	0.186286	9.18555e-13	DOWN	-0.367245	0.185529	0.113839	NS	-0.25624	0.185643	0.304557	NS	-0.166786	0.186224	0.482798	NS	-0.1401	0.185444	0.574823	NS	0.18097	0.185998	0.498596	NS
ENSMUSG00000035004.3_Igsf6	18.4813	1.35915	0.179496	9.4006e-13	UP	0.742162	0.199008	0.00127143	UP	1.02831	0.205356	1.59853e-05	UP	0.611646	0.200654	0.00716895	UP	1.19861	0.210134	2.19234e-07	UP	0.033892	0.194767	0.919956	NS
ENSMUSG00000037148.8_Arhgap10	22.8071	0.967525	0.127784	9.42007e-13	UP	-0.146508	0.153103	0.490171	NS	-0.317009	0.158108	0.115642	NS	0.0260926	0.154033	0.905463	NS	-0.376774	0.147666	0.0292127	NS	-0.0214404	0.144633	0.932098	NS
ENSMUSG00000038776.13_Ephx1	2125.85	1.04684	0.138317	9.61697e-13	UP	1.02563	0.138394	1.6102e-11	UP	0.828935	0.138395	1.65402e-07	UP	0.266102	0.138374	0.10365	NS	0.726284	0.138604	2.1283e-06	UP	0.133443	0.138421	0.502454	NS
ENSMUSG00000040584.8_Abcb1a	63.3135	1.7198	0.227232	9.61697e-13	UP	0.00952476	0.225878	0.980942	NS	0.492108	0.223421	0.0806989	NS	0.50994	0.223873	0.0500409	NS	0.487914	0.230506	0.0767323	NS	-0.035578	0.226616	0.927682	NS
ENSMUSG00000010751.15_Tnfrsf22	5.50715	1.57418	0.208024	9.68018e-13	UP	-0.264586	0.247146	0.434426	NS	0.141824	0.24606	0.702787	NS	0.442573	0.241962	0.123533	NS	-0.287659	0.246034	0.362032	NS	-0.239816	0.235682	0.476118	NS
ENSMUSG00000032482.9_Cspg5	3.61799	-2.54045	0.335898	9.97578e-13	DOWN	2.35042	0.404972	1.90124e-07	UP	0.962155	0.399482	0.0529655	NS	-0.000945565	0.38567	0.998659	NS	0.30846	0.37658	0.539445	NS	1.59028	0.404496	0.000699971	UP
ENSMUSG00000040562.12_Gstm2	451.444	0.890527	0.11775	9.97998e-13	UP	-0.142865	0.11801	0.367166	NS	-0.103415	0.118006	0.540679	NS	0.160337	0.117976	0.267158	NS	-0.149019	0.117997	0.320386	NS	-0.148218	0.117866	0.359344	NS
ENSMUSG00000038060.15_Dlec1	8.12203	2.48671	0.328936	1.01962e-12	UP	4.28508	0.38473	2.29638e-25	UP	1.28725	0.333433	0.00111655	UP	1.9702	0.318433	1.41017e-08	UP	2.0302	0.36752	5.35981e-07	UP	1.73005	0.330378	3.62877e-06	UP
ENSMUSG00000091721.4_Gimd1	20.2232	1.36908	0.181107	1.02024e-12	UP	1.06334	0.191127	6.45859e-07	UP	0.772873	0.185173	0.0003941	UP	1.01936	0.193085	1.51127e-06	UP	1.47076	0.204519	3.97433e-11	UP	0.463297	0.192919	0.0518343	NS
ENSMUSG00000001473.6_Tubb6	27.1554	1.60734	0.212817	1.07342e-12	UP	0.456833	0.219699	0.094549	NS	0.802843	0.218725	0.00207444	UP	0.0435568	0.216645	0.887717	NS	0.357102	0.22662	0.202194	NS	-0.384376	0.214626	0.167937	NS
ENSMUSG00000037339.17_Fam53a	112.305	-0.423498	0.0560939	1.09547e-12	NS	-0.140123	0.060253	0.0578151	NS	-0.261816	0.0600973	0.000207344	NS	-0.426893	0.0612757	1.40552e-10	NS	-0.337907	0.0604362	3.84128e-07	NS	-0.168977	0.0606324	0.021157	NS
ENSMUSG00000023224.12_Serping1	5331.5	-0.519351	0.0688782	1.17766e-12	NS	0.0716245	0.0689464	0.44866	NS	0.217867	0.0689881	0.00902986	NS	0.160144	0.0690367	0.04562	NS	-0.00826115	0.0689509	0.935649	NS	0.248162	0.0690061	0.00213266	NS
ENSMUSG00000025656.17_Arhgef9	35.6772	0.980292	0.130022	1.18204e-12	UP	0.576954	0.143889	0.000488758	NS	0.440414	0.136437	0.00746735	NS	0.682032	0.138995	8.36704e-06	UP	0.567756	0.14736	0.000634908	NS	0.410434	0.141303	0.0157146	NS
ENSMUSG00000040407.17_Akap9	354.679	0.519288	0.0688826	1.18614e-12	NS	0.226985	0.070384	0.00614534	NS	0.261086	0.0700018	0.00171743	NS	0.336619	0.0707426	1.60979e-05	NS	0.446185	0.0708617	8.83769e-09	NS	0.246692	0.0704335	0.00288807	NS
ENSMUSG00000020143.15_Dock2	26.8332	1.33065	0.176621	1.22814e-12	UP	0.5271	0.190327	0.0208592	NS	0.507918	0.188474	0.0283203	NS	0.828709	0.191252	9.11058e-05	UP	0.784862	0.193946	0.000314373	UP	0.143526	0.18772	0.605784	NS
ENSMUSG00000026425.15_Srgap2	188.626	0.703399	0.0933701	1.23082e-12	UP	0.0804679	0.0944266	0.544969	NS	0.087514	0.094659	0.515978	NS	0.114937	0.0948916	0.328367	NS	0.110103	0.0957985	0.371431	NS	-0.0939365	0.0948186	0.489802	NS
ENSMUSG00000003970.8_Rpl8	1126.13	-0.523898	0.0695485	1.23424e-12	NS	-0.234261	0.0698184	0.0041717	NS	-0.243088	0.0697326	0.0036037	NS	-0.36139	0.069872	2.50484e-06	NS	-0.300225	0.0697806	0.000119373	NS	-0.193927	0.0697478	0.0215398	NS
ENSMUSG00000002365.9_Snx9	217.87	0.392031	0.0520744	1.27389e-12	NS	-0.149151	0.0548478	0.0235539	NS	-0.037342	0.0550603	0.645911	NS	-0.123182	0.0561741	0.0601996	NS	-0.0369153	0.0556394	0.626073	NS	-0.169848	0.0555012	0.0103385	NS
ENSMUSG00000025555.14_Farp1	161.991	-0.528973	0.070265	1.27389e-12	NS	-0.407919	0.0731405	6.0552e-07	NS	-0.1565	0.0740036	0.0947057	NS	-0.454902	0.074455	2.16879e-08	NS	-0.318334	0.074429	0.000131642	NS	-0.481533	0.0737675	4.81813e-09	NS
ENSMUSG00000031367.15_Ap1s2	20.1113	0.991763	0.131747	1.27622e-12	UP	0.415719	0.146395	0.017508	NS	0.316957	0.150408	0.0959682	NS	0.724843	0.156854	2.83408e-05	UP	0.403348	0.152462	0.0233201	NS	0.00381642	0.145939	0.987746	NS
ENSMUSG00000055435.6_Maf	283.798	0.669174	0.0889109	1.2881e-12	UP	-0.336427	0.0900792	0.00125103	NS	-0.13934	0.0900871	0.242008	NS	0.038296	0.0905993	0.758458	NS	0.0306064	0.0906404	0.81478	NS	-0.355689	0.0900381	0.000654639	NS
ENSMUSG00000026288.14_Inpp5d	27.918	1.11387	0.148018	1.29684e-12	UP	0.0492298	0.160417	0.850364	NS	0.574021	0.162255	0.00309303	NS	0.311468	0.16354	0.107335	NS	0.365982	0.165085	0.0622747	NS	-0.0582959	0.16007	0.821676	NS
ENSMUSG00000064210.6_Ano6	94.564	0.86698	0.115326	1.37194e-12	UP	0.261178	0.119325	0.0769858	NS	0.25858	0.119176	0.0854906	NS	0.237417	0.120129	0.0936134	NS	0.105187	0.121266	0.51306	NS	0.00138178	0.119591	0.99494	NS
ENSMUSG00000038642.10_Ctss	167.003	1.40518	0.187205	1.49572e-12	UP	0.704487	0.189523	0.00132154	UP	0.96676	0.189547	1.07111e-05	UP	0.764195	0.189639	0.000292403	UP	0.917006	0.190022	1.3688e-05	UP	0.238417	0.189041	0.357524	NS
ENSMUSG00000058799.15_Nap1l1	442.747	0.491326	0.0654876	1.53397e-12	NS	-0.040255	0.0662698	0.680708	NS	-0.103474	0.0664692	0.238579	NS	0.166711	0.0675185	0.0322969	NS	0.022661	0.0668268	0.81414	NS	0.0980498	0.0668065	0.272829	NS
ENSMUSG00000032058.14_Ppp2r1b	113.599	0.484013	0.0645586	1.59452e-12	NS	-0.133164	0.0694655	0.127442	NS	-0.0939936	0.0687125	0.309482	NS	-0.158811	0.0700487	0.0512285	NS	-0.0769505	0.0715182	0.405383	NS	-0.152718	0.0698493	0.0812195	NS
ENSMUSG00000092534.8_Pagr1b	62.4315	0.56111	0.0748684	1.62431e-12	NS	0.311756	0.0794866	0.000662306	NS	0.380543	0.0821221	7.30176e-05	NS	0.0485703	0.0838544	0.661994	NS	0.131965	0.0827755	0.196477	NS	0.154246	0.0820413	0.144279	NS
ENSMUSG00000031969.16_Acad8	268.051	-0.451998	0.0603152	1.62999e-12	NS	-0.0416289	0.0623126	0.646133	NS	-0.248224	0.0618032	0.000678079	NS	-0.32225	0.0624906	2.69881e-06	NS	-0.152859	0.0624151	0.037248	NS	0.0129315	0.0619174	0.903784	NS
ENSMUSG00000029836.15_Cbx3	85.5259	0.549782	0.0733754	1.64208e-12	NS	-0.235447	0.0763229	0.00913267	NS	-0.0816784	0.076253	0.44431	NS	0.323053	0.0798445	0.000275562	NS	0.0730574	0.0769482	0.468847	NS	-0.00816265	0.0764025	0.952056	NS
ENSMUSG00000039865.8_Slc44a3	79.05	0.623355	0.0831994	1.64454e-12	UP	0.220784	0.0903621	0.0445524	NS	-0.0193489	0.0909647	0.898092	NS	0.286002	0.0912437	0.00557797	NS	0.218744	0.091696	0.0430361	NS	0.14675	0.0900085	0.214826	NS
ENSMUSG00000021595.18_Nsun2	439.161	-0.371771	0.0496408	1.67783e-12	NS	-0.10624	0.0508094	0.0925335	NS	-0.109956	0.0509472	0.0874013	NS	-0.0629391	0.0515867	0.324458	NS	-0.134615	0.0514127	0.0249756	NS	-0.168977	0.0510495	0.00510005	NS
ENSMUSG00000036529.17_Sbf1	220.849	-0.537876	0.0718198	1.67783e-12	NS	-0.456377	0.0737523	2.45828e-08	NS	-0.316628	0.0735397	0.000249109	NS	-0.660196	0.0737232	9.90119e-17	DOWN	-0.548619	0.0738691	8.84039e-12	NS	-0.543336	0.073475	2.41674e-11	NS
ENSMUSG00000060803.5_Gstp1	669.656	-1.25168	0.167188	1.70815e-12	DOWN	1.32564	0.16771	5.32683e-13	UP	0.958846	0.167797	6.53259e-07	UP	0.784453	0.168021	2.33272e-05	UP	0.178868	0.167716	0.409943	NS	1.01396	0.167894	6.94402e-08	UP
ENSMUSG00000004266.15_Ptpn6	114.467	0.550738	0.073622	1.7852e-12	NS	0.0689749	0.0786265	0.531158	NS	0.0675076	0.0781003	0.54665	NS	0.00965992	0.0785561	0.930382	NS	0.0911471	0.0787691	0.367877	NS	-0.0655783	0.0785571	0.568192	NS
ENSMUSG00000046027.17_Stard5	625.444	-0.475292	0.0635934	1.87525e-12	NS	-0.0921865	0.0641126	0.270775	NS	-0.0497218	0.0640274	0.594126	NS	0.118332	0.0643317	0.121238	NS	-0.115464	0.0644118	0.140817	NS	0.0168703	0.0642422	0.87629	NS
ENSMUSG00000074639.6_Rdh16f2	661.361	-1.07838	0.144528	2.059e-12	DOWN	-0.906968	0.143944	1.30706e-08	DOWN	-0.691168	0.143848	3.72435e-05	DOWN	-0.595124	0.144041	0.000199119	DOWN	-0.601906	0.143787	0.000186755	DOWN	-0.4362	0.143795	0.0111016	NS
ENSMUSG00000060802.8_B2m	19332.2	0.70195	0.0940943	2.07621e-12	UP	0.699253	0.0941148	1.46396e-11	UP	0.923338	0.0941303	4.79778e-19	UP	1.03088	0.0941468	1.86522e-24	UP	1.10098	0.0941278	4.64051e-28	UP	0.746831	0.0941281	7.23264e-13	UP
ENSMUSG00000031537.15_Ikbkb	385.643	-0.289545	0.0388187	2.09105e-12	NS	-0.240315	0.0406737	1.1042e-07	NS	-0.1717	0.0406984	0.000338278	NS	-0.153809	0.0415422	0.000925485	NS	-0.181696	0.0410064	7.21651e-05	NS	-0.0144155	0.0410575	0.827826	NS
ENSMUSG00000029797.13_Sspo	5.63294	-2.06595	0.277088	2.1353e-12	DOWN	-0.835344	0.312551	0.0262272	DOWN	-0.191305	0.282377	0.646266	NS	-0.187196	0.271	0.596411	NS	-0.689216	0.282969	0.0383593	DOWN	-0.314	0.270883	0.404918	NS
ENSMUSG00000040747.9_Cd53	29.3115	1.23432	0.165559	2.13861e-12	UP	0.858591	0.179127	2.2885e-05	UP	1.08015	0.181955	2.19329e-07	UP	1.06302	0.183877	1.24246e-07	UP	1.01728	0.185407	6.39581e-07	UP	0.236004	0.177394	0.327198	NS
ENSMUSG00000047735.14_Samd9l	224.81	1.3524	0.181435	2.15728e-12	UP	0.955972	0.183013	3.43173e-06	UP	1.02015	0.182829	1.23458e-06	UP	1.15381	0.18315	7.58472e-09	UP	0.877465	0.183706	1.69516e-05	UP	0.261467	0.182751	0.287147	NS
ENSMUSG00000047797.14_Gjb1	2711.58	-0.59238	0.0794702	2.15728e-12	DOWN	-0.106777	0.0795819	0.310118	NS	-0.207801	0.0796032	0.0343084	NS	-0.324476	0.0796866	0.000249757	NS	-0.319473	0.0795755	0.000353001	NS	-0.121451	0.0796398	0.251529	NS
ENSMUSG00000044122.14_Proca1	36.3372	0.98061	0.131573	2.16876e-12	UP	0.968989	0.137743	1.72436e-10	UP	0.86619	0.142305	9.69338e-08	UP	0.761419	0.143229	1.26942e-06	UP	0.870845	0.145028	4.41354e-08	UP	0.971977	0.141	5.2209e-10	UP
ENSMUSG00000016933.17_Plcg1	271.527	-0.524285	0.0704225	2.30254e-12	NS	0.0595431	0.0726105	0.562879	NS	-0.154278	0.0726173	0.0929774	NS	-0.0431294	0.0728461	0.654205	NS	-0.123517	0.0727905	0.16648	NS	-0.0241336	0.0723817	0.838091	NS
ENSMUSG00000051682.15_Treml4	22.2298	1.31148	0.176174	2.30958e-12	UP	0.358059	0.194643	0.145659	NS	0.700572	0.195823	0.00275014	UP	0.492637	0.193859	0.0271933	NS	0.517252	0.19378	0.0219873	NS	-0.0445759	0.190992	0.891876	NS
ENSMUSG00000010651.4_Acaa1b	2761.39	0.80697	0.10844	2.35097e-12	UP	0.56736	0.108684	3.48763e-06	NS	-0.0666175	0.108539	0.681613	NS	-0.498882	0.108537	3.1496e-05	NS	0.173961	0.10872	0.194816	NS	-0.0451505	0.108616	0.79546	NS
ENSMUSG00000025189.8_Cnnm1	3.94635	1.97557	0.265508	2.36376e-12	UP	0.803117	0.295816	0.0237735	UP	0.655456	0.293883	0.0765316	NS	0.498936	0.290972	0.151465	NS	0.682189	0.328233	0.0826169	NS	0.271681	0.303457	0.536092	NS
ENSMUSG00000020051.17_Pah	7052.99	-0.745934	0.100285	2.40616e-12	DOWN	-0.179535	0.100315	0.158382	NS	-0.212939	0.100323	0.0933298	NS	0.172565	0.100361	0.150346	NS	-0.000788079	0.100314	0.995866	NS	-0.149933	0.100319	0.262523	NS
ENSMUSG00000035112.17_Wnk4	13.3491	-1.55444	0.209003	2.41585e-12	DOWN	0.358789	0.213788	0.190225	NS	0.348243	0.212606	0.210778	NS	-0.0422959	0.213617	0.8895	NS	-0.541882	0.209473	0.0269125	NS	0.202994	0.203954	0.487436	NS
ENSMUSG00000025203.5_Scd2	120.369	1.91939	0.258243	2.50256e-12	UP	0.291101	0.258007	0.4059	NS	0.125455	0.259755	0.752946	NS	0.511652	0.260402	0.0957638	NS	-0.872719	0.259693	0.00323336	DOWN	-0.446368	0.260604	0.189832	NS
ENSMUSG00000028383.17_Hsdl2	679.783	0.662235	0.0891199	2.53017e-12	UP	0.33084	0.089639	0.00143926	NS	0.22542	0.0894006	0.0416771	NS	0.245352	0.0895177	0.0165345	NS	0.681104	0.0902273	3.89285e-12	UP	0.218193	0.0895422	0.0480274	NS
ENSMUSG00000038844.9_Kif16b	143.817	0.513863	0.069159	2.53871e-12	NS	-0.108145	0.0721733	0.248938	NS	-0.0307992	0.0720111	0.782855	NS	-0.0942692	0.0728684	0.293732	NS	-0.0404596	0.0737714	0.692709	NS	-0.145497	0.072117	0.112268	NS
ENSMUSG00000032261.16_Sh3bgrl2	275.415	0.536479	0.0722324	2.59337e-12	NS	0.305847	0.0740058	0.000313971	NS	0.187242	0.0740361	0.0409205	NS	0.201574	0.0748672	0.0186916	NS	0.283159	0.0757885	0.00094683	NS	0.204547	0.0750022	0.0246783	NS
ENSMUSG00000050315.13_Synpo2	5.41152	1.40495	0.189233	2.6414e-12	UP	0.635465	0.227647	0.0197433	UP	0.666814	0.229278	0.017347	UP	1.09532	0.252695	9.06105e-05	UP	0.545757	0.235852	0.0504444	NS	0.518906	0.231235	0.0725211	NS
ENSMUSG00000029919.5_Hpgds	12.3678	1.55152	0.209116	2.73936e-12	UP	0.972456	0.237937	0.000370867	UP	1.12509	0.236333	4.50971e-05	UP	1.16196	0.243206	1.4846e-05	UP	1.09291	0.244228	6.06409e-05	UP	0.476573	0.226738	0.0955947	NS
ENSMUSG00000024937.14_Ehbp1l1	65.9038	0.575724	0.0776411	2.82362e-12	NS	0.266116	0.0861959	0.00907462	NS	0.271043	0.0867252	0.00986184	NS	0.0110478	0.0862293	0.927861	NS	0.19151	0.0871635	0.0648787	NS	0.138647	0.085	0.214598	NS
ENSMUSG00000023942.15_Slc29a1	1301.66	-0.795099	0.107235	2.83235e-12	DOWN	-0.675233	0.107271	1.3499e-08	DOWN	-0.546622	0.107213	1.07822e-05	NS	-0.694418	0.107317	2.82115e-09	DOWN	-0.595091	0.10723	4.71829e-07	DOWN	-0.436123	0.10726	0.000438033	NS
ENSMUSG00000022665.14_Ccdc80	78.9037	1.2715	0.171514	2.85341e-12	UP	0.231349	0.175421	0.320019	NS	0.284395	0.176006	0.218137	NS	0.427731	0.175809	0.0352042	NS	-0.0785413	0.17679	0.752552	NS	-0.255065	0.174616	0.275482	NS
ENSMUSG00000078452.10_Raet1d	41.9525	1.78191	0.240527	2.95779e-12	UP	0.600123	0.249661	0.0487326	UP	-0.193502	0.247523	0.591529	NS	0.299114	0.253562	0.342926	NS	0.312299	0.24756	0.321056	NS	0.264356	0.244598	0.443873	NS
ENSMUSG00000030534.13_Vps33b	36.3194	0.620119	0.083903	3.36862e-12	UP	0.0585993	0.0898619	0.654765	NS	0.268632	0.0929936	0.018163	NS	-0.0220049	0.0905167	0.86417	NS	0.195992	0.0942604	0.0825144	NS	0.123058	0.0898023	0.310094	NS
ENSMUSG00000002968.8_Med25	173.389	-0.562426	0.0761427	3.47679e-12	NS	-0.350413	0.0783093	8.57373e-05	NS	-0.355511	0.0778916	9.53652e-05	NS	-0.554384	0.0785836	7.93825e-11	NS	-0.575629	0.0785233	1.59469e-11	NS	-0.452376	0.0783425	2.68997e-07	NS
ENSMUSG00000032591.15_Mst1	822.198	-0.381134	0.0516195	3.54908e-12	NS	-0.196018	0.0523877	0.001223	NS	-0.0578719	0.0523018	0.427036	NS	-0.224519	0.052447	0.0001114	NS	-0.209335	0.052147	0.000353433	NS	-0.127951	0.0521855	0.0466253	NS
ENSMUSG00000027533.10_Fabp5	409.14	-1.97612	0.267861	3.71013e-12	DOWN	-0.825491	0.267914	0.00923484	DOWN	-0.737973	0.268401	0.0251096	DOWN	0.29596	0.268768	0.379372	NS	-0.172459	0.267496	0.636922	NS	0.181858	0.2678	0.651935	NS
ENSMUSG00000024425.3_Ndfip1	446.745	-0.423258	0.057385	3.74951e-12	NS	0.356561	0.0586179	4.29389e-08	NS	0.0865926	0.058386	0.265288	NS	0.120782	0.0589499	0.0807901	NS	0.140657	0.0587685	0.0422116	NS	0.237936	0.05867	0.000454389	NS
ENSMUSG00000031974.8_Abcb10	189.642	-0.61041	0.0828366	3.94275e-12	DOWN	0.15692	0.0848664	0.143474	NS	0.00561387	0.0851617	0.968465	NS	-0.0715645	0.0857026	0.515141	NS	-0.044512	0.0853469	0.708428	NS	0.09918	0.0855161	0.404555	NS
ENSMUSG00000027012.15_Dync1i2	321.337	0.357581	0.0485358	3.98006e-12	NS	0.138381	0.050248	0.0215631	NS	0.179192	0.0506744	0.00310539	NS	0.309344	0.0518704	4.75138e-08	NS	0.337121	0.0514337	2.04589e-09	NS	0.281308	0.0513777	1.17983e-06	NS
ENSMUSG00000024525.6_Impa2	23.1784	1.02819	0.139599	4.03541e-12	UP	0.0898894	0.150617	0.685636	NS	-0.0537393	0.144973	0.813673	NS	-0.198587	0.145596	0.265423	NS	0.116541	0.154481	0.575362	NS	-0.169956	0.143341	0.392131	NS
ENSMUSG00000024371.14_C2	407.267	-0.5096	0.0692138	4.1086e-12	NS	0.139167	0.0706031	0.115657	NS	0.146727	0.0707081	0.101831	NS	0.101916	0.0709944	0.238891	NS	-0.0656502	0.0705884	0.478169	NS	-0.0955275	0.0707667	0.318409	NS
ENSMUSG00000069806.5_Cacng7	6.3437	1.3897	0.189186	4.65978e-12	UP	0.602647	0.239472	0.0378011	UP	-0.00302644	0.22765	0.994545	NS	-0.00453108	0.225664	0.988473	NS	-0.0337067	0.242398	0.92606	NS	-0.362558	0.233184	0.240546	NS
ENSMUSG00000032083.8_Apoa1	34272.3	-0.623762	0.0849586	4.78315e-12	DOWN	0.019955	0.084964	0.887144	NS	-0.166434	0.0849674	0.125315	NS	-0.133362	0.0849763	0.193318	NS	-0.273185	0.0849645	0.00500281	NS	0.0887407	0.084971	0.461454	NS
ENSMUSG00000078675.9_Mup16	66.4093	-2.6838	0.365684	4.87691e-12	DOWN	0.429869	0.372325	0.393263	NS	-0.664655	0.373588	0.169873	NS	0.376407	0.388198	0.44446	NS	-0.36981	0.370314	0.444219	NS	0.416087	0.373758	0.427854	NS
ENSMUSG00000078453.3_Abracl	54.0068	0.720939	0.0982374	4.88322e-12	UP	-0.0195813	0.103726	0.909736	NS	0.197076	0.103278	0.136633	NS	0.187141	0.106656	0.14142	NS	0.175251	0.104778	0.173279	NS	0.139578	0.105257	0.329122	NS
ENSMUSG00000029445.13_Hpd	13585.3	-0.763615	0.104129	5.07662e-12	DOWN	-0.543433	0.10413	3.50629e-06	NS	-0.312463	0.104128	0.0137477	NS	-0.396992	0.104141	0.000638259	NS	-0.258239	0.104129	0.0345805	NS	-0.164424	0.104131	0.232437	NS
ENSMUSG00000008682.13_Rpl10	611.165	-0.467585	0.0637787	5.14338e-12	NS	-0.424925	0.0642893	2.15794e-09	NS	-0.192875	0.0642937	0.0137755	NS	-0.232888	0.0644948	0.00126183	NS	-0.415537	0.0643759	3.66256e-09	NS	-0.179929	0.0643034	0.0205738	NS
ENSMUSG00000048120.16_Entpd1	28.8513	1.11588	0.15222	5.16245e-12	UP	0.197747	0.163132	0.366652	NS	0.625848	0.164901	0.00138804	UP	0.535628	0.166567	0.0043796	NS	0.637399	0.169496	0.000871782	UP	-0.00879489	0.161739	0.975025	NS
ENSMUSG00000025127.15_Gcgr	925.108	-0.54496	0.0743704	5.27113e-12	NS	-0.154405	0.0747144	0.0968735	NS	-0.255541	0.0746436	0.00433327	NS	-0.425805	0.0747676	1.90551e-07	NS	-0.326511	0.0746964	9.14754e-05	NS	-0.232134	0.0747375	0.00914999	NS
ENSMUSG00000071074.9_Yipf3	232.172	-0.519834	0.0709531	5.30987e-12	NS	-0.233149	0.0723824	0.00620487	NS	-0.27598	0.0721166	0.00125112	NS	-0.467703	0.0726641	3.42226e-09	NS	-0.610968	0.0726859	7.63903e-15	DOWN	-0.323756	0.0724269	9.50761e-05	NS
ENSMUSG00000067274.10_Rplp0	1068.18	-0.437078	0.0596603	5.31445e-12	NS	-0.0761648	0.0599441	0.340038	NS	-0.10147	0.059908	0.193924	NS	-0.282332	0.0600554	2.03352e-05	NS	-0.339577	0.0599889	2.71295e-07	NS	-0.184822	0.059888	0.00966683	NS
ENSMUSG00000073489.6_Ifi204	56.3509	1.20873	0.165032	5.38116e-12	UP	0.675551	0.171225	0.00061203	UP	0.577104	0.171329	0.00507811	NS	1.06258	0.174014	2.21272e-08	UP	0.897347	0.174115	3.14317e-06	UP	0.115835	0.170448	0.651803	NS
ENSMUSG00000022791.16_Tnk2	137.653	-0.675525	0.0922447	5.40588e-12	DOWN	-0.134858	0.0950684	0.278573	NS	-0.312197	0.0950275	0.00638604	NS	-0.549285	0.0954272	1.3916e-07	NS	-0.385596	0.095133	0.00030755	NS	-0.212747	0.0950553	0.0733202	NS
ENSMUSG00000038508.7_Gdf15	16.052	1.90144	0.259645	5.40588e-12	UP	0.43478	0.276059	0.223	NS	0.628751	0.271839	0.0647517	NS	0.0686077	0.272564	0.858751	NS	-0.246615	0.278232	0.502222	NS	-0.720454	0.268899	0.0276943	DOWN
ENSMUSG00000046811.3_Gltpd2	189.833	-0.556228	0.0760258	5.68105e-12	NS	-0.220417	0.0778906	0.0179509	NS	-0.221123	0.0778412	0.0203978	NS	-0.506268	0.0787451	3.55554e-09	NS	-0.526159	0.0776059	5.2608e-10	NS	-0.282463	0.0781603	0.00201621	NS
ENSMUSG00000005682.9_Pan2	233.366	-0.482397	0.0659781	5.87992e-12	NS	-0.0931388	0.0681201	0.299981	NS	-0.047145	0.0677503	0.636187	NS	-0.219833	0.0680883	0.00421123	NS	-0.17916	0.0680991	0.0241901	NS	-0.0924093	0.0676296	0.31151	NS
ENSMUSG00000033898.16_Cfhr2	1758.23	-0.556787	0.0761626	5.91315e-12	NS	0.0260445	0.0763325	0.832184	NS	0.0947726	0.0764124	0.364863	NS	0.402981	0.0765517	1.62235e-06	NS	0.416356	0.0764765	7.88114e-07	NS	0.452561	0.0764362	1.27423e-07	NS
ENSMUSG00000020017.14_Hal	2451.74	-1.06254	0.145351	5.91755e-12	DOWN	-0.907611	0.145338	1.79387e-08	DOWN	-0.407006	0.14529	0.0222595	NS	-0.450699	0.145326	0.00614335	NS	-0.300008	0.145326	0.0849913	NS	-0.312151	0.145308	0.0874844	NS
ENSMUSG00000024603.7_Dctn4	199.083	0.360238	0.04932	6.18236e-12	NS	0.0963872	0.052469	0.146255	NS	0.128104	0.0521519	0.0478085	NS	0.064366	0.0532149	0.329037	NS	0.253745	0.0538069	2.21071e-05	NS	0.0652534	0.0524825	0.364983	NS
ENSMUSG00000020092.9_Pald1	42.9369	-0.573641	0.078553	6.24163e-12	NS	-0.099299	0.0888422	0.410926	NS	-0.130422	0.0871714	0.260315	NS	-0.346253	0.0889407	0.00048122	NS	-0.333418	0.0871671	0.000702008	NS	-0.301378	0.087171	0.00330299	NS
ENSMUSG00000036835.7_Psenen	86.364	0.68356	0.0936596	6.43178e-12	UP	-0.231751	0.0932758	0.0405981	NS	0.237216	0.0963513	0.047289	NS	0.0492553	0.0966637	0.705589	NS	-0.246742	0.0942079	0.0249231	NS	0.0408484	0.0962332	0.790698	NS
ENSMUSG00000028456.18_Unc13b	89.2237	0.9475	0.129966	6.81348e-12	UP	0.760081	0.131204	2.02028e-07	UP	0.556716	0.131407	0.000316382	NS	0.61974	0.131093	1.82756e-05	UP	0.506299	0.134078	0.00082506	NS	0.307981	0.131741	0.0594795	NS
ENSMUSG00000022237.16_Ankrd33b	203.19	-0.721037	0.0989405	6.94504e-12	DOWN	-0.258443	0.100629	0.0334899	NS	-0.250482	0.100707	0.0448252	NS	-0.0998038	0.101466	0.437439	NS	-0.129608	0.100836	0.310959	NS	-0.127682	0.100479	0.353219	NS
ENSMUSG00000031214.13_Ophn1	17.9589	0.869217	0.119344	7.15986e-12	UP	0.0560323	0.137796	0.795305	NS	0.165107	0.131329	0.356604	NS	0.239918	0.133975	0.132324	NS	0.114793	0.145698	0.55663	NS	0.118632	0.131319	0.532218	NS
ENSMUSG00000024378.9_Stard4	773.939	-0.77078	0.105857	7.25285e-12	DOWN	-0.14979	0.106252	0.281737	NS	-0.389629	0.10626	0.0020988	NS	0.104665	0.106451	0.437527	NS	-0.220252	0.106218	0.0833972	NS	-0.111431	0.106191	0.458899	NS
ENSMUSG00000053303.14_Slc22a26	222.955	3.38978	0.465878	7.52609e-12	UP	-3.02366	0.451279	1.29474e-09	DOWN	0.486637	0.450522	0.439971	NS	0.698606	0.450153	0.198992	NS	-0.35582	0.450315	0.555322	NS	-0.220158	0.450541	0.755166	NS
ENSMUSG00000049103.14_Ccr2	14.5024	1.75808	0.241835	7.87733e-12	UP	0.948048	0.264312	0.00201543	UP	1.02691	0.261431	0.000905379	UP	1.31581	0.271502	1.09836e-05	UP	1.15291	0.268888	0.000125904	UP	0.456983	0.259314	0.17566	NS
ENSMUSG00000006005.17_Tpr	740.615	0.544913	0.074998	8.10369e-12	NS	0.274953	0.075627	0.00171808	NS	0.217564	0.0756364	0.0187723	NS	0.293568	0.0759781	0.000533358	NS	0.268205	0.0759538	0.00188149	NS	0.0999028	0.0757064	0.331915	NS
ENSMUSG00000018774.13_Cd68	54.372	1.38637	0.190919	8.33741e-12	UP	0.636884	0.197412	0.00612521	UP	0.894043	0.198348	0.000118046	UP	0.523111	0.197818	0.0210834	NS	0.745906	0.199172	0.000918722	UP	-0.154347	0.195981	0.593063	NS
ENSMUSG00000038806.7_Sde2	62.2031	-0.458056	0.0630806	8.33741e-12	NS	-0.0352481	0.0700305	0.738326	NS	-0.0927457	0.0687664	0.317422	NS	-0.00311517	0.0705557	0.975094	NS	-0.0390947	0.070985	0.691552	NS	-0.0223538	0.0697692	0.845266	NS
ENSMUSG00000026791.14_Slc2a8	59.3161	-0.696099	0.0959508	8.74599e-12	DOWN	-0.437473	0.100159	0.000130415	NS	-0.276999	0.0986085	0.0218717	NS	-0.670295	0.100237	7.88707e-10	DOWN	-0.412281	0.0985894	0.000189966	NS	-0.167409	0.0992225	0.197535	NS
ENSMUSG00000053063.11_Clec12a	26.2183	1.38176	0.190529	8.8945e-12	UP	0.500302	0.203462	0.0429418	NS	0.996114	0.204785	2.89846e-05	UP	0.896576	0.20888	0.000106636	UP	0.919659	0.207605	7.24433e-05	UP	0.489033	0.203175	0.0511849	NS
ENSMUSG00000037405.8_Icam1	77.192	1.03973	0.143381	8.9271e-12	UP	0.323199	0.146258	0.0738089	NS	0.701988	0.146815	4.12187e-05	UP	0.33845	0.146403	0.0464046	NS	0.410911	0.147867	0.0166537	NS	0.044164	0.145797	0.853549	NS
ENSMUSG00000008305.18_Tle1	239.792	-0.687419	0.09489	9.39813e-12	DOWN	-0.13146	0.095989	0.29893	NS	-0.295427	0.0959489	0.0111882	NS	-0.191534	0.0971521	0.0945197	NS	-0.228819	0.0961636	0.0435867	NS	-0.043737	0.0962644	0.77385	NS
ENSMUSG00000079507.10_H2-Q1	119.737	1.44399	0.199503	9.83899e-12	UP	0.901738	0.200742	8.04101e-05	UP	0.876238	0.202091	0.000223321	UP	1.44582	0.202593	4.75026e-11	UP	0.611164	0.202109	0.00867459	UP	0.661532	0.202969	0.00593115	UP
ENSMUSG00000025574.13_Tk1	87.9354	-1.14494	0.158259	1.00695e-11	DOWN	-0.474985	0.158595	0.0117129	NS	-0.264408	0.157774	0.199117	NS	-0.411731	0.157619	0.0228366	NS	-0.40393	0.157214	0.028056	NS	-0.251895	0.158054	0.227239	NS
ENSMUSG00000031886.14_Ces2e	1205.64	0.513333	0.0709974	1.03775e-11	NS	0.272939	0.071365	0.000926153	NS	0.0425603	0.0712093	0.690441	NS	0.0564661	0.0712949	0.539085	NS	0.38767	0.0717615	9.76054e-07	NS	0.383361	0.071418	1.96355e-06	NS
ENSMUSG00000004558.14_Ndrg2	6807.2	-0.465882	0.0644685	1.06552e-11	NS	-0.474988	0.0644848	2.13473e-11	NS	-0.237076	0.0644924	0.00203801	NS	-0.275408	0.064531	0.000117215	NS	-0.434233	0.0645119	7.18814e-10	NS	-0.282518	0.0645224	0.000135154	NS
ENSMUSG00000031833.10_Mast3	283.891	-0.894478	0.123821	1.08398e-11	DOWN	-0.706001	0.124169	3.50451e-07	DOWN	-0.471718	0.124242	0.00138265	NS	-0.564864	0.124439	3.97804e-05	NS	-0.680861	0.124127	6.44551e-07	DOWN	-0.472596	0.124418	0.00110046	NS
ENSMUSG00000058979.7_Hdhd5	69.1346	-0.540848	0.0748794	1.09071e-11	NS	0.00113023	0.0812822	0.993876	NS	-0.17448	0.0791619	0.08053	NS	-0.384389	0.0813455	1.83913e-05	NS	-0.209182	0.0822412	0.0297573	NS	0.0478999	0.081574	0.701117	NS
ENSMUSG00000037685.15_Atp8a1	45.7791	0.737914	0.102234	1.12985e-11	UP	-0.065995	0.110453	0.68525	NS	0.330773	0.108749	0.012345	NS	0.516078	0.111016	2.52881e-05	NS	0.39476	0.113433	0.00221361	NS	0.163129	0.108561	0.259463	NS
ENSMUSG00000022534.13_Mefv	2.85821	2.00503	0.277854	1.14288e-11	UP	1.25038	0.369339	0.00379046	UP	0.991462	0.359975	0.0248536	UP	0.925219	0.366488	0.0283179	UP	1.43781	0.400468	0.00154936	UP	1.56763	0.412406	0.00109072	UP
ENSMUSG00000033427.14_Upb1	1765.3	-0.429404	0.0595531	1.18999e-11	NS	0.0914517	0.0597585	0.23772	NS	0.039819	0.0597424	0.651822	NS	0.100315	0.0598563	0.161889	NS	0.0104646	0.0597583	0.906178	NS	0.157222	0.0597947	0.0311247	NS
ENSMUSG00000066154.11_Mup3	26971.6	-1.78275	0.247477	1.24868e-11	DOWN	0.745571	0.247488	0.0111674	UP	-0.170962	0.247488	0.638833	NS	0.464782	0.247495	0.112746	NS	0.177717	0.247482	0.596009	NS	1.13834	0.247489	5.61689e-05	UP
ENSMUSG00000091387.2_Gcnt4	57.3854	-0.947442	0.131535	1.25309e-11	DOWN	0.198488	0.133946	0.254707	NS	0.0558216	0.133578	0.787869	NS	0.33335	0.135943	0.0336507	NS	0.00925439	0.134646	0.962323	NS	0.231026	0.134214	0.187574	NS
ENSMUSG00000037553.14_Zdhhc18	127.191	-0.422988	0.0587734	1.30804e-11	NS	-0.258744	0.0622676	0.000288474	NS	-0.23167	0.0622061	0.00174662	NS	-0.43252	0.0635727	3.91431e-10	NS	-0.523824	0.0626351	1.00299e-14	NS	-0.336368	0.0634093	2.62831e-06	NS
ENSMUSG00000020111.15_Micu1	126.894	0.527807	0.0733402	1.30831e-11	NS	0.0361704	0.0768845	0.757459	NS	0.1181	0.076545	0.243337	NS	-0.179069	0.0767325	0.0442505	NS	-0.0624723	0.0782516	0.550987	NS	-0.156561	0.0769927	0.109086	NS
ENSMUSG00000025377.14_Tepsin	49.2393	-0.639658	0.0888964	1.31732e-11	DOWN	-0.1722	0.0959145	0.157079	NS	-0.119845	0.097274	0.368905	NS	-0.334209	0.097205	0.00220463	NS	-0.533638	0.0961358	4.69146e-07	NS	-0.159836	0.096816	0.208704	NS
ENSMUSG00000020810.5_Cygb	75.8882	0.908281	0.126323	1.36833e-11	UP	0.369543	0.12946	0.0168702	NS	0.43422	0.130696	0.0057864	NS	0.154702	0.131251	0.34331	NS	0.208887	0.130637	0.195149	NS	-0.102922	0.130829	0.593345	NS
ENSMUSG00000051483.8_Cbr1	640.698	1.02465	0.142571	1.39914e-11	UP	0.0895465	0.142281	0.667985	NS	0.380042	0.142377	0.0299219	NS	0.0100428	0.142524	0.95978	NS	0.120637	0.142619	0.524512	NS	-0.133039	0.142517	0.517598	NS
ENSMUSG00000055675.6_Kbtbd11	5.33401	1.3788	0.192031	1.46873e-11	UP	0.480227	0.262731	0.148485	NS	0.439215	0.256951	0.189464	NS	0.445173	0.248231	0.131712	NS	0.263006	0.269369	0.455185	NS	-0.281013	0.244764	0.41002	NS
ENSMUSG00000036450.4_Hif1an	161.793	-0.408989	0.0569681	1.47517e-11	NS	-0.283409	0.0598889	2.94886e-05	NS	-0.327654	0.0593276	1.63294e-06	NS	-0.449035	0.0603359	6.66062e-12	NS	-0.323624	0.0602057	1.10776e-06	NS	-0.317853	0.0594994	2.21315e-06	NS
ENSMUSG00000029710.15_Ephb4	157.312	-0.567213	0.0790536	1.51922e-11	NS	-0.692325	0.0792882	1.00276e-15	DOWN	-0.3934	0.0790937	1.84486e-05	NS	-0.547398	0.0796136	2.48848e-10	NS	-0.606209	0.0793953	2.14483e-12	DOWN	-0.372397	0.0792595	3.74791e-05	NS
ENSMUSG00000028494.12_Plin2	2340.57	0.8374	0.116776	1.5623e-11	UP	0.2848	0.117	0.0454738	NS	0.123822	0.116914	0.450631	NS	-0.0390343	0.116944	0.810773	NS	0.352592	0.117033	0.00894301	NS	-0.0316917	0.116918	0.871662	NS
ENSMUSG00000023938.7_Aars2	79.8545	-0.563594	0.0786259	1.59412e-11	NS	-0.242577	0.0831387	0.0143964	NS	-0.222235	0.0833238	0.0300794	NS	-0.547279	0.0830309	1.38406e-09	NS	-0.428253	0.0832814	3.33612e-06	NS	-0.283967	0.0829437	0.0036342	NS
ENSMUSG00000112148.1_Lilrb4a	49.5473	1.15087	0.160564	1.59575e-11	UP	0.964398	0.170827	4.30997e-07	UP	1.1617	0.169729	1.35017e-09	UP	1.12601	0.172148	1.86026e-09	UP	1.31968	0.173256	2.39241e-12	UP	0.667282	0.169379	0.000680851	UP
ENSMUSG00000072115.10_Ang	1316.9	-0.811579	0.113245	1.60647e-11	DOWN	-0.294963	0.113093	0.0305189	NS	0.125669	0.113161	0.424799	NS	0.29921	0.113389	0.021361	NS	-0.0012635	0.11315	0.99386	NS	0.120556	0.113326	0.45147	NS
ENSMUSG00000034429.14_Zfp707	131.924	-0.77661	0.108491	1.70366e-11	DOWN	-0.0822631	0.109987	0.600608	NS	-0.146348	0.10991	0.324794	NS	-0.426113	0.110327	0.000534979	NS	-0.341983	0.109574	0.00660356	NS	0.0422335	0.109678	0.810699	NS
ENSMUSG00000062742.3_Gm5239	3.43937	-1.80716	0.252503	1.71802e-11	DOWN	0.991902	0.318342	0.00837108	UP	-0.126428	0.257999	0.749125	NS	0.466723	0.290909	0.182336	NS	0.372158	0.287842	0.307787	NS	0.501776	0.259015	0.130019	NS
ENSMUSG00000056413.16_Adap1	4.08455	1.70993	0.239075	1.77474e-11	UP	0.883307	0.303674	0.0147399	UP	0.982109	0.317302	0.0107038	UP	-0.0187341	0.287984	0.962574	NS	0.296745	0.30765	0.461151	NS	0.0625235	0.280875	0.896963	NS
ENSMUSG00000076441.9_Ass1	17982.1	-0.608757	0.0851564	1.8194e-11	DOWN	-0.444355	0.0851576	3.51546e-06	NS	-0.259083	0.0851596	0.0123209	NS	-0.231698	0.0851698	0.0173893	NS	-0.188249	0.0851594	0.063111	NS	-0.272446	0.0851595	0.00705935	NS
ENSMUSG00000031938.15_4931406C07Rik	1381.63	0.510008	0.0713564	1.83476e-11	NS	0.225787	0.0718617	0.00779149	NS	0.0841776	0.0717372	0.395222	NS	0.337684	0.0718822	2.06389e-05	NS	0.416094	0.0720065	1.48946e-07	NS	0.243468	0.0718015	0.00400856	NS
ENSMUSG00000070407.5_Hs3st3b1	576.664	-0.424984	0.0594655	1.83992e-11	NS	-0.303211	0.0601437	7.68944e-06	NS	-0.1997	0.0604468	0.00607827	NS	0.0379767	0.0610308	0.636609	NS	-0.205562	0.060385	0.00281977	NS	-0.256466	0.0603951	0.000225152	NS
ENSMUSG00000069516.8_Lyz2	231.098	1.44458	0.202139	1.84127e-11	UP	1.04383	0.203571	5.2659e-06	UP	1.27504	0.203761	3.85447e-08	UP	0.709478	0.203544	0.00189475	UP	0.91095	0.203855	6.2187e-05	UP	0.206756	0.203368	0.476395	NS
ENSMUSG00000048965.9_Mrgpre	8.4299	1.5136	0.211844	1.86001e-11	UP	0.502328	0.219724	0.0629755	NS	0.411961	0.227603	0.161698	NS	0.254919	0.21683	0.344613	NS	0.56857	0.232724	0.0377503	NS	0.36439	0.217848	0.202015	NS
ENSMUSG00000040731.13_Eif4h	707.91	-0.306537	0.0429112	1.87545e-11	NS	-0.0667392	0.0437243	0.239258	NS	-0.158144	0.0434185	0.00226323	NS	-0.239939	0.0438816	6.01452e-07	NS	-0.286444	0.0437548	2.12382e-09	NS	-0.114834	0.0435785	0.030666	NS
ENSMUSG00000021646.9_Mccc2	296.895	-0.432413	0.06055	1.90131e-11	NS	-0.209841	0.0628408	0.00438093	NS	-0.243333	0.062154	0.000941498	NS	-0.320107	0.0625519	3.24429e-06	NS	-0.163707	0.0624698	0.0248415	NS	-0.0716781	0.0626351	0.412056	NS
ENSMUSG00000000326.12_Comt	3042.35	-0.589088	0.0825208	1.93715e-11	DOWN	0.58168	0.0827119	1.74079e-10	NS	0.222059	0.0827403	0.0290679	NS	0.0752833	0.0827873	0.475685	NS	0.0283956	0.0827304	0.811682	NS	0.211913	0.0827339	0.03636	NS
ENSMUSG00000040998.18_Npnt	8.76392	2.86769	0.401796	1.95508e-11	UP	-0.531391	0.392225	0.304998	NS	0.525713	0.366047	0.283524	NS	-0.352477	0.371397	0.454269	NS	0.440023	0.452697	0.457604	NS	0.345061	0.426555	0.581809	NS
ENSMUSG00000092470.1_Gm20518	146.959	-0.557679	0.0781691	1.99414e-11	NS	-0.359129	0.0798502	7.87429e-05	NS	-0.284795	0.0800441	0.00291906	NS	-0.618637	0.0805691	1.40992e-12	DOWN	-0.515148	0.0807106	5.4619e-09	NS	-0.484121	0.0805047	7.93774e-08	NS
ENSMUSG00000024659.14_Anxa1	19.6506	0.972532	0.136327	1.99777e-11	UP	0.0875514	0.149896	0.692371	NS	0.535514	0.154924	0.00393589	NS	0.480589	0.155102	0.00619093	NS	0.423473	0.151268	0.0158237	NS	0.280916	0.149378	0.1442	NS
ENSMUSG00000018861.8_Fdxr	81.9437	-0.682627	0.0957006	2.00616e-11	DOWN	-0.269775	0.101389	0.0269501	NS	-0.267861	0.0999726	0.0292907	NS	-0.406127	0.100573	0.000283181	NS	-0.428259	0.0996377	0.000121132	NS	-0.15213	0.100066	0.253202	NS
ENSMUSG00000026639.18_Lamb3	19.3667	1.00879	0.141428	2.00616e-11	UP	0.214288	0.165723	0.331041	NS	-0.0206262	0.154339	0.937546	NS	-0.442874	0.154327	0.0118059	NS	-0.141668	0.164388	0.516177	NS	-0.340433	0.159827	0.0907171	NS
ENSMUSG00000078689.8_Mup6	8.80937	-2.56463	0.359565	2.00681e-11	DOWN	0.817461	0.385737	0.0877798	NS	0.336728	0.397041	0.555767	NS	0.488206	0.426409	0.358474	NS	-0.199782	0.378535	0.704807	NS	1.36453	0.41715	0.00572783	UP
ENSMUSG00000023031.7_Cela1	26.2158	-0.870979	0.12214	2.02739e-11	DOWN	-0.0557348	0.140046	0.800326	NS	-0.291227	0.138701	0.0972952	NS	-0.408237	0.14481	0.0135541	NS	-0.414921	0.134132	0.00714286	NS	-0.0830114	0.139616	0.697583	NS
ENSMUSG00000019810.15_Fuca2	62.535	0.561185	0.0786991	2.02753e-11	NS	-0.0151689	0.0855494	0.914401	NS	0.218996	0.0844584	0.0355844	NS	0.303441	0.0876967	0.00205593	NS	0.152824	0.087055	0.15045	NS	0.116297	0.0855084	0.314235	NS
ENSMUSG00000048217.11_Nags	247.94	-0.5505	0.0772605	2.10744e-11	NS	-0.194333	0.0779225	0.0397387	NS	-0.175825	0.0778094	0.0720891	NS	-0.519011	0.078018	9.6288e-10	NS	-0.479551	0.0780001	2.02135e-08	NS	-0.259218	0.0782537	0.00506883	NS
ENSMUSG00000008859.8_Rala	242.406	0.409924	0.0575392	2.11956e-11	NS	0.2432	0.059441	0.000366092	NS	0.125257	0.0595129	0.0964516	NS	0.269563	0.0611054	6.68826e-05	NS	0.214566	0.0604531	0.00177265	NS	0.267794	0.0600446	9.86781e-05	NS
ENSMUSG00000063590.3_Slc22a28	13.4724	-2.78655	0.391419	2.19743e-11	DOWN	2.52301	0.427843	1.17715e-07	UP	0.975739	0.420981	0.0641001	NS	0.951403	0.416843	0.0495255	UP	0.677894	0.402148	0.169553	NS	1.89083	0.413533	6.24392e-05	UP
ENSMUSG00000062593.17_Lilrb4a	32.7224	1.20085	0.168724	2.22337e-11	UP	0.925085	0.181653	6.17924e-06	UP	1.28583	0.182316	4.25248e-10	UP	0.989472	0.183678	8.98342e-07	UP	1.24949	0.185215	6.51836e-10	UP	0.615994	0.180706	0.00379404	UP
ENSMUSG00000024386.8_Proc	2216.35	-0.528662	0.0742818	2.22473e-11	NS	-0.186198	0.074371	0.0388998	NS	-0.318607	0.0743928	0.00027118	NS	-0.444572	0.0744474	4.54773e-08	NS	-0.515955	0.0743432	1.94506e-10	NS	-0.168373	0.0743939	0.0694548	NS
ENSMUSG00000098557.1_Kctd12	82.9716	0.84729	0.119055	2.22473e-11	UP	-0.117548	0.124163	0.495206	NS	0.260859	0.12433	0.0975782	NS	0.622824	0.124809	5.79862e-06	UP	0.517378	0.125871	0.000247392	NS	0.202665	0.123473	0.211393	NS
ENSMUSG00000051457.7_Spn	6.38451	1.52204	0.213919	2.25051e-11	UP	0.35946	0.249677	0.270161	NS	0.819168	0.25219	0.00708574	UP	0.917244	0.271932	0.00271241	UP	0.638668	0.262284	0.0384193	UP	0.0147954	0.244069	0.972293	NS
ENSMUSG00000022098.9_Bmp1	754.165	-0.611681	0.0860175	2.30629e-11	DOWN	-0.355605	0.0864075	0.000335123	NS	-0.396809	0.0863406	8.47245e-05	NS	-0.575316	0.0864464	9.54376e-10	NS	-0.28078	0.0863713	0.0044961	NS	-0.273242	0.0863101	0.00776944	NS
ENSMUSG00000030630.16_Fah	3848.26	-0.453057	0.0637115	2.30629e-11	NS	-0.138313	0.0637989	0.0802475	NS	-0.146581	0.063785	0.0666435	NS	-0.0892326	0.063855	0.252896	NS	-0.131942	0.0638175	0.0844658	NS	-0.0194081	0.063829	0.853113	NS
ENSMUSG00000057738.13_Sptan1	924.089	0.457538	0.0643419	2.30629e-11	NS	-0.100775	0.0647654	0.229549	NS	0.000276048	0.0647866	0.998241	NS	-0.181249	0.0648383	0.0143912	NS	-0.158119	0.0650716	0.0389077	NS	-0.269433	0.0648403	0.000313967	NS
ENSMUSG00000029536.8_Gatc	173.663	0.510927	0.0718788	2.3513e-11	NS	0.299876	0.0739467	0.000415427	NS	0.314553	0.0748729	0.000356754	NS	0.327678	0.0755794	9.03307e-05	NS	0.373827	0.0755395	8.05371e-06	NS	0.200569	0.0750324	0.0280969	NS
ENSMUSG00000006958.13_Chrd	30.3795	-0.898346	0.126387	2.35256e-11	DOWN	-0.0962795	0.131035	0.608172	NS	-0.0662308	0.132502	0.744267	NS	-0.205989	0.133782	0.20288	NS	-0.262823	0.131817	0.0976033	NS	0.135871	0.133933	0.477317	NS
ENSMUSG00000054874.12_Pcnx3	195.379	-0.629503	0.0886469	2.46537e-11	DOWN	-0.552322	0.0905824	3.99058e-08	NS	-0.500133	0.0904208	1.56232e-06	NS	-0.78509	0.0905109	8.71704e-16	DOWN	-0.719475	0.0907349	2.54698e-13	DOWN	-0.69969	0.090353	2.75282e-12	DOWN
ENSMUSG00000035357.16_Pdzrn3	32.6374	1.25044	0.176154	2.50996e-11	UP	-0.541727	0.177885	0.0101776	NS	0.103101	0.173443	0.692397	NS	-0.0261803	0.174266	0.915781	NS	-0.0897828	0.183162	0.726518	NS	-0.225656	0.175438	0.346359	NS
ENSMUSG00000038388.14_Mpp6	547.763	0.451267	0.0635875	2.53875e-11	NS	0.0455373	0.0644116	0.623511	NS	0.0201229	0.0644595	0.845245	NS	0.295823	0.0651425	3.94859e-05	NS	0.168052	0.0647712	0.0264349	NS	0.160312	0.0644879	0.0432268	NS
ENSMUSG00000061143.15_Maml3	24.047	-0.893509	0.126002	2.63881e-11	DOWN	0.0789274	0.136988	0.696947	NS	0.0516761	0.137317	0.810496	NS	0.2808	0.140185	0.0886747	NS	0.188731	0.136042	0.26865	NS	0.131098	0.137894	0.508769	NS
ENSMUSG00000029174.18_Tbc1d1	45.9646	0.769972	0.10861	2.67211e-11	UP	-0.107501	0.116893	0.509827	NS	-0.0317204	0.115001	0.865064	NS	-0.00605782	0.116069	0.970063	NS	-0.183239	0.118337	0.211338	NS	-0.227273	0.115032	0.121019	NS
ENSMUSG00000027848.12_Olfml3	35.6598	1.22748	0.173319	2.80924e-11	UP	0.585285	0.180216	0.00575236	UP	0.556854	0.181787	0.011636	NS	0.359426	0.181075	0.0920553	NS	0.0426491	0.182819	0.872842	NS	0.0566697	0.179685	0.847741	NS
ENSMUSG00000020366.18_Mapk9	431.707	0.26585	0.0375711	2.93504e-11	NS	0.103992	0.0396233	0.0293502	NS	0.100831	0.0395736	0.0392648	NS	0.142996	0.0405743	0.00167179	NS	0.127297	0.0404144	0.00608366	NS	0.095458	0.0398556	0.0525831	NS
ENSMUSG00000056737.14_Capg	11.3805	1.59255	0.225089	2.9459e-11	UP	0.662331	0.245397	0.0247182	UP	0.701333	0.249622	0.0218591	UP	0.468467	0.246076	0.107445	NS	0.705566	0.255119	0.0172421	UP	0.0694287	0.244628	0.864918	NS
ENSMUSG00000094806.1_Cyp2d10	3037.58	-0.557593	0.078849	3.0182e-11	NS	-0.038198	0.078882	0.749818	NS	-0.0263539	0.0788965	0.832695	NS	-0.195259	0.0789572	0.0319996	NS	-0.222197	0.0789039	0.0151731	NS	0.143828	0.0789588	0.159692	NS
ENSMUSG00000049091.6_Sephs2	3691.69	-0.451729	0.0639081	3.08495e-11	NS	-0.123373	0.0640441	0.125203	NS	-0.17794	0.0640331	0.0234559	NS	-0.118996	0.0640743	0.117217	NS	-0.214217	0.064045	0.00339797	NS	-0.0531926	0.0640453	0.57054	NS
ENSMUSG00000038151.13_Prdm1	3.08271	1.88252	0.266371	3.10593e-11	UP	0.333184	0.35296	0.496612	NS	0.661786	0.352596	0.144284	NS	-0.0482435	0.336798	0.919811	NS	0.43268	0.336401	0.310687	NS	-0.229304	0.318577	0.629468	NS
ENSMUSG00000024712.9_Rfk	339.558	0.448	0.0633925	3.10615e-11	NS	-0.35701	0.0641285	6.36034e-07	NS	-0.0637913	0.0645882	0.485514	NS	0.101882	0.065245	0.195858	NS	0.00517774	0.0651289	0.957075	NS	-0.298749	0.0647028	5.24347e-05	NS
ENSMUSG00000092416.2_Zfp141	49.1833	-0.745032	0.105462	3.16148e-11	DOWN	0.614445	0.113862	1.48236e-06	UP	0.512049	0.114861	0.000142383	NS	0.820442	0.117641	1.34221e-10	UP	0.522016	0.116816	6.2187e-05	NS	0.603147	0.114834	3.3632e-06	UP
ENSMUSG00000047459.14_Dynlrb1	566.787	0.535677	0.0758945	3.30242e-11	NS	0.47077	0.0765211	3.00531e-08	NS	0.536718	0.0767944	6.04706e-10	NS	0.547811	0.0774203	6.95567e-11	NS	0.794849	0.077135	8.54306e-22	UP	0.583139	0.077258	8.84127e-12	NS
ENSMUSG00000002111.8_Spi1	23.8588	1.22551	0.173663	3.32998e-11	UP	0.378424	0.188605	0.108468	NS	0.903837	0.192177	5.61178e-05	UP	0.435311	0.190904	0.0497681	NS	0.715256	0.191207	0.000932849	UP	0.0675028	0.188432	0.824083	NS
ENSMUSG00000032388.7_Spg21	167.923	0.524512	0.0743478	3.37311e-11	NS	0.297019	0.076682	0.000780868	NS	0.402053	0.0762275	5.05263e-06	NS	0.277403	0.0775561	0.00141112	NS	0.378917	0.0779081	1.16052e-05	NS	0.101249	0.076651	0.331372	NS
ENSMUSG00000027651.16_Rprd1b	182.897	-0.360741	0.0511689	3.48771e-11	NS	-0.198873	0.0541029	0.00151046	NS	-0.100049	0.0538974	0.149175	NS	-0.0906951	0.0552783	0.171828	NS	-0.172876	0.054937	0.00612838	NS	-0.115065	0.0546572	0.0950376	NS
ENSMUSG00000061740.7_Cyp2d22	1317.04	-0.567646	0.0805214	3.49228e-11	NS	-0.393162	0.0806862	1.64425e-05	NS	-0.409193	0.0806255	1.18795e-05	NS	-0.435141	0.080715	8.82377e-07	NS	-0.456606	0.0807315	2.77555e-07	NS	-0.267783	0.0807092	0.00498464	NS
ENSMUSG00000029096.15_Htra3	19.4579	1.2854	0.182411	3.56172e-11	UP	0.395453	0.187109	0.0887406	NS	0.186463	0.189723	0.487691	NS	0.0105165	0.190867	0.968522	NS	-0.405412	0.188652	0.0717744	NS	-0.48993	0.190178	0.0351604	NS
ENSMUSG00000029761.16_Cald1	2104.21	0.532378	0.0755596	3.57971e-11	NS	0.240577	0.0757738	0.00708935	NS	0.225431	0.0758276	0.0147236	NS	0.262183	0.0759417	0.00210795	NS	0.347775	0.0759121	3.86631e-05	NS	0.0679782	0.0758259	0.535317	NS
ENSMUSG00000030789.9_Itgax	12.4872	2.06698	0.293378	3.58441e-11	UP	0.719652	0.311025	0.0593544	NS	1.08465	0.311718	0.00367235	UP	0.868894	0.313336	0.0152118	UP	0.793056	0.327569	0.0397178	UP	-0.210733	0.305694	0.64593	NS
ENSMUSG00000004707.14_Ly9	10.9764	1.6361	0.232282	3.62685e-11	UP	0.656485	0.257139	0.0347046	UP	1.04144	0.26907	0.00108731	UP	0.866394	0.265697	0.00383024	UP	0.90071	0.265304	0.00290279	UP	0.0306324	0.251745	0.945083	NS
ENSMUSG00000001751.9_Naglu	122.539	-0.546699	0.0777077	3.84326e-11	NS	-0.26173	0.0805395	0.00571984	NS	-0.341802	0.0804958	0.000306154	NS	-0.456739	0.0821412	3.77834e-07	NS	-0.517841	0.0804299	4.00431e-09	NS	-0.351954	0.0811401	0.00015801	NS
ENSMUSG00000003279.16_Dlgap1	17.6903	-1.67046	0.237603	3.97082e-11	DOWN	-0.181692	0.239845	0.59517	NS	-0.310802	0.240679	0.341765	NS	0.252883	0.248102	0.41918	NS	-0.00859816	0.234096	0.979554	NS	0.306681	0.240103	0.350446	NS
ENSMUSG00000006050.11_Sra1	294.396	-0.446998	0.0635808	3.97082e-11	NS	-0.0675531	0.0648764	0.447368	NS	-0.0469869	0.0647799	0.621357	NS	-0.0234503	0.0655055	0.797938	NS	-0.0362742	0.0651061	0.68802	NS	0.120276	0.0652406	0.153845	NS
ENSMUSG00000051403.9_Ppp1r37	303.593	-0.464164	0.0660808	4.14557e-11	NS	-0.0259222	0.0677307	0.808628	NS	-0.157482	0.0674809	0.0619743	NS	-0.402543	0.067761	5.38487e-08	NS	-0.336395	0.0678471	7.71661e-06	NS	-0.245849	0.0676995	0.00190641	NS
ENSMUSG00000062545.4_Tlr12	39.7269	1.14396	0.162865	4.14621e-11	UP	0.523927	0.170356	0.00937707	NS	-0.104395	0.169307	0.680538	NS	-0.247286	0.170711	0.234115	NS	0.0969392	0.176229	0.691754	NS	-0.147844	0.176571	0.566839	NS
ENSMUSG00000025287.15_Acot9	22.4231	1.17704	0.167672	4.26393e-11	UP	0.265077	0.176368	0.247432	NS	0.614463	0.176009	0.00354934	UP	0.70686	0.180506	0.000443876	UP	0.238582	0.183616	0.305033	NS	0.0815507	0.176182	0.76945	NS
ENSMUSG00000075284.10_Wipf1	35.699	0.800468	0.114092	4.37795e-11	UP	0.00973364	0.126214	0.964577	NS	0.193677	0.126834	0.249401	NS	0.0826291	0.127497	0.621336	NS	0.00919143	0.127938	0.960654	NS	-0.320286	0.124633	0.035676	NS
ENSMUSG00000002732.14_Fkbp7	22.3233	0.783342	0.111664	4.39676e-11	UP	0.196647	0.12382	0.218917	NS	0.296136	0.125669	0.0590377	NS	0.57457	0.134506	0.00011544	NS	0.451426	0.129151	0.00211289	NS	0.581385	0.13088	0.000105935	NS
ENSMUSG00000068747.14_Sort1	79.6678	-1.25086	0.17835	4.44439e-11	DOWN	0.458615	0.180722	0.0359063	NS	0.00539058	0.183359	0.986769	NS	0.00912914	0.185221	0.972009	NS	-0.36649	0.181947	0.0936273	NS	-0.0251079	0.180717	0.937103	NS
ENSMUSG00000029247.17_Paics	1337.46	-0.44027	0.0627886	4.4884e-11	NS	0.286039	0.0629511	6.51945e-05	NS	0.0766357	0.0629658	0.375525	NS	0.206334	0.0631863	0.00378127	NS	0.328182	0.0630608	2.50174e-06	NS	0.322814	0.0630395	6.09159e-06	NS
ENSMUSG00000036469.16_March1	12.5129	1.41738	0.202162	4.50837e-11	UP	0.399826	0.227897	0.168072	NS	0.725702	0.230498	0.00928018	UP	1.01101	0.234993	0.000102695	UP	0.940657	0.237875	0.000437781	UP	0.527699	0.228518	0.0630192	NS
ENSMUSG00000020432.12_Tcn2	713.676	0.463868	0.066169	4.52714e-11	NS	-0.418916	0.0667342	1.48294e-08	NS	-0.159587	0.0666526	0.0546098	NS	-0.236082	0.0667982	0.00161869	NS	-0.247213	0.0669587	0.00110038	NS	-0.287643	0.0666507	0.000171577	NS
ENSMUSG00000052456.9_Asna1	178.103	0.400685	0.0571775	4.60622e-11	NS	0.365211	0.0600155	4.25712e-08	NS	0.373879	0.0608184	6.88761e-08	NS	0.277223	0.0619248	5.12177e-05	NS	0.370066	0.0615166	4.17122e-08	NS	0.211088	0.0614003	0.00348582	NS
ENSMUSG00000021822.2_Plau	7.272	1.52848	0.218292	4.79192e-11	UP	-0.0405085	0.246531	0.920379	NS	-0.0884453	0.242918	0.817267	NS	-0.0511043	0.246912	0.883731	NS	-0.129404	0.246932	0.70703	NS	-1.17739	0.238147	1.34283e-05	DOWN
ENSMUSG00000021242.9_Npc2	385.236	0.376475	0.0537683	4.7923e-11	NS	-0.0911575	0.0550763	0.197653	NS	-0.0135511	0.0552575	0.880847	NS	0.0414809	0.0559289	0.567867	NS	-0.016849	0.0550554	0.833741	NS	-0.0332796	0.0551242	0.692093	NS
ENSMUSG00000020044.13_Timp3	267.937	0.764786	0.109336	5.02965e-11	UP	-0.380822	0.110628	0.0031764	NS	-0.209294	0.110608	0.140708	NS	-0.142242	0.111097	0.299163	NS	-0.170168	0.110996	0.216571	NS	-0.270008	0.110506	0.0473979	NS
ENSMUSG00000030257.16_Srgap3	62.5121	-2.32463	0.332405	5.0765e-11	DOWN	-0.364646	0.331936	0.420215	NS	-0.86601	0.334053	0.0356086	DOWN	0.149768	0.332728	0.741517	NS	-0.106038	0.329779	0.823844	NS	-0.2214	0.329898	0.655867	NS
ENSMUSG00000028003.6_Lrat	160.081	0.728009	0.104105	5.08204e-11	UP	0.0421958	0.106462	0.800778	NS	-0.0986515	0.106692	0.515938	NS	0.250832	0.107751	0.0448323	NS	0.129414	0.107071	0.344179	NS	-0.0806961	0.106371	0.608724	NS
ENSMUSG00000032698.15_Lmo2	25.6808	0.868989	0.124274	5.0928e-11	UP	-0.194221	0.134461	0.268509	NS	0.25206	0.139186	0.161463	NS	0.135123	0.141272	0.451166	NS	0.223495	0.139572	0.194515	NS	-0.280466	0.139493	0.113631	NS
ENSMUSG00000034994.10_Eef2	7557.41	-0.450473	0.0644263	5.10227e-11	NS	-0.358607	0.0644507	6.44988e-07	NS	-0.337168	0.0644518	6.05568e-06	NS	-0.446559	0.0644735	1.80575e-10	NS	-0.432378	0.0644685	8.36112e-10	NS	-0.280542	0.0644582	0.000149759	NS
ENSMUSG00000025997.13_Ikzf2	2.85257	1.87146	0.267678	5.11807e-11	UP	0.1738	0.322636	0.718605	NS	0.053107	0.328285	0.924806	NS	0.489986	0.331425	0.223668	NS	0.839444	0.351281	0.0426223	UP	-0.348098	0.320995	0.442038	NS
ENSMUSG00000048865.16_Arhgap30	28.4932	1.01824	0.145714	5.23983e-11	UP	0.650523	0.161752	0.000467673	UP	0.706258	0.161456	0.000194204	UP	0.670151	0.161711	0.00019014	UP	0.759796	0.165065	3.53246e-05	UP	0.114234	0.160468	0.633861	NS
ENSMUSG00000027761.4_Aadac	2119.18	-0.538188	0.0771315	5.63604e-11	NS	0.16125	0.077335	0.0936212	NS	0.220346	0.0773578	0.0200893	NS	0.419906	0.0774945	7.70262e-07	NS	0.324553	0.0773803	0.000181177	NS	0.524802	0.0774	1.07169e-09	NS
ENSMUSG00000089945.13_Pakap	109.792	0.956018	0.137115	5.83835e-11	UP	-0.146621	0.140013	0.444806	NS	-0.285295	0.14035	0.11011	NS	-0.178786	0.14081	0.303529	NS	-0.402191	0.141834	0.0144105	NS	-0.432074	0.140124	0.00972624	NS
ENSMUSG00000024211.15_Grm8	10.515	-2.14451	0.307792	6.04118e-11	DOWN	0.847965	0.296092	0.0164969	UP	0.250316	0.286182	0.541431	NS	0.745593	0.302351	0.0325423	UP	0.920257	0.292524	0.00613731	UP	1.51028	0.308518	1.62409e-05	UP
ENSMUSG00000006519.11_Cyba	26.5033	1.05836	0.151915	6.05841e-11	UP	0.450603	0.165017	0.0228734	NS	0.435036	0.165746	0.0331928	NS	0.133027	0.163908	0.528242	NS	0.37014	0.163707	0.0566647	NS	-0.359387	0.162464	0.0772001	NS
ENSMUSG00000061540.3_Orm2	139.654	1.92359	0.276204	6.15639e-11	UP	0.188023	0.278261	0.641503	NS	1.13239	0.278214	0.000565163	UP	1.53808	0.275935	3.533e-07	UP	0.803451	0.277183	0.0122171	UP	-0.885498	0.275384	0.00674742	DOWN
ENSMUSG00000030887.4_Pdzd9	1.98079	3.86201	0.554736	6.2492e-11	UP	3.98258	0.534975	1.32323e-11	UP	1.64244	0.525315	0.00983481	UP	2.65548	0.50646	1.78981e-06	UP	2.03367	0.556718	0.00125607	UP	2.32454	0.499627	4.53927e-05	UP
ENSMUSG00000057400.14_Ces1c	15204.2	-0.468987	0.0673632	6.2492e-11	NS	-0.174647	0.0673628	0.0316736	NS	0.000339442	0.0673643	0.99779	NS	-0.0685473	0.0673828	0.420222	NS	-0.0870254	0.0673712	0.308265	NS	0.0186197	0.067377	0.868461	NS
ENSMUSG00000021306.11_Gpr137b	7.94279	1.25413	0.180157	6.26648e-11	UP	0.178217	0.214984	0.5579	NS	0.287343	0.207208	0.302019	NS	0.356186	0.2126	0.16203	NS	0.195934	0.220813	0.501815	NS	-0.236053	0.200819	0.396582	NS
ENSMUSG00000023992.14_Trem2	6.86968	2.21904	0.318809	6.29843e-11	UP	0.959174	0.341232	0.0188345	UP	0.996629	0.33592	0.0149595	UP	0.374838	0.334961	0.370854	NS	0.952782	0.351975	0.0200429	UP	-0.580646	0.329504	0.175668	NS
ENSMUSG00000022965.7_Ifngr2	118.432	0.861259	0.123745	6.31041e-11	UP	0.288292	0.127387	0.0661986	NS	0.271825	0.126094	0.0878589	NS	0.0435527	0.126159	0.804807	NS	0.473295	0.127795	0.00105756	NS	0.0313761	0.126124	0.883513	NS
ENSMUSG00000023262.13_Acy1	173.37	-0.731671	0.105139	6.34237e-11	DOWN	-0.54166	0.105732	5.38369e-06	NS	-0.467613	0.105387	0.000154944	NS	-0.486032	0.106164	3.40261e-05	NS	-0.628876	0.105516	5.66779e-08	DOWN	-0.353579	0.105719	0.00462227	NS
ENSMUSG00000023951.17_Vegfa	1097.5	-0.549297	0.0789774	6.51341e-11	NS	-0.116339	0.0793344	0.260338	NS	0.0418642	0.0793508	0.729125	NS	0.0615775	0.079443	0.548996	NS	0.167794	0.079384	0.0771563	NS	0.133436	0.0792857	0.198869	NS
ENSMUSG00000038092.6_Hsd3b5	252.27	-4.79035	0.688909	6.57836e-11	DOWN	3.03006	0.690273	0.000119297	UP	-0.38986	0.690103	0.709842	NS	0.844623	0.689669	0.322418	NS	0.136986	0.688257	0.892414	NS	2.2559	0.689131	0.00568699	UP
ENSMUSG00000024187.14_Fam234a	258.782	-0.381434	0.0548593	6.5881e-11	NS	-0.162767	0.0568042	0.0164345	NS	-0.228802	0.0566071	0.000620412	NS	-0.410642	0.0569627	3.00051e-11	NS	-0.427894	0.0575049	7.99201e-12	NS	-0.289543	0.0568242	6.87919e-06	NS
ENSMUSG00000039308.5_Ndst2	139.607	-0.491863	0.0707415	6.5881e-11	NS	-0.131035	0.0729675	0.156993	NS	-0.12423	0.0727355	0.189896	NS	-0.229691	0.0732754	0.00557755	NS	-0.195548	0.0734285	0.0223482	NS	-0.111811	0.0727733	0.247435	NS
ENSMUSG00000020346.16_Mgat1	269.05	-0.382588	0.0550581	6.77566e-11	NS	-0.258848	0.0570331	6.66763e-05	NS	-0.382666	0.0568658	2.74327e-09	NS	-0.548351	0.0570794	4.55372e-19	NS	-0.497691	0.0572442	8.39529e-16	NS	-0.402943	0.0569676	1.75132e-10	NS
ENSMUSG00000030591.17_Psmd8	707.148	0.363546	0.052321	6.78795e-11	NS	0.303633	0.0531261	3.02294e-07	NS	0.254261	0.0531612	4.10053e-05	NS	0.209446	0.0536721	0.000465137	NS	0.137947	0.0536068	0.0277922	NS	0.16729	0.0534018	0.00851935	NS
ENSMUSG00000038848.14_Ythdf1	221.455	-0.324158	0.046659	6.82625e-11	NS	-0.0333009	0.0490637	0.639666	NS	0.0341178	0.0494632	0.639343	NS	0.115222	0.0504609	0.0494139	NS	0.00143684	0.0499979	0.984459	NS	0.0685863	0.0498143	0.307809	NS
ENSMUSG00000019080.7_Mfsd3	22.7942	-0.885748	0.127519	6.88319e-11	DOWN	-0.531277	0.134685	0.000613397	NS	-0.529924	0.134776	0.000892317	NS	-0.763803	0.137178	3.64023e-07	DOWN	-0.712172	0.133009	1.2317e-06	DOWN	-0.372412	0.136368	0.0244334	NS
ENSMUSG00000029771.12_Irf5	34.2438	-1.16385	0.167652	7.07091e-11	DOWN	0.666547	0.182256	0.00160554	UP	0.252946	0.184509	0.308301	NS	0.407506	0.186151	0.0606652	NS	-0.106771	0.175796	0.658728	NS	-0.00152797	0.181215	0.996476	NS
ENSMUSG00000047284.14_Neurl4	146.143	-0.515182	0.0742179	7.08997e-11	NS	-0.267394	0.0772942	0.00301746	NS	-0.196539	0.076628	0.0377632	NS	-0.240554	0.0772328	0.00591333	NS	-0.330296	0.0775326	0.000139998	NS	-0.22461	0.0770329	0.0152575	NS
ENSMUSG00000038729.23_Akap2	109.289	0.953557	0.137384	7.11394e-11	UP	-0.14604	0.140285	0.44748	NS	-0.282606	0.14064	0.114814	NS	-0.186736	0.141097	0.281247	NS	-0.407291	0.142132	0.0133413	NS	-0.43218	0.140397	0.00986553	NS
ENSMUSG00000011884.13_Gltp	22.5195	0.966764	0.139306	7.15352e-11	UP	0.0381404	0.153116	0.880058	NS	0.222283	0.156042	0.288057	NS	0.107907	0.153025	0.588051	NS	0.0549833	0.154578	0.80455	NS	-0.362785	0.151153	0.0519843	NS
ENSMUSG00000043323.16_Fbrsl1	127.48	-0.509267	0.0733898	7.17576e-11	NS	-0.282976	0.0770033	0.0015155	NS	-0.278915	0.076502	0.0022377	NS	-0.470188	0.0766948	1.93459e-08	NS	-0.370974	0.0768699	1.36827e-05	NS	-0.291373	0.0763071	0.00103515	NS
ENSMUSG00000089911.4_Mfsd14a	203.796	-0.343988	0.0495728	7.17576e-11	NS	0.0886707	0.0521066	0.183503	NS	0.0653192	0.0521625	0.358986	NS	0.112034	0.0530584	0.0712204	NS	0.215223	0.0533396	0.000327223	NS	0.209351	0.0524296	0.000566519	NS
ENSMUSG00000034771.15_Tle2	89.0568	-0.770907	0.111126	7.2592e-11	DOWN	-0.200455	0.1125	0.16063	NS	-0.324244	0.11292	0.0190068	NS	-0.446765	0.113804	0.000428434	NS	-0.372775	0.112632	0.00378716	NS	-0.141128	0.113451	0.364812	NS
ENSMUSG00000075256.9_Cerkl	30.6092	1.1205	0.161591	7.40698e-11	UP	-0.032989	0.169816	0.907498	NS	0.209871	0.162422	0.341509	NS	0.472384	0.163176	0.0110264	NS	0.780611	0.171008	4.13904e-05	UP	0.356104	0.16453	0.0848202	NS
ENSMUSG00000071711.11_Mpst	211.55	-0.684439	0.0987338	7.50439e-11	DOWN	-0.321052	0.100994	0.00701429	NS	-0.304977	0.100739	0.0128304	NS	-0.567944	0.100866	2.64495e-07	NS	-0.479077	0.100575	1.79667e-05	NS	-0.300614	0.100532	0.012551	NS
ENSMUSG00000002107.18_Celf2	87.4481	0.553283	0.0798399	7.6156e-11	NS	-0.211801	0.0872174	0.0461028	NS	-0.173868	0.0854402	0.109706	NS	0.332713	0.0873629	0.000646129	NS	-0.047698	0.0894746	0.70174	NS	-0.0242217	0.0867502	0.86726	NS
ENSMUSG00000023349.14_Clec4n	10.9819	1.76495	0.254901	7.92709e-11	UP	0.466362	0.276222	0.187329	NS	1.01619	0.278461	0.00221569	UP	1.28719	0.279459	3.02534e-05	UP	0.935185	0.286251	0.00429053	UP	0.204013	0.277901	0.621832	NS
ENSMUSG00000022404.7_Slc25a17	241.027	-0.419247	0.0605713	8.05479e-11	NS	0.33927	0.0633499	1.80952e-06	NS	0.246878	0.063361	0.00100053	NS	0.296875	0.0641105	2.72813e-05	NS	0.256997	0.0639489	0.000347663	NS	0.37391	0.0638864	1.81944e-07	NS
ENSMUSG00000052516.17_Robo2	34.9536	1.18794	0.171632	8.05479e-11	UP	0.436244	0.178078	0.0439197	NS	0.326422	0.177987	0.155245	NS	0.538058	0.181405	0.00903095	NS	0.353454	0.180672	0.104645	NS	-0.0393542	0.177115	0.897127	NS
ENSMUSG00000048612.15_Myof	29.4361	1.32094	0.19096	8.27736e-11	UP	-0.00703368	0.201236	0.98429	NS	0.254098	0.199657	0.349941	NS	0.325231	0.198657	0.172899	NS	-0.158887	0.203973	0.561685	NS	-0.226769	0.197571	0.410184	NS
ENSMUSG00000068328.9_Aup1	808.855	-0.39665	0.0573432	8.2817e-11	NS	-0.0585722	0.0577277	0.460897	NS	-0.0140344	0.0578417	0.88236	NS	-0.0935425	0.0580813	0.180566	NS	-0.0626532	0.0579186	0.402872	NS	0.00251058	0.0579594	0.980013	NS
ENSMUSG00000030513.14_Pcsk6	746.087	0.428765	0.0620171	8.47548e-11	NS	-0.0137621	0.0626365	0.894333	NS	0.00553906	0.0625867	0.956892	NS	-0.12972	0.0628563	0.0784579	NS	-0.0194768	0.0629941	0.831628	NS	-0.184316	0.0628813	0.0146286	NS
ENSMUSG00000036985.12_Zdhhc9	1048.51	-0.349168	0.0505157	8.55487e-11	NS	-0.227332	0.050838	8.67576e-05	NS	-0.199254	0.0509612	0.000958717	NS	-0.0122491	0.051319	0.86631	NS	-0.193873	0.0511053	0.000777154	NS	-0.124364	0.0510823	0.04826	NS
ENSMUSG00000055254.14_Ntrk2	91.2663	1.7588	0.254457	8.55487e-11	UP	0.96525	0.255119	0.00106506	UP	-0.305617	0.262647	0.400121	NS	0.752636	0.262454	0.0118669	UP	0.56957	0.255962	0.0611731	NS	0.185593	0.256038	0.626996	NS
ENSMUSG00000027750.16_Postn	66.9095	0.821551	0.118894	8.66852e-11	UP	1.03937	0.127551	8.44229e-14	UP	0.824741	0.127622	1.2881e-08	UP	1.04441	0.126309	2.03783e-14	UP	1.16217	0.131095	2.14026e-16	UP	0.76762	0.124268	3.1837e-08	UP
ENSMUSG00000027901.12_Dennd2d	97.9602	0.516115	0.0747198	8.81629e-11	NS	0.0087911	0.079156	0.94834	NS	0.0999161	0.0784575	0.349561	NS	0.167554	0.0796336	0.0723108	NS	0.267823	0.0807091	0.00368631	NS	0.106462	0.0787906	0.317896	NS
ENSMUSG00000023022.13_Lima1	484.546	0.514674	0.0745358	8.94784e-11	NS	0.00716878	0.0755722	0.95591	NS	0.0441814	0.075572	0.697726	NS	0.143138	0.0758636	0.110921	NS	0.158771	0.0759624	0.0808303	NS	-0.0130699	0.0756492	0.92044	NS
ENSMUSG00000024109.18_Nrxn1	58.1204	0.985768	0.142801	9.06262e-11	UP	0.200164	0.145933	0.298127	NS	0.434045	0.146635	0.015214	NS	0.357579	0.149262	0.0384086	NS	0.374351	0.147575	0.0302338	NS	-0.0367758	0.146627	0.882193	NS
ENSMUSG00000018585.9_Atox1	222.171	0.608065	0.0881442	9.34568e-11	UP	0.279089	0.0898373	0.00859279	NS	0.33394	0.0894682	0.00170221	NS	-0.0405257	0.0899028	0.741045	NS	0.165857	0.0901846	0.129902	NS	0.104328	0.0897437	0.403157	NS
ENSMUSG00000021910.15_Nisch	892.755	-0.377084	0.0546675	9.38245e-11	NS	-0.239001	0.055362	0.000158955	NS	-0.202097	0.0552766	0.00217102	NS	-0.33273	0.0553255	3.64972e-08	NS	-0.299845	0.0554614	9.57693e-07	NS	-0.247803	0.0552577	8.96002e-05	NS
ENSMUSG00000019066.13_Rab3d	88.889	0.623508	0.0903978	9.38923e-11	UP	-0.341264	0.0921351	0.00137739	NS	-0.0503586	0.0919554	0.719518	NS	-0.319039	0.0933408	0.00235266	NS	-0.267657	0.093773	0.0137349	NS	-0.0966821	0.0935296	0.46696	NS
ENSMUSG00000025089.15_Gfra1	1463.8	-0.614727	0.0891254	9.38923e-11	DOWN	-0.33453	0.0890851	0.00116961	NS	-0.276862	0.0891532	0.0104281	NS	-0.131357	0.0892792	0.226115	NS	-0.206431	0.0892237	0.0504824	NS	-0.129211	0.0892947	0.280549	NS
ENSMUSG00000030148.15_Clec4a2	4.87752	1.83689	0.266413	9.53996e-11	UP	0.75718	0.309749	0.0444582	UP	1.02823	0.332719	0.0108321	UP	1.20995	0.308764	0.000439427	UP	0.199254	0.321401	0.651285	NS	-0.162762	0.3023	0.72796	NS
ENSMUSG00000109901.1_Chmp1b	221.48	0.367377	0.0533034	9.71041e-11	NS	0.0831508	0.055591	0.249883	NS	0.241917	0.0563774	0.000263419	NS	0.325104	0.0581731	3.28002e-07	NS	0.322344	0.0574586	3.49161e-07	NS	0.315004	0.0572954	1.05898e-06	NS
ENSMUSG00000057933.10_Gsta2	96.6528	1.91079	0.277313	9.82081e-11	UP	2.18128	0.278683	9.0761e-13	UP	1.3979	0.275509	1.19382e-05	UP	1.00175	0.276071	0.00119033	UP	1.96317	0.283899	2.25928e-10	UP	0.293275	0.276282	0.452693	NS
ENSMUSG00000028036.6_Ptgfr	2.02644	2.31175	0.335689	1.00743e-10	UP	-0.316983	0.420666	0.597627	NS	0.284605	0.383984	0.612133	NS	-0.475694	0.389757	0.324324	NS	-0.568017	0.444987	0.314697	NS	-0.65544	0.366757	0.168808	NS
ENSMUSG00000054453.11_Sytl5	18.4608	1.76281	0.256104	1.03035e-10	UP	0.161205	0.254799	0.666035	NS	0.43066	0.256871	0.198924	NS	0.701078	0.259942	0.0184713	UP	0.544003	0.257037	0.0767597	NS	0.394397	0.252982	0.239106	NS
ENSMUSG00000056394.17_Lig1	37.7234	1.20416	0.174988	1.0413e-10	UP	0.590017	0.177136	0.00448487	UP	0.352028	0.177996	0.12117	NS	0.418542	0.179154	0.0439911	NS	0.267372	0.181211	0.236563	NS	-0.0257348	0.177132	0.933927	NS
ENSMUSG00000057074.6_Ces1g	1265.14	0.642123	0.0933136	1.0413e-10	UP	0.356266	0.0935582	0.000981602	NS	0.227612	0.0934336	0.0499432	NS	0.483528	0.093558	2.55456e-06	NS	0.190409	0.0936194	0.0901942	NS	0.108898	0.0934872	0.401885	NS
ENSMUSG00000051439.6_Cd14	11.4018	1.67379	0.243254	1.04382e-10	UP	0.432111	0.26118	0.197881	NS	0.990211	0.262161	0.00147065	UP	0.457603	0.254063	0.129947	NS	0.524231	0.267247	0.103624	NS	-0.0278472	0.256566	0.951548	NS
ENSMUSG00000030579.10_Tyrobp	36.3899	1.1471	0.166841	1.08286e-10	UP	0.461517	0.178157	0.0318173	NS	0.987007	0.181286	2.33836e-06	UP	0.496163	0.177916	0.0146195	NS	0.806551	0.181036	6.57618e-05	UP	0.0765119	0.176011	0.784708	NS
ENSMUSG00000047631.3_Apof	2117.11	-0.445713	0.0648401	1.09199e-10	NS	0.0975992	0.0650279	0.248074	NS	0.0592049	0.0650139	0.523	NS	-0.0549063	0.0651593	0.510899	NS	-0.00170883	0.065055	0.985805	NS	0.0538654	0.0650682	0.571837	NS
ENSMUSG00000001323.17_Srr	954.605	0.348567	0.0507101	1.09303e-10	NS	0.310379	0.0513584	5.33418e-08	NS	0.334528	0.0514586	1.04425e-08	NS	0.26671	0.0518768	2.8989e-06	NS	0.445065	0.0519058	2.01918e-15	NS	0.280877	0.0517784	1.49997e-06	NS
ENSMUSG00000030605.15_Mfge8	71.1999	0.910856	0.132518	1.09381e-10	UP	0.000170376	0.136697	0.999363	NS	0.212884	0.136291	0.236655	NS	-0.125283	0.135715	0.468284	NS	-0.249287	0.137102	0.134899	NS	-0.216676	0.135159	0.223971	NS
ENSMUSG00000051510.13_Mafg	417.625	-0.446604	0.0650013	1.11371e-10	NS	-0.137405	0.0659758	0.0940435	NS	-0.218379	0.0656992	0.00576265	NS	-0.288954	0.0660501	7.72018e-05	NS	-0.232383	0.0660567	0.00196253	NS	-0.164515	0.0658143	0.0418635	NS
ENSMUSG00000046062.5_Ppp1r15b	870.977	-0.421314	0.0613354	1.12536e-10	NS	-0.30511	0.0617832	1.23465e-05	NS	-0.323066	0.0617534	6.05568e-06	NS	-0.110359	0.0620213	0.135169	NS	-0.332564	0.0619585	1.1496e-06	NS	-0.159244	0.0618352	0.035232	NS
ENSMUSG00000024542.8_Cep192	31.7191	0.97431	0.141851	1.1277e-10	UP	0.391252	0.152572	0.0337555	NS	0.57735	0.153419	0.00153961	NS	0.32012	0.15456	0.0773203	NS	0.506719	0.15802	0.00513385	NS	0.179867	0.151677	0.3921	NS
ENSMUSG00000032309.15_Fbxo22	327.923	-0.342813	0.0499611	1.1826e-10	NS	0.0716034	0.0515125	0.290357	NS	-0.0181643	0.0514887	0.822273	NS	0.0397361	0.0525748	0.559443	NS	0.0537677	0.0522289	0.428072	NS	0.0323222	0.0519527	0.68227	NS
ENSMUSG00000009614.16_Sardh	3932.19	-0.581615	0.0847943	1.20074e-10	NS	-0.507924	0.0848736	7.28685e-08	NS	-0.434156	0.0848462	1.00594e-05	NS	-0.514007	0.0848522	2.89388e-08	NS	-0.560522	0.0848704	1.51352e-09	NS	-0.509177	0.0848726	8.56052e-08	NS
ENSMUSG00000026832.12_Cytip	7.1034	1.35594	0.197686	1.20074e-10	UP	0.890183	0.242102	0.0015055	UP	0.977361	0.244035	0.000702314	UP	0.497575	0.248497	0.0888155	NS	0.975678	0.255506	0.000717237	UP	0.529535	0.243203	0.0826063	NS
ENSMUSG00000038695.13_Josd2	259.506	-0.897532	0.130895	1.21768e-10	DOWN	-0.580349	0.131656	0.000111098	NS	-0.553324	0.131406	0.000347171	NS	-0.638396	0.13141	1.04816e-05	DOWN	-0.300815	0.131434	0.053352	NS	-0.342812	0.131417	0.0326553	NS
ENSMUSG00000030217.2_Art4	22.9065	0.986732	0.144061	1.28143e-10	UP	0.337339	0.153177	0.0749626	NS	0.207975	0.153647	0.315029	NS	0.0994201	0.156588	0.628811	NS	-0.0972149	0.15591	0.648819	NS	-0.107038	0.15242	0.638946	NS
ENSMUSG00000030772.6_Dkk3	16.4485	1.25295	0.183003	1.30513e-10	UP	0.582943	0.193881	0.0113527	NS	0.682015	0.195818	0.00363491	UP	0.575086	0.1951	0.00951743	NS	0.223657	0.196576	0.376606	NS	0.0940236	0.188977	0.750496	NS
ENSMUSG00000038515.10_Grtp1	91.9517	-0.57669	0.0842527	1.32038e-10	NS	0.430912	0.0884334	1.64425e-05	NS	0.180763	0.0882496	0.107095	NS	0.136327	0.0890402	0.205529	NS	0.0429639	0.0881367	0.727956	NS	0.271286	0.0880077	0.00975509	NS
ENSMUSG00000090946.3_Ccdc71l	36.8493	0.60832	0.088876	1.32038e-10	UP	0.120157	0.0966238	0.352104	NS	-0.0114643	0.0964417	0.944386	NS	0.241653	0.10195	0.040675	NS	-0.000742582	0.100817	0.996116	NS	0.117409	0.0992837	0.39348	NS
ENSMUSG00000005583.16_Mef2c	24.1949	0.845437	0.123534	1.32637e-10	UP	-0.290686	0.134858	0.0821691	NS	-0.0975682	0.134682	0.621794	NS	0.0123379	0.137716	0.94826	NS	-0.144937	0.137904	0.417558	NS	-0.286465	0.136008	0.0948515	NS
ENSMUSG00000038079.14_Tmem237	13.8927	1.15743	0.169211	1.3584e-10	UP	0.0709776	0.182272	0.805049	NS	0.349929	0.182432	0.134324	NS	0.347053	0.191497	0.127413	NS	0.157628	0.19032	0.534515	NS	0.00483423	0.188328	0.987849	NS
ENSMUSG00000020010.7_Vnn3	471.618	0.522827	0.0764984	1.41166e-10	NS	-0.183904	0.0771951	0.0510933	NS	-0.0627258	0.0768834	0.572393	NS	-0.0187346	0.0772721	0.86458	NS	-0.0178612	0.0774223	0.874129	NS	-0.041668	0.0771248	0.727048	NS
ENSMUSG00000029763.17_Exoc4	128.133	0.756452	0.110751	1.45267e-10	UP	0.525869	0.114289	5.13855e-05	NS	0.392766	0.114098	0.00409332	NS	0.316792	0.114736	0.0157015	NS	0.380958	0.115606	0.0039554	NS	0.102871	0.114521	0.534286	NS
ENSMUSG00000022488.8_Nckap1l	39.86	1.25288	0.183463	1.46074e-10	UP	0.639056	0.192722	0.00469131	UP	0.831775	0.193182	0.000249109	UP	0.661111	0.193409	0.00235167	UP	0.583337	0.195537	0.00970116	NS	0.121487	0.191132	0.674572	NS
ENSMUSG00000024300.16_Myo1f	16.9469	1.42302	0.208375	1.46074e-10	UP	0.675271	0.227842	0.0127354	UP	0.945839	0.230135	0.000495038	UP	0.639052	0.229025	0.0145686	UP	0.682553	0.231475	0.01066	UP	-0.206923	0.223505	0.521605	NS
ENSMUSG00000069094.12_Pde7a	46.3117	0.584618	0.0856217	1.47068e-10	NS	0.202273	0.093008	0.0791568	NS	0.0189456	0.0915152	0.90065	NS	0.299935	0.0962459	0.00588777	NS	0.320265	0.0981029	0.00432109	NS	0.0492285	0.0946013	0.73764	NS
ENSMUSG00000025409.14_Mbd6	269.935	-0.603254	0.0883601	1.47598e-10	DOWN	-0.230125	0.0897076	0.0336837	NS	-0.256635	0.089528	0.0192281	NS	-0.495216	0.0895409	4.39537e-07	NS	-0.493736	0.0897917	6.04691e-07	NS	-0.374999	0.0895705	0.000277899	NS
ENSMUSG00000021624.9_Cd180	18.0769	1.45303	0.212864	1.48582e-10	UP	0.71109	0.230244	0.00904789	UP	1.08	0.236315	9.3322e-05	UP	0.995837	0.236035	0.000141862	UP	0.979746	0.238695	0.000252638	UP	0.353981	0.232047	0.251463	NS
ENSMUSG00000059995.12_Atxn7l3	151.242	-0.404352	0.0592724	1.52764e-10	NS	-0.117669	0.0616057	0.129111	NS	-0.136621	0.0620515	0.0808466	NS	-0.378305	0.0624755	2.92434e-08	NS	-0.251902	0.0618695	0.000287272	NS	-0.230497	0.062283	0.00152321	NS
ENSMUSG00000055541.17_Lair1	19.077	1.31534	0.192847	1.53999e-10	UP	0.713374	0.211252	0.00389859	UP	0.929673	0.210554	0.000166636	UP	0.857441	0.212442	0.000285306	UP	0.712042	0.213594	0.00351555	UP	0.286156	0.208005	0.308243	NS
ENSMUSG00000078612.9_1700024P16Rik	74.5154	1.02775	0.150764	1.57796e-10	UP	0.671008	0.153871	0.000133933	UP	0.566426	0.153241	0.00191135	NS	0.525247	0.153418	0.00231117	NS	0.915738	0.158333	1.45985e-07	UP	0.444133	0.15487	0.0172462	NS
ENSMUSG00000002320.15_Tm9sf1	282.185	-0.338393	0.0496541	1.59745e-10	NS	0.00593368	0.0513285	0.94602	NS	-0.0435746	0.0511167	0.553167	NS	-0.227497	0.0519639	7.614e-05	NS	-0.246379	0.0519282	1.95195e-05	NS	-0.128016	0.051694	0.0441633	NS
ENSMUSG00000073834.10_Mup11	320.692	-4.61333	0.67792	1.70869e-10	DOWN	2.09789	0.684832	0.00968195	UP	-1.96935	0.686637	0.0191574	DOWN	-1.31889	0.689439	0.10574	NS	-2.35786	0.680652	0.00233206	DOWN	0.740663	0.6815	0.440827	NS
ENSMUSG00000002699.13_Lcp2	29.0534	1.15067	0.169094	1.70924e-10	UP	0.509041	0.18291	0.0201938	NS	0.565501	0.183708	0.0112	NS	0.595978	0.185034	0.00431291	UP	0.573252	0.184986	0.00702736	NS	0.101222	0.181806	0.717519	NS
ENSMUSG00000092329.1_Gm20388	245.17	0.438016	0.0643746	1.71599e-10	NS	-0.358648	0.0661264	1.30128e-06	NS	-0.188074	0.0657005	0.0194106	NS	-0.410232	0.066284	1.40299e-08	NS	-0.223881	0.0665106	0.0031769	NS	-0.252342	0.0663129	0.00107731	NS
ENSMUSG00000033192.5_Lpcat2	12.8138	1.4399	0.211778	1.77523e-10	UP	0.829482	0.237263	0.00270435	UP	1.26468	0.241094	5.66374e-06	UP	0.837585	0.235722	0.00152588	UP	0.67521	0.240834	0.0156752	UP	0.26882	0.232435	0.40627	NS
ENSMUSG00000019978.16_Epb41l2	112.788	0.589418	0.0867511	1.83248e-10	UP	0.032989	0.090723	0.819675	NS	0.0450062	0.0906398	0.746178	NS	0.0795043	0.0914866	0.497093	NS	-0.0185441	0.0914789	0.890645	NS	-0.00291393	0.0903273	0.985246	NS
ENSMUSG00000092360.1_Gm20441	582.157	-0.603939	0.0888931	1.83497e-10	DOWN	-0.69051	0.0892579	1.7284e-12	DOWN	-0.484473	0.0890883	2.40347e-06	NS	-0.682078	0.0892185	1.77217e-12	DOWN	-0.647896	0.0891377	2.40015e-11	DOWN	-0.506736	0.0892036	4.30735e-07	NS
ENSMUSG00000025041.16_Nt5c2	138.135	0.399615	0.0588302	1.84954e-10	NS	0.0757981	0.0620652	0.362307	NS	0.0838838	0.0619688	0.315029	NS	0.0269046	0.0631509	0.756442	NS	0.0633752	0.0640412	0.448529	NS	0.128126	0.063167	0.110118	NS
ENSMUSG00000060791.15_Gmfg	22.3401	0.725483	0.106869	1.90087e-10	UP	0.294465	0.121097	0.0457452	NS	0.55356	0.12646	0.000191949	NS	0.224859	0.125392	0.131712	NS	0.371072	0.124727	0.00992033	NS	0.274925	0.124899	0.0789525	NS
ENSMUSG00000062169.13_Cnih4	92.5366	0.412731	0.0608466	1.97132e-10	NS	0.169243	0.0657844	0.0331482	NS	0.112049	0.0662149	0.194368	NS	0.13719	0.0691512	0.0922585	NS	0.262926	0.0675954	0.000555708	NS	0.158191	0.0670159	0.0566544	NS
ENSMUSG00000057969.15_Sema3b	6.82668	1.74605	0.257485	1.99569e-10	UP	0.0215203	0.294448	0.966173	NS	-0.0860594	0.283338	0.84994	NS	-0.189954	0.291226	0.618895	NS	-0.333652	0.301609	0.390762	NS	-0.183804	0.281788	0.665825	NS
ENSMUSG00000042429.8_Adora1	170.017	1.07103	0.15812	2.10145e-10	UP	-0.0566484	0.159577	0.824302	NS	-0.344685	0.158871	0.0854906	NS	-0.14924	0.159975	0.463014	NS	-0.297659	0.160059	0.12521	NS	-0.556088	0.158934	0.0029172	NS
ENSMUSG00000102252.5_Snrpn	67.9356	0.558806	0.0825347	2.14276e-10	NS	0.708524	0.088077	1.83852e-13	UP	0.660284	0.0897534	7.18663e-11	UP	0.546206	0.0895593	2.3046e-08	NS	0.634265	0.0909265	1.56756e-10	UP	0.574667	0.091038	1.53831e-08	NS
ENSMUSG00000007836.6_Hnrnpa0	167.132	-0.405501	0.0599053	2.16271e-10	NS	-0.386803	0.0625145	2.46004e-08	NS	-0.347777	0.0621782	1.15542e-06	NS	-0.455753	0.0628982	2.35831e-11	NS	-0.500194	0.0620894	1.02135e-13	NS	-0.273902	0.0620896	0.0001193	NS
ENSMUSG00000025006.15_Sorbs1	155.692	0.797727	0.117857	2.16706e-10	UP	0.137205	0.121596	0.405898	NS	0.0551084	0.121234	0.768254	NS	0.0508616	0.121271	0.760433	NS	0.143095	0.122034	0.360342	NS	-0.189202	0.120911	0.237172	NS
ENSMUSG00000019188.16_H13	616.07	-0.398656	0.0589175	2.1981e-10	NS	0.00583118	0.0593251	0.95436	NS	-0.0731115	0.0593715	0.3692	NS	-0.114389	0.0596973	0.105099	NS	-0.272644	0.0595601	3.92289e-05	NS	-0.0497731	0.059553	0.567803	NS
ENSMUSG00000043487.4_Acot6	8.68241	1.54784	0.228889	2.25622e-10	UP	-0.0819104	0.256121	0.84321	NS	0.647318	0.230205	0.0217565	UP	0.295122	0.225576	0.287428	NS	0.594867	0.272348	0.0667244	NS	0.242343	0.239389	0.478148	NS
ENSMUSG00000021886.7_Gpr65	10.3846	1.42003	0.210002	2.26021e-10	UP	0.894931	0.240592	0.00131066	UP	1.09049	0.245246	0.000149163	UP	1.20373	0.255879	2.0076e-05	UP	0.983788	0.245223	0.000356851	UP	0.124438	0.235843	0.733657	NS
ENSMUSG00000025533.15_Asl	2851.73	-0.791856	0.117117	2.26938e-10	DOWN	-0.800993	0.117128	5.6822e-10	DOWN	-0.549576	0.117111	5.83107e-05	NS	-0.634571	0.117153	7.77936e-07	DOWN	-0.521657	0.117113	6.59924e-05	NS	-0.476316	0.11713	0.000437351	NS
ENSMUSG00000031616.7_Ednra	45.8084	0.603695	0.0893584	2.35163e-10	UP	0.165083	0.0953069	0.174729	NS	0.242322	0.0985105	0.0474742	NS	0.400459	0.0995345	0.000299256	NS	0.324587	0.0980005	0.00375939	NS	-0.0276642	0.0969641	0.864127	NS
ENSMUSG00000034210.13_Efcab14	159.468	0.398739	0.0590371	2.3788e-10	NS	-0.212511	0.0613495	0.00297082	NS	-0.0669096	0.0623782	0.443691	NS	0.0424881	0.0631306	0.606696	NS	-0.0860489	0.0632034	0.27932	NS	-0.068102	0.0624785	0.439234	NS
ENSMUSG00000002455.14_Prpf6	305.516	-0.375751	0.0556532	2.41556e-10	NS	0.0517508	0.0572654	0.517474	NS	-0.0780421	0.0574309	0.313009	NS	-0.0537921	0.058546	0.470287	NS	-0.144865	0.0575802	0.0318258	NS	0.00905832	0.057644	0.927682	NS
ENSMUSG00000003824.12_Syce2	6.59277	1.33261	0.197428	2.44243e-10	UP	0.289962	0.212111	0.300001	NS	0.456121	0.216337	0.0958079	NS	0.563485	0.233827	0.0371816	NS	0.645945	0.227548	0.0142889	UP	0.465627	0.220531	0.0939037	NS
ENSMUSG00000040522.5_Tlr8	7.51516	1.78707	0.264826	2.46971e-10	UP	0.931798	0.31131	0.0117648	UP	0.732496	0.305394	0.0541496	NS	1.23465	0.307893	0.000314886	UP	0.755589	0.310196	0.0383534	UP	-0.0326281	0.289755	0.949665	NS
ENSMUSG00000057777.4_Mab21l2	8.40107	1.57003	0.232738	2.50369e-10	UP	0.736527	0.245809	0.0116709	UP	0.158878	0.240928	0.655546	NS	-0.092352	0.237348	0.778893	NS	1.2265	0.274786	6.35547e-05	UP	0.151251	0.256793	0.700174	NS
ENSMUSG00000042901.10_Aida	70.8854	0.640653	0.0949718	2.50462e-10	UP	0.293429	0.101178	0.0150675	NS	0.330151	0.101679	0.00710379	NS	0.574995	0.103903	4.3263e-07	NS	0.311405	0.102889	0.00862353	NS	0.205201	0.101804	0.112595	NS
ENSMUSG00000020580.10_Rock2	270.797	0.615949	0.0914052	2.62604e-10	UP	0.465619	0.0928019	8.59613e-06	NS	0.295255	0.092904	0.00855008	NS	0.510557	0.0938682	6.94079e-07	NS	0.394718	0.0938885	0.000174123	NS	0.170933	0.0931041	0.155942	NS
ENSMUSG00000078942.10_Naip6	11.8911	1.05059	0.155924	2.63752e-10	UP	0.778442	0.192804	0.000441722	UP	1.11838	0.199291	1.06145e-06	UP	0.902681	0.194899	2.72112e-05	UP	1.13794	0.206887	6.01338e-07	UP	0.465037	0.187664	0.0439813	NS
ENSMUSG00000039361.11_Picalm	950.293	0.399303	0.0592679	2.64527e-10	NS	0.139915	0.059889	0.0564713	NS	0.0701699	0.0597893	0.39515	NS	0.230729	0.0601399	0.000585516	NS	0.277753	0.0602557	3.43744e-05	NS	0.0765289	0.0598964	0.350271	NS
ENSMUSG00000025935.10_Tram1	1168.52	-0.450351	0.0668509	2.65342e-10	NS	-0.199993	0.0671384	0.0122365	NS	-0.207276	0.0672108	0.0110432	NS	0.132615	0.0674516	0.0955566	NS	-0.103751	0.0672606	0.213325	NS	0.00504646	0.0672118	0.965746	NS
ENSMUSG00000024037.12_Wdr4	57.573	-0.49397	0.0733746	2.73315e-10	NS	0.0286981	0.0812392	0.825047	NS	-0.354547	0.0799247	0.000155338	NS	-0.305584	0.080104	0.000632651	NS	-0.25816	0.0812987	0.00563522	NS	-0.0874557	0.0799839	0.437693	NS
ENSMUSG00000060429.11_Sntb1	332.623	0.603488	0.0896671	2.765e-10	UP	0.180572	0.0906686	0.111504	NS	0.0143121	0.0908843	0.926547	NS	-0.0426927	0.0910023	0.729857	NS	0.13445	0.0913341	0.237671	NS	-0.106029	0.0907975	0.400412	NS
ENSMUSG00000068551.12_Zfp467	174.275	-0.61308	0.091175	2.88005e-10	DOWN	-0.197233	0.0925072	0.085958	NS	-0.0707333	0.0923753	0.599778	NS	-0.154683	0.0928782	0.164917	NS	-0.216345	0.0925687	0.047921	NS	-0.0989644	0.0928086	0.450692	NS
ENSMUSG00000032114.9_Slc37a4	680.5	-0.814966	0.121204	2.88241e-10	DOWN	-0.496558	0.121307	0.000363924	NS	-0.517188	0.121182	0.000285894	NS	-0.490956	0.12131	0.000274612	NS	-0.626533	0.121399	3.04083e-06	DOWN	-0.410384	0.121318	0.0041104	NS
ENSMUSG00000036249.16_Rbm43	40.934	0.749891	0.111656	3.03797e-10	UP	0.370279	0.117724	0.00773049	NS	0.68748	0.119698	5.74448e-07	UP	0.543315	0.12347	6.96397e-05	NS	0.727463	0.123317	7.88012e-08	UP	0.338698	0.120513	0.0199899	NS
ENSMUSG00000034171.13_Faah	1071.69	-0.352777	0.0525405	3.07024e-10	NS	-0.106997	0.0529167	0.105345	NS	-0.289888	0.0529326	2.04386e-06	NS	-0.310514	0.0530965	8.77588e-08	NS	-0.342606	0.0530723	3.65658e-09	NS	-0.175459	0.0530713	0.00516658	NS
ENSMUSG00000048163.13_Selplg	14.7199	1.31249	0.195582	3.14468e-10	UP	1.05497	0.216479	1.643e-05	UP	0.91945	0.223848	0.000497667	UP	0.480776	0.21475	0.0545385	NS	0.814379	0.22048	0.00109447	UP	0.266228	0.218881	0.377341	NS
ENSMUSG00000066150.12_Slc31a1	1279.23	-0.324527	0.0483671	3.16372e-10	NS	0.0130062	0.048804	0.870519	NS	0.0653935	0.0488092	0.321227	NS	0.232679	0.0490381	1.70193e-05	NS	0.0810064	0.0489561	0.178372	NS	0.104456	0.0488768	0.0895225	NS
ENSMUSG00000006699.17_Cdc42	1010.94	0.323133	0.048165	3.17753e-10	NS	0.0996854	0.0487943	0.101135	NS	0.195942	0.0489825	0.000713692	NS	0.266892	0.0492801	7.79885e-07	NS	0.215157	0.0492564	9.24737e-05	NS	0.152809	0.0490288	0.00889405	NS
ENSMUSG00000047907.11_Tshz2	112.083	-0.617858	0.0921554	3.26974e-10	DOWN	0.131106	0.0957088	0.2988	NS	-0.0856846	0.096702	0.53541	NS	0.0159512	0.0984716	0.909523	NS	-0.00451228	0.0956884	0.973799	NS	-0.120304	0.0970696	0.3666	NS
ENSMUSG00000028179.12_Cth	1254.63	-0.75208	0.112279	3.40815e-10	DOWN	-0.224376	0.11231	0.110146	NS	-0.326885	0.112253	0.0171999	NS	-0.301133	0.112308	0.019251	NS	0.0364829	0.112425	0.821952	NS	-0.370077	0.1123	0.00532924	NS
ENSMUSG00000038679.16_Trps1	6.60684	1.36387	0.203692	3.45684e-10	UP	0.479518	0.233652	0.0994825	NS	0.291375	0.241142	0.379397	NS	0.73853	0.247349	0.00853983	UP	0.284785	0.245629	0.36683	NS	0.439047	0.239893	0.15748	NS
ENSMUSG00000055320.17_Tead1	162.33	0.774846	0.115719	3.45684e-10	UP	-0.0611594	0.11729	0.727977	NS	0.04352	0.117116	0.813155	NS	0.150846	0.117102	0.296007	NS	-0.0501268	0.118895	0.764779	NS	-0.382644	0.116855	0.00567595	NS
ENSMUSG00000067889.4_Sptbn2	612.785	-0.540805	0.0807687	3.45684e-10	NS	-0.267554	0.0812635	0.00502993	NS	-0.297777	0.0811817	0.00209125	NS	-0.331334	0.0812726	0.000245122	NS	-0.347394	0.0812026	0.000131059	NS	-0.380771	0.0810897	3.78757e-05	NS
ENSMUSG00000004677.17_Myo9b	205.072	0.584588	0.0873202	3.47532e-10	NS	-0.00235597	0.0899509	0.988141	NS	0.0982244	0.0900376	0.434485	NS	-0.218354	0.0905274	0.0369903	NS	-0.273713	0.0905884	0.00873583	NS	-0.221649	0.0899671	0.0453777	NS
ENSMUSG00000041958.10_Pigs	104.445	-0.470424	0.0702857	3.51307e-10	NS	-0.223558	0.0740371	0.0109502	NS	-0.216276	0.0739821	0.0166845	NS	-0.388842	0.0742765	1.8617e-06	NS	-0.510671	0.0747272	3.7701e-10	NS	-0.528594	0.0740626	1.21271e-10	NS
ENSMUSG00000032051.9_Fdx1	235.88	-0.535073	0.0800363	3.69734e-10	NS	0.229652	0.0817379	0.0188916	NS	0.0260552	0.0817488	0.841377	NS	0.217793	0.0824575	0.021224	NS	0.0796319	0.0815103	0.455015	NS	0.28647	0.0817437	0.002871	NS
ENSMUSG00000054469.13_Lclat1	445.911	0.450541	0.0674191	3.76105e-10	NS	0.266814	0.0684392	0.000716278	NS	0.127115	0.0682617	0.147661	NS	0.22596	0.0685161	0.00342384	NS	0.358091	0.0692816	2.9419e-06	NS	0.0293056	0.0685094	0.788939	NS
ENSMUSG00000051169.14_Rpusd3	58.9745	-0.618055	0.0925539	3.885e-10	DOWN	-0.148344	0.0964285	0.235124	NS	-0.139759	0.096975	0.281319	NS	-0.404203	0.0969013	0.000170879	NS	-0.457295	0.0966609	2.07176e-05	NS	-0.283519	0.0972299	0.0152572	NS
ENSMUSG00000006476.19_Nsmf	551.639	-0.611258	0.0915406	3.88912e-10	DOWN	-0.117753	0.0922408	0.337636	NS	-0.057528	0.0925142	0.677528	NS	-0.417214	0.0927225	4.66429e-05	NS	-0.184152	0.092371	0.0976269	NS	-0.0833516	0.0924942	0.53311	NS
ENSMUSG00000020467.15_Efemp1	100.175	0.563093	0.0843395	3.91017e-10	NS	0.577249	0.08943	5.37983e-09	NS	0.487194	0.089308	2.2229e-06	NS	0.691352	0.0916096	3.39539e-12	UP	0.602368	0.0901077	9.42462e-10	UP	0.652744	0.0891213	3.65597e-11	UP
ENSMUSG00000035042.2_Ccl5	7.29426	2.18494	0.327334	3.9473e-10	UP	1.2261	0.369309	0.00463266	UP	0.893576	0.357077	0.0433612	UP	1.34677	0.369744	0.00113719	UP	1.09259	0.352188	0.00696308	UP	0.331021	0.356965	0.520834	NS
ENSMUSG00000041390.18_Mdfic	146.108	0.559648	0.083874	4.00949e-10	NS	0.234857	0.0869123	0.0245312	NS	0.0603755	0.0869186	0.637145	NS	0.240819	0.0872486	0.0157328	NS	0.144053	0.0886332	0.187176	NS	0.206643	0.0873615	0.0560361	NS
ENSMUSG00000061601.15_Pclo	42.7741	0.914882	0.137121	4.0159e-10	UP	0.514582	0.140761	0.00161263	NS	0.419996	0.141656	0.0150435	NS	0.624581	0.143262	8.23021e-05	UP	0.887738	0.146906	3.59089e-08	UP	0.678482	0.145992	4.64017e-05	UP
ENSMUSG00000055531.12_Cpsf6	289.924	-0.419584	0.0628885	4.01727e-10	NS	-0.19386	0.0642682	0.0110498	NS	-0.251162	0.0643502	0.000982642	NS	0.0668015	0.0651043	0.41589	NS	-0.106848	0.0651432	0.182676	NS	0.0419842	0.0645115	0.666537	NS
ENSMUSG00000078439.9_Smim24	4.89151	1.36522	0.20472	4.1002e-10	UP	0.207492	0.241538	0.541022	NS	0.552959	0.25468	0.0853368	NS	0.4128	0.246001	0.161272	NS	0.268953	0.221452	0.341718	NS	-0.0234895	0.224517	0.95353	NS
ENSMUSG00000022377.16_Asap1	178.685	0.478831	0.0718128	4.1172e-10	NS	-0.0414121	0.0746635	0.709634	NS	-0.00253691	0.0743787	0.984451	NS	-0.00464865	0.0751236	0.964439	NS	-0.0427917	0.0751962	0.680905	NS	-0.111652	0.0741986	0.258646	NS
ENSMUSG00000066366.14_Serpina1a	7437.9	-0.546127	0.0819059	4.1172e-10	NS	0.173129	0.0819285	0.0887489	NS	0.172309	0.0819421	0.0967749	NS	0.0721256	0.0819665	0.491313	NS	0.0586911	0.0819262	0.596911	NS	0.298605	0.0819503	0.00182936	NS
ENSMUSG00000075590.2_Nrbp2	568.615	-0.68483	0.10271	4.1172e-10	DOWN	-0.472776	0.102484	4.90354e-05	NS	-0.339732	0.10255	0.005938	NS	-0.242468	0.102885	0.0419922	NS	-0.2463	0.10264	0.041628	NS	0.0251843	0.102761	0.885391	NS
ENSMUSG00000019975.12_Ikbip	19.0034	0.853184	0.127967	4.12307e-10	UP	0.315804	0.141461	0.0704973	NS	0.411434	0.141169	0.0170898	NS	0.515907	0.145528	0.00156609	NS	0.378934	0.148998	0.0297737	NS	0.0796312	0.141658	0.71463	NS
ENSMUSG00000033658.16_Ddx19b	115.501	-0.436719	0.0655164	4.15834e-10	NS	0.104657	0.0694425	0.246043	NS	-0.0626665	0.0692162	0.525378	NS	0.0446615	0.0711313	0.633236	NS	-0.116818	0.0705409	0.178092	NS	0.0319402	0.0703114	0.77385	NS
ENSMUSG00000008496.19_Pou2f2	18.2523	1.3644	0.204698	4.16455e-10	UP	1.19067	0.23135	4.87861e-06	UP	0.7741	0.228593	0.00483096	UP	0.592639	0.228281	0.0237755	UP	0.852141	0.225721	0.000827916	UP	0.129663	0.225038	0.706602	NS
ENSMUSG00000028224.14_Nbn	133.439	0.405415	0.0608364	4.19971e-10	NS	0.27731	0.06441	0.000165825	NS	0.320509	0.0647348	2.0331e-05	NS	0.395147	0.0662646	4.75636e-08	NS	0.58989	0.0672829	4.65712e-16	UP	0.457671	0.0655773	3.12635e-10	NS
ENSMUSG00000019039.13_Dalrd3	132.885	-0.47585	0.0714556	4.32924e-10	NS	-0.23347	0.0748286	0.00828744	NS	-0.274735	0.0745284	0.00196707	NS	-0.464594	0.0749625	1.33889e-08	NS	-0.497767	0.0745878	1.00125e-09	NS	-0.207193	0.0748667	0.0222639	NS
ENSMUSG00000066152.11_Slc31a2	32.6815	0.679264	0.102019	4.35843e-10	UP	-0.0256435	0.106585	0.884082	NS	0.039392	0.111229	0.821707	NS	-0.0477765	0.112979	0.758368	NS	0.135784	0.112465	0.344767	NS	-0.184167	0.109546	0.199373	NS
ENSMUSG00000004565.15_Pnpla6	206.177	-0.548217	0.0825164	4.80439e-10	NS	0.0318039	0.0843906	0.811568	NS	-0.0772048	0.0840088	0.518983	NS	-0.207152	0.084454	0.0336022	NS	-0.236331	0.0850188	0.0166255	NS	-0.00480141	0.0844346	0.973997	NS
ENSMUSG00000015839.6_Nfe2l2	701.758	0.57357	0.086346	4.83304e-10	NS	0.322258	0.0869808	0.00137271	NS	0.288682	0.0871287	0.00593114	NS	0.357048	0.0873249	0.000234587	NS	0.442208	0.0874587	4.95581e-06	NS	0.352161	0.0872401	0.000486401	NS
ENSMUSG00000031862.10_Atp13a1	279.154	-0.403126	0.0606892	4.83528e-10	NS	-0.417638	0.061793	9.06706e-10	NS	-0.382488	0.0618153	5.60416e-08	NS	-0.551934	0.0621697	1.87041e-16	NS	-0.601211	0.0623138	3.04665e-19	DOWN	-0.432937	0.0620498	3.14441e-10	NS
ENSMUSG00000034947.13_Tmem106a	69.7931	0.608247	0.0915778	4.84955e-10	UP	-0.11689	0.096896	0.369156	NS	0.0749735	0.0971035	0.596732	NS	0.0832376	0.0978009	0.506404	NS	-0.0503883	0.0985194	0.714673	NS	-0.0492569	0.0978085	0.746804	NS
ENSMUSG00000024672.11_Ms4a7	6.26152	2.26352	0.34084	4.86672e-10	UP	2.2314	0.394024	3.90373e-07	UP	2.32203	0.41462	1.11698e-06	UP	2.07715	0.395963	1.76785e-06	UP	1.12217	0.40066	0.0157779	UP	1.03898	0.382626	0.0254133	UP
ENSMUSG00000044700.15_Tmem201	110.808	-0.525095	0.0790669	4.86672e-10	NS	-0.403869	0.0825447	1.50733e-05	NS	-0.394114	0.0817464	3.47395e-05	NS	-0.511616	0.0821281	1.1197e-08	NS	-0.421284	0.0823248	3.74225e-06	NS	-0.405289	0.0820682	1.37233e-05	NS
ENSMUSG00000000594.7_Gm2a	1284.08	-0.396979	0.0597804	4.87432e-10	NS	-0.0693176	0.0598696	0.391604	NS	-0.111893	0.060126	0.148008	NS	-0.034364	0.0604426	0.66865	NS	-0.0204427	0.0599953	0.81312	NS	0.0029832	0.0601377	0.977121	NS
ENSMUSG00000029309.7_Sparcl1	70.5072	1.02327	0.154277	5.13143e-10	UP	0.645183	0.156737	0.000334244	UP	0.570171	0.156739	0.0022986	NS	0.570715	0.15842	0.00129685	NS	0.594875	0.158467	0.000892375	UP	0.0943279	0.156219	0.692093	NS
ENSMUSG00000061374.14_Fiz1	104.279	-0.40399	0.0609088	5.13143e-10	NS	-0.175571	0.0635323	0.0211457	NS	-0.107161	0.0633515	0.194551	NS	-0.230602	0.0642928	0.00136765	NS	-0.422099	0.0642548	1.87892e-09	NS	-0.102597	0.0638347	0.222575	NS
ENSMUSG00000090486.2_BC035947	0.592124	4.29226	0.647372	5.21091e-10	UP	0.449101	0.761166	0.688749	NS	0.0596576	0.751218	0.961149	NS	-0.2881	0.739485	0.778606	NS	0.195946	0.764802	0.860764	NS	-0.342848	0.765114	0.7769	NS
ENSMUSG00000021974.14_Fgf9	1.72	2.1222	0.320166	5.26485e-10	UP	-0.675639	0.402334	0.190086	NS	-0.288706	0.391097	0.613847	NS	0.983662	0.443956	0.0573576	NS	-0.598372	0.397725	0.226673	NS	0.189489	0.385377	0.753669	NS
ENSMUSG00000026676.7_Ccdc3	20.5481	1.39339	0.210213	5.26485e-10	UP	0.657232	0.216743	0.0105591	UP	0.551618	0.220539	0.0434705	NS	0.397529	0.220799	0.130069	NS	0.121558	0.221587	0.69266	NS	-0.00105416	0.217155	0.998195	NS
ENSMUSG00000029203.16_Ube2k	376.075	0.364286	0.0549628	5.27936e-10	NS	0.417237	0.0562845	1.6102e-11	NS	0.259489	0.0563528	8.16534e-05	NS	0.511708	0.057689	1.92971e-16	NS	0.418563	0.0570008	1.46799e-11	NS	0.346042	0.0567304	4.96652e-08	NS
ENSMUSG00000025909.16_Sntg1	3.25879	1.8085	0.272893	5.29975e-10	UP	0.498845	0.285255	0.169695	NS	0.671087	0.298618	0.0740467	NS	0.980596	0.301515	0.00392878	UP	0.358608	0.325935	0.393639	NS	0.545574	0.295157	0.152678	NS
ENSMUSG00000034126.5_Pomt2	134.719	-0.437605	0.0660732	5.44248e-10	NS	-0.223148	0.0684494	0.0055449	NS	-0.253178	0.0683389	0.00186161	NS	-0.328768	0.0699804	2.06234e-05	NS	-0.320546	0.0700397	3.93689e-05	NS	-0.224798	0.0693077	0.00621324	NS
ENSMUSG00000058569.7_Tmed9	156.436	-0.589517	0.0890235	5.47322e-10	DOWN	-0.00220773	0.0916447	0.989119	NS	-0.0426808	0.0916634	0.762284	NS	-0.456283	0.0916756	6.14836e-06	NS	-0.516282	0.0916201	3.06241e-07	NS	-0.402479	0.0914028	0.000122789	NS
ENSMUSG00000078771.10_Evi2a	8.7506	1.40983	0.212969	5.54849e-10	UP	0.661337	0.247506	0.0262527	UP	0.69065	0.245282	0.0215559	UP	0.98207	0.254217	0.000534266	UP	1.09431	0.266754	0.000255008	UP	0.441991	0.245776	0.165829	NS
ENSMUSG00000057329.7_Bcl2	13.7883	0.973479	0.147091	5.60366e-10	UP	0.124013	0.168012	0.606342	NS	0.387353	0.167533	0.0648399	NS	0.489034	0.173906	0.0138049	NS	0.433066	0.174028	0.0339018	NS	0.0666916	0.166411	0.802919	NS
ENSMUSG00000018008.7_Cyth4	22.0442	1.18387	0.178891	5.6132e-10	UP	0.517282	0.196219	0.0285768	NS	0.893625	0.198988	0.000125526	UP	0.415208	0.196846	0.0715376	NS	0.389053	0.197232	0.10152	NS	-0.256486	0.19279	0.327198	NS
ENSMUSG00000053977.13_Cd8a	3.50189	2.5092	0.379251	5.66808e-10	UP	1.27462	0.454068	0.0190181	UP	1.02128	0.46686	0.0828514	NS	1.948	0.464496	0.000156339	UP	2.0013	0.458804	9.49477e-05	UP	0.47913	0.422518	0.41718	NS
ENSMUSG00000020419.11_Hormad2	4.13178	1.97399	0.298367	5.67167e-10	UP	-0.59304	0.339175	0.169728	NS	-0.441888	0.340353	0.338889	NS	-0.340534	0.352806	0.446524	NS	0.382357	0.357699	0.408781	NS	0.240086	0.354121	0.65239	NS
ENSMUSG00000071379.2_Hpcal1	81.4627	0.501638	0.075877	5.8507e-10	NS	-0.236406	0.0778023	0.0103918	NS	-0.00306468	0.0799376	0.982687	NS	-0.00786888	0.0808356	0.944036	NS	-0.131965	0.0788765	0.173132	NS	-0.150962	0.0797557	0.141075	NS
ENSMUSG00000000982.5_Ccl3	1.79038	3.25308	0.492096	5.86563e-10	UP	0.212686	0.534195	0.800304	NS	1.19033	0.550106	0.0864613	NS	1.13438	0.55356	0.0807332	NS	1.09032	0.556953	0.104368	NS	-0.648309	0.51714	0.360875	NS
ENSMUSG00000036655.8_Colec11	145.865	0.48501	0.0733741	5.88162e-10	NS	0.0556206	0.0775897	0.618139	NS	0.00885165	0.0774662	0.945786	NS	-0.0968048	0.0778311	0.314153	NS	0.147897	0.0769969	0.11172	NS	-0.0640581	0.0767356	0.568192	NS
ENSMUSG00000018927.3_Ccl6	38.7731	1.25558	0.190112	6.10458e-10	UP	0.426481	0.197454	0.0813967	NS	1.04842	0.198834	5.06745e-06	UP	0.716305	0.20142	0.00151073	UP	1.01662	0.201073	4.95728e-06	UP	0.239797	0.197926	0.37972	NS
ENSMUSG00000039485.8_Tspyl4	21.6146	-1.18168	0.178937	6.12047e-10	DOWN	-0.393987	0.1874	0.0905429	NS	-0.170962	0.182184	0.508983	NS	-0.282605	0.193368	0.229452	NS	-0.184882	0.188163	0.452075	NS	-0.17395	0.188081	0.521851	NS
ENSMUSG00000015806.12_Qdpr	1518.23	-0.553691	0.0838585	6.16348e-10	NS	-0.403614	0.0839987	2.18352e-05	NS	-0.306989	0.0839985	0.00217539	NS	-0.219006	0.0841565	0.0234124	NS	-0.247649	0.0839687	0.0106446	NS	-0.0211554	0.0840459	0.881831	NS
ENSMUSG00000050157.6_Gm867	3.89442	3.83992	0.581795	6.2637e-10	UP	4.18439	0.505334	3.18066e-14	UP	2.37931	0.559407	0.000299968	UP	3.46553	0.546556	5.91893e-09	UP	2.69763	0.546392	8.46289e-06	UP	2.12042	0.505343	0.000269163	UP
ENSMUSG00000056529.7_Ptafr	7.93827	1.11722	0.169364	6.4098e-10	UP	0.272614	0.19503	0.287112	NS	0.184937	0.197382	0.509493	NS	-0.0775096	0.209218	0.79068	NS	0.338069	0.211668	0.195746	NS	-0.270911	0.194769	0.302093	NS
ENSMUSG00000026271.15_Gpr35	4.68278	1.71744	0.260419	6.47359e-10	UP	1.026	0.322773	0.00701598	UP	0.692772	0.308683	0.0745657	NS	0.644313	0.330343	0.0984836	NS	0.667297	0.318996	0.0805876	NS	0.177925	0.294341	0.691949	NS
ENSMUSG00000044813.15_Shb	178.943	-0.573792	0.0870755	6.70266e-10	NS	-0.320894	0.0881827	0.00170191	NS	-0.207372	0.0887016	0.0615121	NS	-0.387541	0.0891475	8.63356e-05	NS	-0.383318	0.0892697	0.00012316	NS	-0.0868564	0.0887364	0.495937	NS
ENSMUSG00000027820.12_Mme	612.265	0.729531	0.110768	6.85292e-10	UP	0.610615	0.111263	9.52903e-07	UP	0.288509	0.111043	0.0351783	NS	0.935264	0.11155	9.0426e-15	UP	0.875251	0.111821	5.40932e-13	UP	0.619319	0.111606	8.33609e-07	UP
ENSMUSG00000034116.17_Vav1	16.2298	1.15044	0.174711	6.90801e-10	UP	0.40938	0.200321	0.101012	NS	0.573701	0.193637	0.0151291	NS	0.265445	0.192272	0.259239	NS	0.451757	0.200298	0.0573071	NS	0.0437309	0.192658	0.894781	NS
ENSMUSG00000089704.9_Galnt2	237.492	0.431663	0.0655708	6.97661e-10	NS	-0.394015	0.0673736	1.53525e-07	NS	-0.221904	0.06691	0.00588037	NS	-0.425956	0.0674843	7.05183e-09	NS	-0.257977	0.0677212	0.000739956	NS	-0.263537	0.0675226	0.000773171	NS
ENSMUSG00000030207.15_Fam234b	240.373	-0.608751	0.092498	7.05959e-10	DOWN	-0.69176	0.091266	5.10699e-12	DOWN	-0.546931	0.0909288	1.43937e-07	NS	-0.573082	0.0910724	7.87376e-09	NS	-0.702446	0.0916765	1.7763e-12	DOWN	-0.571011	0.0915712	2.32298e-08	NS
ENSMUSG00000034220.7_Gpc1	43.4078	1.65642	0.251712	7.08092e-10	UP	1.38291	0.267652	4.44358e-06	UP	0.55685	0.2586	0.0882729	NS	0.468094	0.256819	0.124953	NS	0.155947	0.267601	0.672741	NS	-0.0388689	0.254312	0.929878	NS
ENSMUSG00000078619.10_Smarcd2	312.798	-0.427728	0.0650522	7.3385e-10	NS	-0.285134	0.06645	0.000174874	NS	-0.208453	0.0661131	0.00916198	NS	-0.322735	0.0665628	1.09106e-05	NS	-0.401287	0.0664063	3.59089e-08	NS	-0.120998	0.0664919	0.160068	NS
ENSMUSG00000019718.8_L3hypdh	119.043	0.465409	0.0708004	7.41057e-10	NS	0.00992155	0.074863	0.936868	NS	-0.0555764	0.074053	0.607662	NS	0.0933811	0.0760165	0.320958	NS	0.172184	0.0756106	0.0547047	NS	0.283663	0.0752506	0.00120973	NS
ENSMUSG00000026728.9_Vim	136.826	0.801514	0.121952	7.46087e-10	UP	0.349917	0.124945	0.0193191	NS	0.400996	0.125256	0.00804348	NS	0.292478	0.125036	0.0437265	NS	0.206451	0.124947	0.17905	NS	0.0813669	0.124279	0.664593	NS
ENSMUSG00000030786.18_Itgam	11.421	1.50868	0.229661	7.61482e-10	UP	0.966769	0.249647	0.000781929	UP	0.831329	0.251081	0.00596341	UP	1.27376	0.250388	3.7272e-06	UP	0.829498	0.250725	0.00380031	UP	0.309495	0.248161	0.363687	NS
ENSMUSG00000046032.16_Snx12	50.7034	0.490317	0.0746636	7.71731e-10	NS	-0.475518	0.078315	4.54944e-08	NS	-0.104318	0.0791897	0.330817	NS	-0.335337	0.08116	0.000199049	NS	-0.341773	0.0796073	0.000123477	NS	-0.304837	0.0799584	0.00105499	NS
ENSMUSG00000038768.8_9130409I23Rik	34.2522	1.53349	0.233613	7.85328e-10	UP	1.52373	0.242479	1.42584e-08	UP	1.08967	0.241294	0.000114451	UP	0.548049	0.23873	0.0480376	NS	1.30001	0.258334	5.52966e-06	UP	0.0411182	0.243502	0.922114	NS
ENSMUSG00000027357.16_Crls1	371.351	0.515261	0.0785364	8.02968e-10	NS	0.0414479	0.0789681	0.726156	NS	0.169411	0.0788229	0.0888004	NS	0.161536	0.0792512	0.0827073	NS	0.264533	0.0797141	0.00368631	NS	0.0629793	0.0791177	0.588649	NS
ENSMUSG00000044788.10_Fads6	821.564	-0.384879	0.0586874	8.16616e-10	NS	-0.117081	0.0593624	0.115392	NS	-0.118867	0.0594562	0.116789	NS	-0.116419	0.0596747	0.0984062	NS	-0.249034	0.059424	0.000183611	NS	-0.218497	0.0595496	0.00168831	NS
ENSMUSG00000033685.13_Ucp2	156.491	0.933708	0.14242	8.2723e-10	UP	0.292471	0.145052	0.106426	NS	0.392387	0.144956	0.0275663	NS	0.208135	0.144515	0.237167	NS	-0.0392673	0.145436	0.852912	NS	-0.222411	0.144759	0.247435	NS
ENSMUSG00000015947.10_Fcgr1	14.6751	1.45123	0.221394	8.31371e-10	UP	0.620002	0.242275	0.0341935	UP	1.10404	0.246537	0.00013204	UP	0.824038	0.246085	0.00293084	UP	0.773377	0.246745	0.00635668	UP	-0.103441	0.239617	0.786558	NS
ENSMUSG00000021262.15_Evl	23.0682	1.1509	0.175577	8.31371e-10	UP	0.419827	0.191683	0.0767593	NS	0.928622	0.196212	5.02277e-05	UP	0.604004	0.193971	0.0059249	UP	0.497144	0.195125	0.0294396	NS	0.0541679	0.19242	0.865991	NS
ENSMUSG00000053553.11_3110082I17Rik	12.8636	-1.43838	0.219444	8.32031e-10	DOWN	0.511668	0.242965	0.0899012	NS	0.313225	0.242579	0.341795	NS	0.300213	0.25143	0.33604	NS	0.306567	0.229596	0.289884	NS	0.396767	0.242897	0.213731	NS
ENSMUSG00000031556.6_Tm2d2	178.608	-0.427461	0.0652433	8.47406e-10	NS	-0.137584	0.0668318	0.0982183	NS	-0.112187	0.0667115	0.197431	NS	-0.289316	0.0677206	0.000115304	NS	-0.185225	0.0673682	0.017942	NS	-0.0304153	0.0673933	0.775119	NS
ENSMUSG00000040552.8_C3ar1	20.7979	1.41998	0.216816	8.61052e-10	UP	0.867366	0.230525	0.0011405	UP	1.18088	0.233355	1.27562e-05	UP	0.708328	0.237365	0.00858238	UP	0.869806	0.236446	0.00115065	UP	-0.0524026	0.229275	0.894119	NS
ENSMUSG00000031986.6_Sprtn	68.5823	-0.402476	0.0614645	8.66757e-10	NS	-0.0220926	0.0687056	0.8424	NS	0.0389502	0.0678266	0.704131	NS	-0.0719026	0.0701025	0.416069	NS	0.00045981	0.0706294	0.996372	NS	0.0753209	0.0683902	0.433998	NS
ENSMUSG00000002820.6_Atg4d	113.876	-0.5715	0.0872822	8.67123e-10	NS	-0.255924	0.0894124	0.0165602	NS	-0.282934	0.0890652	0.0085695	NS	-0.492108	0.0897262	5.54669e-07	NS	-0.358805	0.089256	0.000346266	NS	-0.237789	0.0894239	0.0290723	NS
ENSMUSG00000042988.10_Notum	165.004	-0.706559	0.107909	8.67123e-10	DOWN	-0.287424	0.1078	0.0265998	NS	-0.328225	0.107837	0.0122778	NS	-0.608795	0.107746	2.40576e-07	DOWN	-0.291451	0.107641	0.0200155	NS	-0.285072	0.107768	0.0299508	NS
ENSMUSG00000026469.14_Xpr1	368.239	0.478483	0.0731912	9.27899e-10	NS	0.0617002	0.0741701	0.555977	NS	-0.0446223	0.0743352	0.688939	NS	0.218689	0.0749645	0.010352	NS	0.161798	0.074963	0.0704381	NS	0.0991517	0.0746904	0.328442	NS
ENSMUSG00000027843.13_Ptpn22	8.87797	1.374	0.210244	9.4058e-10	UP	0.418052	0.235138	0.161762	NS	0.937107	0.247656	0.00143589	UP	1.11856	0.252628	6.26141e-05	UP	1.04898	0.247473	0.000152196	UP	0.432704	0.238094	0.16067	NS
ENSMUSG00000033594.11_Spata2l	135.97	-0.743197	0.11378	9.61017e-10	DOWN	-0.435948	0.114596	0.000994277	NS	-0.287387	0.114801	0.0432653	NS	-0.395098	0.115531	0.00234066	NS	-0.500037	0.115131	0.000102	NS	-0.200813	0.115945	0.184408	NS
ENSMUSG00000028843.8_Sh3bgrl3	44.744	0.774666	0.118614	9.65783e-10	UP	0.220356	0.126692	0.172452	NS	0.358816	0.127003	0.0211125	NS	0.127288	0.127172	0.428812	NS	0.158335	0.126424	0.325188	NS	-0.0536813	0.125537	0.788998	NS
ENSMUSG00000026880.11_Stom	429.124	0.425307	0.0651319	9.71507e-10	NS	0.317523	0.066309	2.32819e-05	NS	0.164969	0.0667058	0.0461601	NS	0.0901469	0.067324	0.27535	NS	0.219949	0.0670291	0.00411865	NS	0.134129	0.0669243	0.114836	NS
ENSMUSG00000028454.16_Pigo	61.3971	-0.558173	0.0854991	9.80374e-10	NS	-0.449087	0.0909635	1.24093e-05	NS	-0.630388	0.0895191	4.42271e-10	DOWN	-0.683612	0.0898032	2.21624e-12	DOWN	-0.632431	0.0911235	1.94506e-10	DOWN	-0.52616	0.0900607	1.92187e-07	NS
ENSMUSG00000070469.12_Adamtsl3	3.71438	1.51189	0.231687	9.98211e-10	UP	0.716357	0.287017	0.0395684	UP	0.887475	0.296946	0.0141585	UP	1.09309	0.295802	0.000948331	UP	0.66365	0.28654	0.0502256	NS	0.463132	0.272016	0.192906	NS
ENSMUSG00000035566.6_Pcdh17	12.4137	1.19663	0.183483	1.0227e-09	UP	-1.07998	0.204219	2.5042e-06	DOWN	-0.70676	0.196576	0.00260155	DOWN	-0.38982	0.20141	0.101275	NS	-0.624928	0.197808	0.00591008	DOWN	-0.796386	0.193088	0.000352609	DOWN
ENSMUSG00000029166.14_Mapre3	238.691	0.566221	0.0868283	1.02574e-09	NS	0.628454	0.089254	1.65712e-10	UP	0.316779	0.0891349	0.00294792	NS	0.104147	0.0892449	0.348742	NS	0.331605	0.0899994	0.00112788	NS	0.212734	0.0893898	0.0542955	NS
ENSMUSG00000089739.2_Gm20431	97.124	0.383087	0.0587486	1.0272e-09	NS	-0.078131	0.0635577	0.35871	NS	-0.0233678	0.0637177	0.815678	NS	-0.00739695	0.0657866	0.93554	NS	0.090642	0.0655708	0.270636	NS	-0.0292073	0.0648109	0.775517	NS
ENSMUSG00000057322.12_Rpl38	423.526	0.640402	0.0982486	1.04413e-09	UP	-0.0977391	0.0984994	0.472119	NS	0.339667	0.0990417	0.0042591	NS	0.38652	0.0994164	0.000489909	NS	0.456995	0.0987017	3.15451e-05	NS	0.11451	0.0989038	0.405651	NS
ENSMUSG00000090175.1_Ugt1a9	5091.76	0.404749	0.0621023	1.04808e-09	NS	0.0154418	0.0621479	0.880401	NS	0.152378	0.0621596	0.0483204	NS	0.29875	0.0621909	1.32014e-05	NS	0.323739	0.0622071	2.50174e-06	NS	0.14659	0.0621721	0.0569573	NS
ENSMUSG00000028788.14_Ptp4a2	1031.03	0.345529	0.0530249	1.05473e-09	NS	0.137247	0.0535227	0.0337565	NS	0.103559	0.0535968	0.131089	NS	0.266636	0.0539699	7.20082e-06	NS	0.304013	0.0538757	2.9557e-07	NS	0.213634	0.0537231	0.00059914	NS
ENSMUSG00000015355.13_Cd48	9.70479	1.29983	0.199634	1.09143e-09	UP	0.798114	0.23621	0.00387706	UP	1.00487	0.235676	0.000289759	UP	0.966828	0.24508	0.000398701	UP	0.699812	0.239107	0.0113144	UP	0.371016	0.229936	0.22067	NS
ENSMUSG00000109764.1_Klkb1	2424.02	-0.536905	0.082491	1.10794e-09	NS	0.0367565	0.0826346	0.772919	NS	-0.0445112	0.0826557	0.723684	NS	0.123031	0.0827523	0.220648	NS	-0.0425714	0.0826623	0.712477	NS	0.20834	0.0826809	0.0399405	NS
ENSMUSG00000015950.13_Ncf1	20.6959	1.12132	0.172319	1.11715e-09	UP	0.453997	0.187598	0.0469746	NS	0.766076	0.192037	0.000742263	UP	0.657239	0.190431	0.00211416	UP	0.957741	0.194469	8.91216e-06	UP	0.48661	0.19036	0.0367413	NS
ENSMUSG00000015396.4_Cd83	5.92764	1.6492	0.253468	1.11895e-09	UP	0.531908	0.30024	0.16339	NS	0.678884	0.292588	0.0638189	NS	-0.251435	0.289266	0.497004	NS	0.593808	0.309101	0.111676	NS	-0.242002	0.278683	0.551275	NS
ENSMUSG00000021814.16_Anxa7	706.128	0.504169	0.0774862	1.11895e-09	NS	0.321719	0.078073	0.000329141	NS	0.346427	0.0781241	0.000156331	NS	0.471534	0.0785489	3.86087e-08	NS	0.144497	0.0784226	0.129086	NS	0.226945	0.0783975	0.0161018	NS
ENSMUSG00000071715.11_Ncf4	7.30938	1.45255	0.22324	1.11895e-09	UP	0.701813	0.264724	0.0275972	UP	0.666203	0.268512	0.0453976	UP	0.609264	0.257555	0.0411327	UP	0.753657	0.269628	0.015989	UP	0.458252	0.263025	0.181288	NS
ENSMUSG00000015944.9_Gatsl2	32.6038	0.774697	0.119149	1.15254e-09	UP	0.0345445	0.13122	0.872106	NS	0.204548	0.134094	0.249959	NS	-0.107298	0.132997	0.53099	NS	-0.341015	0.134941	0.0309365	NS	-0.24752	0.131982	0.145522	NS
ENSMUSG00000071203.6_Naip5	16.3652	0.893423	0.137473	1.17495e-09	UP	0.577505	0.164422	0.00256487	NS	0.9489	0.166616	7.18927e-07	UP	1.10004	0.169723	2.66727e-09	UP	1.08944	0.173632	1.00656e-08	UP	0.594219	0.164462	0.00202046	UP
ENSMUSG00000067071.8_Hes6	251.495	-1.24519	0.191645	1.18557e-09	DOWN	-0.19167	0.192325	0.470195	NS	-0.460148	0.192364	0.0548215	NS	-0.669039	0.192432	0.00194834	DOWN	-0.604455	0.192169	0.00614589	DOWN	-0.293401	0.192351	0.25147	NS
ENSMUSG00000004508.6_Gab2	24.6396	0.903866	0.139132	1.1915e-09	UP	-0.0690393	0.150033	0.763561	NS	0.0967015	0.14842	0.660092	NS	0.0702744	0.153772	0.737426	NS	-0.0593958	0.151621	0.7829	NS	-0.317253	0.147681	0.0874844	NS
ENSMUSG00000031605.8_Klhl2	159.462	-0.480947	0.0740393	1.19526e-09	NS	-0.0550219	0.0766995	0.617897	NS	-0.235543	0.0769112	0.0116581	NS	-0.0418174	0.0780096	0.688992	NS	-0.0668973	0.0770772	0.512778	NS	0.0763271	0.076949	0.489161	NS
ENSMUSG00000030249.15_Abcc9	354.618	0.534867	0.0823977	1.23061e-09	NS	0.0896852	0.0829674	0.429194	NS	0.136238	0.0834297	0.212274	NS	0.283485	0.084006	0.00270107	NS	0.252924	0.0835965	0.00864407	NS	-0.0930143	0.083355	0.426792	NS
ENSMUSG00000034403.16_Pja1	234.543	-0.316588	0.048784	1.2433e-09	NS	0.034018	0.0520178	0.653592	NS	-0.0373123	0.0518604	0.624324	NS	-0.0638892	0.052768	0.328573	NS	-0.0248564	0.0522901	0.734742	NS	0.0579749	0.0521297	0.428482	NS
ENSMUSG00000102418.1_Sh2d1b1	0.889975	3.52598	0.543714	1.28053e-09	UP	0.319989	0.650501	0.745114	NS	1.60254	0.59251	0.0277117	UP	1.96563	0.592304	0.00321615	UP	0.964189	0.651457	0.23505	NS	0.557863	0.57851	0.502323	NS
ENSMUSG00000032849.13_Abcc4	39.3952	2.09661	0.323365	1.29007e-09	UP	0.519503	0.323374	0.213258	NS	1.10058	0.321031	0.00427295	UP	0.661465	0.32155	0.0794577	NS	-0.149937	0.329165	0.746443	NS	-0.26034	0.320868	0.580587	NS
ENSMUSG00000017167.6_Cntnap1	18.6344	1.63005	0.251499	1.30803e-09	UP	0.192118	0.27574	0.629068	NS	0.0437759	0.264284	0.922693	NS	-0.474206	0.270452	0.141674	NS	-0.140518	0.272185	0.711858	NS	-1.04437	0.265891	0.000708724	DOWN
ENSMUSG00000021036.10_Sptlc2	161.701	0.475907	0.0734273	1.30803e-09	NS	-0.0789251	0.0761846	0.450001	NS	0.0366689	0.0760631	0.753638	NS	0.0875735	0.0775113	0.365484	NS	0.0955866	0.0780592	0.33728	NS	-0.0906936	0.0769104	0.394709	NS
ENSMUSG00000041769.13_Ppp2r2d	255.97	0.593393	0.0915572	1.3084e-09	UP	0.362096	0.0931532	0.00074577	NS	0.287238	0.0924913	0.0104281	NS	0.368863	0.093225	0.000382077	NS	0.596381	0.0936898	6.06865e-09	UP	0.283654	0.0926459	0.0103062	NS
ENSMUSG00000031004.8_Mki67	31.0921	2.5632	0.395536	1.31388e-09	UP	2.30217	0.406213	3.83614e-07	UP	1.59109	0.403108	0.000849856	UP	0.928615	0.400079	0.0454816	UP	1.71886	0.41116	0.000190687	UP	-0.586558	0.395953	0.267116	NS
ENSMUSG00000028238.6_Atp6v0d2	29.5478	1.39233	0.214887	1.32119e-09	UP	-0.222742	0.218445	0.458407	NS	0.0312261	0.216294	0.933102	NS	0.488999	0.217461	0.0534386	NS	0.120025	0.215013	0.687446	NS	-0.312598	0.217363	0.284184	NS
ENSMUSG00000029650.10_Slc46a3	205.501	-0.832658	0.128549	1.33725e-09	DOWN	0.0729028	0.129882	0.705738	NS	-0.0268038	0.129755	0.900692	NS	0.362049	0.130209	0.0149445	NS	-0.147876	0.12997	0.376606	NS	-0.0234623	0.129976	0.916744	NS
ENSMUSG00000028199.18_Cryz	407.165	0.364782	0.0563191	1.33858e-09	NS	0.0450891	0.0583411	0.586784	NS	-0.00346047	0.0580391	0.971544	NS	-0.0180518	0.0586267	0.825952	NS	0.111294	0.0585522	0.116052	NS	0.087219	0.0583031	0.262082	NS
ENSMUSG00000005161.15_Prdx2	358.059	-0.37956	0.0586052	1.34168e-09	NS	0.00502643	0.0602314	0.961293	NS	-0.0930728	0.0600927	0.241282	NS	-0.0721597	0.0607379	0.338889	NS	-0.159576	0.0604	0.0235099	NS	-0.0188873	0.0601137	0.848281	NS
ENSMUSG00000028556.15_Dock7	142.387	0.52712	0.0813922	1.34263e-09	NS	-0.112229	0.0834959	0.309271	NS	0.0082795	0.0830349	0.952018	NS	-0.0117873	0.0844029	0.922069	NS	0.231702	0.085147	0.0193343	NS	0.0292841	0.0842477	0.830089	NS
ENSMUSG00000079419.4_Ms4a6c	11.9372	1.72174	0.265991	1.37142e-09	UP	0.886303	0.290477	0.0100197	UP	1.54311	0.297138	7.14243e-06	UP	1.14928	0.293183	0.000437457	UP	1.33748	0.302153	7.34611e-05	UP	0.167289	0.286079	0.70231	NS
ENSMUSG00000038982.9_Bloc1s5	141.083	0.39033	0.0603707	1.4386e-09	NS	0.00134156	0.0639507	0.990624	NS	0.136006	0.0635407	0.0903258	NS	-0.00204284	0.0653079	0.981921	NS	0.157814	0.0650391	0.039195	NS	0.183484	0.0646509	0.0186303	NS
ENSMUSG00000025766.14_D3Ertd751e	77.5287	0.517659	0.0800665	1.43889e-09	NS	0.250764	0.085511	0.0138447	NS	0.134227	0.0853673	0.233056	NS	0.528377	0.0891511	5.75099e-08	NS	0.299501	0.086976	0.00249548	NS	0.340575	0.0868071	0.000720813	NS
ENSMUSG00000027435.8_Cd93	53.7269	0.910082	0.140769	1.44013e-09	UP	-0.390525	0.145565	0.0255968	NS	-0.167345	0.145633	0.406791	NS	-0.155309	0.146609	0.399382	NS	-0.204714	0.147145	0.267168	NS	-0.39701	0.144508	0.0234264	NS
ENSMUSG00000004843.6_Chmp2b	167.941	0.499601	0.0772856	1.44492e-09	NS	0.346082	0.0800686	0.00015593	NS	0.342082	0.0800605	0.000280876	NS	0.38497	0.0816271	1.91317e-05	NS	0.357865	0.081712	8.86578e-05	NS	0.331661	0.0803233	0.000346811	NS
ENSMUSG00000073460.4_Pnldc1	12.2512	1.63803	0.253398	1.44492e-09	UP	0.816743	0.281694	0.0150857	UP	-0.13794	0.264049	0.731713	NS	0.658033	0.26785	0.0332973	UP	0.112641	0.285017	0.780769	NS	0.868353	0.272801	0.00738663	UP
ENSMUSG00000026249.10_Serpine2	101.343	-1.02603	0.158838	1.48847e-09	DOWN	0.845693	0.161353	3.15287e-06	UP	0.529239	0.16223	0.00679983	NS	0.77498	0.164094	1.86178e-05	UP	0.545377	0.159152	0.00263217	NS	0.783616	0.159134	1.44019e-05	UP
ENSMUSG00000029161.7_Cgref1	7.7891	1.9605	0.303563	1.50009e-09	UP	1.08568	0.344063	0.0075089	UP	0.694355	0.321087	0.0867289	NS	0.0684736	0.327341	0.882991	NS	0.0364113	0.348828	0.944325	NS	-0.30222	0.325044	0.519668	NS
ENSMUSG00000030554.16_Synm	7.26333	1.44999	0.224536	1.50446e-09	UP	0.592778	0.253915	0.05668	NS	0.541697	0.251979	0.088717	NS	0.413822	0.249757	0.167271	NS	0.118829	0.256951	0.74204	NS	-0.0781465	0.248181	0.847901	NS
ENSMUSG00000024217.9_Snrpc	106.958	0.437064	0.067685	1.50679e-09	NS	0.0462935	0.0704059	0.651865	NS	0.251929	0.0720328	0.00348824	NS	0.132451	0.0736898	0.130744	NS	0.105833	0.0718273	0.237251	NS	0.124278	0.0726393	0.190425	NS
ENSMUSG00000037295.7_Ldlrap1	186.535	-0.396731	0.0614443	1.51086e-09	NS	-0.37516	0.0637831	1.27871e-07	NS	-0.408232	0.0637415	1.75983e-08	NS	-0.563414	0.0645447	5.89306e-16	NS	-0.452113	0.0642081	1.06151e-10	NS	-0.36442	0.0640315	4.0859e-07	NS
ENSMUSG00000058897.17_Col25a1	1.56098	-2.7171	0.420834	1.51222e-09	DOWN	-0.263363	0.452595	0.693654	NS	-0.164179	0.492092	0.832712	NS	0.418774	0.503759	0.517404	NS	0.0074944	0.394332	0.989646	NS	-0.442928	0.449108	0.492206	NS
ENSMUSG00000030082.14_Sec61a1	955.964	-0.471714	0.0730885	1.53543e-09	NS	-0.0717571	0.073496	0.48089	NS	-0.0775516	0.0734473	0.452002	NS	-0.222829	0.0736351	0.00764534	NS	-0.231709	0.0736504	0.00613574	NS	-0.26959	0.0734663	0.00168744	NS
ENSMUSG00000034744.13_Nagk	51.2102	0.615608	0.0954199	1.55887e-09	UP	-0.123795	0.103507	0.374134	NS	0.106273	0.101696	0.457742	NS	-0.0849572	0.104445	0.527307	NS	-0.0107777	0.103688	0.944614	NS	-0.103076	0.10394	0.48928	NS
ENSMUSG00000040838.10_Gm11639	2.36496	3.59003	0.556537	1.56663e-09	UP	3.12359	0.516975	5.35143e-08	UP	2.26553	0.490316	7.65228e-05	UP	2.29494	0.546344	0.000152689	UP	1.97058	0.560777	0.0019865	UP	2.13107	0.564853	0.00119741	UP
ENSMUSG00000019731.13_Slc35e1	311.305	-0.385455	0.0597627	1.57281e-09	NS	-0.208874	0.0611111	0.00343787	NS	-0.214719	0.0608818	0.00318907	NS	-0.322363	0.0618954	2.1142e-06	NS	-0.336673	0.0616315	7.19851e-07	NS	-0.283206	0.0613918	5.31643e-05	NS
ENSMUSG00000031730.18_Dhodh	37.9951	-0.544204	0.0843759	1.57281e-09	NS	-0.231961	0.0923267	0.0381468	NS	0.105915	0.0923152	0.407736	NS	-0.326267	0.0923583	0.00162687	NS	-0.124598	0.0929367	0.287649	NS	-0.25336	0.0908178	0.0210462	NS
ENSMUSG00000025464.15_Paox	279.183	-0.718873	0.111622	1.673e-09	DOWN	-0.386955	0.112092	0.00307829	NS	-0.380766	0.112166	0.00471935	NS	-0.240332	0.112756	0.0683684	NS	-0.269156	0.112079	0.0414721	NS	-0.0915241	0.112183	0.578561	NS
ENSMUSG00000016409.4_Nkap	67.4017	0.496089	0.0770348	1.67607e-09	NS	0.155527	0.0813477	0.12867	NS	0.172772	0.0828808	0.100172	NS	0.396734	0.0851989	2.45014e-05	NS	0.229952	0.0830926	0.0171587	NS	0.0372754	0.0817706	0.773278	NS
ENSMUSG00000018965.11_Ywhah	148.232	0.59176	0.0919258	1.70153e-09	UP	0.168291	0.0937974	0.157358	NS	0.0737902	0.0940652	0.590121	NS	-0.0351652	0.09483	0.790452	NS	-0.278665	0.0951636	0.0112707	NS	-0.102707	0.0943512	0.439953	NS
ENSMUSG00000037686.6_Aspg	718.79	-0.906555	0.140901	1.73801e-09	DOWN	-0.610205	0.141255	0.000157429	DOWN	-0.618017	0.141052	0.000189001	DOWN	-0.720196	0.141131	3.46053e-06	DOWN	-0.758797	0.141071	1.08974e-06	DOWN	-0.375682	0.141024	0.0287407	NS
ENSMUSG00000000278.10_Scpep1	334.271	0.454636	0.0706914	1.76714e-09	NS	0.0464965	0.0717284	0.656934	NS	-0.0385505	0.0718765	0.724549	NS	0.122433	0.0724024	0.157567	NS	0.0933511	0.0719111	0.305579	NS	0.0167005	0.0720471	0.892719	NS
ENSMUSG00000038007.14_Acer2	79.2728	0.675723	0.10507	1.76714e-09	UP	-0.441484	0.110066	0.00048623	NS	-0.16765	0.108748	0.243731	NS	-0.126315	0.109947	0.356841	NS	-0.212603	0.110073	0.109617	NS	-0.357255	0.107929	0.00510005	NS
ENSMUSG00000031365.13_Zfp275	99.1077	-0.530283	0.0824868	1.79413e-09	NS	-0.187769	0.0836494	0.0687556	NS	-0.0367123	0.0836719	0.777348	NS	0.201435	0.085866	0.0430649	NS	-0.0119078	0.0840776	0.924562	NS	0.0697432	0.0841357	0.571359	NS
ENSMUSG00000028469.15_Npr2	329.563	-0.75836	0.117971	1.79638e-09	DOWN	0.0330471	0.118353	0.863819	NS	-0.142389	0.118465	0.382453	NS	-0.0569514	0.118969	0.723659	NS	-0.140831	0.118495	0.352877	NS	0.238193	0.118746	0.11455	NS
ENSMUSG00000025159.8_Mms19	158.631	-0.613743	0.0954963	1.81224e-09	DOWN	-0.0983801	0.097183	0.462045	NS	-0.208769	0.0965524	0.0867537	NS	-0.0614642	0.09726	0.630635	NS	-0.308752	0.0969462	0.00547765	NS	-0.174704	0.0966634	0.163372	NS
ENSMUSG00000026483.13_Fam129a	34.0327	1.15183	0.179234	1.81573e-09	UP	0.293494	0.189152	0.230812	NS	0.582749	0.188397	0.0107548	NS	0.271189	0.187703	0.235457	NS	0.460541	0.19137	0.0410466	NS	-0.269732	0.185413	0.277643	NS
ENSMUSG00000024087.3_Cyp1b1	8.31093	1.6686	0.259706	1.83167e-09	UP	0.374034	0.272767	0.298251	NS	0.382656	0.269295	0.289423	NS	0.541233	0.275628	0.0959801	NS	0.241384	0.280372	0.516459	NS	-0.20348	0.266383	0.606055	NS
ENSMUSG00000018654.17_Ikzf1	17.2293	1.2212	0.190097	1.83984e-09	UP	0.540796	0.210578	0.0334904	NS	0.715566	0.211943	0.00495967	UP	0.896714	0.211563	0.000131773	UP	0.692144	0.21122	0.0041723	UP	0.385741	0.211817	0.159722	NS
ENSMUSG00000040675.17_Mthfd1l	23.0513	1.91812	0.298589	1.84011e-09	UP	0.703563	0.296886	0.0524331	NS	0.766919	0.296596	0.0360864	UP	0.97005	0.300177	0.00417811	UP	0.185021	0.305111	0.659094	NS	-0.214241	0.297234	0.62887	NS
ENSMUSG00000036893.17_Ehmt1	202.762	-0.30949	0.0482034	1.88046e-09	NS	-0.194106	0.0514066	0.00109127	NS	-0.201223	0.0510924	0.000874374	NS	-0.192444	0.0518174	0.000888869	NS	-0.196886	0.0521302	0.000823761	NS	-0.0303278	0.0511905	0.698713	NS
ENSMUSG00000034663.13_Bmp2k	84.3577	0.536971	0.0836634	1.90685e-09	NS	0.00719	0.0887194	0.962573	NS	0.0180743	0.0878079	0.900894	NS	0.220651	0.0886902	0.0309217	NS	0.0551035	0.0907805	0.658774	NS	-0.00682475	0.0886697	0.965268	NS
ENSMUSG00000021903.11_Galnt15	27.4308	0.953127	0.148549	1.92969e-09	UP	-0.563554	0.157793	0.00211338	NS	-0.47557	0.156939	0.0127321	NS	-0.680293	0.158306	0.000104649	DOWN	-0.41155	0.156666	0.0244321	NS	-0.588082	0.153531	0.000996841	DOWN
ENSMUSG00000041836.10_Ptpre	12.2214	1.06684	0.166301	1.94235e-09	UP	0.30754	0.18589	0.197881	NS	0.775688	0.191871	0.000619287	UP	0.353281	0.189177	0.114914	NS	0.221131	0.198656	0.387931	NS	-0.0666889	0.187468	0.825077	NS
ENSMUSG00000000303.12_Cdh1	233.213	-1.40648	0.219282	1.9528e-09	DOWN	-0.121337	0.220314	0.711913	NS	-0.407672	0.220165	0.150502	NS	-0.21331	0.220249	0.444936	NS	-0.723599	0.220726	0.0041555	DOWN	-0.724331	0.21981	0.00533066	DOWN
ENSMUSG00000054640.14_Slc8a1	4.8538	1.78582	0.278421	1.9528e-09	UP	0.363421	0.326405	0.412646	NS	0.0574355	0.303978	0.909458	NS	0.489726	0.314647	0.197537	NS	0.26011	0.313513	0.533953	NS	0.121979	0.306283	0.804472	NS
ENSMUSG00000041930.7_Fam222a	26.5366	-1.55519	0.242491	1.95867e-09	DOWN	-0.163314	0.245147	0.647432	NS	-0.233631	0.24768	0.506601	NS	-0.151007	0.249602	0.646635	NS	-0.213903	0.242756	0.505256	NS	-0.343146	0.242668	0.293609	NS
ENSMUSG00000004268.11_Emg1	158.145	-0.435745	0.0679954	2.02133e-09	NS	-0.145937	0.0693654	0.090258	NS	-0.092335	0.0694264	0.325381	NS	-0.183237	0.0698628	0.0222498	NS	-0.161701	0.0691456	0.0477755	NS	0.0193023	0.0693604	0.867702	NS
ENSMUSG00000034593.16_Myo5a	8.66979	1.31336	0.205059	2.06838e-09	UP	0.700877	0.2353	0.0122392	UP	0.246628	0.222058	0.424769	NS	0.524008	0.237358	0.0583491	NS	0.141713	0.238192	0.666111	NS	0.0975775	0.224617	0.784883	NS
ENSMUSG00000029484.12_Anxa3	24.0124	0.898565	0.140354	2.1024e-09	UP	-0.0800245	0.154476	0.729959	NS	0.525101	0.155361	0.00490959	NS	0.326882	0.15367	0.0689766	NS	0.279839	0.15599	0.140553	NS	-0.174359	0.150427	0.404923	NS
ENSMUSG00000018995.12_Nars2	71.8634	-0.465855	0.072769	2.10351e-09	NS	0.200462	0.0803295	0.0395901	NS	0.115761	0.0804076	0.282042	NS	0.229182	0.081415	0.0136935	NS	-0.00795812	0.0806798	0.947191	NS	0.161721	0.0798664	0.110812	NS
ENSMUSG00000067225.1_Cyp2c54	925.256	-1.72075	0.268793	2.10351e-09	DOWN	1.03136	0.268845	0.000887966	UP	0.0278531	0.26872	0.950025	NS	1.06075	0.268815	0.000397243	UP	0.353122	0.268656	0.298539	NS	0.72882	0.268751	0.0256139	UP
ENSMUSG00000061904.12_Slc25a3	1290.73	-0.270621	0.0422793	2.11485e-09	NS	-0.140278	0.0427243	0.00516718	NS	-0.150951	0.0426542	0.00308672	NS	-0.0625879	0.0428943	0.230202	NS	-0.0142437	0.0428827	0.817963	NS	0.00838993	0.0427106	0.909647	NS
ENSMUSG00000014077.13_Chp1	1859.91	-0.420546	0.0657178	2.13396e-09	NS	-0.0735465	0.0658441	0.411177	NS	-0.160555	0.0658011	0.0495838	NS	0.0192376	0.0659356	0.83508	NS	-0.00302182	0.065949	0.974453	NS	0.0604521	0.0658811	0.525153	NS
ENSMUSG00000029028.14_Lrrc47	106.699	-0.355399	0.0555526	2.15641e-09	NS	-0.271849	0.0597878	6.43615e-05	NS	-0.364676	0.0591732	6.41035e-08	NS	-0.448369	0.0601439	6.1087e-12	NS	-0.569769	0.0609653	4.1181e-18	NS	-0.299931	0.0597716	9.77299e-06	NS
ENSMUSG00000061578.8_Ksr2	3.66774	1.58227	0.247347	2.16241e-09	UP	0.114047	0.319732	0.823258	NS	-0.173968	0.312857	0.714718	NS	0.500261	0.308323	0.177062	NS	0.672873	0.314942	0.0736844	NS	0.293203	0.325598	0.533318	NS
ENSMUSG00000055805.15_Fmnl1	14.206	1.09518	0.171363	2.24593e-09	UP	0.387927	0.197059	0.116178	NS	0.902067	0.196988	9.01966e-05	UP	0.334737	0.194714	0.15043	NS	0.238483	0.1945	0.336585	NS	-0.23203	0.189039	0.372416	NS
ENSMUSG00000030352.14_Tspan9	179.409	-0.462118	0.0723335	2.27764e-09	NS	-0.390086	0.0739107	2.62699e-06	NS	-0.349221	0.0740838	5.40025e-05	NS	-0.528997	0.0745323	6.15021e-11	NS	-0.539274	0.0748942	3.74653e-11	NS	-0.482603	0.0739731	4.91266e-09	NS
ENSMUSG00000031662.8_Snx20	3.84522	1.43073	0.223967	2.28436e-09	UP	1.19631	0.295644	0.000427481	UP	0.801747	0.306625	0.0339634	UP	0.473374	0.301215	0.192649	NS	0.287957	0.288636	0.444757	NS	0.347159	0.293319	0.393108	NS
ENSMUSG00000042485.6_Mustn1	28.2204	0.833596	0.130518	2.29896e-09	UP	0.359884	0.134828	0.0264006	NS	0.656205	0.138562	4.95709e-05	UP	0.387126	0.138764	0.0145824	NS	0.420196	0.137185	0.00777889	NS	0.0286439	0.138125	0.904326	NS
ENSMUSG00000059873.4_Olfr1029	6.53808	1.54541	0.241962	2.29896e-09	UP	1.46815	0.269909	1.21065e-06	UP	1.09753	0.268062	0.000521224	UP	1.99605	0.293979	4.22576e-10	UP	1.69357	0.304057	4.27733e-07	UP	1.80816	0.284559	1.2421e-08	UP
ENSMUSG00000063146.11_Clip2	18.432	1.12403	0.176023	2.31385e-09	UP	0.0848959	0.190692	0.772829	NS	-0.160171	0.194335	0.567224	NS	-0.324406	0.186073	0.144191	NS	-0.283242	0.194769	0.244304	NS	-0.148661	0.189515	0.594596	NS
ENSMUSG00000029201.14_Ugdh	931.78	0.943449	0.14776	2.32241e-09	UP	1.02885	0.148046	2.88288e-10	UP	0.887438	0.148068	1.62441e-07	UP	0.646699	0.148142	8.03347e-05	UP	0.527821	0.148291	0.00171619	NS	0.209831	0.148043	0.292383	NS
ENSMUSG00000042207.17_Kdm5b	122.913	-0.529276	0.082897	2.32405e-09	NS	0.0471647	0.0875528	0.718605	NS	-0.0941068	0.0869542	0.439028	NS	-0.0260129	0.0875788	0.832273	NS	-0.105451	0.0871074	0.343324	NS	0.0259386	0.0876905	0.857914	NS
ENSMUSG00000052336.7_Cx3cr1	9.21281	2.23104	0.349549	2.35411e-09	UP	1.74307	0.372896	3.79628e-05	UP	1.17725	0.375496	0.0096054	UP	0.8283	0.365647	0.0514228	NS	0.560359	0.385571	0.244669	NS	0.44741	0.371472	0.383274	NS
ENSMUSG00000026358.13_Rgs1	4.6186	1.93452	0.303105	2.35652e-09	UP	1.25944	0.361952	0.00283667	UP	1.53238	0.363198	0.000338209	UP	0.781029	0.361389	0.0642588	NS	1.8067	0.394808	3.94352e-05	UP	0.305491	0.336324	0.529975	NS
ENSMUSG00000038495.14_Otud7b	209.201	0.560647	0.0879132	2.43312e-09	NS	0.198958	0.0895738	0.0721763	NS	0.00674929	0.0895387	0.963244	NS	0.0613648	0.0902296	0.602508	NS	0.0120898	0.0908114	0.928944	NS	-0.0960601	0.0898694	0.44947	NS
ENSMUSG00000002076.11_Hsf2bp	3.19177	2.44039	0.382707	2.44062e-09	UP	1.99379	0.43463	5.43881e-05	UP	1.67778	0.435817	0.00115582	UP	1.11877	0.411723	0.0175313	UP	1.44758	0.478514	0.00865042	UP	-0.262981	0.396036	0.659523	NS
ENSMUSG00000063245.11_Zfp993	3.86657	1.77925	0.279127	2.47525e-09	UP	1.27448	0.339333	0.00116764	UP	0.115178	0.349352	0.834793	NS	0.974353	0.38089	0.0260504	UP	0.933193	0.364546	0.0286642	UP	1.2172	0.354373	0.00351546	UP
ENSMUSG00000033538.13_Casp4	10.8629	1.36059	0.213569	2.53175e-09	UP	0.564808	0.238008	0.0520707	NS	0.685842	0.23668	0.0178024	UP	0.937107	0.243058	0.000548571	UP	0.683383	0.244856	0.0161526	UP	0.856967	0.243336	0.00271691	UP
ENSMUSG00000030741.15_Spns1	94.1795	-0.556791	0.0874146	2.54911e-09	NS	-0.265823	0.0902574	0.0133943	NS	-0.345599	0.0899586	0.00119069	NS	-0.688775	0.0899425	1.63235e-12	DOWN	-0.478066	0.0904199	1.68809e-06	NS	-0.367328	0.090117	0.000422244	NS
ENSMUSG00000036606.16_Plxnb2	1163.89	-0.433016	0.0680567	2.66498e-09	NS	-0.320491	0.0684331	3.64895e-05	NS	-0.286012	0.0683794	0.000380719	NS	-0.476778	0.0684584	1.42224e-10	NS	-0.422818	0.0684824	1.74394e-08	NS	-0.336293	0.0684395	1.49726e-05	NS
ENSMUSG00000042079.13_Hnrnpf	126.242	-0.39309	0.0618383	2.76575e-09	NS	-0.0857367	0.06614	0.329667	NS	-0.0260427	0.065156	0.798315	NS	-0.091583	0.0661943	0.25805	NS	-0.171535	0.0663928	0.0271402	NS	-0.0999609	0.0663074	0.257874	NS
ENSMUSG00000023232.17_Serinc2	50.3078	0.915158	0.144079	2.85375e-09	UP	0.300235	0.149323	0.107619	NS	0.105356	0.146479	0.624357	NS	-0.391629	0.146056	0.019251	NS	-0.186579	0.156183	0.350145	NS	0.0577022	0.150473	0.811529	NS
ENSMUSG00000049532.10_Sall2	41.6139	-0.759212	0.119546	2.86875e-09	DOWN	-0.00670261	0.122012	0.974786	NS	-0.0863299	0.121941	0.630257	NS	-0.0428083	0.123964	0.804807	NS	-0.0745547	0.122772	0.658734	NS	0.175189	0.121087	0.280611	NS
ENSMUSG00000060923.5_Acyp2	4.09113	1.5	0.23633	2.93659e-09	UP	0.827051	0.268868	0.0093656	UP	0.623591	0.266456	0.061232	NS	0.224745	0.261637	0.502266	NS	0.944571	0.32781	0.0128015	UP	0.510095	0.288786	0.174401	NS
ENSMUSG00000048915.12_Efna5	40.9902	0.57327	0.0903475	2.96466e-09	NS	-0.252081	0.104099	0.046801	NS	-0.106514	0.0979544	0.436411	NS	0.140331	0.100477	0.253204	NS	0.098449	0.105019	0.474669	NS	-0.0609962	0.0991506	0.686112	NS
ENSMUSG00000069792.5_Wfdc17	46.5611	1.14536	0.180508	2.96466e-09	UP	0.644683	0.186629	0.00306132	UP	1.31243	0.189266	7.93689e-10	UP	0.983867	0.18761	1.78164e-06	UP	1.00516	0.189363	1.53357e-06	UP	0.367006	0.187342	0.124827	NS
ENSMUSG00000090667.2_Gm765	6.14197	1.29819	0.204592	2.96466e-09	UP	0.553948	0.248465	0.070963	NS	-0.0344609	0.243284	0.934282	NS	0.4615	0.256135	0.129852	NS	0.436755	0.257999	0.167437	NS	0.331767	0.237031	0.298845	NS
ENSMUSG00000006307.16_Kmt2b	245.882	-0.450712	0.0710654	3.01909e-09	NS	-0.182544	0.0729851	0.0391254	NS	-0.25161	0.0728279	0.00395088	NS	-0.352717	0.0732159	1.24757e-05	NS	-0.322131	0.0730939	7.94451e-05	NS	-0.303428	0.0728842	0.000304053	NS
ENSMUSG00000046245.13_Pilra	16.4686	1.22597	0.193339	3.03981e-09	UP	0.334714	0.213689	0.225865	NS	1.07264	0.219622	2.6818e-05	UP	0.453386	0.214343	0.0706727	NS	0.449251	0.215659	0.0818732	NS	0.0443706	0.212899	0.903786	NS
ENSMUSG00000024045.5_Akap8	296.014	-0.343496	0.0542305	3.17847e-09	NS	-0.0410237	0.0561623	0.610486	NS	-7.04881e-05	0.0559035	0.999531	NS	0.11867	0.0568034	0.0745008	NS	0.143283	0.0564973	0.03026	NS	0.172715	0.0559848	0.0096897	NS
ENSMUSG00000032977.9_Fam207a	129.042	-0.489836	0.0773794	3.25232e-09	NS	-0.226279	0.0797574	0.0176327	NS	-0.329663	0.0803056	0.000501466	NS	-0.642127	0.0804456	1.67765e-13	DOWN	-0.420192	0.0803298	2.21572e-06	NS	-0.318883	0.0801741	0.000598334	NS
ENSMUSG00000069662.5_Marcks	110.253	0.687089	0.108545	3.25557e-09	UP	-0.393266	0.112307	0.00265615	NS	-0.159444	0.112672	0.291368	NS	-0.0312053	0.113118	0.844218	NS	-0.303587	0.112802	0.0208316	NS	-0.406908	0.112057	0.00190715	NS
ENSMUSG00000022871.12_Fetub	2854.39	-0.593298	0.0937534	3.28902e-09	DOWN	-0.0682328	0.0937881	0.612206	NS	-0.0287918	0.0938532	0.848421	NS	0.167048	0.0938804	0.135169	NS	-0.197035	0.0937856	0.0791527	NS	0.134958	0.0938449	0.284184	NS
ENSMUSG00000027131.3_Emc4	92.1184	-0.460901	0.0728704	3.35791e-09	NS	0.13686	0.0765278	0.158739	NS	0.00133972	0.0762977	0.991944	NS	-0.0707942	0.0769251	0.469601	NS	0.0798661	0.0787512	0.436057	NS	0.0583184	0.0770767	0.610116	NS
ENSMUSG00000001870.15_Ltbp1	37.9369	0.987834	0.156298	3.45825e-09	UP	0.386453	0.162122	0.0509328	NS	0.407331	0.163023	0.0437055	NS	0.266102	0.164797	0.17936	NS	0.131448	0.165683	0.553409	NS	-0.222136	0.161866	0.309431	NS
ENSMUSG00000006538.12_Ihh	11.1558	-1.68608	0.26678	3.45825e-09	DOWN	1.06541	0.271607	0.000661329	UP	0.790964	0.279874	0.0210613	UP	0.483541	0.287188	0.159666	NS	0.187448	0.276662	0.618089	NS	0.810345	0.2877	0.019689	UP
ENSMUSG00000112023.1_Lilr4b	33.466	1.21442	0.192163	3.46216e-09	UP	1.11083	0.20396	1.17796e-06	UP	1.51127	0.20292	4.03097e-11	UP	1.15814	0.204842	2.36661e-07	UP	1.47205	0.207322	7.25945e-11	UP	0.747023	0.20083	0.00143155	UP
ENSMUSG00000044583.13_Tlr7	10.1334	1.53491	0.242917	3.48359e-09	UP	0.540683	0.267738	0.105819	NS	1.17999	0.275668	0.000273066	UP	0.894596	0.274684	0.00387762	UP	0.756813	0.279026	0.0197789	UP	0.229723	0.268881	0.558035	NS
ENSMUSG00000024423.5_Impact	101.856	0.554353	0.0877505	3.50967e-09	NS	0.256535	0.091269	0.0188348	NS	0.377734	0.0911329	0.000439023	NS	0.179612	0.0931414	0.102646	NS	0.189151	0.0935486	0.0922481	NS	0.161896	0.0920843	0.176789	NS
ENSMUSG00000033416.15_Gucd1	880.479	-0.455515	0.0721258	3.54786e-09	NS	-0.017946	0.0725755	0.88105	NS	-0.0456632	0.0725497	0.673471	NS	-0.178731	0.0727306	0.0332416	NS	-0.123282	0.0726286	0.166381	NS	-0.0444196	0.0725644	0.688067	NS
ENSMUSG00000001909.15_Trmt1	146.466	-0.414217	0.0656109	3.59506e-09	NS	-0.0879526	0.067491	0.327059	NS	0.00718942	0.0676439	0.948892	NS	-0.256238	0.0682331	0.000773147	NS	-0.20396	0.0679977	0.00927231	NS	-0.0387785	0.0678144	0.709269	NS
ENSMUSG00000038976.12_Ppp1r9b	70.2708	0.684704	0.108456	3.59506e-09	UP	-0.044906	0.113904	0.802111	NS	0.116842	0.114455	0.469458	NS	0.0755242	0.115115	0.616837	NS	-0.0244582	0.114627	0.884429	NS	-0.411432	0.114266	0.00210062	NS
ENSMUSG00000022215.5_Fitm1	39.8282	1.44517	0.229028	3.66671e-09	UP	1.13559	0.240124	2.98526e-05	UP	0.0622597	0.236016	0.870895	NS	-0.412011	0.23844	0.148151	NS	0.0449376	0.242635	0.900256	NS	0.606829	0.240321	0.0394612	UP
ENSMUSG00000038502.16_Ptov1	168.831	-0.496439	0.0786901	3.69254e-09	NS	-0.210961	0.0803284	0.0292314	NS	-0.313982	0.0803773	0.000971491	NS	-0.63369	0.0806455	4.11712e-13	DOWN	-0.659681	0.0806893	4.2934e-14	DOWN	-0.377627	0.080621	3.97791e-05	NS
ENSMUSG00000024953.16_Prdx5	555.483	-0.404276	0.0640893	3.70762e-09	NS	0.0749969	0.0650615	0.394256	NS	-0.194785	0.0650124	0.013892	NS	-0.240833	0.0653474	0.000981478	NS	-0.229999	0.0649141	0.00180697	NS	-0.0245201	0.0650074	0.814971	NS
ENSMUSG00000026027.13_Stradb	218.686	0.332682	0.0527498	3.72975e-09	NS	0.28257	0.0557624	6.85862e-06	NS	0.219391	0.0557257	0.000877602	NS	0.125927	0.0563467	0.0549996	NS	0.388127	0.0569701	4.32106e-10	NS	0.0958513	0.0563288	0.193203	NS
ENSMUSG00000043004.13_Gng2	15.0122	0.984178	0.156048	3.72975e-09	UP	0.0975847	0.173721	0.705436	NS	0.133108	0.176505	0.605684	NS	0.433915	0.181683	0.0390302	NS	0.377282	0.175483	0.0716553	NS	-0.0455277	0.174979	0.877606	NS
ENSMUSG00000005656.9_Snx6	103.742	0.394546	0.0625662	3.74448e-09	NS	0.0208751	0.0667717	0.847433	NS	0.217185	0.0662126	0.006478	NS	0.0912672	0.0679873	0.273868	NS	0.217908	0.0685495	0.00558007	NS	0.102913	0.0670126	0.24767	NS
ENSMUSG00000022412.12_Mief1	196.28	-0.354977	0.056302	3.76945e-09	NS	-0.154097	0.0583037	0.0281405	NS	-0.227615	0.0583804	0.000994838	NS	-0.161247	0.0591438	0.0171224	NS	-0.251007	0.0590017	0.000143228	NS	-0.06304	0.0587694	0.447848	NS
ENSMUSG00000034022.7_Cpsf1	273.106	-0.338162	0.0536369	3.77153e-09	NS	-0.165214	0.0552191	0.0117997	NS	-0.226005	0.0553297	0.000539501	NS	-0.405155	0.0554433	1.58907e-11	NS	-0.340159	0.0557815	2.65967e-08	NS	-0.289057	0.055519	4.12867e-06	NS
ENSMUSG00000028478.18_Clta	478.516	0.421039	0.0668476	3.91954e-09	NS	0.0613164	0.0675476	0.515456	NS	0.104343	0.0676452	0.243485	NS	0.207204	0.0682343	0.00741576	NS	0.220304	0.067732	0.00447375	NS	0.173407	0.0676666	0.0362385	NS
ENSMUSG00000028980.14_H6pd	2124.8	-0.531038	0.0843133	3.91954e-09	NS	0.0472198	0.084493	0.707098	NS	-0.17716	0.0844832	0.0977911	NS	-0.343937	0.0844954	0.000251114	NS	-0.295657	0.084524	0.00209701	NS	-0.258594	0.0844795	0.0103171	NS
ENSMUSG00000004535.12_Tax1bp1	946.121	0.303273	0.0481633	3.95354e-09	NS	0.203501	0.0489463	0.000286495	NS	0.226231	0.0488642	7.416e-05	NS	0.334442	0.0494019	4.72431e-10	NS	0.264683	0.0492893	1.13972e-06	NS	0.226115	0.0491641	5.62178e-05	NS
ENSMUSG00000017858.12_Ift52	145.216	0.325781	0.0517373	3.95354e-09	NS	0.0883595	0.0558665	0.220758	NS	0.166253	0.0558215	0.0145521	NS	0.247697	0.0584983	0.00013394	NS	0.194271	0.0573072	0.00294941	NS	0.204667	0.0572561	0.00228373	NS
ENSMUSG00000014867.9_Surf4	1294.53	-0.292539	0.0464698	3.98881e-09	NS	0.0114598	0.0468722	0.882028	NS	-0.119492	0.0468583	0.0390749	NS	-0.175518	0.0470547	0.000841732	NS	-0.27271	0.0470931	1.40854e-07	NS	-0.209528	0.046911	9.64406e-05	NS
ENSMUSG00000022559.7_Fbxl6	43.5184	-0.685003	0.108824	4.00194e-09	DOWN	-0.285688	0.115187	0.0410059	NS	-0.27414	0.113838	0.0530042	NS	-0.602741	0.113419	1.28112e-06	DOWN	-0.575552	0.113432	4.56728e-06	NS	-0.258636	0.112772	0.0651155	NS
ENSMUSG00000003053.17_Cyp2c29	6273.97	-0.685018	0.108858	4.04601e-09	DOWN	-0.229065	0.108849	0.0901694	NS	-0.188598	0.108866	0.183058	NS	0.116342	0.108895	0.395009	NS	-0.0183367	0.108875	0.910196	NS	0.139453	0.108893	0.348829	NS
ENSMUSG00000031169.13_Porcn	29.6428	-0.858077	0.136383	4.07038e-09	DOWN	-0.249435	0.130968	0.130317	NS	-0.219585	0.133556	0.20884	NS	-0.212344	0.135284	0.193259	NS	-0.0451783	0.132346	0.81279	NS	0.19958	0.1349	0.267688	NS
ENSMUSG00000027339.15_Rassf2	12.2829	0.994866	0.158197	4.14295e-09	UP	0.459027	0.179898	0.034805	NS	0.401347	0.184192	0.0841738	NS	0.335472	0.185129	0.127458	NS	0.374043	0.187767	0.0978544	NS	-0.014816	0.182205	0.963412	NS
ENSMUSG00000028568.16_Btf3l4	147.166	0.364617	0.0579945	4.18453e-09	NS	-0.0249523	0.0601839	0.790876	NS	0.112361	0.0611926	0.154661	NS	0.201514	0.0628313	0.00449327	NS	0.220901	0.0618536	0.00164982	NS	0.224985	0.0621793	0.00199153	NS
ENSMUSG00000066153.2_Mup21	1233.55	-2.02188	0.322005	4.40338e-09	DOWN	2.30631	0.322479	8.44055e-11	UP	0.93212	0.322533	0.0180949	UP	1.26987	0.322638	0.000411548	UP	0.693105	0.322126	0.0714384	NS	2.26791	0.322443	2.21954e-10	UP
ENSMUSG00000028581.17_Laptm5	86.6967	1.0254	0.163311	4.40499e-09	UP	0.290632	0.167439	0.173562	NS	0.409267	0.167643	0.0495007	NS	0.111893	0.167624	0.609881	NS	0.161077	0.167974	0.464027	NS	-0.276382	0.167112	0.207721	NS
ENSMUSG00000026478.14_Lamc1	161.178	0.484176	0.0771816	4.56274e-09	NS	0.00503848	0.0797548	0.970994	NS	-0.0524193	0.0796741	0.656505	NS	-0.0554659	0.0806659	0.598208	NS	-0.109379	0.080818	0.282491	NS	-0.271591	0.07954	0.00372786	NS
ENSMUSG00000007035.15_Msh5	6.44015	-1.26411	0.201552	4.59846e-09	DOWN	-0.348208	0.219734	0.219842	NS	0.123973	0.226749	0.719806	NS	-0.0182209	0.211679	0.950362	NS	-0.420824	0.204922	0.0867989	NS	0.198168	0.203198	0.497858	NS
ENSMUSG00000007670.9_Khsrp	341.486	-0.314541	0.0501637	4.63871e-09	NS	-0.380175	0.0515224	1.99562e-11	NS	-0.240688	0.0515697	6.43492e-05	NS	-0.331634	0.0521737	5.43616e-09	NS	-0.41167	0.0518271	2.31865e-13	NS	-0.393005	0.0518269	7.15893e-12	NS
ENSMUSG00000037916.13_Ndufv1	557.344	-0.314564	0.0501681	4.63871e-09	NS	-0.320366	0.0511089	1.55771e-08	NS	-0.421136	0.0509164	1.42876e-13	NS	-0.501823	0.0512153	9.09428e-20	NS	-0.445393	0.0510697	6.8075e-16	NS	-0.215359	0.0509557	0.000241571	NS
ENSMUSG00000020780.15_Srp68	305.644	-0.384508	0.06135	4.71748e-09	NS	-0.106619	0.063055	0.186664	NS	0.118245	0.0628981	0.143516	NS	-0.109103	0.0635625	0.151035	NS	-0.175688	0.0634561	0.0171011	NS	-0.143872	0.0629045	0.0660076	NS
ENSMUSG00000037257.8_Aagab	124.796	-0.385817	0.0615841	4.79104e-09	NS	0.0207802	0.0671354	0.848933	NS	-0.260164	0.0656573	0.000807412	NS	-0.260987	0.0665551	0.000435158	NS	-0.241049	0.0666423	0.00141668	NS	-0.102858	0.0659431	0.238864	NS
ENSMUSG00000094724.7_Rnaset2b	16.1268	1.63411	0.260879	4.81765e-09	UP	0.365454	0.251471	0.265051	NS	0.79046	0.26575	0.0146674	UP	0.624872	0.263655	0.0406936	UP	0.663293	0.254951	0.0259718	UP	0.250535	0.258912	0.501085	NS
ENSMUSG00000009585.17_Apobec3	29.4924	1.00088	0.159799	4.82867e-09	UP	0.491911	0.174067	0.018123	NS	0.733675	0.173365	0.000322299	UP	0.658613	0.169635	0.000499124	UP	0.303324	0.172716	0.150308	NS	0.135809	0.16984	0.586799	NS
ENSMUSG00000061292.10_Cyp3a59	116.057	1.28954	0.20594	4.87503e-09	UP	-0.91409	0.203506	8.04703e-05	DOWN	-0.180517	0.202374	0.532532	NS	-0.0713666	0.203785	0.802305	NS	0.0226581	0.20632	0.941475	NS	-0.309902	0.204817	0.25572	NS
ENSMUSG00000045302.13_Preb	494.754	-0.399227	0.0637795	4.94173e-09	NS	-0.127227	0.0646755	0.116481	NS	-0.102219	0.0645702	0.229547	NS	-0.305502	0.0649389	2.0076e-05	NS	-0.425839	0.0649867	2.06007e-09	NS	-0.271353	0.0647203	0.00027209	NS
ENSMUSG00000029291.11_Rufy3	388.217	-0.393432	0.0628765	5.00951e-09	NS	0.175595	0.0642315	0.0227039	NS	0.0343087	0.0639832	0.72458	NS	0.212824	0.0647431	0.00353904	NS	0.245107	0.0645365	0.000766559	NS	0.351152	0.0644028	1.30728e-06	NS
ENSMUSG00000035093.16_Secisbp2l	752.116	0.407378	0.0651108	5.02207e-09	NS	0.0720116	0.0657016	0.421068	NS	0.00732498	0.0658045	0.946102	NS	0.230554	0.0662297	0.00192105	NS	0.296579	0.0662565	6.03159e-05	NS	0.0788408	0.0659945	0.387737	NS
ENSMUSG00000003378.9_Grik5	45.6689	-0.843301	0.134799	5.04075e-09	DOWN	-0.576773	0.141818	0.000397488	NS	-0.351692	0.139873	0.0422724	NS	-0.422631	0.140198	0.00789526	NS	-0.576303	0.137767	0.000188917	NS	-0.267264	0.139046	0.133631	NS
ENSMUSG00000034795.14_Ccdc122	41.2982	0.900759	0.144028	5.09841e-09	UP	0.655048	0.149647	0.000125341	UP	0.652226	0.149971	0.000212444	UP	0.98596	0.156733	7.92178e-09	UP	0.832236	0.155051	1.1496e-06	UP	0.575517	0.151885	0.00113689	NS
ENSMUSG00000024725.12_Ostf1	184.28	0.332881	0.0532375	5.13154e-09	NS	-0.0992638	0.0561634	0.164534	NS	-0.0287013	0.0563617	0.738796	NS	-0.0452752	0.0574775	0.541323	NS	0.0479734	0.0567955	0.525293	NS	-0.0501639	0.0569112	0.543881	NS
ENSMUSG00000033147.16_Slc22a15	99.8741	0.638785	0.102159	5.13154e-09	UP	0.0628173	0.106754	0.689555	NS	0.0594092	0.106579	0.714106	NS	-0.00403428	0.108654	0.978639	NS	0.0558134	0.106406	0.706751	NS	0.216708	0.106857	0.110149	NS
ENSMUSG00000038459.10_Abhd17c	286.937	-0.452096	0.0723234	5.1838e-09	NS	-0.328065	0.0739721	9.96793e-05	NS	-0.206253	0.0737228	0.0224437	NS	-0.262376	0.0740356	0.00157075	NS	-0.298143	0.0741468	0.000345054	NS	-0.153508	0.0738662	0.100146	NS
ENSMUSG00000052751.16_Repin1	279.999	-0.471509	0.0754379	5.20338e-09	NS	-0.114741	0.0761114	0.245901	NS	-0.21031	0.0760162	0.0241415	NS	-0.286671	0.0763182	0.000771046	NS	-0.377156	0.0762439	8.12665e-06	NS	-0.176474	0.0761887	0.0621579	NS
ENSMUSG00000000753.15_Serpinf1	4154.22	-0.440562	0.0705069	5.25894e-09	NS	-0.194707	0.0705585	0.0213283	NS	-0.262511	0.0705842	0.00177439	NS	-0.230392	0.07063	0.0038202	NS	-0.304658	0.0705834	0.000113089	NS	0.0100995	0.0706216	0.93519	NS
ENSMUSG00000024048.14_Myl12a	304.147	0.375703	0.0601769	5.43117e-09	NS	0.114561	0.0619065	0.143101	NS	0.328958	0.0625146	5.34424e-06	NS	0.133155	0.0627588	0.0697349	NS	0.225416	0.0627849	0.00154936	NS	0.147248	0.062387	0.0566817	NS
ENSMUSG00000027456.8_Sdcbp2	1.09786	3.12126	0.500364	5.6147e-09	UP	-0.247219	0.656532	0.811717	NS	0.492189	0.620716	0.585006	NS	0.0906631	0.556223	0.908897	NS	-0.455926	0.667118	0.615032	NS	0.307246	0.556057	0.719971	NS
ENSMUSG00000026209.15_Dnpep	190.809	-0.404584	0.0648858	5.70575e-09	NS	-0.118327	0.0667463	0.163123	NS	-0.129287	0.0667382	0.129979	NS	-0.44087	0.0674263	1.88207e-09	NS	-0.511323	0.0670409	2.24178e-12	NS	-0.19224	0.0673109	0.0177765	NS
ENSMUSG00000042903.8_Foxo4	154.52	-0.475564	0.076274	5.71428e-09	NS	-0.264305	0.0783365	0.00393432	NS	-0.508536	0.0781135	1.00472e-08	NS	-0.280101	0.0796897	0.00172385	NS	-0.387652	0.0785683	8.58423e-06	NS	-0.263747	0.0783533	0.00432689	NS
ENSMUSG00000040964.16_Arhgef10l	114.571	-0.69711	0.111848	5.79423e-09	DOWN	-0.392085	0.113544	0.00307017	NS	-0.106608	0.112913	0.506135	NS	-0.551162	0.113623	1.08189e-05	NS	-0.410008	0.112917	0.00135238	NS	-0.250022	0.112883	0.0768114	NS
ENSMUSG00000063382.6_Bcl9l	436.93	-0.56743	0.0910616	5.83914e-09	NS	-0.252979	0.0918276	0.0215214	NS	-0.268588	0.0918742	0.0166845	NS	-0.481578	0.0919445	1.83874e-06	NS	-0.397521	0.0918866	0.000108996	NS	-0.352233	0.0918733	0.000985912	NS
ENSMUSG00000024121.13_Atp6v0c	93.2174	-0.517784	0.083101	5.85258e-09	NS	-0.140523	0.0868488	0.209656	NS	-0.375538	0.0859912	0.000199294	NS	-0.545133	0.086853	8.57834e-09	NS	-0.431815	0.0874515	8.4563e-06	NS	-0.374599	0.0866068	0.000165807	NS
ENSMUSG00000090290.2_Tarbp1	31.6543	-0.76985	0.12357	5.87446e-09	DOWN	0.159581	0.134218	0.376943	NS	0.214809	0.13618	0.231481	NS	0.118719	0.135344	0.492774	NS	-0.0536042	0.135834	0.781186	NS	0.0182896	0.132067	0.937363	NS
ENSMUSG00000002332.15_Dhrs1	588.761	-0.359644	0.057731	5.8839e-09	NS	-0.0858155	0.0582727	0.257902	NS	-0.205641	0.0584407	0.00327997	NS	-0.220026	0.0589688	0.000838713	NS	-0.273468	0.0587392	2.83785e-05	NS	-0.119974	0.0590641	0.109601	NS
ENSMUSG00000040274.11_Cdk6	256.305	0.568863	0.0913498	5.96768e-09	NS	0.213605	0.0928501	0.0610817	NS	0.0356809	0.0927741	0.806695	NS	0.253039	0.0931528	0.0175761	NS	0.17744	0.094073	0.119321	NS	-0.0338514	0.0929023	0.821599	NS
ENSMUSG00000032024.10_Clmp	13.6233	1.19825	0.192426	5.97053e-09	UP	0.0230381	0.20744	0.94834	NS	0.109163	0.208666	0.731508	NS	0.313814	0.211719	0.22222	NS	-0.281871	0.208851	0.283973	NS	0.0385341	0.204469	0.912779	NS
ENSMUSG00000052684.4_Jun	101.482	1.33039	0.213669	5.99154e-09	UP	1.05919	0.215876	1.41697e-05	UP	0.602963	0.21646	0.0231055	UP	0.275839	0.215944	0.300292	NS	0.534579	0.217528	0.0364993	NS	-0.213697	0.215521	0.489284	NS
ENSMUSG00000016356.17_Col20a1	14.0757	-1.44548	0.232178	6.01133e-09	DOWN	-0.760054	0.240194	0.00732036	DOWN	-0.277189	0.226138	0.371409	NS	-0.364825	0.215908	0.157859	NS	-0.172283	0.231611	0.580732	NS	-0.231515	0.220101	0.457614	NS
ENSMUSG00000004085.14_Map3k20	137.059	0.432038	0.0694057	6.04145e-09	NS	0.0326077	0.0728091	0.771349	NS	0.0106411	0.073122	0.932742	NS	0.0452802	0.0742396	0.643794	NS	-0.109006	0.0739892	0.237293	NS	-0.00914233	0.0734241	0.943718	NS
ENSMUSG00000024104.11_Washc2	447.757	0.285158	0.0458279	6.13074e-09	NS	0.189828	0.0475304	0.0005162	NS	0.133706	0.0474752	0.0215281	NS	0.133619	0.0481519	0.0151492	NS	0.174016	0.0479774	0.00137005	NS	0.124923	0.0477533	0.0320615	NS
ENSMUSG00000023707.13_Ogfod2	66.2941	-0.556158	0.0893853	6.13316e-09	NS	-0.337433	0.0923926	0.00163221	NS	-0.336491	0.0916634	0.00207259	NS	-0.556584	0.0923734	3.43756e-08	NS	-0.533353	0.0921407	1.42441e-07	NS	-0.399963	0.0923888	0.000163573	NS
ENSMUSG00000040706.4_Agmat	598.287	-0.476831	0.0766349	6.13316e-09	NS	-0.0713644	0.0772355	0.507247	NS	-0.0731961	0.0771692	0.504374	NS	-0.192905	0.0774409	0.0306888	NS	-0.0834718	0.077185	0.402978	NS	-0.0387285	0.0773837	0.748507	NS
ENSMUSG00000021210.16_Akr1c6	3979.89	-0.509526	0.0818997	6.15472e-09	NS	0.436422	0.0820168	2.13852e-06	NS	0.113527	0.0820131	0.303053	NS	0.29469	0.0820793	0.00135334	NS	0.117265	0.0820269	0.252984	NS	0.362588	0.0820564	0.000115879	NS
ENSMUSG00000064105.12_Cnnm2	43.2699	0.512691	0.0824198	6.18299e-09	NS	-0.109609	0.0931164	0.382864	NS	-0.0882571	0.0913891	0.495657	NS	-0.265603	0.0927175	0.0119613	NS	-0.0168434	0.096312	0.906251	NS	-0.250894	0.0924755	0.0255623	NS
ENSMUSG00000098650.1_Gm28048	169.536	-0.303242	0.0487504	6.18526e-09	NS	-0.176568	0.0517494	0.00350164	NS	-0.0965336	0.0521298	0.150484	NS	0.00490997	0.0533803	0.946734	NS	-0.0642485	0.0529056	0.34174	NS	0.109842	0.0529676	0.101042	NS
ENSMUSG00000029994.17_Anxa4	334.052	0.329008	0.0529008	6.21148e-09	NS	0.0431225	0.0543987	0.576289	NS	0.176041	0.0545946	0.00752865	NS	0.252589	0.0553394	3.59614e-05	NS	0.0922115	0.0553235	0.17489	NS	0.214479	0.0552625	0.000835094	NS
ENSMUSG00000036053.16_Fmnl2	78.6083	0.649761	0.104474	6.21148e-09	UP	-0.126393	0.108437	0.388188	NS	0.00108925	0.108276	0.996038	NS	0.310515	0.109506	0.0129547	NS	0.225535	0.109591	0.0861067	NS	0.13681	0.107231	0.351114	NS
ENSMUSG00000025353.5_Ormdl2	142.885	-0.444323	0.0714617	6.27361e-09	NS	0.24211	0.0745554	0.00575654	NS	0.185746	0.0747967	0.0451824	NS	0.31632	0.0766769	0.000203831	NS	0.133316	0.0752167	0.146001	NS	0.178425	0.0750045	0.0544285	NS
ENSMUSG00000049313.8_Sorl1	51.9816	0.918465	0.147739	6.30171e-09	UP	-0.862482	0.152296	3.90373e-07	DOWN	-0.0162148	0.151343	0.948352	NS	-0.186309	0.150684	0.317321	NS	-0.0656711	0.151454	0.758072	NS	-0.245043	0.150231	0.214598	NS
ENSMUSG00000025722.16_Wdr73	65.0223	0.612535	0.0985373	6.3172e-09	UP	0.149288	0.106493	0.285251	NS	-0.00218334	0.10209	0.990367	NS	-0.0597441	0.103316	0.662477	NS	0.0326725	0.106833	0.83378	NS	0.00122633	0.103927	0.99494	NS
ENSMUSG00000034595.17_Ppp1r18	25.99	0.779893	0.125474	6.34055e-09	UP	0.183809	0.139243	0.319554	NS	0.159401	0.142942	0.422598	NS	-0.0592264	0.142363	0.762603	NS	0.113181	0.13948	0.544053	NS	-0.286454	0.138914	0.103325	NS
ENSMUSG00000020409.10_Slu7	211.275	0.309631	0.0498174	6.34448e-09	NS	0.188617	0.0523848	0.0019229	NS	0.231825	0.0523376	0.00015858	NS	0.144236	0.0538351	0.019361	NS	0.314497	0.0532523	7.62813e-08	NS	0.25112	0.0530565	3.21098e-05	NS
ENSMUSG00000002032.17_Tmem25	231.556	-0.88712	0.142775	6.41592e-09	DOWN	-0.127582	0.143556	0.525115	NS	-0.11949	0.143479	0.563097	NS	-0.118349	0.143449	0.520985	NS	-0.0783622	0.143388	0.693715	NS	0.136965	0.143622	0.507437	NS
ENSMUSG00000026890.19_Lhx6	65.6138	1.22226	0.196739	6.44369e-09	UP	0.347454	0.19727	0.166069	NS	0.335302	0.199762	0.198299	NS	0.0590923	0.198041	0.831531	NS	0.354504	0.201499	0.149553	NS	0.117745	0.200468	0.701117	NS
ENSMUSG00000039533.8_Mmd2	28.1369	1.38834	0.22348	6.44784e-09	UP	-0.0549669	0.234575	0.887525	NS	-0.205165	0.233005	0.538547	NS	-0.251736	0.244802	0.414773	NS	-0.114435	0.237958	0.73143	NS	-0.843717	0.230405	0.00172625	DOWN
ENSMUSG00000015474.16_Ppt2	155.881	-0.418998	0.0674658	6.5183e-09	NS	-0.274028	0.0699793	0.000677205	NS	-0.340084	0.0697274	2.74145e-05	NS	-0.430094	0.0706328	2.42926e-08	NS	-0.480139	0.0702947	3.83677e-10	NS	-0.424502	0.0699194	5.80363e-08	NS
ENSMUSG00000044827.10_Tlr1	8.02573	1.55939	0.251102	6.52646e-09	UP	1.37411	0.296263	4.40525e-05	UP	1.66004	0.308947	3.29055e-06	UP	1.05634	0.294526	0.00136765	UP	1.4662	0.323845	4.87507e-05	UP	0.663773	0.292519	0.0685943	NS
ENSMUSG00000032437.10_Stt3b	741.644	0.339043	0.0546204	6.64309e-09	NS	-0.104879	0.0553499	0.132673	NS	-0.0174934	0.0552217	0.842406	NS	-0.100095	0.055556	0.129857	NS	-0.0508101	0.0557566	0.488339	NS	-0.147	0.055307	0.0291544	NS
ENSMUSG00000090213.1_Tmem189	115.859	0.662034	0.106662	6.65532e-09	UP	0.0297638	0.109423	0.867899	NS	-0.106169	0.10886	0.491183	NS	-0.23684	0.109517	0.0641006	NS	0.179633	0.110599	0.187446	NS	0.192637	0.110384	0.180441	NS
ENSMUSG00000000959.6_Oxa1l	248.126	-0.398887	0.0642675	6.6566e-09	NS	-0.124625	0.0654109	0.130218	NS	-0.0956711	0.0655084	0.274027	NS	-0.151493	0.0661361	0.0486211	NS	-0.236841	0.0659727	0.00155013	NS	-0.0621855	0.0655358	0.509823	NS
ENSMUSG00000027983.13_Cyp2u1	232.767	-1.32988	0.214281	6.66911e-09	DOWN	0.365396	0.215313	0.184912	NS	-0.0801957	0.215828	0.813155	NS	-0.0197144	0.216373	0.9473	NS	-0.347633	0.2149	0.189635	NS	0.777525	0.215462	0.00204569	UP
ENSMUSG00000023070.6_Rgn	5693.3	-0.599812	0.0966493	6.6703e-09	DOWN	0.131209	0.0966974	0.304106	NS	0.0372721	0.0966948	0.806466	NS	0.357863	0.0967507	0.000937192	NS	0.286954	0.0967058	0.0101453	NS	0.427762	0.0967304	0.000114431	NS
ENSMUSG00000054226.13_Tprkb	773.564	-0.441521	0.0711475	6.67941e-09	NS	0.0683204	0.0715524	0.491246	NS	0.118128	0.0715516	0.206945	NS	0.324405	0.0719871	4.54126e-05	NS	0.138767	0.0717039	0.108858	NS	0.377368	0.0718033	3.31527e-06	NS
ENSMUSG00000040451.17_Sgms1	102.389	0.569419	0.091778	6.73377e-09	NS	-0.429693	0.0926813	4.44195e-05	NS	-0.313197	0.0926561	0.00490954	NS	-0.231605	0.0936298	0.0319476	NS	0.0766685	0.0954875	0.548728	NS	-0.237741	0.0936441	0.0382661	NS
ENSMUSG00000033581.16_Igf2bp2	42.4408	0.866654	0.139725	6.80175e-09	UP	0.0317551	0.146568	0.89608	NS	0.430753	0.148135	0.0173683	NS	0.466696	0.148611	0.00548959	NS	0.350361	0.149989	0.0480504	NS	0.570296	0.148387	0.000955663	NS
ENSMUSG00000041241.12_Mul1	174.113	-0.386965	0.0623967	6.83416e-09	NS	-0.334475	0.0653781	5.55029e-06	NS	-0.344164	0.0649814	4.59337e-06	NS	-0.442882	0.0652632	4.27758e-10	NS	-0.387226	0.0653024	6.67769e-08	NS	-0.301268	0.064621	4.38582e-05	NS
ENSMUSG00000031549.16_Ido2	529.795	-0.676045	0.109052	6.93401e-09	DOWN	-0.310854	0.10936	0.0173793	NS	-0.281226	0.109527	0.0375489	NS	-0.187079	0.109733	0.153985	NS	-0.348612	0.1094	0.00545054	NS	-0.263833	0.109558	0.0510808	NS
ENSMUSG00000044678.11_Ly6k	0.860306	4.88965	0.789567	7.2175e-09	UP	1.04153	0.845571	0.35733	NS	1.12522	0.841263	0.322094	NS	0.865324	0.820053	0.401593	NS	0.876993	0.858551	0.432426	NS	-0.00604681	0.878997	0.997361	NS
ENSMUSG00000062743.9_Zfp677	8.29886	1.06427	0.171924	7.32644e-09	UP	1.10795	0.200914	8.35333e-07	UP	1.12195	0.188713	2.11113e-07	UP	0.946894	0.191713	7.2434e-06	UP	1.23289	0.204874	4.12443e-08	UP	1.18931	0.199256	1.01086e-07	UP
ENSMUSG00000026270.11_Capn10	89.7753	-0.604932	0.0977367	7.36326e-09	DOWN	-0.125826	0.0983295	0.336287	NS	-0.10866	0.0987191	0.429626	NS	-0.18314	0.0991229	0.11935	NS	-0.452256	0.0984696	3.68682e-05	NS	-0.223858	0.0985316	0.0681759	NS
ENSMUSG00000001670.13_Tat	10210.5	-0.945054	0.152754	7.48166e-09	DOWN	-0.479255	0.152751	0.00789525	NS	-0.361527	0.152758	0.0577805	NS	-0.181185	0.152768	0.339912	NS	-0.262219	0.152764	0.161083	NS	-0.196862	0.152762	0.345349	NS
ENSMUSG00000024158.17_Hagh	1029.3	-0.413874	0.0669416	7.67366e-09	NS	0.330879	0.067402	1.4016e-05	NS	0.275277	0.0673385	0.000532933	NS	0.0856535	0.0674842	0.303682	NS	0.307148	0.067441	4.33751e-05	NS	0.291521	0.0674362	0.000167253	NS
ENSMUSG00000020747.17_Tmem94	275.306	-0.452726	0.0732508	7.77112e-09	NS	-0.713352	0.0745303	8.68571e-19	DOWN	-0.508078	0.0742402	1.35017e-09	NS	-0.647225	0.074597	8.67173e-16	DOWN	-0.749828	0.0747311	1.01156e-20	DOWN	-0.606954	0.0744826	1.46817e-13	DOWN
ENSMUSG00000021508.10_Cxcl14	9.6158	1.10312	0.178518	7.82371e-09	UP	1.07197	0.213596	8.54659e-06	UP	0.595669	0.217	0.0253112	UP	0.507525	0.213202	0.0397124	NS	0.436543	0.206639	0.0773459	NS	0.245121	0.200557	0.374833	NS
ENSMUSG00000037411.10_Serpine1	7.50348	2.22801	0.36071	7.94368e-09	UP	0.804011	0.394059	0.101584	NS	0.75306	0.369702	0.10929	NS	0.722678	0.376023	0.103914	NS	-0.0874195	0.406522	0.883642	NS	0.127229	0.372344	0.833041	NS
ENSMUSG00000070323.11_Mmp27	3.95091	1.71686	0.277979	7.9635e-09	UP	1.18333	0.362094	0.00541771	UP	1.9012	0.372747	1.07111e-05	UP	1.50603	0.392173	0.000579526	UP	2.08677	0.387856	1.08212e-06	UP	0.501129	0.358685	0.299757	NS
ENSMUSG00000029102.9_Hgfac	1307.06	-0.659595	0.106804	7.98138e-09	DOWN	-0.569664	0.10697	2.09464e-06	NS	-0.435545	0.106994	0.000564978	NS	-0.504547	0.107058	1.94188e-05	NS	-0.51504	0.106903	1.41865e-05	NS	-0.311343	0.106965	0.0154584	NS
ENSMUSG00000020926.16_Adam11	41.4307	1.17077	0.189606	8.0127e-09	UP	-0.344743	0.193151	0.159774	NS	0.134012	0.191288	0.633988	NS	-0.239812	0.189818	0.306211	NS	-0.318038	0.194407	0.18395	NS	-0.100406	0.194323	0.739578	NS
ENSMUSG00000021458.17_2010111I01Rik	94.3387	-0.632117	0.10237	8.0127e-09	DOWN	-0.452862	0.104114	0.000139904	NS	-0.344333	0.104362	0.00615033	NS	-0.223534	0.105768	0.0709363	NS	-0.575167	0.104405	5.76668e-07	NS	-0.0762955	0.105073	0.626366	NS
ENSMUSG00000034612.7_Chst11	2.43122	2.03158	0.329018	8.0127e-09	UP	1.53979	0.433492	0.00225166	UP	0.564089	0.388773	0.277688	NS	0.953109	0.394768	0.0368159	UP	0.206939	0.441689	0.738682	NS	0.133399	0.385768	0.831152	NS
ENSMUSG00000024053.10_Emilin2	10.3113	1.22941	0.199245	8.22291e-09	UP	0.0494447	0.222476	0.892819	NS	0.576462	0.22746	0.0405174	NS	0.0385438	0.22068	0.902348	NS	0.539326	0.227524	0.044498	NS	0.0781128	0.226931	0.831835	NS
ENSMUSG00000025825.12_Iscu	295.973	0.326362	0.0528911	8.22291e-09	NS	0.518961	0.055445	4.85631e-18	NS	0.373936	0.0554747	2.56622e-09	NS	0.23156	0.0561523	0.000204984	NS	0.304179	0.0559457	8.16973e-07	NS	0.302492	0.0560227	1.69789e-06	NS
ENSMUSG00000044349.15_Snhg11	85.0036	1.13584	0.184143	8.32416e-09	UP	1.8701	0.189172	5.33419e-20	UP	1.25571	0.189564	5.09004e-09	UP	1.38825	0.189158	1.31424e-11	UP	1.34594	0.192007	1.26962e-10	UP	1.40571	0.188198	1.49544e-11	UP
ENSMUSG00000015711.8_Prune1	124.058	0.640005	0.103786	8.40619e-09	UP	0.214019	0.106155	0.106449	NS	0.141928	0.105573	0.319249	NS	-0.271293	0.106075	0.0260817	NS	-0.163189	0.108228	0.225472	NS	-0.248147	0.10634	0.0600411	NS
ENSMUSG00000040249.15_Lrp1	5515.79	-0.524126	0.0850074	8.44826e-09	NS	-0.685816	0.0850775	1.62864e-13	DOWN	-0.605979	0.0850614	2.8215e-10	DOWN	-0.706504	0.0850719	1.59411e-14	DOWN	-0.713095	0.0850782	9.24772e-15	DOWN	-0.667595	0.0850772	1.32613e-12	DOWN
ENSMUSG00000024457.16_Trim26	272.019	-0.393143	0.0637727	8.48851e-09	NS	0.0295715	0.0655125	0.769139	NS	0.0736907	0.0659956	0.42185	NS	0.0920279	0.0667587	0.260075	NS	-0.0635346	0.0660404	0.462379	NS	-0.00533541	0.0661588	0.963829	NS
ENSMUSG00000028672.13_Hmgcl	634.678	0.341969	0.0554936	8.61322e-09	NS	0.0126783	0.0564986	0.891556	NS	-0.0947364	0.0562338	0.196404	NS	-0.394742	0.0562326	1.00308e-10	NS	-0.0761912	0.0568193	0.287547	NS	-0.0866418	0.0564877	0.248463	NS
ENSMUSG00000027556.15_Car1	28.4311	-1.13376	0.184027	8.67857e-09	DOWN	-0.0985017	0.186795	0.725031	NS	-0.0928868	0.190236	0.750118	NS	0.0533875	0.191388	0.842719	NS	-0.0483331	0.188287	0.86042	NS	0.28572	0.188008	0.253342	NS
ENSMUSG00000037580.9_Gch1	612.038	-0.490536	0.0796198	8.67857e-09	NS	-0.148811	0.0799604	0.140499	NS	-0.167144	0.0799467	0.0990461	NS	-0.129623	0.0801826	0.178825	NS	-0.034581	0.0802102	0.759291	NS	-0.145181	0.0801476	0.162287	NS
ENSMUSG00000015461.15_Atf6b	83.5544	-0.601674	0.0976704	8.7037e-09	DOWN	-0.264213	0.101989	0.0318173	NS	-0.19707	0.101362	0.128613	NS	-0.649769	0.102415	5.78597e-09	DOWN	-0.58236	0.102802	2.66406e-07	NS	-0.49022	0.10255	2.63166e-05	NS
ENSMUSG00000027882.18_Stxbp3	170.919	0.399172	0.0648008	8.7107e-09	NS	0.174907	0.0676277	0.0320762	NS	0.120069	0.0676498	0.171169	NS	0.292584	0.0693295	0.000141293	NS	0.341165	0.0685871	7.17634e-06	NS	0.252278	0.0682649	0.00155018	NS
ENSMUSG00000001472.17_Tcf25	1011	-0.205659	0.0333884	8.7246e-09	NS	-0.0450567	0.0342549	0.321272	NS	-0.0371246	0.034233	0.437751	NS	-0.100014	0.0345384	0.011001	NS	-0.101842	0.0344343	0.0104082	NS	-0.0213339	0.0343327	0.682659	NS
ENSMUSG00000031659.13_Adcy7	19.8669	1.09347	0.177527	8.7246e-09	UP	0.735063	0.19807	0.00134705	UP	0.694107	0.197609	0.00332595	UP	0.340862	0.196323	0.146083	NS	0.619784	0.201021	0.00736141	UP	0.0690925	0.191622	0.823107	NS
ENSMUSG00000060147.15_Serpinb6a	74.6539	0.736783	0.119643	8.78817e-09	UP	-0.169731	0.122629	0.293025	NS	0.0797304	0.122206	0.659552	NS	0.204817	0.122806	0.164266	NS	-0.00548125	0.123444	0.975153	NS	-0.136808	0.122023	0.423918	NS
ENSMUSG00000002797.9_Ggct	33.0063	0.784396	0.127407	8.86722e-09	UP	0.317642	0.138243	0.0614517	NS	0.279366	0.137715	0.110987	NS	0.378937	0.139244	0.017348	NS	0.310647	0.137587	0.0570168	NS	-0.00739332	0.139141	0.975606	NS
ENSMUSG00000029372.7_Ppbp	2.45415	1.87969	0.3055	9.07536e-09	UP	1.04003	0.361668	0.0159877	UP	1.01531	0.362144	0.0221669	UP	1.98917	0.451952	6.94089e-05	UP	0.548248	0.386301	0.256945	NS	1.60264	0.423985	0.00117142	UP
ENSMUSG00000020363.6_Gfpt2	4.82201	1.44078	0.234239	9.16923e-09	UP	0.286235	0.251961	0.402337	NS	0.163843	0.256788	0.668243	NS	0.243076	0.250921	0.444916	NS	-0.0193439	0.265712	0.960073	NS	0.00421941	0.254898	0.992466	NS
ENSMUSG00000026112.7_Coa5	645.995	-0.24901	0.0404828	9.16923e-09	NS	-0.137226	0.0415293	0.00485825	NS	-0.214351	0.0414963	8.08613e-06	NS	-0.0572934	0.042106	0.26658	NS	-0.153695	0.0420458	0.00124572	NS	-0.111427	0.0416539	0.0279689	NS
ENSMUSG00000016487.15_Ppfibp1	298.365	0.560215	0.0910854	9.18079e-09	NS	-0.113132	0.0923038	0.360317	NS	0.117484	0.0921823	0.349096	NS	-0.0588196	0.0925498	0.628542	NS	0.0823702	0.0929724	0.502465	NS	-0.112145	0.0922244	0.377436	NS
ENSMUSG00000037784.14_Dzip1l	6.4942	1.32365	0.215217	9.18079e-09	UP	-0.11627	0.261491	0.772927	NS	0.0780347	0.271154	0.858813	NS	0.102295	0.256624	0.773633	NS	-0.12111	0.269815	0.749915	NS	-0.204481	0.257437	0.589393	NS
ENSMUSG00000039542.16_Ncam1	3.55047	2.20694	0.358831	9.18079e-09	UP	0.76486	0.38572	0.113155	NS	0.0678918	0.380486	0.915411	NS	0.774566	0.40147	0.102469	NS	-0.695582	0.413704	0.17083	NS	-0.696532	0.363713	0.135563	NS
ENSMUSG00000056220.14_Pla2g4a	5.52487	1.35363	0.220303	9.5215e-09	UP	0.167185	0.275293	0.680708	NS	0.688291	0.27196	0.0407643	UP	0.452704	0.275464	0.170991	NS	0.417106	0.286523	0.243766	NS	-0.0474822	0.266831	0.917916	NS
ENSMUSG00000030588.12_Yif1b	79.7906	-0.589222	0.0959016	9.53561e-09	DOWN	-0.0903345	0.100176	0.518355	NS	-0.0717404	0.0993138	0.62296	NS	-0.372799	0.100498	0.000902623	NS	-0.210991	0.0999337	0.0775526	NS	-0.348041	0.0993368	0.00287801	NS
ENSMUSG00000053317.11_Sec61b	114.437	-0.519168	0.0845049	9.55005e-09	NS	0.297143	0.0891881	0.00447567	NS	0.173481	0.0880692	0.122975	NS	0.19157	0.0895649	0.0672465	NS	-0.00662368	0.0892098	0.959558	NS	0.196786	0.0887871	0.0765447	NS
ENSMUSG00000030315.15_Vgll4	91.4216	-0.599226	0.0975554	9.60821e-09	DOWN	-0.29429	0.100752	0.0142832	NS	-0.429817	0.100825	0.00029043	NS	-0.459008	0.102206	4.84218e-05	NS	-0.479589	0.101017	1.92862e-05	NS	-0.369907	0.101139	0.00174971	NS
ENSMUSG00000034255.17_Arhgap27	11.9306	1.01901	0.165897	9.60821e-09	UP	-0.206736	0.190358	0.426294	NS	0.226511	0.195216	0.401654	NS	-0.090772	0.194739	0.731784	NS	-0.0312374	0.193886	0.913445	NS	-0.406918	0.184879	0.0789727	NS
ENSMUSG00000020877.11_Scrn2	126.599	-0.51529	0.0839134	9.70188e-09	NS	-0.330451	0.0858647	0.000850403	NS	-0.240738	0.0856615	0.0218243	NS	-0.53349	0.0863593	1.48883e-08	NS	-0.558898	0.0855137	2.26539e-09	NS	-0.259538	0.0860132	0.0116309	NS
ENSMUSG00000030760.14_Acer3	118.046	0.537839	0.0876616	1.00252e-08	NS	-0.138172	0.089909	0.23567	NS	-0.0265653	0.0897097	0.854495	NS	0.197342	0.0912225	0.0640121	NS	0.267619	0.0930461	0.0129749	NS	0.240598	0.090955	0.0299508	NS
ENSMUSG00000031304.18_Il2rg	18.717	1.1502	0.187501	1.00812e-08	UP	0.606657	0.205699	0.0132485	UP	0.791728	0.209091	0.00142867	UP	0.586365	0.206556	0.0128395	UP	0.267494	0.207639	0.309772	NS	0.115315	0.206358	0.716561	NS
ENSMUSG00000038390.11_Gpr162	1.73439	-2.10363	0.343145	1.03247e-08	DOWN	-0.331764	0.409373	0.567294	NS	-0.453947	0.419154	0.438623	NS	0.311294	0.428915	0.576768	NS	-0.217218	0.398681	0.694648	NS	-0.234496	0.400634	0.702035	NS
ENSMUSG00000031156.18_Slc35a2	51.9303	-0.440873	0.0719307	1.04016e-08	NS	-0.0668049	0.0800639	0.554417	NS	-0.294603	0.0789979	0.00171767	NS	-0.302142	0.0816927	0.000938001	NS	-0.318449	0.0804079	0.00042885	NS	-0.180201	0.0804701	0.0731203	NS
ENSMUSG00000079484.12_Phyhd1	265.218	-0.414103	0.0675806	1.04969e-08	NS	-0.0517795	0.0694121	0.601598	NS	-0.0782482	0.0693187	0.416618	NS	-0.151142	0.0696072	0.0629605	NS	-0.198102	0.0693382	0.0136463	NS	0.0118398	0.0696808	0.921849	NS
ENSMUSG00000026811.18_St6galnac6	268.487	-0.520879	0.0850198	1.05535e-08	NS	-0.409412	0.0862549	2.77422e-05	NS	-0.402334	0.0862587	6.48952e-05	NS	-0.551912	0.086775	5.30883e-09	NS	-0.348768	0.0862757	0.000318882	NS	-0.299167	0.0866437	0.00333949	NS
ENSMUSG00000051177.16_Plcb1	125.729	0.603274	0.0984752	1.05719e-08	UP	-0.00327613	0.0998688	0.985162	NS	0.171605	0.100742	0.191036	NS	0.458365	0.101549	4.41189e-05	NS	0.0897499	0.101954	0.505643	NS	0.155509	0.101305	0.247967	NS
ENSMUSG00000034951.10_Cog7	127.224	-0.339439	0.0554307	1.07287e-08	NS	-0.357862	0.0595198	6.30478e-08	NS	-0.242458	0.0590269	0.000497667	NS	-0.321759	0.0603035	1.15268e-06	NS	-0.320887	0.0607047	1.69523e-06	NS	-0.263586	0.0598591	0.000122789	NS
ENSMUSG00000020238.14_Ncln	270.92	-0.438299	0.0715791	1.07455e-08	NS	-0.503295	0.0726907	3.38176e-10	NS	-0.401189	0.0727485	1.69869e-06	NS	-0.728448	0.0729047	1.91641e-20	DOWN	-0.827709	0.0729032	1.66157e-26	DOWN	-0.681958	0.0727957	1.47661e-17	DOWN
ENSMUSG00000028785.13_Hpca	1.3948	2.87853	0.470134	1.077e-08	UP	-0.0447039	0.535456	0.961293	NS	0.20358	0.560424	0.817839	NS	0.389855	0.556867	0.590991	NS	-0.831565	0.548558	0.222669	NS	0.409507	0.548482	0.615071	NS
ENSMUSG00000042305.12_Tmem183a	714.509	-0.299379	0.0488996	1.07929e-08	NS	-0.132886	0.049575	0.0257431	NS	-0.191644	0.0495519	0.00109291	NS	-0.0877354	0.0500133	0.14152	NS	-0.127086	0.0497169	0.0289139	NS	-0.0457546	0.0496506	0.523505	NS
ENSMUSG00000028874.14_Fgr	13.9031	1.23282	0.201412	1.08725e-08	UP	0.511369	0.220938	0.0592561	NS	0.992765	0.224861	0.000166709	UP	0.736795	0.220472	0.00299172	UP	0.824601	0.230198	0.00159162	UP	0.342242	0.225066	0.253105	NS
ENSMUSG00000047371.7_Zfp768	112.281	-0.457424	0.0747307	1.08725e-08	NS	-0.217733	0.077889	0.0195597	NS	-0.023938	0.0782017	0.848787	NS	-0.336074	0.0788231	0.000119024	NS	-0.373479	0.077506	1.41424e-05	NS	-0.218028	0.0779152	0.0205735	NS
ENSMUSG00000003068.16_Stk11	405.408	-0.387252	0.0633307	1.12892e-08	NS	-0.202357	0.0641531	0.00752699	NS	-0.227757	0.0642122	0.00301549	NS	-0.389886	0.0646436	3.33545e-08	NS	-0.330651	0.0641258	3.10362e-06	NS	-0.195533	0.064374	0.0109853	NS
ENSMUSG00000044715.7_Gskip	40.6232	0.558509	0.09137	1.14327e-08	NS	0.159179	0.0988602	0.211991	NS	0.313241	0.0999165	0.0096054	NS	0.146897	0.101271	0.23338	NS	0.327412	0.10225	0.00520813	NS	0.152065	0.102637	0.267115	NS
ENSMUSG00000003344.14_Btbd2	111.046	-0.467287	0.0764684	1.15499e-08	NS	-0.304571	0.0794118	0.000890488	NS	-0.286791	0.079592	0.00254986	NS	-0.546184	0.0803329	4.0288e-10	NS	-0.562581	0.0798464	1.04502e-10	NS	-0.277286	0.080336	0.0033523	NS
ENSMUSG00000025075.14_Habp2	1204.25	-0.249813	0.0408981	1.17346e-08	NS	-0.034914	0.0414226	0.550043	NS	0.0427651	0.0415161	0.464732	NS	-0.00278883	0.0417292	0.961355	NS	0.0878393	0.0415431	0.0770984	NS	0.0452414	0.0415088	0.439243	NS
ENSMUSG00000035208.16_Slfn8	27.3341	1.66759	0.273066	1.18203e-08	UP	1.59711	0.284492	5.06206e-07	UP	1.44025	0.284981	1.31412e-05	UP	1.81495	0.285013	5.06854e-09	UP	1.21041	0.287364	0.000169265	UP	0.597021	0.282149	0.093224	NS
ENSMUSG00000018819.10_Lsp1	25.1126	1.04923	0.171879	1.19913e-08	UP	0.759117	0.185564	0.000366177	UP	0.9674	0.189122	1.01075e-05	UP	0.701195	0.18831	0.000859799	UP	0.771015	0.187454	0.000245261	UP	0.287418	0.183635	0.23707	NS
ENSMUSG00000031965.15_Tbx20	34.8335	0.890203	0.145843	1.20288e-08	UP	0.197472	0.151933	0.328299	NS	0.111038	0.152382	0.619571	NS	0.474759	0.154961	0.00684503	NS	-0.170517	0.156189	0.397776	NS	-0.173331	0.1521	0.41432	NS
ENSMUSG00000036504.6_Phpt1	68.832	0.648917	0.106325	1.20683e-08	UP	-0.23576	0.109188	0.0814909	NS	-0.10519	0.109752	0.499666	NS	-0.197922	0.111063	0.13453	NS	-0.291889	0.107899	0.0201279	NS	-0.171409	0.109361	0.236401	NS
ENSMUSG00000020312.12_Shc2	3.43607	3.41844	0.560225	1.2155e-08	UP	1.97961	0.679527	0.0145636	UP	1.17634	0.629344	0.146117	NS	0.0135705	0.606289	0.98737	NS	0.0388837	0.7205	0.970043	NS	-0.47568	0.593219	0.585587	NS
ENSMUSG00000003484.4_Cyp4f18	2.6991	1.90387	0.312026	1.21641e-08	UP	1.16954	0.394965	0.0128218	UP	0.886346	0.377708	0.0603906	NS	0.664222	0.363326	0.123724	NS	0.381294	0.391115	0.455982	NS	0.654297	0.373042	0.177934	NS
ENSMUSG00000063730.13_Hsd3b2	245.529	-0.891616	0.146141	1.21998e-08	DOWN	0.643554	0.147356	0.000130586	UP	0.193411	0.14752	0.333296	NS	0.490079	0.148195	0.00332833	NS	0.345277	0.147425	0.0474182	NS	0.730801	0.147771	1.33393e-05	UP
ENSMUSG00000026621.13_Marc1	1869.05	-0.420683	0.0689735	1.23322e-08	NS	-0.150525	0.069169	0.0789844	NS	-0.239992	0.0691491	0.0037673	NS	-0.304315	0.0692335	7.09135e-05	NS	-0.109949	0.0691658	0.197762	NS	0.0191585	0.0691746	0.868154	NS
ENSMUSG00000005873.5_Reep5	88.7387	0.515477	0.0845447	1.24848e-08	NS	0.418705	0.0888937	3.23165e-05	NS	0.309387	0.0896373	0.00399473	NS	0.252276	0.0900499	0.0141734	NS	0.0668282	0.0911156	0.586792	NS	0.167566	0.0901982	0.150274	NS
ENSMUSG00000031709.15_Tbc1d9	11.2935	1.19989	0.196822	1.25342e-08	UP	0.363404	0.224861	0.210227	NS	0.683002	0.229451	0.0145978	UP	0.356386	0.223398	0.185008	NS	0.584225	0.225569	0.0267336	NS	0.0355664	0.218525	0.924824	NS
ENSMUSG00000021286.8_Zfyve21	121.01	-0.546471	0.0896436	1.2546e-08	NS	-0.24448	0.0917763	0.0267565	NS	-0.351535	0.0909686	0.00110415	NS	-0.390161	0.0919614	0.000129471	NS	-0.607233	0.091145	1.07517e-09	DOWN	-0.23678	0.091178	0.033538	NS
ENSMUSG00000053461.9_Hhipl2	6.05856	1.35711	0.222675	1.26509e-08	UP	0.400614	0.260122	0.234553	NS	0.315052	0.251757	0.359359	NS	-0.309634	0.255415	0.327861	NS	0.179593	0.245385	0.587628	NS	-0.253968	0.252226	0.480776	NS
ENSMUSG00000027601.13_Mtfr1	445.038	-0.243532	0.0399677	1.27492e-08	NS	0.144319	0.0415146	0.00286349	NS	0.0457896	0.0415847	0.429459	NS	0.130483	0.0423931	0.0065698	NS	0.163084	0.0424244	0.00065511	NS	0.218542	0.0419763	4.12867e-06	NS
ENSMUSG00000042379.8_Esm1	4.44085	2.45196	0.402554	1.2915e-08	UP	-1.01323	0.476859	0.0869245	NS	-1.26649	0.459961	0.0248718	DOWN	-0.563204	0.44815	0.308831	NS	-0.102666	0.434663	0.871363	NS	-1.69896	0.434674	0.000758166	DOWN
ENSMUSG00000021760.3_Gpx8	5.15938	1.26723	0.208101	1.30279e-08	UP	1.26307	0.27097	4.01302e-05	UP	0.499832	0.25344	0.12245	NS	0.972594	0.251366	0.000523519	UP	0.506248	0.245357	0.0851304	NS	0.162123	0.232118	0.640817	NS
ENSMUSG00000031357.3_Syap1	288.942	0.330219	0.0542498	1.32197e-08	NS	0.0603443	0.0566099	0.436598	NS	0.0385955	0.0563421	0.641591	NS	0.235823	0.057345	0.000214306	NS	0.242992	0.0576219	0.00016603	NS	0.21566	0.0570882	0.0011793	NS
ENSMUSG00000063458.12_1700112E06Rik	3.42472	1.50823	0.247867	1.33901e-08	UP	0.532152	0.320892	0.196557	NS	0.120395	0.312494	0.806466	NS	0.419076	0.307057	0.265152	NS	-0.440945	0.298249	0.23546	NS	-0.0149283	0.307898	0.977854	NS
ENSMUSG00000036352.16_Ubac1	85.7207	-0.403807	0.0663683	1.34208e-08	NS	-0.0686614	0.0704759	0.481919	NS	-0.118525	0.0697439	0.192136	NS	-0.119633	0.0721136	0.166763	NS	-0.183011	0.0717876	0.0293564	NS	0.0343177	0.0704422	0.755712	NS
ENSMUSG00000005373.13_Mlxipl	2966.16	-0.886877	0.145778	1.34588e-08	DOWN	-0.25401	0.145846	0.1718	NS	-0.273557	0.145843	0.144574	NS	-0.539946	0.14588	0.000929177	NS	-0.289015	0.145847	0.0998261	NS	-0.229007	0.145854	0.235591	NS
ENSMUSG00000031546.6_Gins4	74.3968	0.416075	0.0684382	1.38028e-08	NS	0.370047	0.0742031	9.87996e-06	NS	0.243686	0.0754743	0.00745359	NS	0.254107	0.0780785	0.00390443	NS	0.290868	0.076188	0.000718601	NS	0.217396	0.0759859	0.0175588	NS
ENSMUSG00000050199.13_Lgr4	357.078	-0.446255	0.0734224	1.39346e-08	NS	-0.271664	0.0742502	0.00159791	NS	-0.258656	0.0742005	0.0036037	NS	-0.0199198	0.0748144	0.850305	NS	-0.150421	0.0744966	0.0927235	NS	-0.0166123	0.0743422	0.896658	NS
ENSMUSG00000048905.4_4930539E08Rik	2.21642	3.11253	0.512155	1.39746e-08	UP	1.03474	0.509572	0.103532	NS	0.478567	0.439121	0.435051	NS	-0.0691501	0.448031	0.914176	NS	0.785521	0.551076	0.254695	NS	-0.245889	0.441183	0.717331	NS
ENSMUSG00000036402.13_Gng12	460.967	0.261307	0.0430013	1.40166e-08	NS	0.0246073	0.0445719	0.711353	NS	0.113794	0.0447755	0.0398572	NS	0.198149	0.0455833	8.63645e-05	NS	0.135971	0.0455571	0.00966229	NS	0.0957904	0.0449807	0.0907944	NS
ENSMUSG00000025268.15_Maged2	27.5202	0.772523	0.127235	1.44559e-08	UP	0.121043	0.134374	0.518868	NS	0.241616	0.136907	0.173913	NS	0.0388418	0.136034	0.838332	NS	-0.0410021	0.140223	0.840317	NS	-0.135833	0.13667	0.488083	NS
ENSMUSG00000056054.9_S100a8	5.86462	2.04275	0.33652	1.4572e-08	UP	1.53544	0.35519	0.000155644	UP	1.23545	0.347509	0.00293735	UP	1.84609	0.379404	1.00878e-05	UP	1.75107	0.367321	1.76489e-05	UP	0.470171	0.343092	0.310089	NS
ENSMUSG00000021520.4_Uqcrb	1195.58	0.510772	0.0841589	1.46573e-08	NS	-0.0890635	0.084318	0.44034	NS	-0.112355	0.0843019	0.324291	NS	0.212613	0.0845544	0.0290356	NS	0.329714	0.0843211	0.000515049	NS	0.161034	0.0843485	0.137028	NS
ENSMUSG00000031823.14_Zdhhc7	79.5153	-0.424836	0.0700012	1.46606e-08	NS	-0.338132	0.0747593	7.09591e-05	NS	-0.360078	0.0735488	2.56195e-05	NS	-0.555923	0.0749327	7.68428e-12	NS	-0.498768	0.0749939	1.15603e-09	NS	-0.480764	0.0740379	5.84062e-09	NS
ENSMUSG00000023051.10_Tarbp2	30.3329	-0.563243	0.0928754	1.50629e-08	NS	-0.062171	0.102688	0.68139	NS	-0.262406	0.103477	0.0404002	NS	-0.348131	0.104445	0.00307868	NS	-0.190917	0.10494	0.134722	NS	-0.180296	0.102989	0.178965	NS
ENSMUSG00000032182.15_Yipf2	80.2021	-0.464847	0.0766651	1.51598e-08	NS	0.0325626	0.0818834	0.800326	NS	0.00267678	0.0812365	0.984902	NS	-0.180233	0.0836158	0.0649915	NS	-0.236335	0.0821835	0.0129927	NS	-0.0886545	0.0820109	0.443762	NS
ENSMUSG00000034006.16_Pqlc1	321.556	-0.56601	0.0934537	1.57968e-08	NS	-0.265213	0.0943876	0.018884	NS	-0.349328	0.0943556	0.00187883	NS	-0.634538	0.0947893	7.58835e-10	DOWN	-0.621477	0.0946936	1.9472e-09	DOWN	-0.315462	0.0947065	0.00479792	NS
ENSMUSG00000024131.7_Slc3a1	546.983	0.663701	0.109613	1.59315e-08	UP	-0.184173	0.109355	0.188563	NS	0.0882928	0.109344	0.576755	NS	0.081339	0.109955	0.569113	NS	0.306864	0.109676	0.0158854	NS	0.0123518	0.109737	0.949665	NS
ENSMUSG00000044646.14_Zbtb7c	7.04189	-1.58483	0.261739	1.59315e-08	DOWN	0.301018	0.310518	0.483958	NS	-0.010501	0.311445	0.984559	NS	0.290569	0.326273	0.48533	NS	-0.0263794	0.301675	0.953131	NS	0.178903	0.301154	0.697845	NS
ENSMUSG00000078970.5_Wdr92	108.325	0.443759	0.0732913	1.59408e-08	NS	0.0803061	0.0771201	0.447368	NS	0.109179	0.0762056	0.285166	NS	0.151013	0.0791838	0.106863	NS	0.237567	0.0787876	0.00888395	NS	0.0962666	0.0773693	0.364678	NS
ENSMUSG00000035944.17_Ttc38	522.121	-0.443292	0.0733129	1.67545e-08	NS	-0.501841	0.0738666	7.34503e-10	NS	-0.398673	0.0737948	2.83966e-06	NS	-0.434357	0.0740427	7.96479e-08	NS	-0.242141	0.0740292	0.00424772	NS	-0.350513	0.0740544	3.21098e-05	NS
ENSMUSG00000021773.10_Comtd1	13.6231	0.995972	0.164726	1.67761e-08	UP	0.517661	0.180945	0.0166201	NS	0.532583	0.187937	0.0207259	NS	-0.0335619	0.181578	0.896313	NS	0.486176	0.19021	0.0289243	NS	0.118854	0.182243	0.665825	NS
ENSMUSG00000026600.12_Soat1	34.2541	0.824629	0.136399	1.68132e-08	UP	0.0892765	0.14704	0.680708	NS	0.176479	0.14587	0.378744	NS	0.241549	0.147161	0.171601	NS	0.0949502	0.14854	0.640174	NS	-0.249607	0.145752	0.189887	NS
ENSMUSG00000039546.9_Ajap1	1.20087	2.86162	0.473337	1.68132e-08	UP	-0.154455	0.498053	0.848671	NS	-0.289585	0.502917	0.703141	NS	0.379934	0.552868	0.598407	NS	0.601383	0.537388	0.385417	NS	0.529971	0.494944	0.448789	NS
ENSMUSG00000035186.6_Ubd	10.0664	3.92838	0.649823	1.68282e-08	UP	3.00166	0.743869	0.000445253	UP	2.86165	0.692101	0.000454671	UP	2.33358	0.68302	0.00236207	UP	3.24992	0.769411	0.000161492	UP	0.749569	0.652667	0.409893	NS
ENSMUSG00000084786.9_Ubl5	250.367	0.438617	0.0725559	1.68282e-08	NS	0.00394339	0.0736721	0.975612	NS	0.310395	0.07407	0.000370929	NS	0.26316	0.0751851	0.00180734	NS	0.324152	0.0739718	8.77435e-05	NS	0.20315	0.0745315	0.0247493	NS
ENSMUSG00000020865.16_Abcc3	1350.41	0.59366	0.0982056	1.68306e-08	UP	-0.160595	0.0984735	0.205389	NS	-0.153496	0.0983945	0.237362	NS	-0.426767	0.0984385	9.0363e-05	NS	-0.511212	0.0985577	2.70762e-06	NS	-0.372668	0.0985702	0.00116949	NS
ENSMUSG00000028601.18_Echdc2	688.801	-0.428427	0.0708945	1.70168e-08	NS	0.152693	0.0716238	0.0859635	NS	-0.0751522	0.071652	0.455545	NS	-0.0889295	0.0717503	0.316051	NS	-0.106774	0.0716477	0.231524	NS	0.136653	0.0717391	0.138116	NS
ENSMUSG00000056429.4_Tgoln1	1495.67	0.522168	0.0864119	1.70434e-08	NS	-0.0733438	0.0866771	0.548098	NS	-0.146275	0.0866487	0.195373	NS	-0.149424	0.0867305	0.149486	NS	0.058691	0.0868715	0.619004	NS	-0.0056772	0.0866977	0.970249	NS
ENSMUSG00000031255.14_Sytl4	12.4711	0.692786	0.114652	1.70604e-08	UP	0.150768	0.145791	0.451044	NS	-0.0205676	0.143052	0.933284	NS	-0.0603857	0.139329	0.751622	NS	0.0431843	0.158611	0.851536	NS	-0.330838	0.14456	0.0657843	NS
ENSMUSG00000021131.14_Erh	32.5469	0.487575	0.0806936	1.70669e-08	NS	0.0341611	0.087592	0.804672	NS	0.203748	0.0908541	0.0748147	NS	0.258078	0.0967286	0.0199072	NS	-0.111987	0.0950064	0.357502	NS	0.359295	0.0944283	0.00107776	NS
ENSMUSG00000033715.15_Akr1c14	2101.34	-0.588923	0.0974786	1.71315e-08	DOWN	0.26409	0.0976359	0.0243632	NS	0.0260589	0.0976706	0.869508	NS	0.370432	0.0977698	0.000691263	NS	0.182693	0.097716	0.12301	NS	0.249214	0.0976663	0.037105	NS
ENSMUSG00000060586.10_H2-Eb1	105.699	1.1959	0.197965	1.71824e-08	UP	0.68128	0.202036	0.0039555	UP	0.811422	0.202118	0.000682067	UP	0.731093	0.201391	0.00118352	UP	0.495072	0.202228	0.0373232	NS	0.138263	0.201324	0.647348	NS
ENSMUSG00000022149.17_C9	2044.22	-0.649313	0.107564	1.76475e-08	DOWN	0.735654	0.107797	6.15762e-10	UP	0.521686	0.107962	3.32671e-05	NS	0.624969	0.108039	1.22395e-07	UP	0.2779	0.107766	0.0274621	NS	0.420669	0.107929	0.00078726	NS
ENSMUSG00000031807.10_Pgls	139.937	-0.588209	0.0974451	1.76554e-08	DOWN	-0.276564	0.0996354	0.0205321	NS	-0.328946	0.0991733	0.00587417	NS	-0.724877	0.0999988	2.3346e-11	DOWN	-0.727953	0.0991709	1.49053e-11	DOWN	-0.222838	0.0997076	0.0737118	NS
ENSMUSG00000027367.16_Stard7	642.365	-0.328817	0.0544743	1.76566e-08	NS	-0.13268	0.0551689	0.0486005	NS	-0.196907	0.0550136	0.00273745	NS	-0.109533	0.0553665	0.0932985	NS	-0.132905	0.05537	0.0415783	NS	-0.0707352	0.0551469	0.348064	NS
ENSMUSG00000052681.8_Rap1b	397.733	0.364947	0.0604735	1.77903e-08	NS	0.130037	0.0618169	0.0903086	NS	0.0765018	0.0617487	0.365583	NS	0.356667	0.0629198	2.1951e-07	NS	0.282104	0.0624277	5.05273e-05	NS	0.277232	0.0621279	9.7936e-05	NS
ENSMUSG00000045639.14_Zfp629	98.0442	-0.524181	0.0868718	1.78721e-08	NS	-0.370755	0.0913436	0.000410047	NS	-0.253019	0.0896682	0.0212385	NS	-0.227885	0.0910985	0.0299243	NS	-0.280702	0.0896366	0.00640654	NS	-0.0730177	0.0897524	0.579669	NS
ENSMUSG00000089929.1_Bcl2a1b	2.94279	2.2695	0.376133	1.78801e-08	UP	1.41643	0.449668	0.00762681	UP	2.09072	0.472135	0.000159263	UP	1.77231	0.491235	0.00127432	UP	1.78389	0.491086	0.00134711	UP	0.95848	0.443736	0.085541	NS
ENSMUSG00000027287.14_Snap23	187.392	0.332507	0.0551133	1.79322e-08	NS	-0.047308	0.0578261	0.563775	NS	-0.0244267	0.0581935	0.787152	NS	0.156846	0.059323	0.0211086	NS	0.103463	0.0595678	0.155511	NS	-0.0323034	0.0586252	0.720823	NS
ENSMUSG00000031119.4_Gpc4	325.046	-0.354519	0.0587951	1.83027e-08	NS	-0.321264	0.060135	1.93385e-06	NS	-0.3917	0.0601983	1.01358e-08	NS	-0.218035	0.0609355	0.00140496	NS	-0.490398	0.0602454	5.53211e-14	NS	-0.21866	0.0603489	0.00195674	NS
ENSMUSG00000052713.8_Zfp608	38.5845	0.790944	0.131228	1.85712e-08	UP	0.0512717	0.138177	0.81506	NS	0.238573	0.138456	0.18556	NS	0.275412	0.143344	0.10398	NS	0.388324	0.142651	0.0192922	NS	0.282802	0.141296	0.11547	NS
ENSMUSG00000070699.5_Sars2	38.3606	-0.595391	0.0987863	1.85777e-08	DOWN	-0.227359	0.105484	0.0821717	NS	-0.148681	0.105669	0.294639	NS	-0.682278	0.105862	3.26993e-09	DOWN	-0.554322	0.106708	2.61895e-06	NS	-0.354186	0.107351	0.00527207	NS
ENSMUSG00000021725.8_Parp8	10.3033	1.12939	0.187393	1.85846e-08	UP	0.527716	0.21368	0.0419272	NS	0.619292	0.212646	0.0171911	UP	0.902417	0.217633	0.000188548	UP	0.955548	0.233453	0.000264304	UP	0.436793	0.211574	0.10292	NS
ENSMUSG00000030659.14_Nucb2	14.8945	1.09519	0.181731	1.86214e-08	UP	0.201846	0.199304	0.461885	NS	0.881647	0.201989	0.000201206	UP	0.810532	0.198564	0.000240585	UP	0.137132	0.199567	0.61332	NS	0.198502	0.195629	0.477316	NS
ENSMUSG00000026542.6_Apcs	570.929	0.810011	0.134429	1.8704e-08	UP	-0.494683	0.134334	0.00148007	NS	0.486475	0.134206	0.00238338	NS	0.320794	0.134733	0.039681	NS	0.360776	0.134489	0.0213042	NS	0.196561	0.134388	0.274859	NS
ENSMUSG00000027822.16_Slc33a1	283.374	-0.461844	0.076651	1.87229e-08	NS	0.147096	0.0785057	0.137658	NS	-0.169247	0.0784623	0.087609	NS	0.0550657	0.0790864	0.59345	NS	0.0546393	0.0791279	0.611712	NS	0.158782	0.0788346	0.11283	NS
ENSMUSG00000021364.15_Elovl2	6624.69	-0.554305	0.0920675	1.92539e-08	NS	0.109158	0.0921092	0.378744	NS	-0.112227	0.0921116	0.374931	NS	0.281854	0.0921779	0.00696824	NS	0.356271	0.0921464	0.000603545	NS	0.46354	0.0921435	9.24673e-06	NS
ENSMUSG00000025733.17_Rhot2	234.672	-0.3876	0.0643818	1.92739e-08	NS	-0.257439	0.0660544	0.000718602	NS	-0.203174	0.0658984	0.0110694	NS	-0.216668	0.0663429	0.00377793	NS	-0.387847	0.0664754	1.1159e-07	NS	-0.211846	0.065951	0.00681404	NS
ENSMUSG00000032386.15_Trip4	370.484	-0.407554	0.0677318	1.96236e-08	NS	0.407123	0.0693998	1.39188e-07	NS	0.186675	0.0694058	0.0286892	NS	0.339363	0.0703389	1.20709e-05	NS	0.20642	0.0699757	0.0106323	NS	0.354649	0.0695185	6.69006e-06	NS
ENSMUSG00000036353.13_P2ry12	8.85539	1.16838	0.194171	1.96236e-08	UP	0.66855	0.229405	0.0145188	UP	1.02762	0.241221	0.000293085	UP	0.989556	0.234204	0.00013848	UP	1.56891	0.258782	3.21972e-08	UP	0.529331	0.229422	0.0632559	NS
ENSMUSG00000070034.13_Sp110	17.6805	0.854942	0.142121	1.98007e-08	UP	0.7019	0.165556	0.000211862	UP	0.707598	0.167887	0.000342169	UP	0.549971	0.163128	0.00272527	NS	0.657031	0.16779	0.00050471	UP	0.472387	0.163405	0.0162837	NS
ENSMUSG00000020672.14_Sntg2	16.9721	-1.07124	0.178131	1.99901e-08	DOWN	0.390054	0.201269	0.122769	NS	-0.0499569	0.19857	0.877469	NS	0.417246	0.201086	0.0767754	NS	0.149014	0.194461	0.568995	NS	0.159644	0.196929	0.581081	NS
ENSMUSG00000072620.3_Slfn2	15.038	1.34862	0.224252	1.99901e-08	UP	0.732651	0.244285	0.0115774	UP	1.16245	0.248419	6.14892e-05	UP	1.08151	0.24573	6.94095e-05	UP	0.353325	0.241274	0.240507	NS	-0.00276441	0.240204	0.99494	NS
ENSMUSG00000060376.7_Bckdha	831.577	-0.485828	0.0808276	2.03633e-08	NS	-0.19583	0.0812635	0.0480844	NS	-0.292498	0.0812018	0.00255677	NS	-0.521818	0.0813233	3.82497e-09	NS	-0.42397	0.0813349	2.41719e-06	NS	-0.0963971	0.0813179	0.392151	NS
ENSMUSG00000000673.8_Haao	2217.03	-0.591299	0.0983814	2.03974e-08	DOWN	-0.265115	0.0984668	0.0250466	NS	-0.304107	0.0984751	0.0109051	NS	-0.275566	0.0985926	0.0143992	NS	-0.36754	0.0984585	0.000955999	NS	0.0315626	0.0985257	0.845266	NS
ENSMUSG00000028760.16_Eif4g3	456.303	0.390086	0.0649277	2.06674e-08	NS	0.0578309	0.0663177	0.534218	NS	0.0873745	0.0663562	0.331028	NS	0.0220865	0.0665279	0.811921	NS	0.110699	0.0671255	0.180132	NS	-0.168862	0.0665304	0.03831	NS
ENSMUSG00000018800.14_Abca5	52.7381	0.729712	0.12146	2.0672e-08	UP	-0.201409	0.126146	0.216353	NS	-0.275381	0.12501	0.080691	NS	0.113255	0.125764	0.48032	NS	-0.128364	0.129981	0.449649	NS	-0.293411	0.125715	0.0600003	NS
ENSMUSG00000040472.14_Rabggta	136.613	-0.480972	0.0800742	2.08166e-08	NS	-0.2257	0.0817616	0.0212918	NS	-0.0262203	0.0820631	0.841164	NS	-0.31845	0.0826775	0.000555766	NS	-0.365634	0.0826747	7.4644e-05	NS	-0.178783	0.0826522	0.0850053	NS
ENSMUSG00000039457.3_Ppl	180.83	1.14083	0.189952	2.08902e-08	UP	0.295436	0.189115	0.227244	NS	0.26194	0.189357	0.303421	NS	0.144611	0.189331	0.555372	NS	-0.0565145	0.18998	0.837884	NS	-0.275147	0.18996	0.279926	NS
ENSMUSG00000016256.10_Ctsz	990.051	0.382367	0.0636691	2.09197e-08	NS	-0.179111	0.0641999	0.0198123	NS	-0.183894	0.0642322	0.0193999	NS	-0.334486	0.0643472	2.21841e-06	NS	-0.252425	0.0642296	0.000478957	NS	-0.203598	0.0640892	0.00752295	NS
ENSMUSG00000026748.13_Plxdc2	8.10932	1.37465	0.228904	2.09272e-08	UP	0.630655	0.247535	0.0350975	UP	0.45339	0.255231	0.170635	NS	0.503952	0.258606	0.0988224	NS	-0.0200758	0.258408	0.957502	NS	-0.0329858	0.252641	0.940819	NS
ENSMUSG00000022957.19_Itsn1	234.193	0.435223	0.0724935	2.11339e-08	NS	-0.113815	0.0745169	0.238883	NS	0.186541	0.0746752	0.043744	NS	-0.0546959	0.0749794	0.574837	NS	0.129374	0.0752377	0.160239	NS	-0.0767965	0.074544	0.468869	NS
ENSMUSG00000047417.17_Rexo1	194.603	-0.398161	0.0663475	2.14421e-08	NS	-0.0997502	0.0687559	0.266025	NS	-0.0353632	0.0685873	0.735	NS	-0.380553	0.0691036	4.95061e-07	NS	-0.236875	0.0688044	0.00250018	NS	-0.217023	0.068706	0.00793227	NS
ENSMUSG00000021228.15_Acot3	560.611	1.85024	0.308324	2.14499e-08	UP	-1.3162	0.30777	0.000184194	DOWN	-0.625777	0.307326	0.109443	NS	-0.222238	0.307342	0.578177	NS	0.260883	0.307712	0.523423	NS	-0.559799	0.307397	0.159722	NS
ENSMUSG00000035206.10_Sppl2b	55.5849	-0.635663	0.10593	2.14538e-08	DOWN	-0.264074	0.111297	0.0521	NS	-0.372039	0.10965	0.00473922	NS	-0.617207	0.110706	3.51359e-07	DOWN	-0.445175	0.111705	0.000392267	NS	-0.204843	0.111438	0.155264	NS
ENSMUSG00000022676.6_Snai2	41.4107	0.78254	0.130432	2.15858e-08	UP	-0.283088	0.133021	0.0864304	NS	0.0632572	0.134726	0.760508	NS	0.186892	0.136976	0.265259	NS	0.252474	0.1367	0.128136	NS	-0.0100895	0.13508	0.965852	NS
ENSMUSG00000027282.17_Mtch2	926.445	-0.255128	0.0425245	2.15858e-08	NS	0.082445	0.0432284	0.129783	NS	-0.0693978	0.0430528	0.219561	NS	0.0752423	0.0435033	0.147746	NS	0.103469	0.0434572	0.0434479	NS	0.189718	0.0431642	0.000126521	NS
ENSMUSG00000028057.14_Rit1	57.5738	0.473637	0.0789555	2.16722e-08	NS	0.0889081	0.0851466	0.44596	NS	0.280678	0.0849883	0.00609282	NS	0.0724076	0.0876159	0.520212	NS	0.140161	0.0851405	0.180954	NS	-0.100414	0.0842546	0.38915	NS
ENSMUSG00000022180.6_Slc7a8	28.1978	1.08449	0.180816	2.17781e-08	UP	-0.00950641	0.192621	0.977646	NS	0.506038	0.195154	0.0355844	NS	0.180607	0.193287	0.462205	NS	0.0480287	0.1958	0.866357	NS	-0.344042	0.192526	0.168829	NS
ENSMUSG00000025742.5_Prps2	103.576	0.43566	0.0726369	2.17781e-08	NS	0.0820103	0.0750553	0.423071	NS	0.284204	0.0764444	0.00178153	NS	0.357612	0.0783682	3.61025e-05	NS	0.279416	0.0773333	0.00143422	NS	0.267272	0.0773782	0.00332886	NS
ENSMUSG00000070873.5_Lilra5	18.7077	0.939589	0.156702	2.19911e-08	UP	0.515511	0.176814	0.0144635	NS	0.98799	0.184855	3.68535e-06	UP	0.754504	0.183106	0.000207688	UP	0.944082	0.182769	2.97672e-06	UP	0.0459953	0.174801	0.87614	NS
ENSMUSG00000026585.13_Kifap3	45.7581	0.665104	0.110945	2.21253e-08	UP	-0.282837	0.117179	0.0476655	NS	-0.153103	0.115293	0.326246	NS	-0.100081	0.11661	0.502642	NS	-0.0748568	0.119043	0.646227	NS	-0.333209	0.116851	0.0179765	NS
ENSMUSG00000093674.7_Rpl41	824.618	0.48699	0.0812686	2.24593e-08	NS	0.283711	0.081464	0.00281333	NS	0.400715	0.0815605	2.38105e-05	NS	0.386057	0.0818916	1.93055e-05	NS	0.325773	0.0815605	0.000380247	NS	0.37632	0.0815596	5.30453e-05	NS
ENSMUSG00000030894.5_Tpp1	756.18	0.244144	0.0407553	2.26996e-08	NS	0.022205	0.0417195	0.722145	NS	-0.00716725	0.0417607	0.919924	NS	0.100071	0.0421254	0.0401805	NS	-0.0109026	0.042209	0.859551	NS	-0.00795926	0.0417877	0.911944	NS
ENSMUSG00000041278.10_Ttc1	98.6582	0.372065	0.0621305	2.29689e-08	NS	0.360241	0.0662157	1.20782e-06	NS	0.34938	0.0660976	4.82531e-06	NS	0.251644	0.0687604	0.0010703	NS	0.354291	0.06832	2.72015e-06	NS	0.230149	0.0678169	0.00397209	NS
ENSMUSG00000020399.14_Havcr2	4.82759	1.74127	0.290805	2.3049e-08	UP	1.19517	0.322045	0.00134705	UP	0.863293	0.32632	0.0316207	UP	1.00756	0.328556	0.00679255	UP	1.02531	0.339945	0.00886841	UP	0.606072	0.315123	0.133389	NS
ENSMUSG00000047945.6_Marcksl1	49.2628	0.63958	0.10682	2.30755e-08	UP	-0.123065	0.113321	0.426294	NS	0.0876576	0.114323	0.599493	NS	0.0254741	0.114479	0.875644	NS	-0.0856672	0.115101	0.580506	NS	-0.225661	0.113891	0.119829	NS
ENSMUSG00000052821.3_Cysltr1	6.15018	1.3725	0.229248	2.31253e-08	UP	0.562681	0.267733	0.090674	NS	0.428588	0.270351	0.228852	NS	1.25403	0.288766	8.77403e-05	UP	0.871843	0.2804	0.00683967	UP	0.741494	0.2749	0.0265074	UP
ENSMUSG00000032350.9_Gclc	3056.35	0.684634	0.11437	2.32271e-08	UP	0.706795	0.1145	2.65846e-08	UP	0.530909	0.114497	7.2376e-05	NS	0.459257	0.114549	0.000315628	NS	0.530778	0.114591	3.13183e-05	NS	0.375468	0.114497	0.00560273	NS
ENSMUSG00000032232.14_Cgnl1	768.025	0.442976	0.0740267	2.35143e-08	NS	-0.0104548	0.0744212	0.932028	NS	-0.0450975	0.0744598	0.686107	NS	-0.166573	0.0745995	0.0552014	NS	-0.0578779	0.0747858	0.564744	NS	-0.153638	0.0745744	0.103629	NS
ENSMUSG00000031147.8_Magix	63.3246	-0.649728	0.108643	2.40217e-08	DOWN	-0.283881	0.111043	0.0344164	NS	-0.145457	0.11068	0.331949	NS	-0.338568	0.111926	0.00767256	NS	-0.195941	0.110314	0.145085	NS	0.0277709	0.110693	0.882193	NS
ENSMUSG00000023175.15_Bsg	1295.52	0.300042	0.0501761	2.40941e-08	NS	0.0522293	0.0507371	0.453198	NS	-0.0134861	0.0506691	0.869761	NS	-0.174353	0.050743	0.00221958	NS	0.0716219	0.0508853	0.26105	NS	-0.0494543	0.0507228	0.497927	NS
ENSMUSG00000050730.17_Arhgap42	453.031	-0.451826	0.0755618	2.41088e-08	NS	-0.019669	0.0764117	0.875281	NS	-0.126695	0.0763869	0.204368	NS	0.0798375	0.0769124	0.410212	NS	0.0526643	0.0768378	0.614097	NS	0.16387	0.0766604	0.0894359	NS
ENSMUSG00000001127.12_Araf	387.306	-0.302526	0.0506002	2.42089e-08	NS	-0.132242	0.0519954	0.0354606	NS	-0.10004	0.051818	0.131386	NS	-0.112848	0.0522378	0.0643762	NS	-0.132155	0.0521175	0.0302879	NS	-0.011873	0.0519778	0.894119	NS
ENSMUSG00000017631.18_Abr	27.809	1.051	0.175815	2.43212e-08	UP	0.166049	0.187283	0.526232	NS	0.255182	0.18566	0.307135	NS	0.360872	0.185869	0.100156	NS	0.0394194	0.191221	0.888615	NS	-0.199649	0.183519	0.44024	NS
ENSMUSG00000019838.11_Slc16a10	885.99	-0.61354	0.102651	2.44391e-08	DOWN	-0.420299	0.102742	0.000366177	NS	-0.426627	0.102759	0.000427669	NS	-0.15452	0.103005	0.215903	NS	-0.347468	0.102861	0.00305927	NS	-0.237251	0.102881	0.0633973	NS
ENSMUSG00000039218.16_Srrm2	3157.24	-0.444167	0.0743272	2.4591e-08	NS	-0.0680734	0.0744565	0.512277	NS	-0.0682105	0.0744498	0.520275	NS	-0.0247236	0.074482	0.811921	NS	-0.0565492	0.0745176	0.572868	NS	-0.000565682	0.0744469	0.996857	NS
ENSMUSG00000037664.13_Cdkn1c	19.2812	0.921193	0.154292	2.53935e-08	UP	-0.184559	0.151644	0.364446	NS	0.0492265	0.15002	0.835543	NS	-0.166682	0.152187	0.382007	NS	0.0845515	0.157079	0.698829	NS	-0.119862	0.154407	0.598836	NS
ENSMUSG00000043252.8_Tmem64	288.664	0.469758	0.0786853	2.54341e-08	NS	-0.0835356	0.0800779	0.44651	NS	-0.224941	0.0802918	0.0222595	NS	-0.0504243	0.0807942	0.635753	NS	-0.04735	0.0813626	0.673004	NS	-0.084811	0.0805491	0.457055	NS
ENSMUSG00000024795.10_Kif20b	7.29055	1.77649	0.297575	2.54434e-08	UP	1.6199	0.341641	2.83857e-05	UP	1.0035	0.314017	0.00815244	UP	0.984351	0.320741	0.00675279	UP	1.09998	0.358103	0.00759815	UP	0.314312	0.309018	0.476278	NS
ENSMUSG00000025804.5_Ccr1	2.04705	2.29443	0.384344	2.54502e-08	UP	0.967505	0.437246	0.0733559	NS	1.09756	0.448725	0.0489251	UP	2.36067	0.531467	5.9179e-05	UP	0.693003	0.459614	0.225472	NS	0.545395	0.4268	0.350221	NS
ENSMUSG00000016664.14_Pacsin2	336.29	0.319316	0.0534943	2.55197e-08	NS	0.129863	0.0550029	0.0534668	NS	0.108186	0.0550623	0.123989	NS	-0.154713	0.0554648	0.0145961	NS	-0.0808283	0.0557761	0.246312	NS	-0.24905	0.0552485	8.19278e-05	NS
ENSMUSG00000022451.12_Twf1	400.297	0.256194	0.042957	2.62886e-08	NS	-0.053138	0.0444939	0.374882	NS	0.0445018	0.0447046	0.481452	NS	0.0584902	0.0455621	0.297775	NS	0.114226	0.0456165	0.0326858	NS	-0.0153181	0.0451701	0.834366	NS
ENSMUSG00000025650.12_Col7a1	3.43302	-1.98953	0.333587	2.62886e-08	DOWN	-1.25396	0.326086	0.000860018	DOWN	-0.391487	0.31693	0.367408	NS	-0.886727	0.294158	0.00789526	DOWN	-0.874555	0.295202	0.01027	DOWN	-0.653485	0.262052	0.0424409	DOWN
ENSMUSG00000030738.11_Eif3c	862.733	0.249009	0.0417523	2.62886e-08	NS	0.0895501	0.042452	0.089222	NS	0.180151	0.0424411	0.000307567	NS	0.0994072	0.0429342	0.0460703	NS	0.103231	0.0428731	0.0409437	NS	0.004874	0.0426149	0.948659	NS
ENSMUSG00000030301.17_Ccdc91	156.462	0.329673	0.0552937	2.65466e-08	NS	0.188931	0.0585171	0.00608514	NS	0.102851	0.0586653	0.176899	NS	0.135405	0.0606841	0.0554093	NS	0.203929	0.0603588	0.00305489	NS	0.0178206	0.0597348	0.856635	NS
ENSMUSG00000040093.15_Bmf	53.3063	-1.39019	0.233268	2.69526e-08	DOWN	-0.730934	0.233486	0.00805284	DOWN	-0.464457	0.233534	0.118943	NS	0.0127937	0.234636	0.968627	NS	-0.764759	0.232119	0.00396308	DOWN	-0.289604	0.233238	0.365676	NS
ENSMUSG00000024039.14_Cbs	2162.49	-0.633763	0.106364	2.7131e-08	DOWN	-0.238515	0.106416	0.0692597	NS	-0.271618	0.106415	0.0388894	NS	-0.448218	0.106485	0.000147315	NS	-0.273059	0.106447	0.0283214	NS	-0.0914619	0.106444	0.555387	NS
ENSMUSG00000024044.16_Epb41l3	12.1691	1.17126	0.196593	2.72184e-08	UP	0.163673	0.223794	0.609943	NS	0.577457	0.226008	0.0386524	NS	0.603376	0.224552	0.0189691	UP	0.673254	0.233452	0.01272	UP	0.030969	0.221226	0.936649	NS
ENSMUSG00000041959.14_S100a10	333.688	0.831254	0.139564	2.74795e-08	UP	0.5401	0.140804	0.000889125	NS	0.154634	0.140753	0.430668	NS	0.0990579	0.140687	0.588535	NS	0.176399	0.141015	0.325775	NS	0.00574258	0.140752	0.981338	NS
ENSMUSG00000031311.17_Nono	650.456	0.287945	0.0483491	2.75494e-08	NS	0.0924282	0.0490295	0.134969	NS	0.00628331	0.0491312	0.939799	NS	0.0662339	0.0497903	0.278866	NS	0.102607	0.0493991	0.082834	NS	0.0258568	0.0492477	0.735012	NS
ENSMUSG00000020462.14_Cfap36	74.0403	0.47671	0.080057	2.76827e-08	NS	0.224992	0.0857721	0.029435	NS	0.069422	0.0850563	0.572186	NS	0.365835	0.089836	0.00024951	NS	0.356046	0.0879255	0.000311404	NS	0.303822	0.0891089	0.00378694	NS
ENSMUSG00000026024.14_Als2	630.824	-0.555319	0.093267	2.77534e-08	NS	-0.212467	0.0938108	0.0659677	NS	-0.182779	0.09385	0.127864	NS	-0.346678	0.0940595	0.000980638	NS	-0.175786	0.0939213	0.122575	NS	-0.197157	0.0938122	0.0956261	NS
ENSMUSG00000005103.12_Wdr1	305.615	0.32523	0.0546298	2.78231e-08	NS	-0.0244461	0.0566702	0.78064	NS	0.141897	0.0567897	0.0437055	NS	0.0627806	0.0572668	0.381559	NS	-0.0621102	0.057696	0.405142	NS	-0.108034	0.0567381	0.138217	NS
ENSMUSG00000053886.4_Sh2d4a	55.0246	0.774557	0.130103	2.78231e-08	UP	-0.212169	0.131522	0.210954	NS	0.185954	0.131037	0.290081	NS	0.13581	0.130944	0.410609	NS	0.028615	0.13286	0.883506	NS	-0.110257	0.13282	0.570642	NS
ENSMUSG00000069565.12_Dazap1	247.322	-0.326782	0.0548908	2.78231e-08	NS	-0.155106	0.0569346	0.0232711	NS	-0.287833	0.0566889	1.177e-05	NS	-0.342803	0.0573396	4.397e-08	NS	-0.240338	0.0569112	0.000162043	NS	-0.224933	0.0570244	0.000669011	NS
ENSMUSG00000047215.14_Rpl9	620.764	-0.369327	0.0620561	2.81109e-08	NS	0.0747793	0.0628309	0.376396	NS	0.190665	0.0626102	0.0122236	NS	0.0136615	0.063007	0.878892	NS	0.161214	0.0629086	0.0284848	NS	0.210426	0.062643	0.00441641	NS
ENSMUSG00000015994.10_Fnta	176.33	0.339315	0.0570167	2.81479e-08	NS	0.00404602	0.0591803	0.968391	NS	0.0130522	0.0590108	0.893829	NS	0.0549531	0.0609413	0.479892	NS	0.142301	0.060164	0.0450386	NS	0.202624	0.0596784	0.00395246	NS
ENSMUSG00000030272.15_Camk1	82.7218	0.424055	0.0712685	2.83068e-08	NS	0.296239	0.0758352	0.000697604	NS	0.402638	0.0758571	4.38608e-06	NS	0.199459	0.0775059	0.0250984	NS	0.33605	0.0771568	9.728e-05	NS	0.309657	0.0764103	0.00045866	NS
ENSMUSG00000028497.12_Hacd4	13.2497	1.06896	0.179698	2.85345e-08	UP	0.262396	0.200764	0.325404	NS	0.51043	0.20544	0.0450582	NS	0.459796	0.202943	0.0513857	NS	0.118478	0.203603	0.673004	NS	-0.12445	0.198211	0.67896	NS
ENSMUSG00000021932.13_Rnaseh2b	47.3717	0.660346	0.111045	2.88625e-08	UP	0.418085	0.115281	0.00176642	NS	0.632471	0.116292	2.40347e-06	UP	0.769005	0.120563	4.77849e-09	UP	0.656168	0.118769	5.34995e-07	UP	0.361324	0.11694	0.00957069	NS
ENSMUSG00000029910.14_Mad2l1	26.9744	0.978071	0.164493	2.89657e-08	UP	0.991072	0.173856	3.27045e-07	UP	0.741075	0.173245	0.000275133	UP	0.916562	0.177679	2.68183e-06	UP	0.927362	0.183289	4.8811e-06	UP	0.288964	0.173194	0.203251	NS
ENSMUSG00000020455.16_Trim11	96.209	-0.509784	0.0857409	2.90038e-08	NS	-0.28812	0.090207	0.00671261	NS	-0.252892	0.0896047	0.021213	NS	-0.245867	0.0900344	0.0169313	NS	-0.386182	0.0892009	0.000107589	NS	-0.134699	0.0901018	0.262407	NS
ENSMUSG00000025138.14_Sirt7	204.464	-0.440074	0.0740365	2.9271e-08	NS	-0.0544937	0.075632	0.616232	NS	-0.104183	0.0758291	0.307178	NS	-0.138823	0.076514	0.12696	NS	-0.318627	0.0755609	0.00016609	NS	0.0295251	0.0761494	0.809557	NS
ENSMUSG00000028931.11_Kcnab2	3.81051	1.48215	0.249374	2.93422e-08	UP	0.671159	0.304964	0.0751457	NS	0.794913	0.315767	0.0420522	UP	0.335883	0.309857	0.387231	NS	0.418587	0.317833	0.297484	NS	0.401808	0.293928	0.311277	NS
ENSMUSG00000027995.10_Tlr2	14.2207	1.43642	0.241731	2.95515e-08	UP	0.637689	0.260858	0.0444582	UP	1.09662	0.260364	0.000345826	UP	0.751799	0.261467	0.0116222	UP	0.644253	0.261096	0.0356636	UP	0.0942094	0.255073	0.81886	NS
ENSMUSG00000021243.14_Fcf1	118.469	0.426471	0.0718239	3.03459e-08	NS	0.289542	0.0753817	0.000874052	NS	0.355569	0.0753141	5.25219e-05	NS	0.433528	0.0772867	2.94889e-07	NS	0.549146	0.077026	6.02129e-11	NS	0.458212	0.0760937	7.59753e-08	NS
ENSMUSG00000021665.8_Hexb	61.8136	0.770629	0.129791	3.03713e-08	UP	-0.381323	0.134602	0.017802	NS	-0.0469389	0.13321	0.822426	NS	0.14194	0.133338	0.396888	NS	-0.155318	0.136356	0.376052	NS	-0.261875	0.134725	0.128495	NS
ENSMUSG00000039745.8_Htatip2	169.342	0.823742	0.138768	3.05993e-08	UP	0.447858	0.139131	0.00623537	NS	0.4999	0.138466	0.00249488	NS	-0.0455131	0.138561	0.814222	NS	0.266936	0.140307	0.115669	NS	-0.124354	0.138857	0.535943	NS
ENSMUSG00000039103.12_Nexn	11.0717	0.944397	0.159152	3.09852e-08	UP	0.176402	0.169293	0.447094	NS	0.574379	0.172706	0.00573543	NS	0.498091	0.182018	0.0167052	NS	0.581955	0.175073	0.00362327	NS	0.573232	0.180372	0.00749485	NS
ENSMUSG00000051427.14_Ccdc157	74.462	-0.499995	0.0842707	3.1103e-08	NS	0.31562	0.0906873	0.00283245	NS	-0.195933	0.0910576	0.0884824	NS	-0.103382	0.0916834	0.366583	NS	-0.198502	0.0922061	0.0712784	NS	-0.0571109	0.0921337	0.683438	NS
ENSMUSG00000039298.16_Cdk5rap2	49.1888	0.503131	0.0848398	3.16201e-08	NS	0.0870895	0.0934514	0.502988	NS	0.198813	0.091459	0.0850358	NS	0.0712913	0.0939441	0.557652	NS	0.124649	0.095647	0.303424	NS	-0.0595554	0.091102	0.664942	NS
ENSMUSG00000021484.7_Lman2	1140.33	-0.356544	0.0601788	3.26969e-08	NS	-0.257188	0.0606747	0.000212398	NS	-0.275568	0.0605531	0.000100386	NS	-0.426602	0.0606794	9.38733e-11	NS	-0.347975	0.0607147	1.90034e-07	NS	-0.379307	0.0605836	2.05285e-08	NS
ENSMUSG00000041488.16_Stx3	11.8543	0.957433	0.161662	3.31298e-08	UP	0.443862	0.181599	0.0444727	NS	0.398075	0.179117	0.0777249	NS	0.813773	0.191603	0.000127255	UP	0.365943	0.190381	0.11149	NS	0.257692	0.179124	0.284054	NS
ENSMUSG00000052974.8_Cyp2f2	3956.79	-0.740498	0.125062	3.33951e-08	DOWN	0.345177	0.125143	0.0213647	NS	-0.0826186	0.125167	0.655239	NS	-0.214149	0.125199	0.152579	NS	-0.296191	0.125176	0.0449595	NS	-0.131728	0.125206	0.45754	NS
ENSMUSG00000064373.11_Selenop	52264.4	0.29617	0.0500251	3.34934e-08	NS	0.100149	0.0500351	0.10945	NS	0.126826	0.0500373	0.0405039	NS	0.204927	0.0500416	0.000228719	NS	0.290667	0.0500431	1.28555e-07	NS	0.173347	0.0500386	0.00323276	NS
ENSMUSG00000059908.9_Mug1	15526.6	-0.734203	0.124018	3.35261e-08	DOWN	0.626708	0.124041	7.32159e-06	UP	0.0683192	0.124036	0.717258	NS	0.149677	0.124046	0.330299	NS	0.0795631	0.12404	0.638978	NS	0.546666	0.124045	0.000121248	NS
ENSMUSG00000028364.15_Tnc	7.07684	1.56668	0.264658	3.36026e-08	UP	1.60465	0.327123	1.4235e-05	UP	0.328083	0.305651	0.443429	NS	1.26625	0.309476	0.000231801	UP	0.293536	0.326227	0.494545	NS	0.296315	0.290981	0.475717	NS
ENSMUSG00000030697.7_Ppp4c	129.71	-0.326532	0.0551643	3.36525e-08	NS	-0.0599687	0.0588874	0.459135	NS	-0.0820027	0.0585767	0.297192	NS	-0.310059	0.0593343	1.94974e-06	NS	-0.271884	0.0591441	3.62529e-05	NS	-0.0556708	0.058678	0.509823	NS
ENSMUSG00000036905.8_C1qb	169.002	0.944217	0.159534	3.37672e-08	UP	0.475889	0.161964	0.0136289	NS	0.721166	0.162254	0.000150253	UP	0.336765	0.162117	0.0764169	NS	0.397437	0.162239	0.0371988	NS	-0.143514	0.161767	0.540758	NS
ENSMUSG00000058135.12_Gstm1	11820.7	0.839934	0.141996	3.44411e-08	UP	0.567838	0.141992	0.000507726	NS	0.731385	0.142004	8.68137e-06	UP	0.305212	0.142009	0.0658616	NS	0.023465	0.142006	0.911405	NS	0.0344943	0.142007	0.88654	NS
ENSMUSG00000027160.16_Ccdc34	11.8338	1.22167	0.206564	3.46186e-08	UP	0.888032	0.226837	0.000679306	UP	1.1405	0.228791	1.76006e-05	UP	0.97158	0.23012	0.000140249	UP	0.903738	0.236161	0.000697829	UP	-0.0683938	0.218341	0.848753	NS
ENSMUSG00000004567.16_Mcoln1	224.503	-0.40147	0.0678853	3.46421e-08	NS	0.00293198	0.0699693	0.981006	NS	-0.143488	0.0697146	0.105149	NS	-0.0489014	0.070735	0.596285	NS	-0.218824	0.0703586	0.00682558	NS	-0.0795022	0.0696728	0.413663	NS
ENSMUSG00000056919.9_Cep162	41.9984	0.572445	0.0967966	3.46421e-08	NS	0.232069	0.106352	0.0780821	NS	0.402347	0.106291	0.0014306	NS	0.561958	0.110372	3.65854e-06	NS	0.560973	0.111396	5.44916e-06	NS	0.233472	0.10664	0.080741	NS
ENSMUSG00000027547.17_Sall4	0.907888	3.27854	0.554567	3.5039e-08	UP	0.0988986	0.723188	0.934138	NS	0.303586	0.737853	0.791527	NS	0.509824	0.713446	0.582567	NS	0.37305	0.699273	0.701681	NS	0.79772	0.714284	0.426328	NS
ENSMUSG00000048583.16_Igf2	6.48341	1.57879	0.267123	3.53325e-08	UP	0.781014	0.260793	0.0117169	UP	0.765273	0.275798	0.0236821	UP	0.834853	0.277972	0.00814398	UP	0.705088	0.277013	0.0296267	UP	0.140503	0.264368	0.731883	NS
ENSMUSG00000089943.1_Ugt1a5	5486.89	0.392917	0.0664803	3.53325e-08	NS	-0.0617152	0.0665119	0.505157	NS	0.0922505	0.0665236	0.302019	NS	0.307619	0.0665545	2.82432e-05	NS	0.32197	0.0665644	1.30691e-05	NS	0.154046	0.0665402	0.0622614	NS
ENSMUSG00000021876.14_Rnase4	6648.74	-0.607216	0.102742	3.53469e-08	DOWN	-0.111979	0.102724	0.424247	NS	0.155198	0.102744	0.255092	NS	0.400365	0.102784	0.000477851	NS	0.14179	0.10275	0.271675	NS	0.201321	0.102763	0.124827	NS
ENSMUSG00000045679.14_Pqlc3	3.51126	1.58024	0.267504	3.59078e-08	UP	1.08209	0.315024	0.00325307	UP	1.44633	0.339755	0.000296272	UP	0.836959	0.320559	0.0229126	UP	0.404187	0.335507	0.345825	NS	0.446629	0.308167	0.279583	NS
ENSMUSG00000029915.14_Clec5a	1.66531	2.73373	0.46281	3.60047e-08	UP	1.50595	0.535277	0.0187167	UP	1.69891	0.498873	0.00455605	UP	1.69143	0.514532	0.00353859	UP	0.937326	0.534008	0.150503	NS	0.412224	0.517704	0.588577	NS
ENSMUSG00000095788.6_Sirpb1a	1.44032	2.73474	0.463187	3.65577e-08	UP	2.20702	0.588746	0.00119506	UP	0.823418	0.541741	0.251647	NS	1.65101	0.57851	0.0123167	UP	-0.259187	0.556129	0.740164	NS	1.16354	0.557721	0.0985689	NS
ENSMUSG00000034610.14_Zcchc11	190.176	0.712461	0.120732	3.72004e-08	UP	0.405446	0.121837	0.00452654	NS	0.351781	0.121422	0.0178136	NS	0.608747	0.121995	5.80188e-06	UP	0.322168	0.122736	0.0245645	NS	0.16494	0.122044	0.317831	NS
ENSMUSG00000053799.6_Exoc6	140.337	0.370029	0.0627436	3.80154e-08	NS	0.124772	0.0659362	0.133241	NS	0.142146	0.0658312	0.0872164	NS	0.146689	0.0671124	0.0610999	NS	0.0972545	0.0677186	0.250558	NS	0.0741906	0.0668947	0.430012	NS
ENSMUSG00000052688.12_Rab7b	6.45331	1.48143	0.251211	3.80654e-08	UP	0.532718	0.291825	0.149148	NS	0.556574	0.284705	0.126162	NS	0.703719	0.291513	0.0368433	UP	-0.0400096	0.293425	0.927502	NS	0.111137	0.280465	0.805584	NS
ENSMUSG00000087687.3_Pet100	101.403	0.577551	0.0979592	3.83407e-08	NS	0.693695	0.101664	6.15999e-10	UP	0.588873	0.100818	3.59661e-07	UP	0.570445	0.104457	6.2038e-07	NS	0.84748	0.101933	1.45375e-14	UP	0.593023	0.102091	2.2822e-07	UP
ENSMUSG00000049130.6_C5ar1	6.88895	1.35314	0.229769	3.98968e-08	UP	0.150399	0.264204	0.701064	NS	0.857418	0.264041	0.00710263	UP	0.361164	0.261526	0.25907	NS	0.361613	0.276818	0.301966	NS	-0.331225	0.25317	0.337017	NS
ENSMUSG00000024201.12_Kdm4b	82.2832	-0.453569	0.077029	4.00718e-08	NS	-0.00555342	0.0812553	0.968391	NS	-0.165498	0.0813451	0.109785	NS	-0.458759	0.0820511	3.23853e-07	NS	-0.404883	0.0825703	9.83397e-06	NS	-0.25154	0.0812706	0.00942792	NS
ENSMUSG00000031101.6_Sash3	7.19541	1.33354	0.226504	4.02386e-08	UP	0.976014	0.265736	0.00152664	UP	0.786773	0.268757	0.0165408	UP	0.329789	0.259267	0.30257	NS	0.547789	0.268156	0.0887181	NS	0.356346	0.25977	0.309636	NS
ENSMUSG00000070644.13_Etnk2	1149.54	-0.732584	0.12453	4.13605e-08	DOWN	-0.162051	0.124619	0.328048	NS	-0.364463	0.124635	0.0166606	NS	-0.321284	0.124719	0.0249425	NS	-0.353481	0.124624	0.0143868	NS	-0.312	0.12463	0.0415162	NS
ENSMUSG00000026193.15_Fn1	14992.1	-0.531792	0.0904179	4.16612e-08	NS	-0.791136	0.0904386	9.2297e-16	DOWN	-0.531522	0.090438	3.042e-07	NS	-0.477296	0.090446	1.52803e-06	NS	-0.495213	0.0904447	6.76197e-07	NS	-0.648073	0.0904401	1.01186e-10	DOWN
ENSMUSG00000044258.9_Ctla2a	11.7545	0.921258	0.156649	4.17506e-08	UP	-0.134217	0.175873	0.591959	NS	0.129719	0.177134	0.617204	NS	0.306126	0.18233	0.161041	NS	0.250484	0.178663	0.263034	NS	-0.0736321	0.170397	0.786371	NS
ENSMUSG00000001313.12_Rnd2	189.448	0.803135	0.136609	4.22159e-08	UP	-0.44648	0.135539	0.00501344	NS	-0.265572	0.136518	0.128372	NS	-0.297068	0.137113	0.0636087	NS	-0.261555	0.136378	0.112384	NS	-0.384444	0.13707	0.0202724	NS
ENSMUSG00000035472.14_Slc25a21	49.0743	0.538302	0.091612	4.30025e-08	NS	0.0984584	0.0976456	0.464096	NS	0.202278	0.100893	0.11566	NS	0.347735	0.0998641	0.00191633	NS	0.348056	0.101849	0.00270303	NS	0.184926	0.100395	0.154319	NS
ENSMUSG00000063873.10_Slc24a3	4.3364	1.33491	0.22723	4.32751e-08	UP	-0.0474097	0.260279	0.912778	NS	0.390127	0.277869	0.295924	NS	0.720196	0.290312	0.0314112	UP	-0.261717	0.266023	0.451373	NS	-0.457109	0.274467	0.203995	NS
ENSMUSG00000070495.11_Ctcfl	6.16247	1.55875	0.265353	4.33595e-08	UP	-0.0705006	0.29583	0.885601	NS	0.261912	0.288004	0.523355	NS	0.274339	0.277803	0.435395	NS	0.622366	0.308041	0.0925069	NS	-0.13283	0.287876	0.770245	NS
ENSMUSG00000039901.9_9130011E15Rik	63.574	0.382209	0.065074	4.35419e-08	NS	0.0209201	0.0723238	0.859113	NS	-0.0653613	0.0720272	0.524301	NS	0.00524629	0.0749986	0.959937	NS	0.0350096	0.0753203	0.741014	NS	-0.167158	0.074166	0.0709407	NS
ENSMUSG00000029556.12_Hnf1a	188.886	-0.542571	0.0923941	4.3801e-08	NS	-0.248754	0.0940423	0.0280283	NS	-0.181937	0.0937737	0.129482	NS	-0.452444	0.094124	1.30507e-05	NS	-0.384035	0.0942839	0.000285796	NS	-0.430994	0.0941139	6.0801e-05	NS
ENSMUSG00000062210.13_Tnfaip8	13.3889	0.978063	0.16658	4.401e-08	UP	0.535761	0.18742	0.0167105	NS	0.367423	0.185513	0.120643	NS	0.487351	0.184716	0.0213822	NS	0.54055	0.190965	0.0145932	NS	0.18838	0.182576	0.468174	NS
ENSMUSG00000028706.14_Nsun4	91.3769	-0.330763	0.0563646	4.4827e-08	NS	0.18553	0.0617999	0.011494	NS	-0.107612	0.0610606	0.174472	NS	-0.0319261	0.062097	0.702637	NS	0.0820608	0.0639833	0.312076	NS	0.117339	0.0614791	0.137155	NS
ENSMUSG00000025154.14_Arhgap19	19.7415	0.988898	0.168588	4.54744e-08	UP	0.21826	0.183258	0.376216	NS	0.196802	0.184242	0.446058	NS	0.0767497	0.181917	0.758838	NS	0.539712	0.1889	0.0136456	NS	-0.175484	0.179519	0.496471	NS
ENSMUSG00000051998.14_Lax1	3.13663	1.68171	0.286806	4.60491e-08	UP	0.349756	0.344805	0.461009	NS	1.06537	0.383133	0.0233685	UP	1.21752	0.37401	0.00389423	UP	1.44951	0.379393	0.000712307	UP	0.651249	0.340004	0.135496	NS
ENSMUSG00000025163.6_Cd7	3.09676	1.6687	0.284668	4.64513e-08	UP	0.503984	0.334098	0.245547	NS	0.773011	0.370403	0.0997467	NS	1.25845	0.401461	0.00557755	UP	0.40156	0.33326	0.345729	NS	0.35718	0.33536	0.450909	NS
ENSMUSG00000034320.14_Slc26a2	55.1041	0.623615	0.106385	4.64513e-08	UP	0.219068	0.11369	0.125101	NS	0.300735	0.112854	0.0302199	NS	0.252663	0.114263	0.0579138	NS	0.150294	0.114897	0.301228	NS	-0.160796	0.111865	0.284514	NS
ENSMUSG00000020573.17_Pik3cg	7.68535	1.143	0.194995	4.64819e-08	UP	0.274739	0.229667	0.374112	NS	0.390893	0.232975	0.198519	NS	0.810242	0.236891	0.0023371	UP	0.671947	0.238323	0.0150386	UP	0.162207	0.227904	0.633921	NS
ENSMUSG00000000948.16_Gm38393	41.0975	0.501726	0.0856112	4.6769e-08	NS	0.499905	0.0938282	2.07284e-06	NS	0.490333	0.0977045	1.51834e-05	NS	0.322256	0.0959281	0.00283229	NS	0.519794	0.0991717	2.11679e-06	NS	0.405453	0.0986255	0.000369282	NS
ENSMUSG00000050103.18_Agmo	601.644	0.326267	0.0556829	4.70579e-08	NS	0.213362	0.0563582	0.00105684	NS	0.136517	0.0562772	0.0510635	NS	0.435124	0.0569761	1.86428e-12	NS	0.237641	0.0568582	0.000191138	NS	0.188774	0.0566482	0.00478196	NS
ENSMUSG00000029833.17_Trim24	274.486	0.902601	0.154097	4.75247e-08	UP	-0.627212	0.153846	0.000383955	DOWN	-0.111822	0.153538	0.619705	NS	-0.0937802	0.153912	0.644007	NS	0.307702	0.154446	0.0978228	NS	-0.19593	0.153833	0.351884	NS
ENSMUSG00000034613.12_Ppm1h	22.9637	0.840718	0.143531	4.75247e-08	UP	-0.0786499	0.157115	0.740196	NS	0.161573	0.158528	0.47034	NS	0.338966	0.160145	0.0704819	NS	0.0144706	0.162247	0.951919	NS	-0.270176	0.154095	0.178095	NS
ENSMUSG00000048755.8_Mcat	71.6828	-0.427427	0.0729697	4.75247e-08	NS	-0.271751	0.0787307	0.00308246	NS	-0.225398	0.077643	0.0175662	NS	-0.407661	0.0785286	2.28962e-06	NS	-0.288657	0.0797002	0.00139434	NS	-0.260271	0.0789263	0.00529561	NS
ENSMUSG00000032336.17_Nptn	286.95	0.303804	0.0518887	4.81977e-08	NS	0.0609089	0.0537128	0.403286	NS	0.230946	0.0541174	0.000285894	NS	0.327159	0.0550054	5.18872e-08	NS	0.320506	0.05544	1.47517e-07	NS	0.258578	0.0546947	3.29086e-05	NS
ENSMUSG00000030643.14_Rab30	70.4171	1.13806	0.194406	4.84163e-08	UP	-0.027876	0.198754	0.932147	NS	-0.16335	0.195057	0.561281	NS	-0.208096	0.194786	0.395009	NS	0.48482	0.200581	0.0400208	NS	-0.270373	0.194505	0.302504	NS
ENSMUSG00000025037.6_Maoa	98.9516	0.408603	0.0698085	4.8628e-08	NS	0.155385	0.070706	0.0756523	NS	0.190142	0.0711468	0.0297404	NS	0.335271	0.0730693	3.26304e-05	NS	0.335607	0.0739573	4.6575e-05	NS	0.361918	0.0736913	1.51318e-05	NS
ENSMUSG00000030774.13_Pak1	19.1291	1.3344	0.228046	4.91048e-08	UP	0.417864	0.242169	0.176527	NS	0.628776	0.241964	0.0351594	UP	0.847853	0.238058	0.00148417	UP	0.0737375	0.24681	0.837261	NS	-0.117458	0.238298	0.753096	NS
ENSMUSG00000027466.15_Rbck1	198.559	-0.462626	0.0790844	4.95667e-08	NS	-0.220443	0.0812525	0.0238644	NS	-0.215056	0.0811084	0.0311776	NS	-0.48857	0.081618	4.23828e-08	NS	-0.54499	0.0813373	8.71047e-10	NS	-0.287921	0.081441	0.00259584	NS
ENSMUSG00000024421.16_Lama3	23.7401	-1.6285	0.278394	4.9585e-08	DOWN	1.39751	0.292064	2.36314e-05	UP	0.586904	0.292133	0.11488	NS	0.588727	0.296143	0.0914906	NS	0.152748	0.286537	0.70174	NS	0.724978	0.290058	0.0418851	UP
ENSMUSG00000053702.16_Nebl	5.60973	1.65237	0.282499	4.96967e-08	UP	0.0115448	0.292781	0.982301	NS	0.123299	0.284351	0.779385	NS	1.0808	0.287968	0.000779258	UP	0.167162	0.287547	0.673213	NS	0.481708	0.279427	0.18681	NS
ENSMUSG00000027200.17_Sema6d	115.74	0.481454	0.0823174	4.97672e-08	NS	-0.153176	0.08693	0.16587	NS	0.00648438	0.0873714	0.963838	NS	0.228344	0.0882659	0.0242808	NS	0.121774	0.0878785	0.269315	NS	-0.17557	0.0867932	0.111232	NS
ENSMUSG00000043157.7_Arl11	1.48247	2.35102	0.402231	5.08785e-08	UP	0.759667	0.492585	0.233841	NS	1.32679	0.50277	0.0321368	UP	0.639764	0.541478	0.342035	NS	0.763546	0.487666	0.205562	NS	-0.336071	0.444923	0.610864	NS
ENSMUSG00000022808.4_Snx4	246.729	0.321342	0.0549918	5.13047e-08	NS	0.0877629	0.0569758	0.234468	NS	0.0891057	0.057063	0.236745	NS	0.302485	0.0587679	2.82207e-06	NS	0.235752	0.0581144	0.000303708	NS	0.198498	0.0577357	0.00348544	NS
ENSMUSG00000027363.15_Usp8	454.844	0.263187	0.0450566	5.19441e-08	NS	0.258212	0.0467406	7.94841e-07	NS	0.218222	0.0466905	6.27185e-05	NS	0.23549	0.0475632	6.87714e-06	NS	0.385358	0.0474249	6.10697e-14	NS	0.169159	0.0470422	0.00213428	NS
ENSMUSG00000029478.16_Ncor2	372.479	-0.572698	0.0980566	5.21512e-08	NS	-0.290645	0.0990637	0.0137912	NS	-0.32069	0.0992869	0.00743187	NS	-0.453955	0.0993929	3.55576e-05	NS	-0.5282	0.0993921	1.48666e-06	NS	-0.536447	0.0993851	1.69968e-06	NS
ENSMUSG00000049625.5_Tifab	12.2924	1.13602	0.194631	5.32747e-08	UP	0.358455	0.220499	0.207143	NS	0.704049	0.221972	0.00867672	UP	0.517167	0.22453	0.0472423	NS	0.59176	0.228107	0.0264536	UP	-0.0491404	0.216258	0.894644	NS
ENSMUSG00000064215.13_Ifi27	439.18	0.903446	0.154829	5.37819e-08	UP	1.47943	0.155638	1.32586e-18	UP	1.24988	0.155796	6.90527e-13	UP	0.853415	0.155931	5.86443e-07	UP	0.803398	0.155788	3.09483e-06	UP	0.682279	0.155548	0.000131198	UP
ENSMUSG00000024993.15_Fam45a	157.48	0.378046	0.0648216	5.47218e-08	NS	0.228572	0.0672802	0.00366202	NS	0.34847	0.0678764	9.35051e-06	NS	0.543113	0.0701666	9.13123e-13	NS	0.506659	0.0694686	2.02476e-11	NS	0.42826	0.069429	3.35465e-08	NS
ENSMUSG00000031253.15_Srpx2	14.7257	0.860812	0.147617	5.49193e-08	UP	0.457103	0.163059	0.0192079	NS	0.121579	0.169838	0.626366	NS	0.295265	0.170174	0.146313	NS	0.33992	0.166543	0.0889973	NS	-0.178482	0.162809	0.436247	NS
ENSMUSG00000039989.7_Cbx4	122.283	-0.59372	0.101827	5.51218e-08	DOWN	-0.0805386	0.103965	0.585974	NS	-0.217057	0.104205	0.10049	NS	-0.294022	0.104792	0.0140244	NS	-0.289464	0.103945	0.0164158	NS	-0.236122	0.104828	0.0711642	NS
ENSMUSG00000094439.1_Gm21969	894.445	-0.465787	0.0799153	5.57927e-08	NS	-0.364424	0.0804713	6.94818e-05	NS	-0.380884	0.0803045	4.83605e-05	NS	-0.628633	0.0804076	5.47964e-13	DOWN	-0.466473	0.0804368	1.34934e-07	NS	-0.540974	0.0803443	1.41982e-09	NS
ENSMUSG00000039697.16_Ncoa7	14.3222	0.922768	0.158365	5.63183e-08	UP	0.165842	0.177887	0.502912	NS	0.617198	0.180349	0.00434668	UP	0.825933	0.179604	3.11998e-05	UP	0.475575	0.185891	0.0287674	NS	0.20214	0.178077	0.416642	NS
ENSMUSG00000060279.14_Ap2a1	193.005	-0.354951	0.0609273	5.66178e-08	NS	-0.307225	0.0634238	1.8457e-05	NS	-0.201123	0.0632767	0.00854586	NS	-0.536592	0.0633791	4.78786e-15	NS	-0.463279	0.0639123	2.74009e-11	NS	-0.321954	0.0636392	8.1654e-06	NS
ENSMUSG00000021322.8_Aoah	9.5354	1.43304	0.246005	5.67686e-08	UP	0.779003	0.275035	0.0178253	UP	1.07691	0.278299	0.00109063	UP	0.95365	0.273816	0.00191164	UP	0.752705	0.275864	0.0189815	UP	-0.0511679	0.27156	0.912779	NS
ENSMUSG00000035385.5_Ccl2	3.93372	2.49767	0.428809	5.69313e-08	UP	2.01373	0.500367	0.000463319	UP	1.14625	0.478079	0.0542582	NS	1.36664	0.472639	0.0111429	UP	2.04055	0.513583	0.000409013	UP	0.292266	0.449001	0.666537	NS
ENSMUSG00000027893.14_Ahcyl1	736.614	-0.192825	0.0331084	5.70955e-08	NS	0.0456626	0.034447	0.317098	NS	-0.0329532	0.0343394	0.498979	NS	0.102497	0.0349748	0.00997926	NS	0.0137305	0.0348871	0.78169	NS	0.0662101	0.0344745	0.134045	NS
ENSMUSG00000010045.2_Tmem115	105.521	-0.370849	0.0636872	5.74265e-08	NS	0.000916092	0.0672413	0.99403	NS	-0.0229981	0.0673808	0.828365	NS	-0.300957	0.0684771	7.09894e-05	NS	-0.284409	0.0683531	0.000204959	NS	-0.161081	0.0674618	0.0533769	NS
ENSMUSG00000039384.8_Dusp10	40.0083	0.723026	0.124207	5.80195e-08	UP	0.285814	0.129086	0.0732058	NS	0.397184	0.132676	0.0139893	NS	0.247371	0.132808	0.116019	NS	0.312025	0.134997	0.0507455	NS	-0.122141	0.131098	0.518713	NS
ENSMUSG00000022744.12_Cldnd1	133.613	0.34532	0.0593598	5.92922e-08	NS	0.103275	0.0620679	0.194867	NS	0.162398	0.0630596	0.0369257	NS	0.331767	0.0648662	3.27858e-06	NS	0.330373	0.0635983	2.61895e-06	NS	0.174437	0.0639636	0.0246783	NS
ENSMUSG00000024548.11_Setbp1	8.3733	1.30353	0.22408	5.93095e-08	UP	0.119725	0.24144	0.742839	NS	0.321822	0.230285	0.29814	NS	0.851992	0.244919	0.00193663	UP	0.178133	0.246178	0.592871	NS	0.246058	0.240772	0.473671	NS
ENSMUSG00000005823.8_Gpr108	122.277	-0.360015	0.061892	5.94106e-08	NS	0.205823	0.0653326	0.00762025	NS	0.105795	0.0658935	0.221802	NS	0.0129849	0.0672423	0.892129	NS	-0.141786	0.0661291	0.0725125	NS	0.0445309	0.0657401	0.652765	NS
ENSMUSG00000063193.8_Cd300lb	5.3679	1.4796	0.254446	6.0025e-08	UP	0.02651	0.306021	0.95949	NS	1.39801	0.331309	0.000337736	UP	0.90045	0.323015	0.0146577	UP	0.794756	0.320446	0.0345708	UP	-0.26801	0.297055	0.532671	NS
ENSMUSG00000098950.7_Gm28036	260.925	-0.219415	0.0377631	6.16847e-08	NS	-0.0774289	0.0410129	0.134321	NS	-0.112951	0.0407439	0.0238098	NS	-0.0987697	0.0421213	0.0431702	NS	-0.11054	0.0418562	0.0235727	NS	-0.0511285	0.0411674	0.365675	NS
ENSMUSG00000018001.18_Cyth3	39.8649	0.558153	0.096071	6.18273e-08	NS	-0.100158	0.103089	0.482908	NS	0.0588885	0.10408	0.709443	NS	-0.0215073	0.105253	0.885539	NS	-0.0454484	0.106449	0.761897	NS	-0.125027	0.103733	0.382935	NS
ENSMUSG00000048490.13_Nrip1	209.303	0.571687	0.0984211	6.22373e-08	NS	-0.0704152	0.0996897	0.623955	NS	0.0130453	0.0994278	0.938317	NS	0.0956552	0.0999314	0.450842	NS	0.216617	0.100721	0.0715693	NS	-0.0941085	0.0995439	0.511604	NS
ENSMUSG00000049866.12_Arl4c	14.2428	1.02587	0.176679	6.30085e-08	UP	0.208521	0.19597	0.437152	NS	0.50217	0.196135	0.0381778	NS	0.317113	0.196998	0.180736	NS	0.359452	0.19892	0.137503	NS	-0.0995298	0.193069	0.740254	NS
ENSMUSG00000056899.10_Immp2l	101.899	0.440183	0.0758212	6.32871e-08	NS	0.29408	0.0816415	0.00191438	NS	0.178242	0.0808688	0.08053	NS	0.293775	0.0827828	0.00154752	NS	0.422121	0.0817198	2.97672e-06	NS	0.35604	0.0819875	0.0001553	NS
ENSMUSG00000030303.15_Far2	1.56795	3.24074	0.558382	6.39026e-08	UP	3.28003	0.534022	3.14834e-08	UP	1.35163	0.531884	0.039873	UP	2.21579	0.540408	0.000224195	UP	1.1089	0.525254	0.0775636	NS	1.59584	0.464325	0.00349567	UP
ENSMUSG00000044923.4_Olfr1030	2.99841	1.97473	0.340535	6.57505e-08	UP	1.98038	0.363014	1.12509e-06	UP	1.85911	0.375681	2.05501e-05	UP	2.20097	0.391281	2.72679e-07	UP	2.35479	0.42621	5.34995e-07	UP	2.41724	0.410925	1.56309e-07	UP
ENSMUSG00000004038.9_Gstm3	759.82	1.9598	0.337983	6.58535e-08	UP	1.50525	0.337836	9.22254e-05	UP	1.5287	0.337983	0.000111404	UP	1.23755	0.33785	0.00105818	UP	0.388621	0.338088	0.371381	NS	0.128344	0.33784	0.813339	NS
ENSMUSG00000016344.14_Ppdpf	107.578	-0.621472	0.107279	6.79835e-08	DOWN	-0.106812	0.109838	0.482802	NS	-0.0494596	0.109357	0.769617	NS	-0.363239	0.110104	0.00341158	NS	-0.339708	0.108994	0.00668564	NS	-0.0113914	0.109726	0.953628	NS
ENSMUSG00000020988.9_L2hgdh	286.835	-0.366871	0.0633366	6.82031e-08	NS	0.0178252	0.0651509	0.867169	NS	-0.200115	0.0650391	0.0112282	NS	-0.0152884	0.065778	0.869774	NS	-0.0359388	0.0655423	0.69273	NS	-0.0427979	0.0652822	0.664279	NS
ENSMUSG00000078683.9_Mup1	10.7617	-3.24459	0.560388	6.91775e-08	DOWN	1.69241	0.642133	0.028623	UP	-1.32393	0.619748	0.0910283	NS	-0.286654	0.62538	0.73651	NS	-2.85564	0.586221	1.12143e-05	DOWN	0.0362093	0.592071	0.972077	NS
ENSMUSG00000018593.13_Sparc	275.359	0.63405	0.109513	6.91951e-08	UP	-0.0887069	0.110978	0.57299	NS	0.0401788	0.111174	0.818226	NS	-0.00427449	0.11113	0.977911	NS	-0.130092	0.111373	0.36243	NS	-0.360187	0.110656	0.0060027	NS
ENSMUSG00000035027.18_Map2k2	378.08	-0.408925	0.0706411	6.95473e-08	NS	-0.1333	0.0716048	0.140437	NS	-0.216195	0.0714917	0.0129346	NS	-0.594679	0.0715871	1.59411e-14	DOWN	-0.447768	0.071738	1.19953e-08	NS	-0.262926	0.0715683	0.00166594	NS
ENSMUSG00000006218.4_Fam131c	13.4007	1.25312	0.216526	7.00664e-08	UP	0.572454	0.221582	0.0323033	NS	0.608806	0.224644	0.0273613	UP	-0.323518	0.2176	0.220648	NS	0.397789	0.252579	0.202476	NS	-0.202414	0.228561	0.541598	NS
ENSMUSG00000078963.2_Hsbp1l1	22.8791	-1.0551	0.18234	7.04281e-08	DOWN	-0.584886	0.187499	0.00829458	NS	-0.420832	0.193937	0.0854834	NS	-0.15855	0.207386	0.555118	NS	0.0636749	0.186019	0.81226	NS	0.211511	0.191825	0.43355	NS
ENSMUSG00000091095.1_Gm17305	3.35478	2.19906	0.380117	7.08856e-08	UP	2.53359	0.363209	2.46451e-10	UP	1.19161	0.318013	0.00162414	UP	2.13712	0.37104	1.36731e-07	UP	1.62855	0.355755	3.92289e-05	UP	1.98066	0.335715	1.42655e-07	UP
ENSMUSG00000059149.17_Mfsd4a	1.20985	2.9303	0.506536	7.09379e-08	UP	2.33206	0.571077	0.000374986	UP	0.757376	0.587464	0.342748	NS	1.67125	0.519537	0.00436582	UP	0.46355	0.556157	0.531765	NS	0.65593	0.483367	0.315542	NS
ENSMUSG00000016541.9_Atxn10	400.548	0.347577	0.0600986	7.15359e-08	NS	0.213799	0.0616569	0.00294167	NS	0.120601	0.0616538	0.125903	NS	0.208022	0.0622191	0.00297967	NS	-0.0153795	0.0621905	0.86546	NS	0.108686	0.0617274	0.176103	NS
ENSMUSG00000022013.3_Dnajc15	153.883	0.450955	0.0780233	7.30255e-08	NS	0.238372	0.0802172	0.0124568	NS	0.350982	0.0801601	0.000191358	NS	0.309065	0.0821246	0.000752292	NS	0.407907	0.0809669	5.3942e-06	NS	0.443656	0.0808414	1.1093e-06	NS
ENSMUSG00000060044.8_Tmem26	7.05491	1.39453	0.241278	7.30255e-08	UP	0.281937	0.282124	0.468876	NS	0.670291	0.292622	0.0676307	NS	0.658463	0.280591	0.0429956	UP	0.818672	0.2954	0.0169729	UP	0.18357	0.283598	0.668513	NS
ENSMUSG00000024422.14_Dhx16	217.127	-0.286567	0.0495945	7.36422e-08	NS	-0.210558	0.0516823	0.000387168	NS	-0.183819	0.0519632	0.00309303	NS	-0.375946	0.0524915	4.03106e-11	NS	-0.334237	0.0523111	5.28546e-09	NS	-0.18298	0.0520778	0.00279105	NS
ENSMUSG00000019977.16_Hbs1l	322.981	-0.351546	0.0608444	7.37764e-08	NS	-0.280069	0.0619156	7.09216e-05	NS	-0.179301	0.0616237	0.0172989	NS	-0.225133	0.062415	0.00127768	NS	-0.183137	0.0622251	0.0108255	NS	-0.0771852	0.0619793	0.364355	NS
ENSMUSG00000010476.14_Ebf3	2.28269	2.47125	0.427778	7.40926e-08	UP	-1.65105	0.42986	0.000874052	DOWN	-0.370423	0.375031	0.485514	NS	0.15189	0.403695	0.787068	NS	-0.347635	0.383727	0.4911	NS	-0.356973	0.39306	0.53001	NS
ENSMUSG00000041112.16_Elmo1	11.1945	1.30719	0.226396	7.53858e-08	UP	-0.0172841	0.247853	0.967942	NS	0.140803	0.24855	0.709063	NS	0.586656	0.248802	0.0418781	UP	0.445297	0.255995	0.1548	NS	-0.188358	0.247209	0.60704	NS
ENSMUSG00000028037.13_Ifi44	76.3741	2.16037	0.374227	7.5793e-08	UP	2.2805	0.378194	5.69545e-08	UP	3.26487	0.379781	1.27563e-14	UP	2.35791	0.378384	1.10711e-08	UP	1.28419	0.378862	0.00295214	UP	0.605038	0.375971	0.221917	NS
ENSMUSG00000028889.17_Yrdc	60.0199	-0.518649	0.0898559	7.61381e-08	NS	-0.164201	0.0949108	0.17526	NS	-0.174635	0.0952075	0.15518	NS	-0.247726	0.0961439	0.0249203	NS	-0.357261	0.0964053	0.00105031	NS	-0.178445	0.0953901	0.146729	NS
ENSMUSG00000069835.10_Sat2	53.8503	-0.584313	0.101234	7.61381e-08	NS	-0.0635717	0.105916	0.684131	NS	-0.0270511	0.103209	0.871853	NS	-0.256949	0.10614	0.0362505	NS	0.138115	0.104949	0.297876	NS	0.145642	0.105785	0.307809	NS
ENSMUSG00000028910.12_Mecr	95.437	-0.355652	0.0616215	7.62369e-08	NS	-0.0713158	0.0672399	0.438385	NS	-0.173251	0.0669896	0.0360627	NS	-0.275532	0.0669519	0.000211854	NS	-0.290962	0.0676891	0.000121008	NS	-0.197923	0.0674245	0.0144723	NS
ENSMUSG00000022057.7_Adamdec1	7.81846	1.33309	0.231322	8.0206e-08	UP	0.212997	0.268034	0.575312	NS	0.970517	0.279046	0.00368879	UP	0.708355	0.273783	0.0242735	UP	0.611909	0.268731	0.0547212	NS	0.275616	0.26454	0.462636	NS
ENSMUSG00000036334.12_Igsf10	14.1193	0.848869	0.147313	8.04029e-08	UP	0.679643	0.171609	0.000579247	UP	0.368702	0.176435	0.0991854	NS	0.559858	0.175606	0.00474687	NS	0.0228395	0.176763	0.930911	NS	0.171078	0.169564	0.479707	NS
ENSMUSG00000027900.15_Dram2	365.246	0.330482	0.0573772	8.15655e-08	NS	0.146046	0.0591354	0.0419272	NS	0.12639	0.05898	0.0899112	NS	0.345344	0.059769	1.2571e-07	NS	0.397458	0.0603334	1.68526e-09	NS	0.289139	0.0594903	1.87524e-05	NS
ENSMUSG00000022847.14_Thpo	110.364	-0.577689	0.100342	8.27797e-08	NS	-0.0612987	0.102586	0.68525	NS	-0.23757	0.102498	0.0641001	NS	-0.150598	0.103231	0.230228	NS	-0.193638	0.102209	0.117394	NS	-0.0803944	0.102442	0.594373	NS
ENSMUSG00000049493.13_Pls1	10.9543	2.0355	0.353632	8.33214e-08	UP	-1.09208	0.363292	0.0113739	DOWN	-0.853063	0.377993	0.072557	NS	-0.383459	0.365319	0.404265	NS	-1.80923	0.432049	0.000185913	DOWN	-1.08103	0.39449	0.0238377	DOWN
ENSMUSG00000089960.1_Ugt1a1	6575.66	0.370039	0.064302	8.39023e-08	NS	-0.0873634	0.0643303	0.303628	NS	0.0822976	0.0643301	0.347185	NS	0.216026	0.0643525	0.00285438	NS	0.226526	0.0643695	0.00195477	NS	0.0521524	0.0643441	0.581102	NS
ENSMUSG00000031583.13_Wrn	115.091	0.36075	0.0627034	8.45511e-08	NS	-0.0233423	0.0666035	0.826151	NS	0.0522637	0.0672174	0.593622	NS	0.163985	0.0687709	0.0393446	NS	0.199565	0.0679115	0.0109664	NS	0.0849515	0.0675866	0.359533	NS
ENSMUSG00000010453.12_Kansl3	325.823	-0.353603	0.0614703	8.4919e-08	NS	0.0341491	0.0628135	0.71593	NS	-0.178646	0.0627194	0.0200893	NS	-0.124068	0.0631215	0.0956353	NS	-0.203072	0.0631574	0.00500281	NS	-0.101028	0.0629397	0.223282	NS
ENSMUSG00000073411.11_H2-D1	2143.41	0.378913	0.065904	8.63631e-08	NS	0.177045	0.0661616	0.0260239	NS	0.375452	0.0661996	8.08603e-07	NS	0.164954	0.0662109	0.0306647	NS	0.0694843	0.0661758	0.418102	NS	0.103141	0.0661567	0.239106	NS
ENSMUSG00000039131.15_Gipc2	4.24422	3.43465	0.597573	8.72247e-08	UP	1.56114	0.612949	0.0351618	UP	2.20585	0.627232	0.0032993	UP	2.0448	0.583592	0.00178473	UP	0.19906	0.661103	0.836157	NS	0.9492	0.596159	0.22771	NS
ENSMUSG00000038542.14_Pcid2	79.9304	-0.355757	0.061905	8.75958e-08	NS	-0.269983	0.0678592	0.000543023	NS	-0.219695	0.0665906	0.00615231	NS	-0.0686109	0.0690084	0.432065	NS	-0.329983	0.0678427	1.15976e-05	NS	-0.00237793	0.0673489	0.984194	NS
ENSMUSG00000054764.9_Mtnr1a	9.0597	2.03876	0.354931	8.89601e-08	UP	2.67439	0.431143	2.24725e-08	UP	1.18717	0.369384	0.00775879	UP	0.407411	0.372053	0.382071	NS	1.25698	0.424818	0.0103721	UP	0.412395	0.370685	0.428307	NS
ENSMUSG00000024118.13_1600002H07Rik	487.604	-0.821517	0.143062	8.98061e-08	DOWN	0.200324	0.143485	0.287749	NS	0.0646356	0.143454	0.770607	NS	-0.0121858	0.143562	0.951041	NS	0.108416	0.143512	0.574823	NS	0.426903	0.143803	0.0132901	NS
ENSMUSG00000001020.8_S100a4	3.48209	1.86104	0.324112	8.99558e-08	UP	0.671966	0.358333	0.137408	NS	1.62585	0.414574	0.000917079	UP	1.12987	0.369659	0.00699168	UP	1.00982	0.386696	0.0253787	UP	0.609235	0.357501	0.192479	NS
ENSMUSG00000051236.13_Msrb3	105.857	0.510414	0.0889344	9.13744e-08	NS	-0.0426017	0.0902376	0.756873	NS	0.155355	0.0909713	0.189921	NS	0.149288	0.0923147	0.178709	NS	0.0733585	0.092284	0.552683	NS	-0.0948669	0.0913687	0.464473	NS
ENSMUSG00000027624.17_Epb41l1	67.4647	1.22823	0.214045	9.18821e-08	UP	1.23377	0.212049	1.7776e-07	UP	1.2705	0.212323	1.68586e-07	UP	0.789656	0.211653	0.000839563	UP	1.00903	0.214957	2.4244e-05	UP	0.724179	0.211545	0.00363706	UP
ENSMUSG00000055850.12_Rnf181	464.186	-0.331325	0.0577582	9.27694e-08	NS	0.232473	0.0590341	0.000627226	NS	0.140661	0.0589768	0.0556157	NS	0.0785479	0.0596384	0.283964	NS	0.0370092	0.0592435	0.648307	NS	0.110928	0.0593752	0.147414	NS
ENSMUSG00000032842.13_Abcc10	62.4494	-0.62057	0.108188	9.29291e-08	DOWN	-0.157905	0.113175	0.288156	NS	-0.221607	0.111319	0.118558	NS	-0.540943	0.111597	1.09492e-05	NS	-0.293315	0.113067	0.0264536	NS	-0.298646	0.112796	0.029799	NS
ENSMUSG00000028977.16_Casz1	5.72566	1.20291	0.209769	9.37362e-08	UP	0.33214	0.258633	0.334575	NS	0.375186	0.242466	0.241733	NS	0.129017	0.245027	0.694754	NS	-0.125754	0.255369	0.725261	NS	0.0558416	0.239676	0.891919	NS
ENSMUSG00000020083.13_2010107G23Rik	5.31639	1.29753	0.226364	9.49994e-08	UP	0.0271301	0.278071	0.954652	NS	0.50858	0.267483	0.138412	NS	0.187008	0.257246	0.576271	NS	-0.0402064	0.279892	0.92341	NS	-0.168489	0.270419	0.681622	NS
ENSMUSG00000012123.16_Aim1l	48.6828	0.846017	0.14761	9.52712e-08	UP	-0.035216	0.153689	0.889681	NS	0.0351117	0.154197	0.890562	NS	-0.0113883	0.153752	0.957858	NS	0.0174235	0.155971	0.940217	NS	-0.155606	0.156211	0.487097	NS
ENSMUSG00000026383.14_Epb41l5	363.11	-0.421939	0.0736291	9.56849e-08	NS	0.127574	0.0742366	0.178607	NS	0.0762054	0.0743864	0.467567	NS	0.15753	0.0749876	0.0727667	NS	0.202746	0.0749092	0.0200631	NS	0.14192	0.074536	0.138217	NS
ENSMUSG00000063480.7_Snu13	43.7458	-0.446271	0.0779015	9.67175e-08	NS	0.442857	0.086889	6.06629e-06	NS	0.295606	0.0866996	0.00450193	NS	0.386661	0.0921303	0.000154662	NS	0.329653	0.0902785	0.00126149	NS	0.419175	0.0883435	3.05856e-05	NS
ENSMUSG00000015745.9_Plekho1	25.5303	0.604144	0.105468	9.69172e-08	UP	0.0114469	0.119978	0.955665	NS	0.0143638	0.123386	0.945209	NS	-0.0977622	0.123231	0.538457	NS	-0.367711	0.123314	0.00972943	NS	-0.0691968	0.123692	0.716164	NS
ENSMUSG00000022504.9_Ciita	8.28936	1.32125	0.230683	9.72171e-08	UP	0.813664	0.279982	0.014833	UP	0.794241	0.281203	0.0211403	UP	0.727246	0.270265	0.018772	UP	0.458523	0.272854	0.1711	NS	-0.0697583	0.262989	0.874955	NS
ENSMUSG00000020321.15_Mdh1	2031.91	-0.324354	0.0566326	9.72785e-08	NS	-0.056999	0.0569069	0.467642	NS	-0.057538	0.0568981	0.473961	NS	0.0644527	0.0570441	0.365484	NS	-0.035875	0.056926	0.64549	NS	0.0857918	0.0569054	0.257868	NS
ENSMUSG00000037326.10_Capn15	105.709	-0.543035	0.0948217	9.74541e-08	NS	-0.332461	0.09735	0.00347014	NS	-0.359093	0.0970719	0.00189472	NS	-0.758919	0.0972522	5.92967e-13	DOWN	-0.547413	0.0980192	3.96575e-07	NS	-0.500124	0.0973302	5.59579e-06	NS
ENSMUSG00000063506.13_Arhgap22	2.55417	2.17925	0.380554	9.76007e-08	UP	1.20542	0.433733	0.0203842	UP	1.2588	0.458908	0.0254266	UP	0.236642	0.436185	0.684704	NS	0.406669	0.475475	0.519268	NS	-0.299631	0.432349	0.64391	NS
ENSMUSG00000020941.7_Map3k14	22.5437	0.905636	0.158156	9.77114e-08	UP	0.0471378	0.167482	0.862953	NS	0.460145	0.17014	0.0277129	NS	0.129394	0.169058	0.554756	NS	-0.0521076	0.173868	0.836656	NS	-0.161407	0.168396	0.50522	NS
ENSMUSG00000024132.5_Eci1	420.413	0.360764	0.063012	9.81436e-08	NS	0.228443	0.0649479	0.00252643	NS	0.0898863	0.064283	0.297816	NS	-0.164514	0.0642697	0.0259497	NS	0.249295	0.0651001	0.000692028	NS	0.181747	0.0646258	0.0199043	NS
ENSMUSG00000040710.10_St8sia4	7.12445	1.14363	0.199753	9.81436e-08	UP	0.59794	0.242021	0.0418707	UP	0.651961	0.240462	0.0273025	UP	0.769931	0.240696	0.00460831	UP	1.05825	0.25645	0.000233262	UP	0.323435	0.231582	0.299874	NS
ENSMUSG00000035273.14_Hpse	29.7801	0.647944	0.113218	9.94067e-08	UP	0.146386	0.12534	0.387112	NS	0.373567	0.125613	0.0146823	NS	0.339438	0.12849	0.0212176	NS	0.346834	0.129657	0.0216738	NS	-0.00221786	0.124422	0.991945	NS
ENSMUSG00000092463.1_Gm20489	7.42377	1.31964	0.230682	1.00717e-07	UP	0.478582	0.269378	0.162064	NS	0.797817	0.268472	0.0147572	UP	0.773605	0.267962	0.0112641	UP	0.589149	0.271642	0.0689197	NS	0.200246	0.266128	0.612044	NS
ENSMUSG00000083282.2_Ctsf	106.059	-0.40024	0.0699668	1.00762e-07	NS	-0.198919	0.0726577	0.0224606	NS	-0.231614	0.072747	0.00843425	NS	-0.350751	0.0740634	1.76522e-05	NS	-0.435684	0.0730409	5.50716e-08	NS	-0.113836	0.0727589	0.237216	NS
ENSMUSG00000026536.9_Ifi211	5.34623	1.81635	0.317533	1.0083e-07	UP	1.24027	0.365286	0.00368154	UP	1.47157	0.371942	0.000824166	UP	2.16293	0.384091	2.6408e-07	UP	0.730601	0.36187	0.0927544	NS	0.223382	0.351681	0.674874	NS
ENSMUSG00000009741.15_Ubp1	565.159	0.229863	0.0401921	1.01404e-07	NS	0.143279	0.0413768	0.00298242	NS	0.158321	0.0414525	0.00127969	NS	0.16752	0.0420881	0.000350586	NS	0.342242	0.0419949	5.16252e-14	NS	0.250911	0.0418078	8.46987e-08	NS
ENSMUSG00000050994.20_Adgb	13.3158	1.06659	0.186506	1.01538e-07	UP	0.667246	0.211978	0.00767747	UP	1.15994	0.216896	3.65311e-06	UP	0.488273	0.208378	0.0433393	NS	0.893746	0.21534	0.000213303	UP	0.619726	0.211963	0.0149271	UP
ENSMUSG00000019143.15_Hars2	127.284	-0.272889	0.047737	1.02838e-07	NS	0.0770265	0.0533644	0.26883	NS	-0.00398204	0.0516943	0.962742	NS	-0.107499	0.0528726	0.0835405	NS	0.0774545	0.0537628	0.249172	NS	0.130991	0.0525691	0.0426441	NS
ENSMUSG00000032740.16_Ccdc88a	12.6379	0.872852	0.15279	1.05057e-07	UP	0.286973	0.174513	0.201084	NS	0.450786	0.172222	0.0337849	NS	0.814576	0.183368	5.90658e-05	UP	0.50489	0.177324	0.0139732	NS	0.0528975	0.172188	0.851691	NS
ENSMUSG00000025586.17_Cpeb1	34.857	0.965649	0.169041	1.05133e-07	UP	0.938599	0.180957	4.07811e-06	UP	0.939169	0.178946	5.65316e-06	UP	0.644208	0.180042	0.00140496	UP	0.570125	0.182358	0.00650441	NS	0.25026	0.177158	0.294153	NS
ENSMUSG00000027347.18_Rasgrp1	10.5949	1.00727	0.176347	1.05471e-07	UP	0.357123	0.209466	0.182612	NS	0.556886	0.212966	0.0339562	NS	0.54365	0.214955	0.0279898	NS	0.558914	0.216265	0.0270919	NS	0.323021	0.211222	0.249971	NS
ENSMUSG00000026587.15_Astn1	1.20458	2.51608	0.440533	1.05655e-07	UP	0.295468	0.503122	0.690214	NS	0.291834	0.564494	0.734397	NS	-0.138045	0.525008	0.852204	NS	0.908783	0.574944	0.200665	NS	0.525595	0.52149	0.480224	NS
ENSMUSG00000020014.17_Cfap54	4.01146	1.39722	0.244644	1.05703e-07	UP	0.371254	0.299732	0.35426	NS	0.187801	0.272999	0.640258	NS	0.0464308	0.293438	0.911729	NS	0.826056	0.353902	0.0482374	UP	-0.099859	0.295218	0.834904	NS
ENSMUSG00000049680.17_Urgcp	148.348	-0.351416	0.0615353	1.05916e-07	NS	-0.3329	0.0644035	4.40471e-06	NS	-0.333099	0.0640846	7.02167e-06	NS	-0.398969	0.0646297	1.52609e-08	NS	-0.374295	0.0649249	1.5936e-07	NS	-0.306733	0.0645231	2.93137e-05	NS
ENSMUSG00000025481.12_Urah	927.283	-0.47602	0.083406	1.08066e-07	NS	0.0294776	0.0836493	0.825542	NS	-0.059962	0.0836289	0.625548	NS	-0.172719	0.0838185	0.0789536	NS	-0.201293	0.083645	0.0410466	NS	-0.00658409	0.0836722	0.964427	NS
ENSMUSG00000020009.12_Ifngr1	120.736	0.518129	0.0907986	1.0857e-07	NS	0.300855	0.0939084	0.00651665	NS	0.404096	0.094126	0.000261488	NS	0.358437	0.0953554	0.000763482	NS	0.336073	0.0949929	0.00183783	NS	0.161813	0.0939152	0.187099	NS
ENSMUSG00000030717.9_Nupr1	12.7541	1.57488	0.276077	1.09698e-07	UP	1.18577	0.292699	0.000421619	UP	0.98773	0.289108	0.00442188	UP	0.675842	0.28863	0.0434945	UP	0.653772	0.298166	0.0655501	NS	0.0568426	0.281747	0.907334	NS
ENSMUSG00000022365.5_Derl1	497.487	-0.274231	0.0480812	1.10259e-07	NS	-0.27005	0.0493362	1.02318e-06	NS	-0.227039	0.0492486	7.992e-05	NS	-0.313067	0.049729	7.77191e-09	NS	-0.422267	0.0496193	3.47379e-15	NS	-0.272844	0.0492844	8.85195e-07	NS
ENSMUSG00000022853.6_Ehhadh	2400.84	0.689734	0.120948	1.10668e-07	UP	0.218934	0.12105	0.153487	NS	0.134527	0.120912	0.423695	NS	-0.455966	0.120889	0.000732346	NS	0.470091	0.121159	0.000575307	NS	-0.102728	0.120937	0.560221	NS
ENSMUSG00000037868.15_Egr2	1.27162	3.25825	0.571424	1.11094e-07	UP	1.46108	0.684272	0.0855014	NS	1.06921	0.641848	0.202135	NS	0.9322	0.685081	0.26658	NS	0.642746	0.69657	0.481922	NS	-0.683589	0.578489	0.393875	NS
ENSMUSG00000020864.13_Ankrd40	417.618	0.279309	0.0490028	1.12417e-07	NS	0.161058	0.0505647	0.00689911	NS	0.211942	0.0508229	0.000399597	NS	0.197476	0.0516052	0.000607027	NS	0.289326	0.0513416	3.06102e-07	NS	0.191112	0.0510793	0.00132957	NS
ENSMUSG00000025034.8_Trim8	193.672	-0.388508	0.0681743	1.13004e-07	NS	-0.0660752	0.069803	0.495222	NS	-0.153174	0.0705461	0.0853368	NS	-0.265924	0.0715105	0.000874093	NS	-0.194366	0.0703634	0.0173668	NS	-0.238861	0.0709104	0.00429874	NS
ENSMUSG00000040891.6_Foxa3	201.08	-0.800197	0.140414	1.13004e-07	DOWN	0.454756	0.141338	0.00626298	NS	0.148713	0.14211	0.456947	NS	0.103423	0.14224	0.576213	NS	-0.160871	0.141303	0.37634	NS	-0.0337746	0.142197	0.889602	NS
ENSMUSG00000070427.4_Il18bp	59.7397	0.742603	0.130313	1.13016e-07	UP	0.20061	0.136936	0.260754	NS	0.57712	0.137128	0.000348657	NS	0.30987	0.138147	0.0540728	NS	0.168298	0.138114	0.339968	NS	-0.0434677	0.136157	0.845868	NS
ENSMUSG00000021905.13_Dph3	104.715	0.412219	0.0723654	1.14441e-07	NS	0.0530319	0.0754358	0.625674	NS	0.0695049	0.0756633	0.519058	NS	0.0172569	0.0772985	0.875241	NS	0.175947	0.0765913	0.0523502	NS	0.09233	0.0763046	0.380435	NS
ENSMUSG00000020520.14_Galnt10	29.9298	0.883274	0.155095	1.15238e-07	UP	0.28388	0.165871	0.180647	NS	0.421808	0.164422	0.0377222	NS	-0.0642535	0.161521	0.774121	NS	-0.160391	0.170519	0.47294	NS	-0.499648	0.16359	0.0104946	NS
ENSMUSG00000042476.12_Abcb4	1687.63	0.481944	0.0846443	1.16047e-07	NS	0.310662	0.084909	0.00159791	NS	0.0327322	0.0847988	0.806165	NS	-0.0825854	0.0848602	0.442707	NS	0.268535	0.0851322	0.00600121	NS	-0.0102138	0.0848997	0.945657	NS
ENSMUSG00000108022.1_Gm7298	9.58161	1.11916	0.196565	1.161e-07	UP	-0.138887	0.205646	0.641643	NS	0.193071	0.219804	0.539505	NS	0.160886	0.220722	0.575129	NS	-0.820086	0.207889	0.000453827	DOWN	-0.074101	0.206634	0.823897	NS
ENSMUSG00000020149.17_Rab1a	1070.38	0.283256	0.0497522	1.16106e-07	NS	0.00527627	0.0503478	0.950913	NS	0.0752547	0.0503258	0.260585	NS	0.142819	0.0506973	0.0136262	NS	0.142311	0.0506976	0.0155232	NS	0.00146456	0.0504618	0.986376	NS
ENSMUSG00000034755.18_Pcdh11x	5.90764	2.24696	0.394665	1.16106e-07	UP	1.85595	0.314173	1.10817e-07	UP	2.19265	0.308018	2.82659e-10	UP	2.52503	0.345571	1.58907e-11	UP	2.49645	0.359164	1.82971e-10	UP	2.23584	0.351414	1.20339e-08	UP
ENSMUSG00000024427.6_Spry4	66.9699	-1.11029	0.195057	1.16857e-07	DOWN	-1.1923	0.195618	4.03531e-08	DOWN	-0.704915	0.19496	0.00245107	DOWN	-0.620345	0.196784	0.00529841	DOWN	-0.627051	0.195051	0.00500987	DOWN	-0.434263	0.195886	0.0764723	NS
ENSMUSG00000004561.14_Mettl17	67.9363	-0.476851	0.0837796	1.17038e-07	NS	-1.79768e-06	0.0892196	0.999984	NS	-0.0567922	0.0880751	0.663843	NS	-0.222669	0.0886256	0.029164	NS	0.085366	0.0889906	0.463894	NS	0.114852	0.0882405	0.339823	NS
ENSMUSG00000026003.5_Acadl	1753.9	0.315082	0.0553647	1.17444e-07	NS	0.161001	0.0557311	0.0154881	NS	0.0225898	0.0555176	0.794289	NS	0.0833451	0.0556652	0.217009	NS	0.378665	0.055773	4.95641e-10	NS	0.228831	0.0556141	0.000365232	NS
ENSMUSG00000028476.13_Reck	70.7279	-0.959303	0.168571	1.17514e-07	DOWN	-0.190856	0.171483	0.412763	NS	-0.488735	0.171353	0.0199049	NS	-0.240152	0.172503	0.254776	NS	-0.166842	0.170131	0.452969	NS	-0.339589	0.169373	0.114703	NS
ENSMUSG00000075701.9_Selenos	288.388	-0.47339	0.0832129	1.18757e-07	NS	0.0739916	0.0842951	0.531095	NS	0.141379	0.0839099	0.196352	NS	0.0127159	0.0848215	0.915974	NS	-0.0315995	0.0843403	0.792878	NS	0.0770292	0.0840373	0.525745	NS
ENSMUSG00000030062.7_Rpn1	737.452	-0.35978	0.0632528	1.19324e-07	NS	0.0887391	0.0638872	0.290834	NS	0.140913	0.0638396	0.0800384	NS	0.0330851	0.0642547	0.702303	NS	-0.11065	0.0639397	0.157124	NS	0.0688601	0.0640203	0.44654	NS
ENSMUSG00000092558.3_Med20	92.3767	-0.427617	0.0751828	1.19442e-07	NS	0.0492237	0.0795793	0.67422	NS	-0.0152528	0.0778698	0.905311	NS	-0.0276694	0.0792563	0.802972	NS	-0.0223058	0.0803973	0.848154	NS	0.097228	0.0783594	0.366138	NS
ENSMUSG00000020437.12_Myo1g	10.5324	1.00876	0.177368	1.19566e-07	UP	0.606735	0.213243	0.0172811	UP	0.871485	0.219722	0.000798215	UP	0.756225	0.211494	0.00141623	UP	0.517085	0.219106	0.045583	NS	0.137988	0.204578	0.654119	NS
ENSMUSG00000031150.12_Ccdc120	11.8281	2.04069	0.358936	1.209e-07	UP	1.29244	0.365846	0.00239754	UP	0.996672	0.362629	0.0251458	UP	0.405731	0.357744	0.363646	NS	0.0651391	0.383097	0.909254	NS	-0.250903	0.355496	0.637323	NS
ENSMUSG00000022175.8_Lrp10	250.308	-0.402247	0.070769	1.21854e-07	NS	-0.199799	0.0724017	0.0213283	NS	-0.305442	0.0725558	0.000347737	NS	-0.414692	0.0729707	2.03135e-07	NS	-0.459788	0.0729757	8.63039e-09	NS	-0.224044	0.0726976	0.00977381	NS
ENSMUSG00000034345.14_Gtf2h5	105.412	0.335437	0.0590238	1.22385e-07	NS	0.208625	0.0649957	0.00641247	NS	0.11721	0.0649902	0.163571	NS	0.0746519	0.0664426	0.368702	NS	0.123257	0.0660591	0.123846	NS	0.0778478	0.0650003	0.386395	NS
ENSMUSG00000031168.14_Ebp	1021.04	-0.444621	0.0782628	1.23711e-07	NS	-0.227622	0.0784844	0.0150675	NS	-0.311727	0.078435	0.00078029	NS	-0.227771	0.078603	0.0109377	NS	-0.321084	0.0783713	0.000260654	NS	-0.11385	0.0784504	0.278894	NS
ENSMUSG00000035493.9_Tgfbi	248.229	0.581781	0.102498	1.27383e-07	NS	0.282612	0.104327	0.0241155	NS	0.295931	0.104329	0.0205987	NS	0.147035	0.104532	0.249516	NS	0.0756383	0.104633	0.593256	NS	-0.168124	0.104	0.219513	NS
ENSMUSG00000059089.4_Fcgr4	18.5052	1.19617	0.210751	1.2747e-07	UP	0.154736	0.227246	0.638293	NS	0.936179	0.231009	0.000598869	UP	0.54912	0.228453	0.0377174	NS	0.279958	0.232194	0.345426	NS	0.0292708	0.225552	0.941027	NS
ENSMUSG00000022843.16_Clcn2	154.745	-0.610506	0.10758	1.28052e-07	DOWN	-0.174804	0.109371	0.215821	NS	-0.202201	0.108947	0.149261	NS	-0.36995	0.10954	0.00267717	NS	-0.277614	0.109259	0.0299595	NS	-0.151209	0.109756	0.307535	NS
ENSMUSG00000058579.5_Cela2a	1.63856	-2.66169	0.469098	1.28578e-07	DOWN	0.440713	0.42561	0.450244	NS	0.0964497	0.470997	0.901371	NS	0.0704105	0.457531	0.914215	NS	0.16777	0.369088	0.746765	NS	-0.357878	0.414078	0.55308	NS
ENSMUSG00000050619.14_Zscan29	119.856	0.368096	0.0648817	1.29036e-07	NS	0.181782	0.0685182	0.0274534	NS	0.266563	0.0689071	0.00109272	NS	0.305161	0.0707529	9.84485e-05	NS	0.15928	0.0700294	0.0550519	NS	0.218838	0.069796	0.00846425	NS
ENSMUSG00000034457.10_Eda2r	7.30031	2.15096	0.379174	1.29392e-07	UP	2.13822	0.406629	2.89311e-06	UP	1.82646	0.403767	0.000111266	UP	1.38319	0.41149	0.0028156	UP	1.40903	0.454244	0.00697039	UP	0.256906	0.386409	0.659014	NS
ENSMUSG00000030342.8_Cd9	194.089	0.726918	0.128176	1.30391e-07	UP	0.44977	0.129031	0.00278694	NS	0.356061	0.129668	0.0252787	NS	0.402265	0.129849	0.00619923	NS	0.394504	0.129381	0.00809084	NS	0.347974	0.128861	0.026322	NS
ENSMUSG00000058715.11_Fcer1g	51.6106	0.841508	0.148382	1.30391e-07	UP	0.404175	0.155533	0.0312198	NS	0.841035	0.158323	4.29595e-06	UP	0.476054	0.156654	0.00737105	NS	0.280407	0.156952	0.142403	NS	0.00741557	0.155353	0.978141	NS
ENSMUSG00000024773.14_Atg2a	288.857	-0.527903	0.0930904	1.30577e-07	NS	-0.43365	0.0943833	5.27806e-05	NS	-0.373073	0.0941274	0.000804544	NS	-0.584155	0.0942661	1.33914e-08	NS	-0.53453	0.0942541	2.58508e-07	NS	-0.455419	0.0939492	1.97739e-05	NS
ENSMUSG00000036188.4_Ankmy2	75.1927	0.393472	0.0694	1.31434e-07	NS	0.0241572	0.0746424	0.841409	NS	0.0388121	0.0745349	0.732449	NS	0.302363	0.0782774	0.000534579	NS	0.227558	0.076465	0.00989556	NS	0.0788496	0.0756449	0.462409	NS
ENSMUSG00000022893.14_Adamts1	77.0013	0.753509	0.132915	1.31747e-07	UP	0.555522	0.136722	0.000403391	NS	0.228965	0.136599	0.199022	NS	0.154377	0.137565	0.369436	NS	0.148386	0.139013	0.409545	NS	-0.17116	0.136381	0.360238	NS
ENSMUSG00000089675.1_Ugt1a8	4956.08	0.361252	0.0637297	1.32128e-07	NS	-0.0129569	0.0637723	0.903205	NS	0.140285	0.0637825	0.0811696	NS	0.298926	0.0638154	2.18895e-05	NS	0.325572	0.0638312	4.03517e-06	NS	0.169149	0.0637997	0.0295704	NS
ENSMUSG00000022433.18_Csnk1e	51.1394	0.530334	0.093568	1.32506e-07	NS	-0.0284293	0.0993071	0.860761	NS	0.142175	0.0995686	0.286936	NS	0.00865112	0.0999372	0.950091	NS	0.119531	0.101073	0.355603	NS	-0.228152	0.0996084	0.0655242	NS
ENSMUSG00000021271.5_Zfp839	51.2687	-0.456372	0.0805311	1.33073e-07	NS	-0.232651	0.0892391	0.0305953	NS	-0.192644	0.0864355	0.0767663	NS	-0.25652	0.0912947	0.0138828	NS	-0.193365	0.0890869	0.0686615	NS	0.0275544	0.0875666	0.847943	NS
ENSMUSG00000036110.14_Slc17a2	1504.15	-0.606994	0.107111	1.33073e-07	DOWN	0.0631193	0.107155	0.689163	NS	0.0554256	0.107178	0.73433	NS	0.197699	0.107253	0.12035	NS	0.239528	0.107305	0.0601848	NS	0.305881	0.107204	0.0179014	NS
ENSMUSG00000090236.2_Car15	3.75234	-1.57489	0.278094	1.35947e-07	DOWN	0.0553472	0.273742	0.903607	NS	-0.489508	0.272299	0.164999	NS	-0.431354	0.26109	0.168541	NS	-0.738647	0.265517	0.0165329	DOWN	-0.0294589	0.254434	0.948059	NS
ENSMUSG00000090165.8_Ugt1a10	4957.81	0.360953	0.0637406	1.36113e-07	NS	-0.0134538	0.0637832	0.899105	NS	0.139771	0.0637933	0.0824173	NS	0.298841	0.0638263	2.20467e-05	NS	0.325783	0.063842	4.00047e-06	NS	0.168753	0.0638104	0.0299989	NS
ENSMUSG00000043789.7_Vwce	408.375	-0.475574	0.0839968	1.36853e-07	NS	-0.433924	0.0844407	5.04578e-06	NS	-0.42195	0.0846066	1.74634e-05	NS	-0.404388	0.0848997	1.57786e-05	NS	-0.409589	0.0847289	1.32012e-05	NS	-0.365003	0.0846447	0.000174048	NS
ENSMUSG00000020340.16_Cyfip2	20.0693	0.780899	0.137929	1.36937e-07	UP	0.418331	0.154911	0.0246363	NS	0.536035	0.159558	0.00521078	NS	0.571078	0.16038	0.00148803	NS	0.362699	0.156212	0.0495482	NS	0.180131	0.151934	0.392131	NS
ENSMUSG00000048126.16_Col6a3	83.9311	1.08866	0.192305	1.37212e-07	UP	0.313462	0.195565	0.214306	NS	0.0563626	0.19573	0.858783	NS	-0.0260464	0.195347	0.925126	NS	-0.292678	0.19636	0.231478	NS	-0.637649	0.194774	0.00568448	DOWN
ENSMUSG00000074802.11_Gas2l3	53.9285	0.882316	0.155904	1.38562e-07	UP	0.19445	0.157684	0.356632	NS	0.129459	0.15878	0.572579	NS	0.445934	0.161864	0.0159365	NS	0.0485377	0.161607	0.836529	NS	-0.00364386	0.159714	0.989431	NS
ENSMUSG00000075254.11_Heg1	150.888	0.526446	0.0930243	1.38562e-07	NS	-0.565268	0.0955879	1.07949e-07	NS	-0.270895	0.0950296	0.0199838	NS	-0.338202	0.0957559	0.00163069	NS	-0.324219	0.096441	0.00322158	NS	-0.604031	0.0948053	1.16402e-08	DOWN
ENSMUSG00000090171.1_Ugt1a2	4961.11	0.361278	0.0638414	1.38654e-07	NS	-0.012647	0.0638839	0.905428	NS	0.139979	0.0638939	0.0824255	NS	0.299308	0.0639264	2.20467e-05	NS	0.326174	0.0639426	4.02738e-06	NS	0.169088	0.0639112	0.0299438	NS
ENSMUSG00000031246.14_Sh3bgrl	547.272	0.399183	0.0705465	1.39024e-07	NS	0.118566	0.0714099	0.195995	NS	0.128918	0.071663	0.164667	NS	0.461363	0.0720422	4.12005e-09	NS	0.309806	0.072029	0.000119948	NS	0.281911	0.0717055	0.000699971	NS
ENSMUSG00000038540.14_Tmc3	3.35152	1.99864	0.353395	1.41292e-07	UP	1.83551	0.449074	0.000370627	UP	2.27478	0.470311	3.2696e-05	UP	1.24402	0.427152	0.0104993	UP	2.13489	0.457194	2.69126e-05	UP	1.02174	0.422421	0.0499132	UP
ENSMUSG00000039656.16_Rxrb	114.56	-0.420516	0.0743765	1.4257e-07	NS	-0.273039	0.0773066	0.00240425	NS	-0.343697	0.0767938	0.000133163	NS	-0.509882	0.077377	1.3967e-09	NS	-0.497814	0.0771953	3.79427e-09	NS	-0.336722	0.0765752	0.000125458	NS
ENSMUSG00000022372.14_Sla	13.8467	1.16223	0.205569	1.42607e-07	UP	0.581106	0.229474	0.0363802	NS	0.917696	0.229511	0.000718421	UP	0.631895	0.226544	0.0145979	UP	0.644686	0.229042	0.0152278	UP	0.0737797	0.22571	0.841722	NS
ENSMUSG00000040715.12_Rsc1a1	612.483	-0.376261	0.0665933	1.45519e-07	NS	-0.142444	0.0672974	0.0881985	NS	-0.115541	0.0670924	0.185711	NS	-0.183964	0.0673468	0.0169041	NS	-0.0304733	0.0676035	0.748765	NS	-0.01901	0.0673073	0.865611	NS
ENSMUSG00000044748.8_Defb1	14.2933	1.54045	0.272719	1.46841e-07	UP	0.338382	0.280952	0.370189	NS	0.273733	0.283923	0.496704	NS	0.427782	0.284615	0.214921	NS	0.720563	0.282914	0.0294965	UP	0.530225	0.283055	0.146018	NS
ENSMUSG00000037622.14_Wdtc1	677.443	-0.608493	0.10774	1.47346e-07	DOWN	-0.418189	0.107977	0.00078145	NS	-0.51994	0.107947	3.53843e-05	NS	-0.797703	0.10801	9.53497e-12	DOWN	-0.720469	0.108002	1.01676e-09	DOWN	-0.515892	0.107943	2.64171e-05	NS
ENSMUSG00000055862.7_Izumo4	48.419	-0.765384	0.135536	1.47828e-07	DOWN	-0.132209	0.141293	0.501183	NS	-0.125607	0.138891	0.525957	NS	-0.00961775	0.142077	0.96116	NS	-0.0157657	0.137485	0.938544	NS	0.0220546	0.140693	0.927756	NS
ENSMUSG00000000001.4_Gnai3	569.304	-0.314002	0.0556188	1.49011e-07	NS	0.00900216	0.0567168	0.922783	NS	-0.0400655	0.056526	0.629878	NS	0.024196	0.0570647	0.757622	NS	0.115591	0.0572636	0.0928251	NS	0.0565917	0.0567455	0.486504	NS
ENSMUSG00000079057.4_Cyp4v3	2276.77	-0.417448	0.0739651	1.50455e-07	NS	0.467087	0.0742865	1.3967e-08	NS	0.189781	0.0742822	0.0386604	NS	0.386224	0.0744084	2.29581e-06	NS	0.309751	0.0743358	0.000200353	NS	0.330171	0.0742959	0.000105186	NS
ENSMUSG00000044072.14_Eml6	10.9134	0.989204	0.175341	1.52351e-07	UP	0.22852	0.205257	0.412646	NS	0.259986	0.192877	0.317703	NS	0.120707	0.18702	0.622671	NS	0.416344	0.205601	0.0917157	NS	-0.129615	0.197915	0.664499	NS
ENSMUSG00000052296.7_Ppp6r1	517.78	-0.232696	0.0412483	1.5246e-07	NS	-0.260088	0.0426305	3.91424e-08	NS	-0.193087	0.0424532	0.000101203	NS	-0.407308	0.0428926	1.22121e-18	NS	-0.267916	0.0428351	1.12019e-08	NS	-0.274402	0.0426287	7.9688e-09	NS
ENSMUSG00000031647.10_Mfap3l	5.98666	1.46925	0.260529	1.54005e-07	UP	-0.445176	0.245926	0.153051	NS	0.341674	0.255571	0.322242	NS	0.385109	0.251715	0.205865	NS	0.887415	0.314797	0.015054	UP	0.46309	0.250135	0.151827	NS
ENSMUSG00000021669.15_Col4a3bp	368.132	0.376195	0.066735	1.56029e-07	NS	-0.0016805	0.067713	0.988867	NS	-0.0354524	0.0679036	0.731718	NS	0.19306	0.0688363	0.0140627	NS	0.152457	0.0685307	0.0611934	NS	0.193783	0.0682614	0.0186016	NS
ENSMUSG00000053931.11_Cnn3	868.71	-0.33022	0.0585849	1.56419e-07	NS	-0.0143075	0.0589155	0.882747	NS	0.00320892	0.0588856	0.974665	NS	0.0908715	0.0592125	0.204367	NS	0.0942899	0.0591129	0.196274	NS	0.100485	0.0590338	0.193048	NS
ENSMUSG00000026457.14_Adipor1	575.528	-0.244117	0.0433109	1.56478e-07	NS	-0.144386	0.0442777	0.00552943	NS	-0.178938	0.0442973	0.000625361	NS	-0.146222	0.0448444	0.00383127	NS	-0.276681	0.0444696	1.34093e-08	NS	-0.177723	0.0444276	0.000553828	NS
ENSMUSG00000032446.14_Eomes	0.962737	2.9836	0.529352	1.56478e-07	UP	1.52285	0.636899	0.0501412	NS	1.01184	0.651165	0.239481	NS	1.31373	0.661277	0.0917131	NS	1.53598	0.637984	0.0409605	UP	1.58951	0.625743	0.0381467	UP
ENSMUSG00000038957.13_Edc3	84.1971	-0.425057	0.0754462	1.58582e-07	NS	0.136628	0.0802969	0.183548	NS	0.124054	0.0794411	0.236745	NS	0.0196567	0.0806778	0.863788	NS	-0.0670324	0.0800452	0.529294	NS	0.175341	0.0799939	0.0803269	NS
ENSMUSG00000026721.15_Rabgap1l	338.47	0.382109	0.0678337	1.59296e-07	NS	0.140017	0.068946	0.103497	NS	-0.01121	0.0690246	0.924626	NS	0.247359	0.0697856	0.00156826	NS	0.318294	0.0698273	4.26107e-05	NS	0.23573	0.0695035	0.00399872	NS
ENSMUSG00000039474.13_Wfs1	70.2299	-0.57602	0.102312	1.61986e-07	NS	-0.190121	0.105943	0.15729	NS	-0.204631	0.10533	0.128933	NS	-0.42718	0.107686	0.000368329	NS	-0.822726	0.108044	2.41744e-12	DOWN	-0.553228	0.106014	3.92133e-06	NS
ENSMUSG00000034709.8_Ppp1r21	150.993	0.288034	0.0511641	1.6226e-07	NS	0.134236	0.0540322	0.0406113	NS	0.192206	0.0544173	0.00314172	NS	0.175583	0.0563558	0.00589705	NS	0.160922	0.05603	0.0131063	NS	0.184734	0.0555684	0.00489565	NS
ENSMUSG00000074643.12_Cpne1	183.929	-0.261169	0.0463954	1.62551e-07	NS	-0.0527663	0.0500925	0.441915	NS	-0.101674	0.0498718	0.108889	NS	-0.0805026	0.0515005	0.195358	NS	-0.0791245	0.0512086	0.212439	NS	0.0117498	0.0503197	0.891876	NS
ENSMUSG00000032643.12_Fhl3	3.90579	1.47765	0.262534	1.63184e-07	UP	-0.359601	0.296676	0.366652	NS	0.240646	0.30227	0.583262	NS	-0.136652	0.286566	0.724926	NS	-0.129053	0.292351	0.754099	NS	-0.975035	0.294482	0.00508852	DOWN
ENSMUSG00000027506.15_Tpd52	90.4699	0.433533	0.0770411	1.64147e-07	NS	0.408614	0.0820303	1.01287e-05	NS	0.334992	0.0822612	0.000562195	NS	0.486301	0.0846276	1.46368e-07	NS	0.415506	0.0850497	1.05741e-05	NS	0.400321	0.0827531	2.06281e-05	NS
ENSMUSG00000066880.15_Zfp617	64.7979	0.444665	0.0790298	1.64751e-07	NS	0.37002	0.0848065	0.000132653	NS	0.377188	0.0843097	0.000133914	NS	0.555269	0.0886761	9.34735e-09	NS	0.607705	0.0864986	1.15627e-10	UP	0.472121	0.0855933	9.65795e-07	NS
ENSMUSG00000027797.15_Dclk1	1.00637	2.98111	0.529895	1.65308e-07	UP	0.787326	0.628778	0.34817	NS	0.723243	0.605055	0.385501	NS	1.6062	0.626626	0.0257445	UP	1.49909	0.629904	0.043559	UP	-0.727893	0.551726	0.331988	NS
ENSMUSG00000020024.7_Cep83	57.4245	0.479042	0.0851677	1.66325e-07	NS	0.449962	0.0918958	1.4831e-05	NS	0.351126	0.0912015	0.00115533	NS	0.628356	0.0960928	1.8797e-09	UP	0.553604	0.0941088	8.59114e-08	NS	0.425141	0.0923706	5.55287e-05	NS
ENSMUSG00000041642.18_Kif21b	21.8686	0.833682	0.148262	1.67816e-07	UP	0.109065	0.165739	0.651624	NS	0.351104	0.168213	0.0997099	NS	0.0357903	0.165403	0.879191	NS	0.0832674	0.16539	0.719055	NS	-0.15907	0.162082	0.494474	NS
ENSMUSG00000028670.14_Lypla2	243.07	-0.401736	0.0714914	1.71312e-07	NS	-0.348084	0.0727507	2.36314e-05	NS	-0.217402	0.0729995	0.0145551	NS	-0.477902	0.0738104	2.75849e-09	NS	-0.438931	0.0730214	4.27308e-08	NS	-0.238063	0.0735102	0.00629053	NS
ENSMUSG00000048826.6_Dact2	61.3013	-0.750989	0.133663	1.72046e-07	DOWN	-0.346209	0.135086	0.033869	NS	-0.323323	0.134502	0.0535298	NS	-0.481247	0.136415	0.00165154	NS	-0.677034	0.134891	5.84567e-06	DOWN	-0.5715	0.134513	0.000223308	NS
ENSMUSG00000002870.8_Mcm2	22.7907	1.30567	0.232434	1.73058e-07	UP	0.734398	0.240057	0.00980345	UP	0.660279	0.240503	0.025292	UP	0.778833	0.240591	0.00411137	UP	0.511632	0.251181	0.0896533	NS	-0.0240601	0.24217	0.955624	NS
ENSMUSG00000024677.13_Ms4a6b	9.81781	1.37884	0.245465	1.73058e-07	UP	1.25705	0.27864	7.46324e-05	UP	1.43776	0.282011	1.07822e-05	UP	1.93114	0.294028	1.58415e-09	UP	1.16797	0.291241	0.000358889	UP	0.54517	0.272655	0.115893	NS
ENSMUSG00000054612.4_Mgmt	73.6633	0.538204	0.0958508	1.75222e-07	NS	0.0658844	0.101415	0.656152	NS	0.154035	0.101619	0.253182	NS	0.0482749	0.103158	0.730711	NS	-0.217108	0.100495	0.0701401	NS	0.0530477	0.101278	0.735857	NS
ENSMUSG00000050578.10_Mmp13	1.99865	2.60347	0.463778	1.76548e-07	UP	1.68751	0.573142	0.0134151	UP	1.41258	0.568874	0.0452013	UP	1.34323	0.578377	0.0453633	UP	0.246407	0.581251	0.7636	NS	0.534392	0.524007	0.474921	NS
ENSMUSG00000015890.2_Amdhd1	1132.52	-0.589928	0.1051	1.77068e-07	DOWN	-0.392414	0.105263	0.00127754	NS	-0.250029	0.105128	0.0563068	NS	-0.331562	0.105256	0.00533505	NS	-0.184779	0.105251	0.150434	NS	-0.0500411	0.10519	0.762183	NS
ENSMUSG00000029596.13_Sdsl	35.8739	-0.774952	0.138074	1.77356e-07	DOWN	-0.942876	0.141438	1.57513e-09	DOWN	-0.929284	0.138594	3.13093e-09	DOWN	-1.22315	0.140445	6.66846e-16	DOWN	-0.905189	0.142139	5.97027e-09	DOWN	-0.781916	0.140071	7.11498e-07	DOWN
ENSMUSG00000074183.3_Gsta1	6.63067	5.21733	0.929817	1.78739e-07	UP	5.48982	0.943476	1.77739e-07	UP	2.55809	0.866759	0.0155547	UP	2.82223	0.897178	0.00540771	UP	3.19158	0.958939	0.00357786	UP	0.525964	0.866198	0.69053	NS
ENSMUSG00000025384.15_Faap100	28.4319	-0.680972	0.121372	1.79055e-07	DOWN	-0.526417	0.126162	0.000270852	NS	-0.315383	0.129858	0.0507431	NS	-0.613638	0.130855	2.13986e-05	DOWN	-0.799098	0.129014	1.56485e-08	DOWN	-0.56942	0.129914	0.000132729	NS
ENSMUSG00000064360.1_mt-Nd3	43.5369	1.48774	0.265161	1.79055e-07	UP	-0.450523	0.2656	0.185114	NS	0.116405	0.270478	0.781172	NS	1.00783	0.275586	0.00108014	UP	0.929959	0.271299	0.00262464	UP	0.96448	0.272942	0.00261133	UP
ENSMUSG00000035891.16_Cerk	30.9798	0.727302	0.129686	1.81488e-07	UP	-0.601888	0.136758	0.000113941	DOWN	-0.21512	0.137135	0.234334	NS	-0.44359	0.136369	0.00392236	NS	-0.222083	0.140725	0.201449	NS	-0.635396	0.135601	3.95104e-05	DOWN
ENSMUSG00000039126.9_Prune2	3.06288	1.57685	0.281255	1.83153e-07	UP	0.735764	0.330844	0.071755	NS	0.870142	0.344035	0.0409121	UP	0.77934	0.360002	0.0638071	NS	0.849502	0.351289	0.039951	UP	0.106141	0.330322	0.844907	NS
ENSMUSG00000024778.12_Fas	80.3212	0.491377	0.0876909	1.86193e-07	NS	0.377059	0.0941157	0.000495218	NS	0.417743	0.0930656	0.000126403	NS	0.287127	0.0928386	0.00629129	NS	0.592572	0.0959242	1.71662e-08	UP	0.34843	0.0931726	0.00133795	NS
ENSMUSG00000052302.6_Tbc1d30	48.7203	-1.10675	0.197516	1.86243e-07	DOWN	-0.809967	0.203296	0.000532483	DOWN	-0.499066	0.20288	0.0474742	NS	-0.27002	0.200066	0.270749	NS	-0.475833	0.200385	0.0440767	NS	-0.606175	0.199366	0.0108976	DOWN
ENSMUSG00000046876.16_Atxn1	177.047	-0.553755	0.0988485	1.87527e-07	NS	-0.0993857	0.100952	0.476161	NS	-0.139536	0.100683	0.302335	NS	-0.0559609	0.101277	0.678544	NS	-0.174969	0.101725	0.160095	NS	0.0285733	0.100842	0.865178	NS
ENSMUSG00000023885.8_Thbs2	16.6478	0.992042	0.177101	1.8796e-07	UP	0.433632	0.192165	0.0671552	NS	-0.0075379	0.19033	0.98215	NS	0.243356	0.192135	0.304862	NS	-0.106437	0.197562	0.698617	NS	-0.33151	0.185829	0.169717	NS
ENSMUSG00000036442.8_Thap11	63.8042	-0.43441	0.0775543	1.88039e-07	NS	-0.0781006	0.081945	0.492014	NS	-0.181207	0.0813639	0.0769873	NS	-0.367023	0.0831828	6.67283e-05	NS	-0.420191	0.0822338	3.88001e-06	NS	-0.14743	0.0805794	0.157544	NS
ENSMUSG00000023169.14_Slc38a1	10.146	1.02316	0.182672	1.88231e-07	UP	0.465902	0.217611	0.0845994	NS	0.442892	0.213704	0.102334	NS	0.208692	0.219839	0.454214	NS	0.419912	0.222765	0.119535	NS	0.0621417	0.203737	0.852715	NS
ENSMUSG00000026000.16_Lancl1	70.431	-0.431481	0.0770697	1.90734e-07	NS	0.178718	0.084184	0.0871949	NS	0.0881421	0.0821511	0.443607	NS	-0.0749335	0.0837859	0.483488	NS	-0.0299787	0.082983	0.801306	NS	-0.0261066	0.0826223	0.847507	NS
ENSMUSG00000037306.13_Man1c1	17.351	0.77812	0.138983	1.90734e-07	UP	-0.0870916	0.153079	0.701269	NS	0.149038	0.151849	0.48829	NS	-0.553011	0.1569	0.00167023	NS	-0.260474	0.153533	0.166518	NS	-0.345413	0.150778	0.0654862	NS
ENSMUSG00000039878.13_Slc39a5	7.85203	1.48778	0.265776	1.91394e-07	UP	-0.604819	0.283863	0.0861091	NS	-0.881393	0.257297	0.0043063	DOWN	-1.43306	0.251967	1.98286e-07	DOWN	-1.07626	0.316998	0.00290219	DOWN	-1.65318	0.293565	5.57204e-07	DOWN
ENSMUSG00000029191.16_Rfc1	160.021	0.322218	0.0575785	1.93181e-07	NS	0.100039	0.0618827	0.2101	NS	0.0473829	0.0611353	0.595114	NS	0.0372798	0.0621464	0.649632	NS	0.159602	0.0626518	0.0294581	NS	-0.015768	0.0613434	0.879409	NS
ENSMUSG00000022216.16_Psme1	586.955	0.44655	0.0798024	1.93563e-07	NS	0.273154	0.0803699	0.00365051	NS	0.439343	0.0804978	2.21925e-06	NS	0.382017	0.0809719	1.90049e-05	NS	0.237319	0.0804524	0.0106323	NS	0.213458	0.080573	0.0297068	NS
ENSMUSG00000023067.13_Cdkn1a	93.7132	2.1478	0.383857	1.93861e-07	UP	0.577826	0.385607	0.248932	NS	0.691016	0.384249	0.164812	NS	0.794363	0.383877	0.0775708	NS	0.60628	0.388473	0.207118	NS	0.146745	0.384945	0.812774	NS
ENSMUSG00000049657.9_Zbtb5	60.751	-0.452049	0.080821	1.96098e-07	NS	-0.187112	0.0864859	0.080893	NS	-0.245391	0.0843109	0.0172652	NS	-0.227628	0.0861743	0.0212204	NS	-0.2892	0.086443	0.00338958	NS	-0.203317	0.0857599	0.0553862	NS
ENSMUSG00000003662.10_Ciao1	189.354	-0.29586	0.0529042	1.96948e-07	NS	0.146964	0.0558097	0.0287629	NS	-0.0243254	0.0552503	0.776387	NS	-0.0509615	0.0564621	0.479532	NS	-0.00469192	0.0559706	0.954957	NS	0.090113	0.0554517	0.216416	NS
ENSMUSG00000079355.5_Ackr4	9.48457	1.20538	0.215606	1.9877e-07	UP	1.19691	0.214386	5.86868e-07	UP	0.540711	0.215327	0.0425823	NS	0.837314	0.216037	0.000511557	UP	0.827826	0.227972	0.00135238	UP	1.09481	0.216816	8.45811e-06	UP
ENSMUSG00000028926.15_Cdk14	15.0631	0.785547	0.140525	1.99246e-07	UP	0.210555	0.157549	0.312279	NS	0.0455688	0.157439	0.857868	NS	0.487859	0.162002	0.00795832	NS	0.0886006	0.157872	0.685823	NS	-0.0750808	0.159021	0.764004	NS
ENSMUSG00000037966.15_Ninj1	472.619	-0.412636	0.0738166	1.99246e-07	NS	-0.155105	0.0742444	0.0928691	NS	-0.0115748	0.0743794	0.92756	NS	-0.382074	0.0747234	3.30164e-06	NS	-0.257695	0.0743813	0.00232999	NS	-0.130319	0.0746434	0.180317	NS
ENSMUSG00000036362.2_P2ry13	15.0436	1.09061	0.195109	1.99439e-07	UP	0.667863	0.216107	0.00899846	UP	1.11814	0.223597	1.64197e-05	UP	1.03336	0.224522	3.06895e-05	UP	0.884836	0.226118	0.000509429	UP	0.156039	0.215703	0.62766	NS
ENSMUSG00000074649.6_BC029722	75.0926	0.502288	0.0898644	1.99699e-07	NS	0.096659	0.094504	0.456724	NS	0.0406511	0.0950388	0.782855	NS	-0.115007	0.0963658	0.336336	NS	-0.15156	0.0957178	0.199858	NS	-0.255201	0.0959548	0.0290467	NS
ENSMUSG00000022575.4_Gsdmd	166.701	-0.445817	0.0797692	2.00225e-07	NS	-0.0157829	0.08183	0.908157	NS	0.0593423	0.0820681	0.622596	NS	-0.151745	0.0830817	0.124132	NS	-0.156379	0.0817163	0.113288	NS	-0.0124082	0.0822529	0.93096	NS
ENSMUSG00000045763.7_Basp1	9.14929	1.37033	0.245228	2.01087e-07	UP	0.352914	0.272924	0.331041	NS	0.918389	0.27538	0.00558205	UP	1.19664	0.280107	0.000115304	UP	0.807107	0.282756	0.0137349	UP	0.102324	0.26449	0.809874	NS
ENSMUSG00000036676.14_Tmtc3	94.974	0.480627	0.0860365	2.02906e-07	NS	-0.160748	0.0882003	0.149746	NS	-0.0780285	0.0903398	0.547042	NS	0.354148	0.0922892	0.000584618	NS	0.307045	0.0922038	0.00355553	NS	0.0725536	0.0908001	0.586915	NS
ENSMUSG00000028289.12_Epha7	18.6541	0.720849	0.129127	2.07244e-07	UP	-0.0107832	0.143606	0.965458	NS	0.202248	0.144253	0.296456	NS	0.462256	0.147945	0.00574404	NS	0.374836	0.149235	0.0321486	NS	0.283656	0.142822	0.118854	NS
ENSMUSG00000052752.15_Traf7	85.1893	-0.424457	0.0760346	2.07244e-07	NS	-0.0483548	0.0816394	0.687679	NS	-0.0920738	0.0806923	0.410768	NS	-0.294338	0.0820645	0.00136765	NS	-0.231239	0.0823482	0.0154885	NS	-0.141787	0.0810561	0.179402	NS
ENSMUSG00000028991.15_Mtor	327.067	0.413884	0.0741429	2.07322e-07	NS	0.167079	0.0760915	0.0759035	NS	-0.00807053	0.0760506	0.948892	NS	-0.0756884	0.076249	0.432737	NS	0.0218819	0.0767751	0.843882	NS	-0.178005	0.0759443	0.058677	NS
ENSMUSG00000007570.15_Fance	35.3199	-0.512677	0.0918475	2.07682e-07	NS	-0.0328014	0.0993442	0.838694	NS	-0.197832	0.0985843	0.115257	NS	-0.394082	0.100826	0.000455895	NS	-0.296363	0.097869	0.00858632	NS	-0.169739	0.0985992	0.187538	NS
ENSMUSG00000026618.11_Iars2	470.724	0.260065	0.0466149	2.10957e-07	NS	0.160969	0.0482542	0.00442467	NS	0.0348854	0.0481947	0.622157	NS	0.0532342	0.0487299	0.383266	NS	0.199288	0.0489652	0.000288742	NS	0.0725576	0.0484231	0.261278	NS
ENSMUSG00000035873.8_Pawr	51.4588	0.691198	0.123909	2.11736e-07	UP	0.462119	0.128937	0.00202961	NS	0.44935	0.129493	0.00377334	NS	0.38889	0.131468	0.00923908	NS	0.432297	0.132636	0.00438679	NS	0.22304	0.129796	0.18843	NS
ENSMUSG00000027230.9_Creb3l1	12.1021	0.875721	0.157039	2.13781e-07	UP	0.314729	0.185922	0.186104	NS	0.20573	0.1868	0.429378	NS	0.145034	0.189802	0.555223	NS	-0.0921137	0.180361	0.714979	NS	-0.0760801	0.176836	0.78755	NS
ENSMUSG00000040462.13_Os9	1369.77	-0.255184	0.0457837	2.17087e-07	NS	-0.200241	0.046179	0.000147461	NS	-0.180061	0.0461454	0.000985277	NS	-0.258406	0.0463735	3.55817e-07	NS	-0.253413	0.0461691	6.34237e-07	NS	-0.176547	0.0462385	0.0010356	NS
ENSMUSG00000024847.14_Aip	79.6177	0.408648	0.0733411	2.19215e-07	NS	0.149481	0.0772646	0.123468	NS	0.092638	0.0772567	0.383528	NS	0.0237827	0.0796668	0.831477	NS	0.0549627	0.077864	0.602729	NS	0.0106163	0.0787353	0.939103	NS
ENSMUSG00000041598.7_Cdc42ep4	290.521	-0.413596	0.0742479	2.20866e-07	NS	-0.360041	0.0752528	2.36314e-05	NS	-0.346194	0.0754299	8.68005e-05	NS	-0.608596	0.0760866	1.51685e-13	DOWN	-0.445032	0.0754184	7.81164e-08	NS	-0.302584	0.0757771	0.000566519	NS
ENSMUSG00000020372.15_Rack1	1080.59	-0.333357	0.0598778	2.24796e-07	NS	-0.114901	0.0600436	0.128221	NS	-0.0590764	0.0600271	0.487206	NS	-0.217719	0.0601865	0.00123333	NS	-0.294723	0.0601435	9.97879e-06	NS	-0.100838	0.0600592	0.200047	NS
ENSMUSG00000068762.11_Gstm6	605.942	-0.491613	0.0883233	2.2625e-07	NS	0.275035	0.0889598	0.00896892	NS	-0.0545729	0.0892163	0.682437	NS	0.310663	0.0895327	0.00199112	NS	-0.26567	0.0886355	0.00931915	NS	0.228497	0.0888194	0.0354441	NS
ENSMUSG00000062127.11_Cttnbp2nl	31.9414	0.716674	0.128776	2.27132e-07	UP	-0.243696	0.138314	0.165901	NS	-0.0113218	0.139408	0.96059	NS	-0.184036	0.139416	0.282816	NS	-0.271818	0.139859	0.10721	NS	-0.379902	0.136845	0.0217741	NS
ENSMUSG00000034538.8_Zfp418	15.9499	0.768857	0.13825	2.32121e-07	UP	0.467113	0.143368	0.00557644	NS	0.352827	0.144111	0.048656	NS	0.419296	0.156795	0.0196143	NS	0.228665	0.152999	0.2301	NS	0.491716	0.152713	0.00665346	NS
ENSMUSG00000061613.12_U2af1	211.816	-0.384659	0.0691703	2.32425e-07	NS	-0.110415	0.0705029	0.225945	NS	-0.0774005	0.070249	0.429154	NS	-0.0836297	0.0717495	0.349238	NS	-0.0402468	0.0708066	0.681386	NS	-0.0504708	0.0708425	0.633582	NS
ENSMUSG00000018395.19_Kif3a	26.8395	0.631967	0.113648	2.32691e-07	UP	0.164891	0.126409	0.326595	NS	0.320581	0.1239	0.0359486	NS	0.177826	0.125668	0.24636	NS	0.228523	0.127431	0.140685	NS	-0.0633649	0.124696	0.744217	NS
ENSMUSG00000006522.15_Itih3	5782.89	-0.446352	0.0803174	2.37032e-07	NS	-0.399239	0.0803422	1.06917e-05	NS	-0.0320592	0.0803417	0.798758	NS	-0.113717	0.0803569	0.246345	NS	-0.219301	0.0803411	0.0189273	NS	-0.196574	0.0803558	0.0471347	NS
ENSMUSG00000057037.8_Cfhr1	696.935	-0.482827	0.0868817	2.37032e-07	NS	0.421	0.0874137	2.07734e-05	NS	0.380569	0.0874515	0.000210493	NS	0.683003	0.0878524	7.21635e-13	UP	0.526435	0.0876185	4.33829e-08	NS	0.584818	0.0875486	1.9455e-09	NS
ENSMUSG00000045730.3_Adrb2	11.1778	1.21188	0.218172	2.40434e-07	UP	-0.339953	0.214021	0.218892	NS	-0.276672	0.213617	0.340309	NS	-0.110164	0.229438	0.723038	NS	0.0586824	0.231874	0.862347	NS	0.0243617	0.227378	0.951946	NS
ENSMUSG00000022096.14_Hr	7.22368	1.90684	0.343392	2.42506e-07	UP	-0.223123	0.37415	0.685716	NS	-0.458566	0.365536	0.357921	NS	-0.581167	0.358153	0.177049	NS	-0.732236	0.393316	0.124712	NS	-0.164259	0.370698	0.779743	NS
ENSMUSG00000026580.16_Selp	6.89141	1.0765	0.193857	2.42506e-07	UP	0.153707	0.216559	0.621984	NS	0.215649	0.220861	0.490582	NS	0.519074	0.228523	0.0507251	NS	-0.23981	0.227246	0.415493	NS	-0.520713	0.224158	0.0612988	NS
ENSMUSG00000039109.15_F13a1	2.05888	2.13951	0.385424	2.45027e-07	UP	1.2956	0.495634	0.030064	UP	0.865678	0.45935	0.142406	NS	0.829401	0.471959	0.140749	NS	1.49652	0.469409	0.00542653	UP	0.818575	0.475184	0.187197	NS
ENSMUSG00000022218.15_Tgm1	80.0982	-0.769246	0.138677	2.50582e-07	DOWN	-0.27902	0.136765	0.101615	NS	0.0236069	0.138086	0.920275	NS	0.215395	0.139075	0.199923	NS	-0.271281	0.137564	0.101613	NS	-0.0656567	0.138804	0.763519	NS
ENSMUSG00000029176.13_Anapc4	112.543	0.347205	0.0626054	2.52018e-07	NS	-0.0108349	0.0674398	0.922029	NS	0.127529	0.066818	0.136581	NS	0.16059	0.0690387	0.0449947	NS	0.0281685	0.0684952	0.771251	NS	0.0772967	0.0681165	0.416791	NS
ENSMUSG00000001524.14_Gtf2h4	45.7039	-0.425477	0.076725	2.52507e-07	NS	-0.146018	0.0823852	0.163229	NS	-0.26348	0.0818304	0.00763651	NS	-0.38247	0.0847907	4.46017e-05	NS	-0.462414	0.0831032	4.39012e-07	NS	-0.149577	0.0835663	0.16811	NS
ENSMUSG00000024327.15_Slc39a7	338.927	-0.399607	0.0720924	2.55971e-07	NS	-0.222438	0.0732577	0.0104342	NS	-0.287902	0.0731713	0.000885562	NS	-0.560758	0.0735907	2.11432e-12	NS	-0.65287	0.07351	1.88661e-16	DOWN	-0.505602	0.0732473	5.0306e-10	NS
ENSMUSG00000015363.13_Trabd	374.425	-0.439274	0.0792556	2.56529e-07	NS	-0.259045	0.0801712	0.00604027	NS	-0.310059	0.0799867	0.00106528	NS	-0.401847	0.0803831	5.5709e-06	NS	-0.56324	0.0802119	1.18285e-10	NS	-0.397276	0.0800675	1.24874e-05	NS
ENSMUSG00000041992.9_Rapgef5	74.1254	0.526743	0.0950617	2.58473e-07	NS	-0.336319	0.0990468	0.00368	NS	-0.237462	0.0982146	0.0519412	NS	-0.239295	0.101094	0.0409824	NS	-0.27084	0.101138	0.021526	NS	-0.195751	0.0990769	0.121019	NS
ENSMUSG00000032089.16_Il10ra	17.0108	0.984045	0.177604	2.58886e-07	UP	0.649051	0.197593	0.00514602	UP	0.547352	0.200161	0.0259442	NS	0.411995	0.195985	0.0725633	NS	0.346327	0.201282	0.159937	NS	-0.118344	0.194429	0.689874	NS
ENSMUSG00000033545.14_Znrf1	220.767	-0.422247	0.0762212	2.60099e-07	NS	0.123991	0.0776659	0.216394	NS	0.00982756	0.0777947	0.94074	NS	-0.141769	0.0783141	0.12791	NS	-0.113184	0.0775743	0.242458	NS	0.249479	0.0779046	0.00701154	NS
ENSMUSG00000034032.15_Rpap1	51.2519	-0.456271	0.0823798	2.61624e-07	NS	-0.311777	0.0893992	0.00277778	NS	-0.161456	0.0875799	0.152756	NS	-0.660784	0.0887017	6.33486e-12	DOWN	-0.484766	0.0915553	1.62875e-06	NS	-0.494611	0.088998	8.02819e-07	NS
ENSMUSG00000025047.8_Pdcd11	157.074	-0.38037	0.06869	2.63174e-07	NS	-0.331429	0.0713526	4.28941e-05	NS	-0.113155	0.0709541	0.225543	NS	-0.27643	0.0716749	0.000546206	NS	-0.309913	0.0718098	0.000113246	NS	-0.326271	0.0711465	5.91855e-05	NS
ENSMUSG00000015854.7_Cd5l	237.885	1.03303	0.186635	2.66752e-07	UP	0.100356	0.18817	0.721488	NS	0.609658	0.18823	0.00725502	UP	0.0255235	0.188395	0.923941	NS	0.421418	0.188292	0.059462	NS	-0.250938	0.18799	0.325172	NS
ENSMUSG00000052727.5_Map1b	6.18756	1.13945	0.206013	2.72798e-07	UP	-0.338716	0.223813	0.243797	NS	-0.264499	0.228543	0.402793	NS	0.00131847	0.232627	0.996974	NS	-0.0900309	0.246913	0.799458	NS	-0.17442	0.22552	0.600388	NS
ENSMUSG00000021495.8_Fam193b	284.742	-0.525816	0.0950992	2.75447e-07	NS	-0.0027925	0.0962559	0.98701	NS	-0.0245006	0.0961874	0.875844	NS	-0.282822	0.0962138	0.00973779	NS	-0.0887581	0.0962578	0.482329	NS	0.0229166	0.0962659	0.889287	NS
ENSMUSG00000027890.17_Gstm4	253.406	0.63881	0.115537	2.75447e-07	UP	0.176544	0.115853	0.240145	NS	0.40676	0.116121	0.00342479	NS	-0.163761	0.116312	0.249057	NS	-0.0535638	0.116621	0.743982	NS	-0.0104522	0.116637	0.960114	NS
ENSMUSG00000051627.2_Hist1h1e	11.0675	1.75704	0.317873	2.77771e-07	UP	-0.241632	0.262687	0.50973	NS	-0.701207	0.265586	0.0320367	DOWN	0.805684	0.267627	0.00797682	UP	-0.29492	0.269428	0.396561	NS	-0.342453	0.273278	0.361038	NS
ENSMUSG00000037860.15_Aim2	9.24046	0.974412	0.176296	2.78138e-07	UP	0.830605	0.209654	0.000576544	UP	0.881894	0.215818	0.000536288	UP	0.758998	0.212934	0.00146981	UP	1.22261	0.23118	1.67849e-06	UP	0.23819	0.20644	0.407329	NS
ENSMUSG00000070690.7_5830473C10Rik	322.748	-0.524751	0.0949482	2.78651e-07	NS	0.429316	0.0962568	9.06323e-05	NS	0.209842	0.0959323	0.0828662	NS	0.328876	0.0963158	0.0023788	NS	0.281459	0.096103	0.0112624	NS	0.197479	0.0952696	0.101211	NS
ENSMUSG00000031538.6_Plat	4.52672	1.74537	0.316002	2.83959e-07	UP	0.529553	0.35836	0.256217	NS	0.760019	0.354749	0.0900116	NS	0.115494	0.339133	0.807197	NS	0.0219422	0.358898	0.966089	NS	0.124442	0.329111	0.814311	NS
ENSMUSG00000003283.14_Hck	18.4555	1.04617	0.189467	2.86457e-07	UP	0.516695	0.20689	0.0394265	NS	0.796963	0.210485	0.00142867	UP	0.524352	0.207077	0.0277887	NS	0.375306	0.207683	0.1375	NS	-0.00971964	0.206877	0.978398	NS
ENSMUSG00000020782.18_Llgl2	158.744	-0.526363	0.0953366	2.86986e-07	NS	-0.515991	0.0967887	2.04537e-06	NS	-0.430438	0.0958447	0.000125526	NS	-0.679788	0.0959909	6.6837e-11	DOWN	-0.645951	0.096669	9.53903e-10	DOWN	-0.526464	0.0961994	1.19119e-06	NS
ENSMUSG00000028138.8_Adh5	1805.77	-0.309388	0.0560371	2.86986e-07	NS	0.236065	0.0563337	0.000253667	NS	0.218373	0.056298	0.00105828	NS	0.234437	0.0564841	0.000185744	NS	0.220717	0.0563558	0.00050373	NS	0.214129	0.0563306	0.00109072	NS
ENSMUSG00000004099.16_Dnmt1	98.3619	0.421621	0.0763677	2.87089e-07	NS	0.0410768	0.0809525	0.736163	NS	0.0371817	0.0810253	0.765696	NS	-0.0672994	0.0819155	0.522888	NS	-0.114624	0.0826066	0.268565	NS	-0.0295618	0.0815861	0.822513	NS
ENSMUSG00000019210.10_Atp6v1e1	336.514	0.321549	0.0582603	2.89805e-07	NS	0.151038	0.0597543	0.0367787	NS	0.118794	0.0600333	0.120917	NS	0.195778	0.06056	0.00416363	NS	0.121219	0.0605496	0.096085	NS	0.101517	0.0600869	0.196916	NS
ENSMUSG00000030254.16_Rad18	14.3172	1.10903	0.200949	2.89988e-07	UP	0.842347	0.212152	0.000558672	UP	0.563921	0.206593	0.0262263	NS	0.444835	0.216386	0.0796683	NS	0.78108	0.226162	0.00241628	UP	0.112012	0.207561	0.727328	NS
ENSMUSG00000024782.7_Ak3	2546.01	-0.316529	0.0573543	2.90018e-07	NS	0.113903	0.057553	0.113893	NS	0.0547108	0.0575184	0.503274	NS	0.249706	0.0576663	9.21029e-05	NS	0.186299	0.0576161	0.0047289	NS	0.251003	0.0575903	0.000146461	NS
ENSMUSG00000024072.8_Yipf4	168.194	-0.349578	0.0633469	2.90438e-07	NS	-0.0203872	0.0655952	0.848451	NS	-0.106147	0.0656155	0.217509	NS	0.136433	0.067384	0.0849623	NS	0.0627291	0.0668784	0.474376	NS	0.188843	0.0660396	0.0176157	NS
ENSMUSG00000089665.2_Fcor	1.42036	1.77505	0.321978	2.99524e-07	UP	-0.325865	0.404522	0.569604	NS	-0.458272	0.374921	0.372988	NS	0.120972	0.485851	0.860612	NS	-0.310254	0.40769	0.571935	NS	-0.121535	0.435789	0.867402	NS
ENSMUSG00000064325.4_Hhip	20.4573	-0.916656	0.16638	3.05425e-07	DOWN	0.221063	0.163544	0.306269	NS	0.148469	0.16387	0.524965	NS	0.342053	0.168759	0.084595	NS	0.476608	0.170112	0.0157545	NS	-0.0416437	0.162231	0.879409	NS
ENSMUSG00000032081.10_Apoc3	7636.02	-0.613321	0.111339	3.06492e-07	DOWN	-0.342584	0.111349	0.00934873	NS	-0.217299	0.111357	0.12698	NS	-0.32353	0.111375	0.010723	NS	-0.27646	0.111348	0.0343771	NS	0.100809	0.111368	0.531492	NS
ENSMUSG00000044600.14_Smim7	150.3	-0.378438	0.0686998	3.06492e-07	NS	-0.167926	0.0718273	0.0562882	NS	-0.0726045	0.0712637	0.47052	NS	-0.235909	0.0724189	0.00386938	NS	-0.258376	0.0719729	0.00155013	NS	-0.110048	0.0716295	0.247435	NS
ENSMUSG00000029062.14_Cdk11b	272.718	0.313246	0.0568804	3.08899e-07	NS	0.224689	0.0592303	0.00102771	NS	0.189201	0.0593118	0.0082818	NS	0.209497	0.0600864	0.00189001	NS	0.0153806	0.0596816	0.859842	NS	0.104046	0.0594662	0.179266	NS
ENSMUSG00000033909.17_Usp36	135.634	-0.432092	0.0784667	3.0942e-07	NS	-0.253422	0.0807792	0.00789994	NS	-0.183061	0.0807899	0.0711625	NS	-0.242548	0.0811372	0.0084606	NS	-0.340228	0.0816072	0.000198908	NS	-0.301657	0.0807436	0.00134972	NS
ENSMUSG00000079227.10_Ccr5	23.4764	1.05452	0.191581	3.13444e-07	UP	0.279727	0.20613	0.304068	NS	0.662699	0.209886	0.00904212	UP	0.479793	0.207984	0.0469124	NS	0.30352	0.213579	0.256372	NS	-0.145257	0.207264	0.639624	NS
ENSMUSG00000021786.12_Oxsm	223.3	0.331241	0.0601806	3.13586e-07	NS	0.0324705	0.0621667	0.727607	NS	-0.022114	0.0620343	0.820488	NS	-0.0214096	0.0629128	0.807341	NS	-0.0167511	0.0631768	0.8557	NS	-0.0825151	0.0627549	0.334103	NS
ENSMUSG00000004032.10_Gstm5	49.3974	0.522329	0.094902	3.13845e-07	NS	0.313279	0.100396	0.0082843	NS	0.346533	0.0996067	0.00367648	NS	0.360896	0.10267	0.00172288	NS	0.337876	0.101562	0.00359343	NS	0.406598	0.101235	0.000521141	NS
ENSMUSG00000060938.14_Rpl26	592.428	0.464374	0.0843771	3.14238e-07	NS	0.0744998	0.08454	0.529185	NS	0.609502	0.0849243	2.18649e-10	UP	0.309697	0.0851118	0.00114969	NS	0.528559	0.0846478	1.18437e-08	NS	0.469523	0.0848476	8.95571e-07	NS
ENSMUSG00000053044.8_Cd8b1	1.66877	2.365	0.429766	3.1504e-07	UP	1.78184	0.5132	0.00289903	UP	1.679	0.562132	0.0142281	UP	2.04672	0.573588	0.00145115	UP	1.53643	0.521436	0.0107221	UP	0.899066	0.541151	0.205373	NS
ENSMUSG00000019505.7_Ubb	499.355	0.510256	0.092726	3.15119e-07	NS	-0.39171	0.0931429	0.000239737	NS	-0.109062	0.0932897	0.397344	NS	-0.424616	0.0933153	3.79981e-05	NS	-0.402885	0.093131	0.000109044	NS	-0.354638	0.0933004	0.00109082	NS
ENSMUSG00000028367.5_Txn1	630.147	0.35517	0.0645483	3.15745e-07	NS	0.417456	0.0652882	7.6909e-09	NS	0.329426	0.0653596	1.3908e-05	NS	0.330881	0.065881	5.01589e-06	NS	0.385758	0.0656021	8.6996e-08	NS	0.387699	0.0656407	1.37503e-07	NS
ENSMUSG00000021792.15_Fam213a	515.039	0.466148	0.0847436	3.18613e-07	NS	-0.149811	0.0853115	0.167596	NS	-0.0888093	0.0856669	0.461769	NS	0.020116	0.0857779	0.868442	NS	0.0901115	0.0854967	0.416138	NS	-0.052291	0.0855649	0.688532	NS
ENSMUSG00000023968.15_Crip3	2.85305	-1.52738	0.277712	3.19914e-07	DOWN	-0.0406799	0.330896	0.942279	NS	-0.194012	0.318605	0.684168	NS	-0.0355341	0.322373	0.936792	NS	-0.827872	0.335485	0.0356515	DOWN	-0.0281442	0.308336	0.959734	NS
ENSMUSG00000024785.6_Rcl1	448.63	-0.585817	0.106563	3.24236e-07	DOWN	0.0097383	0.107221	0.957668	NS	-0.107434	0.107006	0.47723	NS	-0.234388	0.107094	0.060723	NS	-0.0852754	0.107104	0.552003	NS	-0.0620201	0.107032	0.704654	NS
ENSMUSG00000025204.10_Ndufb8	473.053	-0.385867	0.0701974	3.24962e-07	NS	-0.0696576	0.0711079	0.478929	NS	-0.0591142	0.071026	0.563225	NS	-0.0522619	0.0714735	0.5741	NS	0.0448984	0.0712484	0.64549	NS	0.182006	0.0711446	0.036592	NS
ENSMUSG00000029821.15_Dfna5	4.78899	1.34529	0.244821	3.2828e-07	UP	0.405341	0.286244	0.279397	NS	0.0205108	0.273214	0.963313	NS	0.00926441	0.278334	0.980734	NS	-0.612007	0.289166	0.0767597	NS	0.0267253	0.266329	0.955229	NS
ENSMUSG00000041219.14_Arhgap11a	12.7278	1.60341	0.291808	3.28525e-07	UP	1.5062	0.310031	1.75433e-05	UP	1.00976	0.307482	0.0064077	UP	0.790732	0.308633	0.0258199	UP	0.650013	0.31931	0.0898497	NS	0.235149	0.3024	0.598286	NS
ENSMUSG00000029326.13_Enoph1	30.0938	0.499894	0.09101	3.32087e-07	NS	-0.0585788	0.100056	0.691477	NS	0.269618	0.101299	0.0304831	NS	-0.110228	0.103109	0.394776	NS	0.184464	0.101653	0.135662	NS	-0.241199	0.101026	0.0533868	NS
ENSMUSG00000066621.12_Tecpr1	71.7965	-0.403106	0.0734002	3.33489e-07	NS	-0.325131	0.080547	0.000443241	NS	-0.270192	0.079957	0.00491546	NS	-0.498054	0.0803523	1.33751e-08	NS	-0.39612	0.0806544	9.49217e-06	NS	-0.243925	0.0799161	0.0105509	NS
ENSMUSG00000005575.16_Ube2m	377.934	0.383058	0.0697886	3.39109e-07	NS	-0.0748748	0.0704065	0.43723	NS	0.0955864	0.0708962	0.317557	NS	0.0627473	0.0713135	0.491313	NS	0.0479551	0.0708727	0.618575	NS	-0.0235801	0.0709772	0.838914	NS
ENSMUSG00000038179.13_Slamf7	7.05102	1.50062	0.273479	3.4215e-07	UP	0.865802	0.312189	0.0206489	UP	0.989242	0.308062	0.00782353	UP	1.38403	0.31789	8.42086e-05	UP	0.986675	0.326694	0.00876531	UP	0.464734	0.294492	0.232767	NS
ENSMUSG00000021728.7_Emb	5.7186	1.52178	0.277523	3.49216e-07	UP	0.34768	0.300813	0.392655	NS	0.977025	0.298132	0.00652597	UP	1.14525	0.308215	0.000883126	UP	0.615805	0.305937	0.0939039	NS	0.727145	0.297793	0.0475519	UP
ENSMUSG00000039959.13_Hip1	47.4794	0.638459	0.116481	3.53404e-07	UP	-0.285684	0.124412	0.0616211	NS	-0.191029	0.124409	0.245934	NS	-0.176855	0.125648	0.249189	NS	-0.325069	0.126506	0.0280429	NS	-0.42431	0.123984	0.00364741	NS
ENSMUSG00000024143.14_Rhoq	77.3305	0.540589	0.0986454	3.55391e-07	NS	-0.11634	0.103532	0.408007	NS	-0.130012	0.102742	0.352699	NS	0.10524	0.103973	0.422744	NS	-0.0418163	0.104749	0.778074	NS	0.0833362	0.10283	0.581102	NS
ENSMUSG00000015575.14_Atp6v0e	159.997	0.346117	0.063165	3.5607e-07	NS	0.100156	0.0651807	0.235704	NS	0.225174	0.0657207	0.00429822	NS	0.166457	0.0671931	0.0316744	NS	0.0642764	0.0661141	0.457556	NS	0.118981	0.0661603	0.165829	NS
ENSMUSG00000020257.13_Wdr82	278.56	-0.279881	0.0510769	3.5607e-07	NS	-0.1334	0.0530356	0.0378785	NS	-0.119629	0.0526281	0.0702133	NS	-0.129303	0.0532864	0.0357429	NS	-0.113089	0.053492	0.0771263	NS	-0.0831728	0.0529666	0.235574	NS
ENSMUSG00000061286.7_Exosc5	83.6238	-0.474967	0.0866996	3.58424e-07	NS	-0.387055	0.0904105	0.000181406	NS	-0.19105	0.0898744	0.0927542	NS	-0.473806	0.0909796	2.11577e-06	NS	-0.558427	0.0895156	1.2115e-08	NS	-0.16427	0.0907083	0.162387	NS
ENSMUSG00000025885.18_Myo5b	230.84	0.397784	0.0726601	3.658e-07	NS	0.0204573	0.0748089	0.867169	NS	0.168543	0.074521	0.0717597	NS	0.0397872	0.0750452	0.69246	NS	0.0503409	0.0757559	0.62561	NS	-0.0651162	0.0750197	0.551523	NS
ENSMUSG00000013707.3_Tnfaip8l2	4.38398	1.27904	0.233688	3.68244e-07	UP	0.0937276	0.2844	0.838721	NS	0.461345	0.277506	0.203086	NS	-0.252528	0.270275	0.462205	NS	-0.016161	0.283204	0.9684	NS	-0.307375	0.272972	0.421356	NS
ENSMUSG00000022901.13_Cd86	13.8354	1.11329	0.20343	3.69525e-07	UP	0.980412	0.233445	0.000244601	UP	0.911311	0.228278	0.000736257	UP	1.12292	0.235744	1.57782e-05	UP	0.847551	0.231312	0.00121033	UP	0.428025	0.227723	0.144396	NS
ENSMUSG00000027479.14_Mapre1	248.326	0.319418	0.0583998	3.75761e-07	NS	0.0135903	0.0601376	0.891107	NS	0.13464	0.0606327	0.0779613	NS	0.202112	0.0619564	0.00381926	NS	0.204477	0.0614784	0.00360258	NS	0.0324089	0.0608819	0.731344	NS
ENSMUSG00000054690.17_Emcn	21.2686	0.764951	0.139886	3.77918e-07	UP	-0.384588	0.146481	0.0292795	NS	0.00782668	0.149839	0.975558	NS	0.0856308	0.155277	0.679041	NS	0.0129355	0.151652	0.954111	NS	-0.0810176	0.149967	0.727048	NS
ENSMUSG00000078695.8_Cisd3	254.13	0.457202	0.0836114	3.7814e-07	NS	0.160702	0.0853663	0.135677	NS	0.289662	0.0855317	0.00482928	NS	0.386253	0.0861885	5.02909e-05	NS	0.286985	0.0854639	0.0032612	NS	0.276018	0.0855125	0.00650043	NS
ENSMUSG00000029759.9_Pon3	484.019	0.317507	0.0580922	3.83352e-07	NS	0.181697	0.0591936	0.00952022	NS	0.253104	0.0591135	0.000271888	NS	0.145262	0.0593695	0.0340878	NS	0.362821	0.0597742	3.08947e-08	NS	0.102449	0.0592456	0.18532	NS
ENSMUSG00000095115.2_Itpripl2	49.3791	0.680181	0.124449	3.83352e-07	UP	0.0021679	0.130079	0.992946	NS	0.178808	0.130375	0.308148	NS	0.158703	0.132872	0.335923	NS	-0.200462	0.132841	0.22512	NS	-0.30169	0.130313	0.0622614	NS
ENSMUSG00000071076.6_Jund	311.52	0.58548	0.107179	3.89402e-07	UP	0.254735	0.107759	0.053148	NS	0.460408	0.108333	0.000302911	NS	0.0244433	0.108213	0.87353	NS	0.199861	0.108003	0.127358	NS	-0.0551222	0.108329	0.743825	NS
ENSMUSG00000031445.5_Proz	3281.29	-0.339678	0.0622213	3.96844e-07	NS	-0.0525724	0.0623338	0.549692	NS	0.0659512	0.0623671	0.451278	NS	0.16316	0.0624424	0.0227974	NS	0.0531356	0.0623483	0.520963	NS	0.041649	0.0623547	0.657198	NS
ENSMUSG00000035585.16_Tsen34	76.2726	-0.383358	0.0702318	3.98219e-07	NS	0.104594	0.0748852	0.28751	NS	-0.0350526	0.0746673	0.760508	NS	-0.156423	0.0770838	0.0842496	NS	0.0842156	0.0752505	0.385417	NS	0.202884	0.0755872	0.0273708	NS
ENSMUSG00000027215.13_Cd82	416.862	-0.382339	0.0700788	4.03928e-07	NS	-0.0731001	0.0707689	0.451399	NS	-0.220874	0.0707928	0.0100133	NS	-0.231022	0.0712605	0.00405208	NS	-0.356096	0.0708321	5.64611e-06	NS	-0.101941	0.0709903	0.284987	NS
ENSMUSG00000027356.8_Fermt1	5.8975	1.60953	0.295059	4.05748e-07	UP	0.0932489	0.306952	0.851982	NS	0.515878	0.306776	0.197431	NS	0.673336	0.300342	0.054191	NS	0.114881	0.34718	0.818495	NS	-0.0669478	0.306589	0.899107	NS
ENSMUSG00000070691.10_Runx3	3.72061	1.53765	0.28199	4.10325e-07	UP	1.0714	0.344989	0.00861838	UP	0.920582	0.338148	0.0266471	UP	0.502742	0.337782	0.220162	NS	0.372401	0.344947	0.403799	NS	0.967782	0.345761	0.0205358	UP
ENSMUSG00000059475.13_Zfp426	73.5862	0.408959	0.0750066	4.11294e-07	NS	0.661404	0.0827074	2.62597e-13	UP	0.282522	0.081922	0.0040251	NS	0.525029	0.086014	2.2346e-08	NS	0.458513	0.08552	1.18628e-06	NS	0.329728	0.0841772	0.000736253	NS
ENSMUSG00000052560.15_Cpne8	18.327	1.03516	0.189863	4.11382e-07	UP	-0.132827	0.199461	0.647585	NS	0.38726	0.19961	0.129484	NS	0.603357	0.202081	0.00853983	UP	-0.161955	0.205895	0.557351	NS	-0.0373615	0.201551	0.914274	NS
ENSMUSG00000023277.12_Twf2	9.24325	0.85238	0.156349	4.11822e-07	UP	0.306913	0.192044	0.215843	NS	0.586934	0.193679	0.0127298	UP	-0.00218115	0.183658	0.993109	NS	-0.315607	0.203623	0.210837	NS	-0.0781299	0.183086	0.78939	NS
ENSMUSG00000031060.16_Rbm10	130.174	-0.345262	0.0633298	4.11822e-07	NS	-0.0526122	0.0673644	0.582937	NS	0.0403105	0.0668657	0.687837	NS	-0.241118	0.0678382	0.00152033	NS	-0.178987	0.0673542	0.0226652	NS	-0.0269558	0.0669706	0.802163	NS
ENSMUSG00000013921.15_Clip3	8.35463	1.02505	0.188071	4.14903e-07	UP	0.3357	0.198968	0.187672	NS	-0.0973771	0.219006	0.773979	NS	0.167605	0.224863	0.565553	NS	-0.346456	0.212382	0.185288	NS	-0.258103	0.205459	0.359837	NS
ENSMUSG00000040711.7_Sh3pxd2b	12.2661	1.22333	0.224465	4.15247e-07	UP	-0.0402572	0.24662	0.920776	NS	0.289582	0.246689	0.39515	NS	-0.19313	0.24511	0.541272	NS	-0.159051	0.248438	0.639644	NS	-0.567929	0.237263	0.052717	NS
ENSMUSG00000042759.12_Apobr	10.8534	0.884975	0.162381	4.15247e-07	UP	0.260899	0.187409	0.289514	NS	0.358613	0.18693	0.134278	NS	0.245415	0.189089	0.291879	NS	0.227552	0.189169	0.346654	NS	-0.213408	0.1819	0.397734	NS
ENSMUSG00000047747.10_Rnf150	14.9789	0.803954	0.147555	4.18503e-07	UP	0.0922094	0.163532	0.704398	NS	-0.0984134	0.165993	0.693164	NS	0.0538493	0.169579	0.820081	NS	0.187491	0.171538	0.397134	NS	-0.133377	0.164629	0.581184	NS
ENSMUSG00000032372.14_Plscr2	160.582	0.393986	0.0723201	4.19851e-07	NS	-0.0514284	0.0742174	0.631458	NS	0.113081	0.0746507	0.253647	NS	0.132627	0.0752439	0.139405	NS	0.196252	0.0762395	0.0277394	NS	-0.0451094	0.0755482	0.695986	NS
ENSMUSG00000036943.9_Rab8b	26.866	0.88468	0.162412	4.21182e-07	UP	-0.185246	0.173372	0.435366	NS	0.193739	0.173597	0.422143	NS	0.120954	0.176216	0.598718	NS	-0.0858856	0.175381	0.726786	NS	-0.125353	0.171064	0.622628	NS
ENSMUSG00000039552.14_Rsph4a	8.80566	2.88425	0.529536	4.2186e-07	UP	-3.56439	0.488759	3.40119e-11	DOWN	-0.524128	0.445206	0.39366	NS	-1.43402	0.448971	0.00467041	DOWN	-0.190629	0.468702	0.773959	NS	-1.55937	0.459165	0.00394363	DOWN
ENSMUSG00000001334.9_Fndc5	3.43176	1.27845	0.234734	4.2224e-07	UP	0.665176	0.277231	0.0492469	UP	0.726234	0.305496	0.0564252	NS	0.911074	0.328945	0.0153452	UP	0.349855	0.303595	0.370234	NS	-0.248298	0.293652	0.562087	NS
ENSMUSG00000031360.14_Ctps2	74.9542	0.548713	0.100746	4.2224e-07	NS	0.170103	0.105231	0.21011	NS	0.27447	0.104903	0.0338512	NS	0.303822	0.107297	0.0130968	NS	0.235511	0.107052	0.0644977	NS	0.0866412	0.106312	0.579089	NS
ENSMUSG00000006362.16_Cbfa2t3	32.9653	0.624505	0.114668	4.22482e-07	UP	-0.31786	0.125731	0.0367403	NS	-0.412393	0.124122	0.0057864	NS	-0.458617	0.126827	0.00123896	NS	-0.255173	0.128668	0.0995343	NS	-0.512846	0.12501	0.000381718	NS
ENSMUSG00000031133.12_Arhgef6	28.4262	0.61407	0.112758	4.22865e-07	UP	0.346788	0.128657	0.0248913	NS	0.326156	0.127786	0.0388894	NS	0.395647	0.128327	0.00646955	NS	0.240247	0.128483	0.122957	NS	0.223199	0.125643	0.171804	NS
ENSMUSG00000032382.14_Snx1	112.126	0.302829	0.0556135	4.24223e-07	NS	0.230871	0.0613642	0.0011411	NS	0.435025	0.0616943	4.25248e-10	NS	0.188977	0.0629523	0.00817395	NS	0.441079	0.0630669	1.39185e-10	NS	0.260089	0.061825	0.000259261	NS
ENSMUSG00000049382.9_Krt8	638.111	0.709096	0.130269	4.28562e-07	UP	0.76422	0.130886	1.6136e-07	UP	0.638408	0.130823	2.72065e-05	UP	0.441385	0.130855	0.00271241	NS	0.235488	0.131035	0.139767	NS	0.135613	0.13084	0.465498	NS
ENSMUSG00000027082.15_Tfpi	37.7178	0.564292	0.103713	4.34241e-07	NS	-0.29459	0.112456	0.0296925	NS	-0.155172	0.112762	0.306507	NS	0.18275	0.117149	0.196334	NS	0.0843908	0.115222	0.58737	NS	-0.0666559	0.112766	0.699415	NS
ENSMUSG00000038181.16_Chpf2	109.675	-0.539306	0.099187	4.4288e-07	NS	-0.236478	0.102291	0.0595894	NS	-0.328819	0.101276	0.00710379	NS	-0.733696	0.10222	3.66396e-11	DOWN	-0.577866	0.101906	2.59033e-07	NS	-0.306838	0.101426	0.0113679	NS
ENSMUSG00000032076.19_Cadm1	266.754	0.404889	0.074473	4.43971e-07	NS	-0.0520318	0.0755358	0.633376	NS	0.107151	0.0756446	0.290899	NS	0.0311358	0.0764153	0.767946	NS	0.248637	0.0766275	0.00457938	NS	-0.00827134	0.0760715	0.951548	NS
ENSMUSG00000004054.8_Map3k11	199.286	-0.351426	0.064653	4.46583e-07	NS	-0.172469	0.0667221	0.032188	NS	-0.341458	0.0668399	1.03958e-05	NS	-0.580117	0.0672558	1.27563e-15	NS	-0.484338	0.0670846	3.28235e-11	NS	-0.364711	0.0670355	1.38688e-06	NS
ENSMUSG00000073889.10_Il11ra1	126.504	-0.584928	0.107617	4.47005e-07	NS	-0.451418	0.108965	0.000302614	NS	-0.210869	0.109065	0.130827	NS	-0.321163	0.110081	0.010349	NS	-0.466025	0.108429	0.000121179	NS	-0.203687	0.108788	0.146263	NS
ENSMUSG00000029713.15_Gnb2	410.536	-0.331602	0.0610234	4.49956e-07	NS	-0.190646	0.0620765	0.0094905	NS	-0.131108	0.0620797	0.0952885	NS	-0.322353	0.062232	2.41697e-06	NS	-0.289996	0.0621123	2.69789e-05	NS	-0.158246	0.0621003	0.0374089	NS
ENSMUSG00000000561.14_Wdr77	138.796	-0.337218	0.0620602	4.50413e-07	NS	0.035311	0.0658096	0.719954	NS	0.139818	0.0653562	0.0904897	NS	0.107521	0.0669835	0.182126	NS	-0.00313631	0.0675023	0.974212	NS	-0.0699814	0.0658444	0.452054	NS
ENSMUSG00000031093.14_Dock11	9.76193	1.04992	0.193253	4.5225e-07	UP	0.434347	0.221943	0.118512	NS	0.439662	0.220257	0.117483	NS	0.932574	0.225793	0.000200095	UP	0.794008	0.233269	0.00282264	UP	0.0641951	0.216267	0.85751	NS
ENSMUSG00000015478.13_Rnf5	247.791	-0.375765	0.069177	4.54449e-07	NS	0.319482	0.0706952	7.212e-05	NS	0.0676307	0.0707812	0.501013	NS	0.144211	0.0721803	0.0895996	NS	0.0848536	0.071202	0.351381	NS	0.251126	0.0714206	0.00276813	NS
ENSMUSG00000034810.7_Scn7a	3.37245	1.60841	0.29612	4.54973e-07	UP	0.109869	0.325142	0.834386	NS	0.616843	0.333637	0.151205	NS	0.476137	0.323195	0.225343	NS	0.275508	0.351806	0.559304	NS	0.225928	0.309452	0.624296	NS
ENSMUSG00000035279.8_Ssc5d	4.24523	1.35209	0.248975	4.57234e-07	UP	0.52381	0.294034	0.160733	NS	0.293561	0.308143	0.502478	NS	0.418826	0.303974	0.260341	NS	-0.276392	0.301313	0.485153	NS	-0.275023	0.299165	0.524283	NS
[truncated: 12,278 more rows]

## Sheet: AgingGeneList
Aging differential expression gene lists
	total number of genes	Group name explanation
[truncated: 4,084 more rows]

## Sheet: Calories
	total number of genes	Group name explanation
[truncated: 1,236 more rows]

## Sheet: Fasting
	total number of genes	Group name explanation
[truncated: 162 more rows]

[truncated: 1 more sheets: Timing]
