# Supplementary material for: Circadian alignment of early onset caloric restriction promotes longevity in male C57BL/6J mice
Source: Science. Author manuscript; Available in PMC 2022 Jul 7. (PMC9262309; doi:10.1126/science.abk0297)
Supplement: Supplemental Data table 3 [file NIHMS1820506-supplement-Supplemental_Data_table_3.xlsx]

## Sheet: AL_6mo
Raw count data for all 6 feeding conditons and 2 ages (each condition is in a separate tab). Columns represent different timepoints
Liver gene expression for biological duplicates (A and B), collected every 4h for two days (time points 0 to 44 hours), in constant darkness
Gene	AL_00A	AL_04A	AL_08A	AL_12A	AL_16A	AL_20A	AL_24A	AL_28A	AL_32A	AL_36A	AL_40A	AL_44A	AL_00B	AL_04B	AL_08B	AL_12B	AL_16B	AL_20B	AL_24B	AL_28B	AL_32B	AL_36B	AL_40B	AL_44B
ENSMUSG00000000001.4_Gnai3	582	529	812	610	907	666	474	632	612	809	878	886	1242	1776	1603	1574	1288	1687	2084	1783	1649	877	1601	1609
ENSMUSG00000000003.15_Pbsn	0	0	0	0	0	0	0	0	0	0	0	0	0	0	0	0	0	0	0	0	0	0	0	0
ENSMUSG00000000028.14_Cdc45	7	8	9	13	9	10	4	5	4	8	5	8	16	20	14	18	16	26	18	14	13	7	9	21
ENSMUSG00000000037.16_Scml2	0	1	1	0	0	1	0	0	0	0	0	0	0	0	3	0	0	1	0	0	0	0	1	1
ENSMUSG00000000049.11_Apoh	8890	8415	11914	12843	13141	9009	8697	11646	17007	12607	15929	12540	18485	27936	23047	19041	19272	22837	28489	27067	25739	15436	27198	21293
ENSMUSG00000000056.7_Narf	123	219	538	443	316	161	144	214	464	446	298	233	274	466	812	789	432	454	417	464	913	504	560	450
ENSMUSG00000000058.6_Cav2	20	25	40	25	25	29	11	27	26	35	30	31	24	44	23	25	27	40	56	44	34	15	17	32
ENSMUSG00000000078.7_Klf6	86	77	71	52	77	74	80	94	132	73	74	55	108	160	101	89	111	150	196	202	138	68	75	128
ENSMUSG00000000085.16_Scmh1	56	77	72	86	65	54	66	87	83	80	56	65	99	192	162	79	107	141	208	170	168	94	152	132
ENSMUSG00000000088.7_Cox5a	363	467	598	671	521	399	420	494	963	675	544	575	1050	1367	1098	510	973	1071	1245	1400	1217	709	1484	1234
ENSMUSG00000000093.6_Tbx2	13	13	31	15	8	10	19	13	34	21	14	17	29	31	44	20	31	45	56	55	31	33	32	44
ENSMUSG00000000094.12_Tbx4	0	0	1	0	0	0	0	2	0	0	0	1	0	0	0	0	0	1	1	1	2	0	1	1
ENSMUSG00000000103.12_Zfy2	0	0	0	0	0	0	0	0	0	0	0	0	0	0	0	0	0	0	0	0	0	0	0	0
ENSMUSG00000000120.6_Ngfr	35	21	46	14	17	19	38	35	33	18	10	28	46	78	53	17	14	57	74	77	43	23	20	68
ENSMUSG00000000125.5_Wnt3	0	0	0	0	0	0	0	0	0	0	0	0	0	0	0	0	0	0	0	0	0	0	0	0
ENSMUSG00000000126.11_Wnt9a	2	6	3	3	5	0	2	6	5	3	6	1	1	2	7	6	2	10	5	6	5	7	16	4
ENSMUSG00000000127.14_Fer	55	63	92	61	55	83	49	62	61	62	56	60	85	159	114	82	81	142	185	140	153	70	66	139
ENSMUSG00000000131.15_Xpo6	303	283	416	317	347	276	310	343	350	336	299	356	490	822	685	366	489	642	947	798	757	389	621	641
ENSMUSG00000000134.17_Tfe3	221	178	240	157	212	180	213	233	216	206	194	265	350	561	410	194	301	507	580	586	443	185	401	455
ENSMUSG00000000142.15_Axin2	74	102	107	36	65	62	105	107	78	71	79	94	210	242	204	44	80	230	289	258	184	95	92	117
ENSMUSG00000000148.17_Brat1	45	50	66	53	44	32	54	56	52	73	33	56	102	168	145	49	115	136	171	154	151	88	163	119
ENSMUSG00000000149.10_Gna12	381	441	738	491	597	422	456	488	609	575	598	534	670	1437	1593	583	1356	1315	1303	1152	1775	805	1568	1307
ENSMUSG00000000154.16_Slc22a18	230	263	398	360	296	208	363	365	441	407	301	280	536	813	663	212	618	825	861	812	917	525	873	651
ENSMUSG00000000157.15_Itgb2l	0	0	0	0	0	0	0	0	0	0	0	0	0	0	0	0	0	0	0	0	0	0	0	0
ENSMUSG00000000159.15_Igsf5	130	138	210	144	172	164	177	146	167	192	212	166	261	360	314	240	220	298	307	379	330	174	305	279
ENSMUSG00000000167.14_Pih1d2	2	3	3	2	6	0	0	4	3	1	5	6	6	9	4	4	5	8	9	3	3	2	9	6
ENSMUSG00000000168.9_Dlat	492	636	779	636	649	550	459	724	659	588	637	673	1306	1594	1182	1071	886	1366	2138	2183	1430	670	1063	1293
ENSMUSG00000000171.5_Sdhd	586	724	955	947	975	612	648	821	1232	1009	951	916	1579	2293	1798	1352	1700	2171	2508	2294	2133	1302	2301	2218
ENSMUSG00000000182.9_Fgf23	0	0	0	0	0	0	0	0	0	0	0	0	0	0	0	0	0	0	0	0	0	0	0	0
ENSMUSG00000000183.6_Fgf6	0	0	0	0	0	0	0	0	0	0	0	0	0	0	0	0	0	0	0	0	0	0	0	0
ENSMUSG00000000184.12_Ccnd2	92	84	137	79	124	111	78	82	142	109	104	130	149	132	101	92	118	219	218	136	130	65	88	126
ENSMUSG00000000194.13_Gpr107	143	157	173	164	163	133	170	171	172	200	122	158	215	365	289	159	227	343	388	349	336	196	313	329
ENSMUSG00000000197.7_Nalcn	0	0	1	0	1	1	0	2	0	0	2	0	0	0	0	0	1	0	0	1	1	0	0	1
ENSMUSG00000000202.9_Btbd17	0	0	0	0	0	0	0	0	0	0	0	0	0	0	0	0	0	0	0	0	0	0	0	0
ENSMUSG00000000204.16_Slfn4	3	3	3	0	1	2	1	0	3	0	2	1	4	8	2	2	2	5	5	8	2	1	2	4
ENSMUSG00000000214.11_Th	0	0	0	0	0	0	0	0	0	0	0	0	0	0	0	0	0	0	0	0	0	0	0	0
ENSMUSG00000000215.11_Ins2	0	0	0	0	0	0	0	0	0	0	0	0	0	0	0	0	0	0	0	0	0	0	0	0
ENSMUSG00000000216.8_Scnn1g	0	0	0	0	0	0	0	0	0	0	0	0	0	1	0	0	0	0	0	0	0	1	0	0
ENSMUSG00000000223.13_Drp2	0	1	0	0	0	0	0	0	0	0	0	1	0	0	0	0	0	0	0	0	0	0	0	1
ENSMUSG00000000244.17_Tspan32	2	0	2	1	0	4	3	2	14	1	1	0	2	9	6	2	5	3	9	6	11	0	4	10
ENSMUSG00000000247.11_Lhx2	21	32	24	13	20	26	34	27	29	13	21	23	57	80	48	30	34	60	75	77	47	21	59	67
ENSMUSG00000000248.16_Clec2g	0	2	0	0	0	0	0	0	0	0	0	0	0	0	0	0	0	0	1	0	0	0	0	0
ENSMUSG00000000253.13_Gmpr	6	3	3	1	3	2	4	4	6	4	2	3	5	5	3	1	2	5	13	11	3	1	3	6
ENSMUSG00000000263.15_Glra1	0	0	0	0	0	0	0	0	0	0	0	0	0	0	0	0	0	0	0	0	0	0	0	0
ENSMUSG00000000266.11_Mid2	69	69	98	40	76	69	50	55	74	71	73	67	83	169	130	93	112	92	196	144	139	75	128	139
ENSMUSG00000000275.16_Trim25	606	457	683	506	895	557	671	664	581	679	665	752	759	1562	1652	742	865	1591	1933	1405	1486	778	1246	981
ENSMUSG00000000276.11_Dgke	23	13	25	15	20	17	22	18	19	18	15	16	23	47	41	43	31	38	57	69	29	29	33	52
ENSMUSG00000000278.10_Scpep1	305	253	482	305	332	273	287	359	373	359	300	303	460	668	694	428	326	556	790	813	631	350	449	473
ENSMUSG00000000282.12_Mnt	117	93	141	100	159	90	102	83	127	150	109	78	177	177	200	66	297	207	185	223	173	86	275	342
ENSMUSG00000000290.13_Itgb2	46	35	59	35	27	43	35	23	47	42	40	37	77	119	41	46	58	153	131	127	68	44	49	98
ENSMUSG00000000295.13_Hddc2	5	5	3	7	8	4	2	7	14	9	6	1	4	11	6	10	6	12	7	5	7	6	7	11
ENSMUSG00000000296.8_Tpd52l1	16	21	58	46	31	16	22	32	55	42	40	19	56	104	84	65	76	59	82	87	81	75	95	63
ENSMUSG00000000301.16_Pemt	1316	1277	1775	1894	1694	986	1301	1628	2479	2012	1633	1598	2165	3277	2871	1429	2419	3002	3260	3819	3376	2010	3671	2665
ENSMUSG00000000303.12_Cdh1	534	411	543	236	466	757	708	646	472	655	607	823	764	1370	689	348	616	839	1462	1554	838	304	1128	1306
ENSMUSG00000000305.12_Cdh4	11	8	8	8	7	3	3	6	6	4	9	3	5	7	7	2	4	3	13	11	16	3	1	5
ENSMUSG00000000308.14_Ckmt1	1	1	1	0	0	0	0	0	0	0	0	0	0	1	0	0	0	1	0	2	1	1	0	0
ENSMUSG00000000317.11_Bcl6b	10	12	18	12	14	16	14	15	37	14	13	16	20	18	29	11	12	26	41	19	37	12	11	17
ENSMUSG00000000318.16_Clec10a	1	3	3	2	3	1	2	0	3	0	3	0	8	8	3	3	3	6	7	5	4	3	0	7
ENSMUSG00000000320.10_Alox12	5	5	5	4	3	5	4	10	11	2	7	5	6	9	8	4	3	11	18	10	9	2	7	7
ENSMUSG00000000325.15_Arvcf	71	66	104	94	62	58	82	113	125	89	74	85	157	220	201	88	161	200	273	276	195	138	178	260
ENSMUSG00000000326.12_Comt	5929	4739	6276	4170	4986	5153	5944	5092	4411	5357	3944	8169	10174	14086	9839	4062	7409	9351	14800	15030	9694	4262	12866	13179
ENSMUSG00000000339.14_Rtca	39	38	77	65	55	36	48	64	80	66	61	55	79	138	104	85	77	87	122	96	144	70	101	84
ENSMUSG00000000340.10_Dbt	412	491	734	667	862	789	448	573	737	917	1163	821	1057	1543	1318	1410	1504	1617	1891	1248	1810	1253	1902	1684
ENSMUSG00000000346.8_Dazap2	816	758	1092	863	767	670	829	1003	1215	992	854	769	1484	2223	1795	1046	1212	1650	2332	2303	2097	1090	1614	1693
ENSMUSG00000000355.13_Mcts1	109	104	134	157	197	140	84	137	182	180	176	188	230	354	281	309	284	331	339	384	330	197	359	366
ENSMUSG00000000359.3_Rem1	1	4	1	1	3	3	1	2	2	3	2	6	5	4	7	2	3	11	8	2	8	3	8	9
ENSMUSG00000000365.8_Rnf17	0	0	0	0	0	0	0	0	1	1	0	0	1	1	2	0	1	2	1	2	0	0	1	0
ENSMUSG00000000374.8_Trappc10	155	153	206	164	214	162	167	159	141	222	203	217	292	450	343	203	324	502	530	417	430	260	386	393
ENSMUSG00000000378.15_Ccm2	78	72	88	82	94	61	81	89	110	104	77	68	114	192	171	51	152	162	168	185	153	92	179	162
ENSMUSG00000000381.10_Wap	0	0	0	0	0	0	0	0	0	0	0	0	0	0	0	0	0	0	0	0	0	0	0	0
ENSMUSG00000000384.15_Tbrg4	159	178	262	266	202	157	187	202	242	330	214	184	282	444	419	223	395	347	542	449	491	311	487	443
ENSMUSG00000000385.7_Tmprss2	10	10	21	19	28	15	15	34	23	20	25	33	22	42	32	27	56	53	48	58	29	20	50	46
ENSMUSG00000000386.14_Mx1	11	7	11	10	5	11	9	11	10	7	7	5	17	55	30	23	33	23	50	42	34	17	24	42
ENSMUSG00000000392.17_Fap	1	0	1	3	0	4	2	1	3	1	1	2	6	5	5	4	4	8	5	6	8	3	4	11
ENSMUSG00000000394.15_Gcg	0	0	0	0	0	0	0	0	0	0	0	0	0	0	0	0	0	0	0	0	0	0	0	0
ENSMUSG00000000399.10_Ndufa9	330	387	594	528	567	373	371	465	671	615	621	509	785	1050	898	773	814	1007	1212	1212	1063	794	1229	1044
ENSMUSG00000000402.2_Egfl6	0	1	0	1	1	0	0	6	2	0	0	1	0	0	0	0	0	2	1	2	2	2	0	2
ENSMUSG00000000409.14_Lck	8	3	6	6	4	7	7	4	9	4	5	10	15	10	6	6	5	10	13	12	8	8	11	16
ENSMUSG00000000411.7_Tssk3	0	0	0	0	0	0	0	0	0	0	0	0	0	0	0	1	0	0	0	0	1	0	0	0
ENSMUSG00000000416.16_Cttnbp2	6	3	9	2	2	5	1	4	0	4	0	0	6	2	7	6	5	10	10	6	2	3	7	6
ENSMUSG00000000420.15_Galnt1	243	233	368	272	369	338	225	270	299	409	423	363	458	733	514	509	524	709	771	638	599	351	577	682
ENSMUSG00000000435.1_Myf5	0	0	0	0	0	0	0	0	0	0	0	0	0	0	0	0	0	0	0	0	0	0	0	0
ENSMUSG00000000439.9_Mkrn2	59	80	120	111	87	63	75	98	112	127	98	79	153	255	206	129	152	188	204	195	245	127	176	169
ENSMUSG00000000440.12_Pparg	63	58	140	68	27	35	23	32	50	48	23	31	35	96	82	90	54	127	126	68	74	33	69	85
ENSMUSG00000000441.17_Raf1	536	541	717	492	766	556	492	675	675	624	728	753	1181	1546	1161	658	1131	1396	1900	1907	1217	600	1611	1919
ENSMUSG00000000486.13_Sept1	14	11	13	14	7	10	12	17	19	6	14	12	7	33	11	13	7	10	25	35	24	11	4	27
ENSMUSG00000000489.6_Pdgfb	3	11	15	12	5	5	13	7	6	11	6	10	22	21	7	5	9	18	25	18	5	5	7	14
ENSMUSG00000000530.16_Acvrl1	18	8	22	18	14	18	18	14	22	14	23	11	16	30	20	12	20	31	41	39	19	20	17	28
ENSMUSG00000000531.4_Grasp	9	10	12	12	6	8	8	13	14	13	5	10	14	15	13	10	7	12	22	24	15	13	7	7
ENSMUSG00000000532.10_Acvr1b	50	102	150	132	79	64	78	102	171	97	93	67	116	252	338	115	158	143	209	216	341	145	223	172
ENSMUSG00000000538.18_Tom1l2	197	276	378	341	274	164	168	268	323	277	172	273	353	562	572	300	465	510	597	656	676	323	570	587
ENSMUSG00000000544.14_Gpa33	0	0	0	0	0	0	0	0	0	0	0	0	0	0	0	0	0	0	0	0	0	0	0	0
ENSMUSG00000000552.9_Zfp385a	149	181	205	109	124	91	160	107	164	98	98	145	243	350	193	116	261	380	425	377	200	96	237	358
ENSMUSG00000000555.7_Itga5	250	254	166	156	274	234	351	259	179	219	255	403	514	691	395	131	380	722	920	835	335	231	570	614
ENSMUSG00000000560.9_Gabra2	0	0	0	0	0	0	0	0	0	0	0	0	0	0	0	0	0	0	0	0	0	0	0	0
ENSMUSG00000000561.14_Wdr77	178	128	216	165	166	162	149	187	194	283	228	158	314	394	387	304	279	349	426	361	429	227	335	339
ENSMUSG00000000562.5_Adora3	0	0	0	0	0	1	0	0	1	0	0	0	2	2	0	0	0	3	0	0	2	0	0	1
ENSMUSG00000000563.17_Atp5f1	909	1067	1464	1373	1584	1309	864	1312	1924	1672	1987	1569	2165	2965	2382	2114	2259	2509	2873	2994	2713	1622	3027	2674
ENSMUSG00000000567.5_Sox9	67	50	46	23	54	57	94	76	48	47	66	89	119	120	102	26	95	129	274	132	98	48	124	106
ENSMUSG00000000568.15_Hnrnpd	279	395	575	518	441	314	299	472	654	559	502	321	516	927	889	784	638	512	884	903	970	557	577	793
ENSMUSG00000000579.14_Dynlt1c	1	1	1	0	0	0	1	0	1	1	1	1	1	2	1	0	2	0	1	1	2	0	2	1
ENSMUSG00000000581.8_C1d	144	111	187	179	162	134	111	176	282	161	203	184	266	416	300	322	257	302	393	405	326	184	313	355
ENSMUSG00000000594.7_Gm2a	1535	1182	2086	1662	1748	1107	1200	1336	1971	1600	1496	1324	1883	3175	2399	2057	2605	3068	3893	3010	2878	1723	3152	3138
ENSMUSG00000000600.15_Krit1	169	117	169	132	227	201	125	113	145	160	249	221	327	508	329	301	400	478	510	458	366	231	503	471
ENSMUSG00000000605.9_Clcn4	468	452	655	480	629	520	475	521	574	645	619	579	781	1341	1055	1045	871	1194	1403	1275	1241	722	1139	1148
ENSMUSG00000000606.15_Vmn2r88	0	0	0	0	0	0	0	0	0	0	0	0	0	0	0	0	0	0	0	0	0	0	0	0
ENSMUSG00000000617.14_Grm6	0	0	0	0	0	0	0	0	0	0	0	0	0	0	0	0	0	0	0	0	0	0	0	1
ENSMUSG00000000627.15_Sema4f	0	0	0	0	1	0	1	2	0	2	0	1	0	3	1	0	0	0	2	1	1	1	2	1
ENSMUSG00000000628.10_Hk2	9	9	15	7	11	15	13	9	10	13	9	9	13	21	10	13	17	41	29	22	11	10	6	24
ENSMUSG00000000631.20_Myo18a	562	791	1030	938	870	646	878	746	1062	1150	925	722	890	1908	1827	778	1119	1485	1793	1569	1981	1107	1431	1356
ENSMUSG00000000632.13_Sez6	0	0	0	0	0	1	0	0	0	1	0	0	0	0	0	0	0	0	0	0	0	1	0	0
ENSMUSG00000000673.8_Haao	2116	2434	3224	3483	2630	1839	2158	2890	4189	3343	2447	2793	4758	6705	5167	2220	4691	5746	7308	7063	6491	3410	6822	5869
ENSMUSG00000000682.7_Cd52	31	23	40	19	20	23	24	17	43	26	19	20	42	59	28	23	31	55	58	56	38	24	35	57
ENSMUSG00000000686.11_Abhd15	101	93	172	158	124	103	115	89	115	213	134	156	161	280	312	123	264	407	376	238	406	334	302	344
ENSMUSG00000000690.5_Hoxb6	2	0	0	0	1	0	0	2	0	0	0	0	2	1	1	0	2	1	1	1	1	0	1	1
ENSMUSG00000000693.10_Loxl3	12	16	26	3	19	10	12	14	15	20	10	11	25	32	20	16	23	21	19	25	22	17	23	23
ENSMUSG00000000701.8_Tcl1b5	0	0	0	0	0	0	0	0	0	0	0	0	0	0	0	0	0	0	0	0	0	0	0	0
ENSMUSG00000000706.15_Btn1a1	0	0	0	0	0	0	0	0	0	0	0	0	0	0	0	0	0	0	0	0	0	0	0	0
ENSMUSG00000000708.14_Kat2b	470	477	787	579	663	543	489	693	706	685	800	630	960	1733	1668	1477	879	1178	1740	1871	1710	985	1256	1254
ENSMUSG00000000711.3_Rab5b	546	555	866	603	584	487	494	645	654	655	503	641	771	1290	1139	711	761	1019	1410	1276	1232	630	988	1125
ENSMUSG00000000724.10_Cryba1	0	0	0	0	0	0	0	0	0	0	0	0	0	0	0	0	0	0	0	0	0	1	0	0
ENSMUSG00000000730.13_Dnmt3l	0	0	0	0	0	0	0	0	0	0	0	0	0	0	0	0	0	0	0	0	0	0	0	0
ENSMUSG00000000731.15_Aire	0	0	0	0	0	0	0	0	0	0	0	0	0	0	0	0	1	0	0	0	2	0	0	0
ENSMUSG00000000732.9_Icosl	5	5	9	3	1	8	3	4	7	4	12	9	16	25	10	9	17	17	23	23	9	10	11	16
ENSMUSG00000000738.18_Spg7	133	182	270	220	197	151	138	181	227	260	187	206	276	430	342	235	338	437	531	444	396	210	462	433
ENSMUSG00000000739.14_Sult5a1	32	44	47	60	51	70	68	86	77	144	48	63	111	198	111	113	59	66	132	200	165	86	166	114
ENSMUSG00000000740.12_Rpl13	284	267	359	346	339	242	264	383	649	462	348	342	585	672	705	286	607	562	695	815	676	416	823	688
ENSMUSG00000000743.9_Chmp1a	148	170	246	231	158	115	155	224	308	256	194	151	305	532	466	199	318	434	553	524	512	278	383	392
ENSMUSG00000000751.13_Rpa1	146	159	231	164	169	154	129	171	185	249	191	189	266	376	311	202	262	434	461	421	386	187	323	393
ENSMUSG00000000753.15_Serpinf1	4018	4375	6098	5449	5545	3676	4280	5184	6709	5816	5023	5120	7805	11203	9212	6071	7821	8766	11074	11228	10648	6241	11540	8542
ENSMUSG00000000759.14_Tubgcp3	104	114	127	103	143	113	136	125	153	138	108	132	257	402	286	199	280	299	454	434	301	201	359	396
ENSMUSG00000000766.18_Oprm1	0	0	0	0	0	0	0	0	0	0	0	0	0	0	0	0	0	0	0	0	0	0	0	0
ENSMUSG00000000776.12_Polr3d	48	54	53	58	46	38	47	51	57	87	65	57	68	128	74	82	61	84	156	93	85	71	78	97
ENSMUSG00000000782.15_Tcf7	34	31	59	30	39	40	43	46	52	28	25	43	62	103	94	67	59	81	89	96	98	45	87	66
ENSMUSG00000000787.12_Ddx3x	1127	1130	1692	1222	1776	1558	1193	1276	1082	1701	2220	1797	2250	3770	3088	2904	2166	3376	4435	3275	3341	1976	2869	3216
ENSMUSG00000000791.9_Il12rb1	0	8	8	11	5	2	4	6	10	18	3	3	8	10	21	24	9	5	9	8	30	15	7	10
ENSMUSG00000000792.2_Slc5a5	0	0	0	0	0	0	0	0	0	0	0	0	0	0	0	0	0	0	0	0	1	0	0	0
ENSMUSG00000000794.9_Kcnn3	0	1	0	0	2	0	1	0	3	0	2	1	3	3	3	2	1	0	1	1	0	0	1	1
ENSMUSG00000000804.14_Usp32	221	211	353	247	277	320	226	287	250	241	308	363	456	739	651	538	464	662	805	740	694	310	632	671
ENSMUSG00000000805.18_Car4	0	0	0	0	0	0	0	0	0	0	0	0	0	0	0	0	0	0	0	0	0	0	0	0
ENSMUSG00000000811.13_Txnrd3	41	61	112	67	49	54	48	86	88	90	65	48	83	172	148	122	83	102	153	180	204	96	75	119
ENSMUSG00000000817.10_Fasl	4	2	1	1	1	0	0	1	2	0	0	2	0	3	1	4	1	0	2	3	1	0	1	2
ENSMUSG00000000823.16_Zfp512b	188	262	348	186	147	158	228	278	301	231	185	192	370	764	653	296	334	439	702	737	664	307	471	530
ENSMUSG00000000826.16_Dnajc5	385	393	601	451	580	380	364	443	484	640	543	468	698	1184	983	758	925	1023	1277	922	1099	725	1024	1024
ENSMUSG00000000827.18_Tpd52l2	133	147	193	169	200	166	139	193	247	189	190	190	261	378	324	237	277	341	413	388	382	176	406	398
ENSMUSG00000000838.17_Fmr1	127	160	219	157	205	218	148	192	159	168	215	208	280	494	355	351	325	416	576	439	426	250	412	446
ENSMUSG00000000861.15_Bcl11a	3	4	7	4	1	4	3	5	5	1	0	5	4	11	7	3	3	7	7	9	6	2	4	8
ENSMUSG00000000869.12_Il4	0	0	0	0	1	0	0	0	0	0	0	0	1	0	0	0	0	1	0	1	0	0	1	1
ENSMUSG00000000876.11_Pxmp4	1089	455	491	453	551	733	950	495	463	629	536	951	1670	1580	947	561	1067	1896	2412	1627	909	606	1267	1931
ENSMUSG00000000881.12_Dlg3	125	148	203	186	159	180	147	197	238	160	210	216	261	406	314	221	278	308	428	451	398	177	378	378
ENSMUSG00000000884.16_Gnb1l	6	6	13	8	3	7	10	11	8	5	3	4	10	27	12	6	8	14	14	13	15	7	13	12
ENSMUSG00000000889.8_Dbh	0	0	0	0	0	0	0	0	0	0	0	0	0	0	0	0	0	0	0	0	0	0	0	0
ENSMUSG00000000901.16_Mmp11	3	2	4	4	3	6	4	3	1	2	1	2	3	12	5	2	4	11	16	9	12	1	3	6
ENSMUSG00000000902.13_Smarcb1	113	113	159	118	145	109	131	114	142	182	156	147	207	322	237	116	235	234	358	285	224	150	287	248
ENSMUSG00000000903.3_Vpreb3	0	0	1	5	4	3	2	0	6	5	6	0	6	0	1	2	3	2	5	3	7	10	13	10
ENSMUSG00000000915.15_Hip1r	166	174	265	314	270	165	193	161	224	470	157	236	329	490	378	288	267	556	572	420	329	427	615	296
ENSMUSG00000000916.15_Nsun5	44	34	57	47	61	29	46	50	53	59	60	52	83	147	130	49	102	124	144	150	106	69	119	116
ENSMUSG00000000934.8_Top1mt	108	160	180	174	118	118	108	174	298	176	172	172	205	341	188	180	205	281	356	328	265	180	258	315
ENSMUSG00000000938.11_Hoxa10	0	0	0	0	0	0	0	0	0	0	0	0	0	0	0	0	0	0	0	0	0	0	0	0
ENSMUSG00000000942.10_Hoxa4	3	4	7	5	2	6	3	2	3	1	3	5	1	7	3	2	4	3	4	6	2	0	3	6
ENSMUSG00000000948.16_Gm38393	27	55	52	37	31	22	33	39	39	49	45	40	57	101	62	59	60	71	80	88	84	93	102	94
ENSMUSG00000000957.9_Mmp14	261	302	370	253	324	203	404	385	505	226	295	302	522	764	506	242	405	506	945	699	525	300	507	508
ENSMUSG00000000958.9_Slc7a7	39	18	46	18	28	15	21	13	20	20	14	13	18	48	27	15	37	46	52	63	26	15	28	53
ENSMUSG00000000959.6_Oxa1l	240	239	344	284	232	190	243	316	399	378	262	227	482	722	618	251	459	449	777	730	654	398	601	572
ENSMUSG00000000976.13_Heatr6	92	113	124	108	152	119	132	101	155	177	118	158	229	338	289	136	253	324	383	303	306	221	326	321
ENSMUSG00000000982.5_Ccl3	0	1	1	0	1	0	1	0	3	1	0	1	2	0	1	1	1	3	2	3	2	1	0	0
ENSMUSG00000000983.13_Wfdc18	0	0	0	0	2	0	1	0	1	0	0	1	0	0	1	0	0	1	4	0	1	1	3	0
ENSMUSG00000001014.6_Icam4	2	1	1	3	4	1	1	2	0	1	0	1	2	6	3	0	4	4	6	2	5	0	1	7
ENSMUSG00000001016.12_Ilf2	113	114	134	125	145	111	115	141	174	164	155	135	221	299	249	185	155	237	311	340	257	178	247	229
ENSMUSG00000001017.15_Chtop	227	225	307	280	317	268	223	276	355	362	310	330	445	666	524	380	427	538	616	649	551	311	676	597
ENSMUSG00000001018.15_Snapin	109	103	177	129	85	69	87	131	163	162	95	105	223	398	298	211	197	234	337	343	357	178	250	259
ENSMUSG00000001020.8_S100a4	2	3	3	3	1	1	0	6	8	4	7	4	1	5	2	1	1	4	5	5	6	1	4	2
ENSMUSG00000001021.12_S100a3	0	0	0	0	0	0	0	0	0	0	0	0	0	0	0	0	0	0	0	0	0	0	0	0
ENSMUSG00000001023.10_S100a5	0	0	0	0	0	0	0	0	0	0	0	0	0	0	0	0	0	0	0	0	0	0	0	0
ENSMUSG00000001025.8_S100a6	5	10	11	9	7	5	10	12	19	9	8	9	9	14	9	11	9	14	18	22	11	12	11	12
ENSMUSG00000001027.7_Scn4a	0	0	2	0	0	1	0	0	1	0	0	0	2	0	0	1	0	1	2	1	0	0	1	0
ENSMUSG00000001029.15_Icam2	9	11	20	6	7	3	6	12	14	15	10	8	17	10	15	5	5	19	29	20	15	9	11	17
ENSMUSG00000001034.17_Mapk7	14	14	15	10	16	12	12	15	17	12	6	20	28	45	28	13	29	34	41	58	30	11	38	47
ENSMUSG00000001036.17_Epn2	52	61	85	57	82	69	54	68	88	57	60	64	113	185	133	67	128	140	196	150	138	79	140	130
ENSMUSG00000001039.12_B9d1	0	0	1	4	1	2	3	1	4	5	1	1	1	1	1	3	5	3	5	3	0	0	2	3
ENSMUSG00000001052.15_Sec24b	207	199	247	181	220	214	264	260	168	212	217	233	318	553	378	242	377	474	569	495	417	261	459	462
ENSMUSG00000001053.15_N4bp3	17	19	19	11	35	21	28	20	24	23	25	37	48	67	37	2	32	68	80	74	48	26	40	53
ENSMUSG00000001054.9_Rmnd5b	58	56	62	66	52	54	68	59	73	83	54	67	131	208	157	74	128	139	193	169	160	90	149	132
ENSMUSG00000001056.3_Nhp2	68	73	108	80	79	75	69	80	116	132	98	83	138	161	142	96	145	190	200	198	171	89	206	164
ENSMUSG00000001062.18_Vps9d1	76	109	140	175	132	74	87	91	113	180	97	88	228	296	233	107	239	270	295	228	317	250	355	290
ENSMUSG00000001065.15_Zfp276	61	94	135	155	165	83	86	87	139	246	108	108	243	344	375	140	288	276	358	323	433	575	442	317
ENSMUSG00000001076.6_C1ql4	2	0	4	1	1	2	1	3	0	1	0	2	0	4	3	0	2	5	3	7	2	1	4	8
ENSMUSG00000001082.12_Mfsd10	17	16	21	20	12	17	11	14	31	25	17	8	41	50	40	10	33	36	65	53	49	20	54	57
ENSMUSG00000001089.14_Luzp1	173	182	214	141	240	228	165	192	128	177	228	262	272	471	357	246	309	483	606	485	422	160	370	366
ENSMUSG00000001095.5_Slc13a2	4	17	10	16	33	24	25	10	37	29	27	20	63	72	37	10	56	24	104	93	84	27	66	74
ENSMUSG00000001098.15_Kctd10	54	63	83	73	78	50	73	82	82	104	58	74	112	134	110	56	101	170	206	154	111	113	110	119
ENSMUSG00000001100.10_Poldip2	360	464	657	554	520	375	385	528	669	715	559	433	800	1199	1139	600	1044	1102	1271	1325	1353	799	1168	1053
ENSMUSG00000001103.7_Sebox	7	4	3	7	9	2	5	3	8	3	6	11	7	5	5	2	8	6	7	5	2	3	27	8
ENSMUSG00000001105.15_Ift20	147	150	204	159	245	214	161	157	332	252	252	220	327	455	397	219	310	385	449	535	385	235	446	393
ENSMUSG00000001119.7_Col6a1	54	104	91	45	50	59	62	78	112	91	85	64	112	172	138	88	109	129	180	159	117	95	110	117
ENSMUSG00000001120.15_Pcbp3	7	4	12	7	8	5	5	8	8	10	9	3	3	17	9	9	15	6	9	20	12	7	10	19
ENSMUSG00000001123.15_Lgals9	4125	4846	5584	3501	2729	2566	4137	5153	4671	4064	2431	3600	7025	11084	7260	4938	4831	7511	11090	11686	9275	3890	6651	7172
ENSMUSG00000001127.12_Araf	355	346	517	474	432	341	394	416	576	572	363	415	746	1146	985	503	731	883	1171	1187	1035	627	986	960
ENSMUSG00000001128.7_Cfp	94	74	139	87	87	87	81	53	152	114	72	99	184	253	122	104	133	274	224	300	243	98	113	209
ENSMUSG00000001131.11_Timp1	4	1	2	0	1	0	0	1	2	1	0	0	0	1	2	1	2	1	0	1	1	1	1	2
ENSMUSG00000001134.9_Uxt	39	68	68	118	68	55	43	55	113	102	78	53	114	158	103	112	119	112	136	183	128	74	164	162
ENSMUSG00000001138.13_Cnnm3	104	82	93	89	98	132	114	109	146	91	86	107	223	313	192	79	148	219	381	274	192	101	247	245
ENSMUSG00000001143.13_Lman2l	120	100	151	86	156	163	117	94	96	114	113	213	222	259	230	117	187	309	350	268	208	110	319	280
ENSMUSG00000001150.7_Mcm3ap	158	135	181	129	183	187	157	169	161	197	207	212	280	468	351	171	351	464	552	369	361	224	449	449
ENSMUSG00000001151.10_Pcnt	114	125	133	102	121	98	126	171	131	104	104	147	122	315	276	160	146	206	287	329	289	132	237	277
ENSMUSG00000001155.13_Ftcd	1748	2409	2953	2616	2111	1660	2283	2497	4058	3224	2306	2420	4742	6930	5738	2611	4618	4871	7232	7150	6931	3624	6030	5765
ENSMUSG00000001156.9_Mxd1	40	40	46	41	48	37	46	48	76	52	48	40	59	78	84	44	64	83	84	63	84	54	80	75
ENSMUSG00000001157.13_Gmcl1	54	59	83	46	70	63	46	71	73	69	66	77	106	190	137	91	113	156	208	150	158	93	147	115
ENSMUSG00000001158.13_Snrnp27	97	89	104	96	111	92	65	103	140	132	126	113	124	201	184	171	144	157	194	197	168	103	199	170
ENSMUSG00000001166.17_Oas1c	6	5	14	3	7	5	9	8	12	6	6	4	14	33	12	9	11	17	29	32	19	8	18	24
ENSMUSG00000001168.16_Oas1h	0	0	0	0	0	0	0	0	0	0	0	0	0	0	0	0	0	0	0	0	0	0	0	0
ENSMUSG00000001173.15_Ocrl	51	43	76	68	56	55	47	56	55	67	68	44	73	149	117	76	86	109	190	105	161	92	88	143
ENSMUSG00000001175.14_Calm1	1218	1055	1466	1033	1513	1608	909	1141	1257	1447	1784	1536	2336	3197	2200	2071	2294	2908	3457	3459	2616	1496	3147	3019
ENSMUSG00000001211.15_Agpat3	1152	1232	1649	1336	1254	1016	1227	1267	1284	1625	1333	1351	2050	3433	2801	1377	2290	3262	3515	3071	3189	1723	2993	2852
ENSMUSG00000001225.12_Slc26a3	0	0	2	0	2	0	0	0	2	0	1	0	1	0	0	0	0	5	2	0	1	3	0	0
ENSMUSG00000001227.11_Sema6b	15	24	31	25	14	20	19	16	30	26	17	30	23	35	26	11	28	42	50	41	31	25	50	57
ENSMUSG00000001228.14_Uhrf1	2	6	10	3	1	5	4	1	1	6	0	2	5	7	3	4	4	11	11	15	13	3	3	2
ENSMUSG00000001229.7_Dpp9	460	390	405	226	365	386	479	447	316	355	282	607	1046	1364	787	322	628	1202	1747	1406	802	358	994	1165
ENSMUSG00000001240.13_Ramp2	557	554	787	677	622	500	532	606	958	845	611	565	854	1135	901	909	923	963	1135	1211	1130	665	1178	993
ENSMUSG00000001247.16_Lsr	1093	959	1483	1271	1437	931	1053	1237	1368	1610	1255	1526	1831	2408	1501	1043	2199	2423	3122	2642	1912	1172	2930	3500
ENSMUSG00000001248.15_Gramd1a	94	85	150	111	81	66	61	68	133	101	87	82	198	231	198	116	144	217	264	316	234	160	250	224
ENSMUSG00000001249.14_Hpn	1297	1590	2380	2536	1559	1274	1635	1900	2539	2816	1629	1776	3047	4656	4140	1732	3386	3783	5128	4641	4807	3116	4759	4060
ENSMUSG00000001260.10_Gabrg1	0	0	0	0	0	0	0	0	0	0	0	0	0	0	0	0	0	0	0	0	0	0	0	0
ENSMUSG00000001270.9_Ckb	14	15	25	17	11	8	13	16	18	17	13	15	25	61	21	11	22	38	52	41	22	13	21	35
ENSMUSG00000001280.12_Sp1	415	357	502	321	496	410	379	489	407	346	411	524	585	1050	879	656	651	850	1080	1064	881	382	838	974
ENSMUSG00000001281.9_Itgb7	11	5	12	13	3	10	10	8	19	8	2	10	17	26	8	8	15	15	31	26	18	6	20	20
ENSMUSG00000001285.12_Myg1	83	92	96	123	104	54	81	96	128	132	74	72	131	221	210	96	180	166	214	232	235	134	204	181
ENSMUSG00000001288.14_Rarg	56	30	79	45	61	35	63	57	66	45	43	63	73	101	63	34	78	114	133	113	71	40	81	78
ENSMUSG00000001289.12_Pfdn5	209	367	449	445	472	287	317	389	799	486	444	428	442	637	566	452	510	481	575	696	580	390	688	576
ENSMUSG00000001300.16_Efnb2	15	18	21	24	41	32	16	20	26	16	33	37	43	34	18	11	19	36	61	29	26	11	17	28
ENSMUSG00000001305.5_Rrp15	40	39	68	62	60	61	40	42	75	77	102	67	75	101	77	68	78	123	125	124	81	59	97	118
ENSMUSG00000001313.12_Rnd2	108	129	160	174	110	69	110	78	157	134	111	100	158	199	125	71	165	234	254	177	206	110	245	276
ENSMUSG00000001323.17_Srr	941	901	1311	844	1089	977	827	905	800	1169	1080	1184	1625	2582	2031	1814	1876	2471	2777	2373	2336	1183	2262	2264
ENSMUSG00000001333.9_Sync	0	0	0	0	1	0	0	0	0	0	1	0	0	1	3	0	0	0	2	2	0	0	0	1
ENSMUSG00000001334.9_Fndc5	1	2	9	5	4	3	4	0	2	7	7	1	4	7	3	6	6	4	11	3	10	4	3	4
ENSMUSG00000001348.15_Acp5	363	373	675	578	581	366	453	487	616	678	442	463	829	1182	1032	592	1098	1198	1314	1358	1267	622	1419	1408
ENSMUSG00000001349.5_Cnn1	0	0	1	0	0	0	0	0	1	0	0	0	0	1	3	3	1	1	0	4	0	0	0	3
ENSMUSG00000001366.14_Fbxo9	316	343	457	368	396	309	288	357	532	490	457	317	536	995	836	669	547	796	870	848	895	478	743	739
ENSMUSG00000001376.17_Vps50	66	64	80	70	90	66	54	75	83	92	89	83	114	211	186	143	127	157	210	219	182	106	140	167
ENSMUSG00000001380.6_Hars	186	200	291	251	277	193	175	254	319	346	323	237	363	488	396	374	380	460	545	527	526	250	447	435
ENSMUSG00000001383.8_Zmat2	230	264	379	337	295	261	236	349	578	417	412	296	368	559	436	469	436	458	570	580	502	289	482	479
ENSMUSG00000001403.13_Ube2c	2	0	3	2	2	3	2	1	2	5	2	0	3	7	6	0	1	14	5	1	2	3	7	2
ENSMUSG00000001415.10_Smg5	212	255	304	200	237	215	244	225	228	314	256	245	409	654	542	248	412	584	713	570	498	297	502	599
ENSMUSG00000001416.13_Cct3	366	343	466	325	491	395	318	387	377	532	473	463	674	875	657	568	785	948	1081	971	712	401	995	988
ENSMUSG00000001418.13_Glmp	356	315	474	422	388	304	361	420	567	531	448	371	567	915	724	395	623	699	869	894	775	486	856	701
ENSMUSG00000001419.17_Mef2d	329	297	380	309	405	258	325	301	278	370	267	356	614	702	692	262	510	818	900	755	544	389	777	764
ENSMUSG00000001420.13_Tmem79	15	10	12	14	14	7	16	9	14	12	8	15	14	33	21	10	21	47	43	39	24	16	33	33
ENSMUSG00000001424.14_Snd1	558	662	1011	762	815	752	603	952	847	992	830	756	1135	1847	1512	1073	1491	1276	1712	2209	1695	945	1556	1513
ENSMUSG00000001435.15_Col18a1	5400	6734	8486	7013	7127	5257	7055	8670	7691	7650	6461	7778	12397	19783	15584	5422	11990	14266	21745	19211	17609	8866	15954	17012
ENSMUSG00000001436.15_Slc19a1	13	17	34	30	24	15	19	32	23	55	21	14	25	43	79	34	49	50	55	49	64	69	59	45
ENSMUSG00000001440.5_Kpnb1	864	890	1078	639	1073	1160	807	910	722	922	1142	1252	1583	1987	1396	1183	1530	2424	2737	2308	1622	888	2132	2359
ENSMUSG00000001441.13_Npepps	232	211	291	220	338	257	196	213	231	266	272	323	354	557	448	408	416	630	619	623	520	276	594	582
ENSMUSG00000001444.2_Tbx21	0	0	2	0	2	2	5	1	1	2	2	3	4	5	2	2	1	3	1	2	2	2	4	4
ENSMUSG00000001445.10_Mrpl10	225	249	314	262	251	215	243	295	324	362	281	250	461	652	545	312	434	510	725	641	611	348	540	530
ENSMUSG00000001467.5_Cyp51	1614	1493	2714	1346	1290	1976	1227	1896	1626	1656	1730	2048	2632	3415	2835	2488	1243	2477	4230	4392	2675	913	2450	2194
ENSMUSG00000001472.17_Tcf25	895	936	1385	1213	1237	952	958	1106	1600	1536	1209	1127	1966	2960	2581	1629	1939	2190	2989	3183	2905	1621	2467	2226
ENSMUSG00000001473.6_Tubb6	20	24	19	11	19	8	21	13	13	14	17	13	21	35	34	8	33	56	47	66	29	18	38	57
ENSMUSG00000001482.15_Def8	149	199	254	184	168	173	184	192	211	249	206	216	289	446	423	200	409	492	613	398	441	243	485	582
ENSMUSG00000001493.9_Meox1	6	0	5	0	2	2	6	3	1	0	1	4	13	11	3	2	1	8	16	7	7	2	3	19
ENSMUSG00000001494.6_Sost	1	0	0	0	0	0	0	1	0	0	0	0	0	0	0	0	0	0	0	1	0	1	0	0
ENSMUSG00000001496.15_Nkx2-1	0	0	0	0	0	0	0	0	0	0	0	0	0	0	0	0	0	0	0	0	0	0	0	0
ENSMUSG00000001497.18_Pax9	0	0	0	0	0	0	0	0	0	0	0	0	1	0	0	0	0	0	0	0	0	0	0	0
ENSMUSG00000001504.10_Irx2	0	0	0	0	0	0	0	0	0	0	0	0	0	0	0	0	0	0	0	0	0	0	0	0
ENSMUSG00000001506.10_Col1a1	72	153	81	28	56	72	85	108	88	138	62	79	60	115	91	40	92	120	141	126	65	41	65	74
ENSMUSG00000001507.16_Itga3	51	54	81	55	81	54	70	71	62	48	61	80	108	167	97	43	127	176	206	173	156	61	151	153
ENSMUSG00000001508.15_Sgca	0	0	0	0	0	0	0	0	0	0	0	0	0	0	0	0	1	0	0	0	0	0	0	0
ENSMUSG00000001510.8_Dlx3	0	0	0	0	0	0	0	0	0	0	0	0	0	0	0	0	0	0	0	0	0	0	0	0
ENSMUSG00000001517.14_Foxm1	9	5	3	5	4	2	3	3	0	3	2	4	2	6	11	7	6	8	10	14	2	4	3	9
ENSMUSG00000001518.12_Itfg2	51	51	43	45	44	38	52	47	62	57	34	45	82	135	120	58	92	93	120	137	107	67	109	115
ENSMUSG00000001520.12_Nrip2	1	0	1	0	0	1	0	0	0	1	0	0	0	1	1	0	1	1	2	2	0	0	0	1
ENSMUSG00000001521.12_Tulp3	7	14	14	6	10	8	10	11	9	9	8	9	19	22	14	5	21	15	30	24	16	10	7	17
ENSMUSG00000001524.14_Gtf2h4	33	45	56	68	46	43	54	52	79	49	47	44	94	134	111	58	93	91	137	139	128	55	94	116
ENSMUSG00000001525.10_Tubb5	427	388	509	300	399	354	479	620	806	370	327	480	710	979	710	373	463	807	987	1347	689	251	629	610
ENSMUSG00000001542.7_Ell2	584	537	708	738	732	689	552	665	517	959	751	670	1180	1605	1403	1473	1173	1552	1993	1625	1648	1215	1598	1340
ENSMUSG00000001552.14_Jup	249	276	393	298	336	197	322	267	383	331	264	332	420	773	671	245	626	688	802	778	830	418	748	658
ENSMUSG00000001555.10_Fkbp10	2	16	11	4	3	2	6	15	8	12	8	7	9	15	13	10	14	13	18	19	12	5	10	11
ENSMUSG00000001558.5_Klhl10	0	0	0	0	0	0	0	0	0	0	0	0	0	0	0	0	0	0	0	0	1	0	0	0
ENSMUSG00000001566.9_Mnx1	0	0	0	0	0	0	0	0	0	0	0	0	0	0	0	0	0	0	0	0	0	0	0	0
ENSMUSG00000001569.10_Nom1	126	160	198	174	174	133	169	163	220	202	202	166	208	387	319	278	205	323	416	326	364	181	319	291
ENSMUSG00000001576.14_Ergic1	629	646	855	584	639	661	630	690	684	744	591	686	1250	1742	1256	716	1116	1551	1961	1778	1352	624	1274	1480
ENSMUSG00000001583.13_Tnk1	0	1	0	0	0	0	3	2	0	1	0	2	1	0	0	0	0	3	2	2	0	1	1	0
ENSMUSG00000001588.12_Acap1	15	14	26	15	15	10	21	21	31	17	13	22	49	53	42	39	41	36	60	60	60	34	56	51
ENSMUSG00000001604.14_Tcea3	331	521	714	719	661	460	406	530	799	756	631	555	880	1354	1179	709	1049	973	1277	1177	1412	637	1391	1235
ENSMUSG00000001622.15_Csn3	0	0	0	0	0	0	0	0	0	0	0	0	0	0	0	0	0	0	0	0	0	0	0	0
ENSMUSG00000001627.12_Ifrd1	94	85	157	155	123	98	57	99	187	239	202	106	138	222	164	239	166	198	215	203	198	213	271	201
ENSMUSG00000001630.13_Stk38l	161	165	333	188	267	208	112	192	171	180	250	234	347	360	296	303	318	436	536	409	311	159	332	431
ENSMUSG00000001632.16_Brpf1	99	111	140	123	110	97	133	117	134	188	139	132	190	309	294	172	238	254	325	326	300	170	258	300
ENSMUSG00000001642.18_Akr1b3	30	21	36	26	22	33	29	29	30	32	28	32	46	53	35	33	45	64	63	63	55	33	67	58
ENSMUSG00000001655.6_Hoxc13	0	0	0	0	0	0	0	0	0	0	0	0	0	0	0	0	0	0	0	0	0	0	0	0
ENSMUSG00000001656.3_Hoxc11	0	0	0	0	0	0	0	0	0	0	0	0	0	0	0	0	0	0	0	0	0	0	0	0
ENSMUSG00000001657.7_Hoxc8	0	1	0	0	0	0	0	0	0	0	0	0	1	1	0	0	0	0	1	0	0	0	1	1
ENSMUSG00000001661.5_Hoxc6	0	0	0	0	0	0	0	0	0	0	0	0	2	1	2	0	3	7	5	3	7	3	1	5
ENSMUSG00000001663.10_Gstt1	1206	1273	1720	1952	1370	880	1209	1348	2129	1750	1623	1484	2380	2931	2470	1453	2318	2644	3169	2903	3094	1991	3254	2784
ENSMUSG00000001665.11_Gstt3	190	344	493	758	317	185	229	248	503	393	593	318	505	665	535	429	735	632	1017	478	978	709	703	613
ENSMUSG00000001666.8_Ddt	811	860	1171	1285	1021	750	877	977	1600	1326	1091	1115	1866	2380	2116	1042	2028	2388	2498	2413	2613	1700	2840	2393
ENSMUSG00000001670.13_Tat	6279	7772	10660	20386	21058	7417	5646	7758	8576	31056	12048	9365	27703	17528	18028	14037	22102	24941	37860	22482	16862	31177	31521	19945
ENSMUSG00000001672.14_Marveld3	3	1	4	3	6	4	11	3	1	2	1	6	3	5	9	3	7	15	11	9	7	3	12	10
ENSMUSG00000001674.11_Ddx18	89	70	79	76	92	68	76	78	92	146	103	85	157	166	154	139	172	187	239	145	172	110	169	177
ENSMUSG00000001687.15_Ubl3	253	257	426	332	424	296	224	303	371	346	387	336	578	928	763	544	658	867	929	895	849	479	912	766
ENSMUSG00000001700.9_Gramd3	215	235	405	289	513	375	188	327	346	294	433	466	618	642	517	435	781	661	769	957	670	277	813	936
ENSMUSG00000001707.7_Eef1e1	35	27	53	37	34	27	33	21	53	70	45	48	70	77	79	79	84	93	95	82	70	53	98	89
ENSMUSG00000001729.14_Akt1	249	298	461	363	407	274	316	305	336	473	421	359	483	865	653	393	538	639	800	718	715	528	719	739
ENSMUSG00000001739.14_Cldn15	3	5	4	7	8	4	2	6	9	6	4	1	4	7	10	4	5	7	13	8	5	6	5	11
ENSMUSG00000001741.12_Il16	23	21	28	11	20	22	12	24	32	16	14	18	37	51	26	22	28	46	51	55	30	14	31	35
ENSMUSG00000001750.15_Tcirg1	167	196	306	232	253	167	186	171	292	328	226	188	454	592	429	241	608	526	722	625	583	369	624	685
ENSMUSG00000001751.9_Naglu	120	133	205	215	151	108	138	175	253	233	176	139	228	360	281	136	253	295	366	378	392	264	381	302
ENSMUSG00000001755.12_Coasy	505	539	812	683	540	396	539	642	825	855	504	476	967	1477	1451	652	1040	1464	1625	1535	1632	812	1205	1305
ENSMUSG00000001761.7_Smo	39	42	49	15	27	24	32	49	44	35	25	32	52	78	53	19	24	42	120	86	50	28	48	64
ENSMUSG00000001763.14_Tspan33	51	55	59	29	61	53	89	75	61	69	56	80	108	162	96	56	80	106	167	165	92	36	116	111
ENSMUSG00000001767.5_Crnkl1	94	86	126	92	145	129	61	90	105	138	136	111	171	246	153	164	195	250	275	214	178	127	200	206
ENSMUSG00000001768.15_Rin2	71	84	117	76	104	113	74	107	117	75	112	138	180	257	157	150	160	206	273	215	174	80	224	294
ENSMUSG00000001773.14_Folh1	0	0	0	0	0	1	0	0	2	0	0	0	0	0	0	0	0	0	0	0	0	0	0	1
ENSMUSG00000001774.8_Chordc1	271	213	309	211	748	418	218	168	220	460	486	490	538	608	481	661	977	1116	719	553	509	361	1296	867
ENSMUSG00000001783.3_Rtcb	248	290	423	406	350	259	250	369	533	485	432	306	458	710	620	456	485	570	834	726	692	414	599	639
ENSMUSG00000001785.13_Pwp1	93	82	127	79	118	73	84	75	112	126	104	114	158	205	159	154	164	215	307	231	206	116	180	225
ENSMUSG00000001786.14_Fbxo7	93	83	129	106	111	88	88	98	167	149	102	96	156	229	202	129	183	199	268	221	244	142	248	228
ENSMUSG00000001794.13_Capns1	612	740	936	855	670	522	636	750	979	1010	590	697	973	1608	1332	710	1116	1337	1472	1663	1495	879	1460	1297
ENSMUSG00000001802.16_Lrp3	89	90	167	138	195	90	111	119	122	214	109	109	167	285	323	127	303	270	334	264	358	227	347	334
ENSMUSG00000001804.9_Dsg4	0	0	0	0	0	0	0	0	0	0	0	0	0	0	0	0	0	0	0	0	1	0	0	0
ENSMUSG00000001815.15_Evx2	0	0	0	0	0	0	0	0	0	0	0	0	0	0	0	0	0	0	0	0	0	0	0	0
ENSMUSG00000001819.4_Hoxd13	0	0	0	0	0	0	0	0	0	0	0	0	0	0	0	0	0	0	0	0	0	0	0	0
ENSMUSG00000001823.5_Hoxd12	0	0	0	0	0	0	0	0	0	0	0	0	0	0	0	0	0	0	0	0	0	0	0	0
ENSMUSG00000001827.12_Folr1	0	0	1	0	0	0	0	1	1	0	0	0	1	1	0	0	1	0	0	3	1	1	0	0
ENSMUSG00000001829.17_Clpb	170	187	190	183	195	139	157	160	202	213	184	188	258	431	344	208	370	490	412	434	400	247	414	444
ENSMUSG00000001833.17_Sept7	453	357	521	375	547	524	331	403	407	430	565	591	716	1205	771	795	725	1095	1254	1073	791	480	946	953
ENSMUSG00000001844.10_Zdhhc4	84	115	149	160	127	88	66	94	164	169	140	102	168	254	224	99	244	208	300	232	294	176	294	252
ENSMUSG00000001847.14_Rac1	818	842	1137	992	981	827	744	1008	1212	1157	1099	1079	1358	2124	1753	1360	1335	1833	2321	2222	2094	1181	1799	1753
ENSMUSG00000001855.15_Nup214	151	150	217	143	146	131	201	145	153	198	160	165	207	423	340	132	269	351	472	324	362	196	327	364
ENSMUSG00000001864.13_Aif1l	0	1	2	1	6	0	1	1	1	0	1	0	1	3	5	0	1	4	0	2	1	3	1	2
ENSMUSG00000001865.2_Cpa3	4	0	0	1	0	0	0	1	0	1	0	0	2	0	0	0	0	0	0	0	0	0	0	0
ENSMUSG00000001870.15_Ltbp1	29	24	44	34	35	37	26	56	60	33	37	37	30	70	55	42	39	68	82	66	67	48	53	48
ENSMUSG00000001891.16_Ugp2	2633	3248	5244	5089	4818	3048	2493	4863	5483	4399	4820	3659	6057	10255	11800	11489	7350	6223	8937	11186	13230	7222	9476	8273
ENSMUSG00000001901.15_Kcnh6	0	0	0	0	0	0	0	0	0	0	0	0	0	0	0	0	0	0	0	0	0	0	0	0
ENSMUSG00000001909.15_Trmt1	133	109	199	176	141	99	134	175	255	224	144	155	268	455	369	194	240	303	426	432	395	211	336	320
ENSMUSG00000001910.4_Nacc1	200	233	284	217	290	203	266	223	230	331	263	271	393	610	464	216	469	628	680	557	504	294	603	581
ENSMUSG00000001911.16_Nfix	915	1378	1927	1532	1363	1125	1240	1437	2084	2011	1539	1242	1217	2598	2521	1654	1700	1801	2489	2213	3014	1787	2205	1862
ENSMUSG00000001918.17_Slc1a5	18	14	24	15	28	22	23	22	27	25	19	25	43	52	58	28	48	46	73	62	37	26	61	65
ENSMUSG00000001924.15_Uba1	1190	1317	1809	1286	1602	1168	1262	1360	1361	1803	1464	1540	2182	3621	2846	1838	2512	3166	4057	3548	3183	1809	3094	3065
ENSMUSG00000001930.17_Vwf	28	28	63	31	59	42	52	37	38	49	38	35	50	58	58	19	47	105	100	73	48	32	58	54
ENSMUSG00000001942.8_Siae	244	252	417	287	299	238	230	293	315	376	324	249	419	766	706	504	503	632	752	626	848	474	532	549
ENSMUSG00000001943.8_Vsig2	3	5	5	6	1	5	3	3	8	3	1	6	13	12	9	2	5	23	21	14	12	12	17	12
ENSMUSG00000001946.14_Esam	49	36	52	46	53	43	35	49	73	61	35	45	78	86	80	25	42	78	125	81	54	41	40	67
ENSMUSG00000001948.10_Spa17	0	7	5	1	3	1	2	2	10	2	2	3	7	5	2	4	4	4	5	1	7	1	3	11
ENSMUSG00000001962.8_Fam50a	92	102	159	109	166	99	99	104	169	154	156	163	194	225	217	140	197	218	268	228	250	130	257	224
ENSMUSG00000001964.14_Emd	91	90	146	119	137	75	95	102	132	139	106	116	186	223	187	125	163	210	263	253	217	133	213	206
ENSMUSG00000001983.7_Taco1	91	93	139	84	134	99	87	116	91	147	149	104	136	230	203	129	205	254	316	181	248	122	222	224
ENSMUSG00000001985.9_Grik3	0	0	0	0	0	0	0	0	0	0	0	0	0	0	1	0	1	0	0	0	1	0	0	0
ENSMUSG00000001986.16_Gria3	45	21	56	40	24	31	44	48	38	75	14	12	23	73	81	37	17	56	119	96	83	31	48	37
ENSMUSG00000001988.9_Npas1	0	0	0	0	0	0	0	0	0	0	0	0	0	0	0	0	0	0	0	0	0	0	0	0
ENSMUSG00000001995.9_Sipa1l2	35	43	83	40	41	47	40	30	85	12	44	28	34	112	223	67	75	91	107	95	187	74	103	73
ENSMUSG00000001998.15_Ap4e1	47	43	49	33	49	52	57	33	48	52	47	48	72	146	118	89	84	108	149	124	120	61	104	116
ENSMUSG00000001999.15_Blvra	43	40	59	49	47	51	34	61	86	69	66	50	80	137	105	77	72	108	153	142	139	82	110	139
ENSMUSG00000002006.12_Pdzd4	1	3	1	2	0	3	1	0	5	3	0	1	1	1	0	0	4	6	6	3	1	1	3	3
ENSMUSG00000002007.5_Srpk3	1	0	1	0	0	1	1	1	3	0	0	0	0	4	1	1	2	2	0	3	2	1	0	2
ENSMUSG00000002010.17_Idh3g	363	391	548	459	435	323	355	436	645	592	462	412	661	1089	870	545	733	776	1013	1135	1032	569	882	946
ENSMUSG00000002012.13_Pnck	0	0	0	1	0	0	1	0	0	1	0	0	0	1	2	0	0	1	1	1	1	0	1	1
ENSMUSG00000002014.12_Ssr4	262	206	342	297	294	247	270	305	427	469	317	255	535	646	557	353	571	530	630	783	531	323	649	553
ENSMUSG00000002015.5_Bcap31	515	465	724	617	710	463	498	609	807	666	608	619	1004	1233	1123	794	1046	1335	1315	1373	1185	659	1318	1239
ENSMUSG00000002017.9_Fam98a	145	154	209	132	243	150	165	131	154	272	200	205	311	431	352	296	393	449	542	384	312	236	446	430
ENSMUSG00000002020.15_Ltbp2	11	11	8	6	9	8	10	15	12	8	9	7	12	13	9	9	7	14	29	14	8	9	8	14
ENSMUSG00000002028.13_Kmt2a	212	333	350	276	376	360	316	259	283	320	278	447	625	902	757	449	561	802	1132	880	820	501	979	754
ENSMUSG00000002031.12_Ift46	185	167	249	172	163	134	163	222	335	219	125	142	284	459	435	258	230	271	433	461	422	203	278	303
ENSMUSG00000002032.17_Tmem25	161	166	273	255	319	179	201	156	334	330	225	290	651	633	748	275	679	695	832	842	962	488	1153	738
ENSMUSG00000002033.14_Cd3g	7	2	4	5	3	9	3	8	13	5	7	3	7	14	1	11	3	8	15	5	4	4	6	8
ENSMUSG00000002043.17_Trappc6a	22	15	31	30	25	19	24	32	57	44	19	24	39	77	59	22	43	53	71	67	58	32	55	51
ENSMUSG00000002052.6_Supt6	510	538	615	455	664	540	585	508	488	740	606	624	812	1131	977	589	780	1094	1421	1056	1083	602	1016	1072
ENSMUSG00000002055.9_Spag5	4	5	3	0	2	2	1	3	1	8	5	4	7	7	2	5	6	9	4	8	7	3	10	9
ENSMUSG00000002057.4_Foxn1	0	0	0	0	0	0	0	0	0	0	0	0	0	0	0	0	0	0	0	0	0	0	0	0
ENSMUSG00000002058.13_Unc119	39	29	51	21	30	16	36	32	40	29	17	21	49	71	70	26	51	90	73	73	53	29	65	91
ENSMUSG00000002059.18_Rab34	16	30	49	36	34	26	21	28	44	29	21	20	48	65	72	40	54	60	63	58	62	34	53	62
ENSMUSG00000002064.10_Sdf2	123	103	152	126	124	147	89	108	182	154	140	138	240	335	283	189	216	234	284	354	275	141	270	251
ENSMUSG00000002068.16_Ccne1	3	3	26	11	6	8	6	2	12	16	2	3	4	8	29	30	17	9	5	6	36	11	15	10
ENSMUSG00000002076.11_Hsf2bp	2	0	0	0	1	2	0	1	2	3	1	2	5	1	4	2	6	2	5	3	6	2	0	4
ENSMUSG00000002083.13_Bbc3	23	32	32	20	37	17	43	42	60	31	17	19	97	87	38	11	86	70	119	119	51	12	103	108
ENSMUSG00000002100.15_Mybpc3	0	0	0	0	0	0	0	0	0	0	0	0	0	1	0	0	0	1	0	1	0	0	0	1
ENSMUSG00000002102.15_Psmc3	466	504	736	560	466	484	483	572	809	765	608	492	796	1185	1082	868	823	997	1143	1356	1203	659	1087	1002
ENSMUSG00000002103.15_Acp2	417	403	506	430	432	442	426	436	549	479	474	479	744	1171	882	541	840	1019	1293	1056	1043	584	913	1173
ENSMUSG00000002104.11_Rapsn	0	0	1	0	0	0	0	0	0	0	0	0	0	0	0	0	0	1	0	0	0	0	0	0
ENSMUSG00000002105.15_Slc39a13	62	55	78	63	62	28	57	70	105	80	49	59	89	189	126	63	105	124	169	152	152	114	140	133
ENSMUSG00000002107.18_Celf2	102	72	134	84	67	110	95	88	73	110	97	81	154	256	280	153	195	284	307	230	203	128	201	208
ENSMUSG00000002108.10_Nr1h3	381	416	611	452	479	386	442	465	596	722	488	449	780	1035	984	411	804	969	1130	1069	963	554	1130	1092
ENSMUSG00000002109.14_Ddb2	38	31	40	50	34	25	25	45	60	31	38	42	54	83	118	71	54	67	96	97	145	62	90	91
ENSMUSG00000002111.8_Spi1	40	23	32	24	25	35	30	19	33	23	15	27	37	74	25	28	49	73	61	72	52	29	29	48
ENSMUSG00000002129.11_Sf3a1	192	202	250	198	247	172	208	213	216	368	247	233	344	531	443	278	429	496	665	454	443	307	460	425
ENSMUSG00000002147.18_Stat6	420	417	643	428	653	381	460	501	570	588	471	511	673	1261	1113	508	825	935	1115	1094	1159	641	1108	1112
ENSMUSG00000002190.13_Clgn	0	0	0	0	0	0	0	0	0	0	0	0	0	0	0	0	0	0	0	0	0	0	0	0
ENSMUSG00000002204.9_Napsa	4	1	10	4	1	2	3	3	4	3	4	3	6	9	0	3	4	4	10	6	3	3	3	7
ENSMUSG00000002205.16_Vrk3	140	124	205	167	137	102	157	161	207	183	111	154	182	373	310	197	211	296	397	400	307	178	362	304
ENSMUSG00000002210.11_Smg9	41	60	56	57	44	32	51	47	70	80	44	48	97	154	96	56	121	86	140	138	134	62	104	129
ENSMUSG00000002221.11_Paxip1	123	144	175	145	166	131	196	157	154	167	132	142	241	349	294	182	271	308	418	318	320	181	294	335
ENSMUSG00000002222.14_Rmnd5a	1292	1048	1803	1597	1746	1353	891	1432	1275	1434	1445	1664	2001	3173	2851	2365	2167	3421	3842	3011	3152	1840	3174	3195
ENSMUSG00000002227.15_Mov10	184	221	398	218	182	208	211	287	332	286	176	182	348	681	529	256	326	424	634	647	720	303	514	469
ENSMUSG00000002228.7_Ppm1j	0	2	0	1	0	1	2	3	2	0	1	2	4	3	0	0	0	4	8	11	1	2	1	1
ENSMUSG00000002233.13_Rhoc	27	53	69	31	34	23	45	46	79	60	25	26	62	99	78	31	65	71	100	94	78	37	46	98
ENSMUSG00000002240.12_Prr27	0	0	0	0	0	0	0	0	0	0	0	0	0	0	0	0	0	0	0	0	0	0	0	0
ENSMUSG00000002249.19_Tead3	74	63	107	86	91	64	98	104	108	85	73	84	140	286	221	104	166	181	254	261	220	141	225	175
ENSMUSG00000002250.15_Ppard	345	70	65	74	96	270	349	51	46	118	92	432	867	165	121	41	155	810	1508	338	130	121	204	731
ENSMUSG00000002257.7_Def6	0	2	2	0	4	1	3	2	7	0	2	4	3	4	3	0	4	0	5	6	4	1	3	4
ENSMUSG00000002265.16_Peg3	120	66	137	60	126	83	88	79	43	98	92	109	104	191	138	124	199	244	224	229	156	111	252	403
ENSMUSG00000002266.17_Zim1	0	0	1	0	0	2	0	0	3	0	0	0	0	0	0	0	3	2	2	2	1	1	0	3
ENSMUSG00000002274.12_Metrn	5	9	9	5	7	1	9	5	8	9	8	2	4	18	12	4	10	18	17	24	21	7	27	28
ENSMUSG00000002279.18_Lmf1	168	236	305	230	213	161	252	233	304	297	165	204	317	455	379	248	365	409	454	588	487	239	469	435
ENSMUSG00000002280.10_Narfl	95	91	120	104	136	62	91	117	129	126	93	119	184	297	238	126	220	254	304	268	265	154	280	273
ENSMUSG00000002289.15_Angptl4	202	90	222	479	219	78	118	106	294	639	276	156	107	279	619	519	563	386	168	219	514	878	474	555
ENSMUSG00000002297.15_Dbf4	15	13	28	7	23	20	17	15	21	17	14	29	29	41	50	65	26	67	50	88	37	21	27	46
ENSMUSG00000002307.15_Daxx	56	69	95	82	50	49	78	85	106	81	73	58	114	212	158	80	97	149	191	214	170	76	139	153
ENSMUSG00000002308.15_Cd320	15	18	20	9	17	10	8	13	26	17	15	9	19	35	34	14	25	24	30	34	31	23	25	33
ENSMUSG00000002319.15_Ipo4	258	265	386	325	258	203	299	328	354	404	250	223	422	746	628	369	514	561	793	719	708	435	607	611
ENSMUSG00000002320.15_Tm9sf1	296	323	389	363	319	244	300	358	377	448	298	285	491	811	644	425	515	648	883	795	698	476	647	635
ENSMUSG00000002324.7_Rec8	39	36	34	29	24	26	30	50	22	31	9	10	36	107	92	44	19	46	96	141	89	25	49	64
ENSMUSG00000002325.14_Irf9	210	230	303	215	240	215	244	260	304	242	215	246	536	752	504	248	480	610	910	747	626	314	599	553
ENSMUSG00000002326.5_Gmpr2	50	62	59	50	62	66	72	69	74	64	66	60	117	153	115	67	86	157	197	158	138	85	144	151
ENSMUSG00000002329.6_Mdp1	55	84	94	80	74	59	69	84	109	85	72	82	133	183	134	95	117	158	193	156	117	63	148	159
ENSMUSG00000002332.15_Dhrs1	667	707	1051	811	788	564	635	798	869	998	715	689	889	1573	1316	937	1265	1827	1685	1466	1534	730	1612	1545
ENSMUSG00000002341.8_Ncan	0	0	0	0	0	0	0	0	0	0	0	0	0	0	0	0	0	0	0	0	0	0	0	0
ENSMUSG00000002342.17_Tmem161a	60	72	87	71	57	47	67	69	98	97	56	61	129	200	139	56	108	138	172	171	146	91	125	139
ENSMUSG00000002343.11_Armc6	9	13	20	8	15	13	19	13	22	16	14	18	31	40	34	9	34	54	67	34	21	19	41	38
ENSMUSG00000002345.17_Borcs8	73	63	91	71	78	50	64	65	92	103	51	93	131	176	124	74	110	154	188	174	157	75	170	160
ENSMUSG00000002346.16_Slc25a42	590	471	515	454	486	390	649	539	651	553	398	534	863	1302	1356	485	1001	1313	1305	1509	1174	726	1633	1359
ENSMUSG00000002365.9_Snx9	170	187	277	218	246	194	151	229	202	240	248	229	379	601	459	288	371	485	620	497	581	346	502	447
ENSMUSG00000002372.8_Ranbp3	106	123	180	131	195	103	157	156	209	212	145	195	323	411	363	167	323	356	486	466	380	187	396	357
ENSMUSG00000002379.6_Ndufa11	127	124	175	228	158	92	142	173	277	216	145	171	290	378	315	121	289	327	367	439	350	203	443	362
ENSMUSG00000002384.2_Bmp8b	2	1	0	0	0	1	0	1	1	1	0	3	0	1	1	1	1	0	3	0	1	1	3	2
ENSMUSG00000002393.14_Nr2f6	230	268	354	244	310	221	346	331	466	297	280	343	656	985	691	237	592	845	1079	922	661	389	895	866
ENSMUSG00000002395.14_Use1	96	108	179	155	124	104	109	139	264	187	143	149	228	369	277	144	235	222	338	337	331	193	317	298
ENSMUSG00000002396.8_Ocel1	30	39	43	45	48	28	38	47	62	39	33	39	61	116	66	45	66	68	82	100	68	39	82	82
ENSMUSG00000002409.18_Dyrk1b	54	71	153	94	35	61	103	129	138	62	26	59	139	254	228	73	108	132	182	296	205	94	143	136
ENSMUSG00000002413.15_Braf	205	196	261	226	263	258	213	233	201	257	256	224	314	546	474	443	374	511	584	491	473	304	462	465
ENSMUSG00000002416.13_Ndufb2	81	112	143	143	150	105	116	128	187	150	125	137	234	281	249	177	226	246	261	316	281	178	298	286
ENSMUSG00000002428.12_Hltf	114	95	138	69	116	107	101	124	100	98	109	128	191	336	218	205	178	281	306	336	265	156	213	315
ENSMUSG00000002455.14_Prpf6	375	345	521	328	374	319	414	443	499	578	449	434	550	987	877	513	456	682	920	1019	746	415	791	762
ENSMUSG00000002458.13_Rgs19	13	11	14	8	10	14	6	6	22	13	6	17	28	16	16	11	10	19	27	22	20	11	11	24
ENSMUSG00000002459.17_Rgs20	0	1	0	1	0	0	0	0	0	0	0	2	0	2	0	0	0	0	0	0	0	1	0	0
ENSMUSG00000002475.15_Abhd3	257	234	333	249	366	272	191	228	276	265	296	334	452	720	541	562	653	908	778	718	586	388	740	757
ENSMUSG00000002477.4_Snrpd1	51	57	108	54	91	83	48	80	114	99	141	80	132	145	117	144	133	146	189	145	143	74	158	202
ENSMUSG00000002486.15_Tchp	14	17	16	17	23	11	18	11	21	24	11	24	25	36	20	18	26	37	53	30	37	15	51	27
ENSMUSG00000002489.15_Tiam1	20	18	28	11	12	12	19	19	18	8	12	18	25	30	18	16	19	26	43	49	19	9	14	31
ENSMUSG00000002496.9_Tsc2	360	363	594	477	489	306	390	439	454	560	443	444	552	1030	871	438	733	961	1195	924	950	483	895	830
ENSMUSG00000002500.15_Rpl3l	0	1	1	0	0	0	0	0	0	0	1	0	0	1	0	0	1	1	1	0	2	0	2	0
ENSMUSG00000002504.14_Slc9a3r2	106	99	155	101	123	87	117	116	148	141	124	124	185	265	222	88	188	278	284	270	223	118	198	242
ENSMUSG00000002524.15_Puf60	204	254	363	300	286	208	242	294	408	419	257	231	453	703	568	287	439	547	701	722	614	366	601	599
ENSMUSG00000002546.16_Golga2	210	236	323	239	260	220	241	348	311	283	244	295	453	738	583	265	400	576	695	781	604	352	582	595
ENSMUSG00000002550.16_Uck1	162	130	189	114	132	106	112	108	100	137	133	140	237	324	255	133	314	473	382	287	216	147	341	405
ENSMUSG00000002565.16_Scin	0	0	0	0	0	0	0	0	0	0	0	1	0	1	0	0	0	0	0	0	0	0	0	0
ENSMUSG00000002578.17_Ikzf4	6	12	49	31	10	22	14	8	24	17	18	81	12	49	14	41	20	22	24	30	11	13	144	46
ENSMUSG00000002580.7_Mien1	166	187	234	216	181	204	171	212	355	236	210	246	356	439	351	284	341	444	482	489	408	250	504	399
ENSMUSG00000002588.12_Pon1	3872	3364	4871	4155	4839	3955	3283	5080	5471	3973	6271	5048	7354	10141	7974	8582	6849	8897	11137	9852	9482	5876	10053	8170
ENSMUSG00000002602.16_Axl	135	123	188	121	104	146	109	139	132	155	128	148	195	319	182	134	190	390	339	338	196	130	128	254
ENSMUSG00000002603.15_Tgfb1	67	76	104	52	59	53	69	66	102	87	57	64	75	126	103	39	65	143	160	140	100	42	61	80
ENSMUSG00000002608.8_Ccdc97	147	159	192	148	157	114	146	164	165	200	148	197	269	421	347	124	305	379	474	396	342	164	320	356
ENSMUSG00000002617.14_Zfp40	18	19	21	16	14	20	8	7	15	14	25	26	35	67	40	40	49	47	81	57	49	40	54	56
ENSMUSG00000002625.9_Akap8l	157	138	209	130	150	149	176	193	279	136	128	157	343	500	436	218	298	353	432	660	416	204	392	434
ENSMUSG00000002633.4_Shh	0	0	4	5	10	7	1	2	0	3	5	4	4	3	7	4	11	9	11	0	3	2	29	14
ENSMUSG00000002635.11_Pdcd2l	33	25	49	33	31	19	39	35	65	47	28	27	47	81	94	35	52	72	87	100	75	49	68	68
ENSMUSG00000002658.9_Gtf2f1	101	135	159	120	174	117	110	101	165	211	167	150	216	282	195	152	254	271	297	232	269	151	252	275
ENSMUSG00000002660.7_Clpp	165	172	230	241	187	125	174	168	277	247	203	180	325	458	338	203	339	381	417	462	406	219	409	375
ENSMUSG00000002661.14_Alkbh7	22	32	21	18	23	23	29	40	44	24	24	21	43	79	56	21	61	60	72	88	74	31	72	80
ENSMUSG00000002664.2_Pspn	0	0	0	0	0	0	0	0	0	0	0	0	0	0	0	0	0	0	0	0	0	0	0	0
ENSMUSG00000002668.7_Dennd1c	8	7	19	10	13	11	15	6	18	12	11	6	26	45	29	11	18	31	38	40	37	13	29	35
ENSMUSG00000002679.14_Med6	61	30	39	40	40	29	30	48	61	54	48	50	87	115	76	72	88	94	113	99	89	47	122	113
ENSMUSG00000002688.8_Prkd1	1	1	2	1	1	0	0	0	2	4	2	1	0	3	0	0	0	1	3	1	1	1	1	2
ENSMUSG00000002699.13_Lcp2	52	36	35	23	33	53	43	23	51	21	28	40	65	84	37	31	45	88	85	79	57	32	32	81
ENSMUSG00000002718.14_Cse1l	247	249	369	275	366	338	207	263	206	354	382	360	477	743	586	541	483	754	874	693	669	364	600	673
ENSMUSG00000002728.14_Naa20	56	51	77	62	70	55	49	48	78	76	67	73	94	157	115	92	114	114	143	143	114	67	141	144
ENSMUSG00000002731.6_Prkra	67	96	122	93	70	83	92	94	157	101	88	96	193	238	189	173	150	200	280	242	233	112	195	230
ENSMUSG00000002732.14_Fkbp7	15	23	28	18	19	30	14	18	30	24	25	18	28	46	32	41	28	33	49	58	41	28	31	42
ENSMUSG00000002733.8_Plekha3	159	123	189	182	185	150	146	125	141	218	214	169	246	460	325	311	290	366	437	385	388	243	388	323
ENSMUSG00000002741.9_Ykt6	309	295	427	317	333	287	278	304	320	499	310	327	528	679	551	374	533	717	768	652	686	387	587	611
ENSMUSG00000002748.7_Baz1b	378	360	566	505	714	556	387	311	412	682	644	706	679	973	1028	680	879	1285	1204	830	1137	688	1226	1074
ENSMUSG00000002763.16_Pex6	279	334	493	469	409	266	332	399	675	546	350	408	684	1120	974	340	762	877	1088	978	1043	587	850	991
ENSMUSG00000002767.13_Mrpl2	103	127	214	180	145	106	131	169	261	256	143	136	243	369	360	181	254	277	338	358	346	227	281	338
ENSMUSG00000002768.7_Mea1	163	174	210	189	211	127	138	189	250	255	210	191	293	393	293	212	319	393	380	423	370	212	426	349
ENSMUSG00000002769.8_Gnmt	6057	6939	9170	11016	8970	4960	6315	7457	11644	9165	7669	8746	14130	19219	14864	5868	13241	16519	22288	15985	19638	11989	24612	14717
ENSMUSG00000002771.12_Grin2d	0	2	2	1	2	1	1	2	5	2	2	1	4	2	6	1	3	3	5	2	3	4	2	4
ENSMUSG00000002778.14_Kdelr1	579	603	798	775	638	470	616	753	1082	828	626	580	951	1404	1202	764	913	1160	1430	1475	1349	769	1202	1123
ENSMUSG00000002781.19_Tmem143	126	122	150	154	107	95	124	120	190	145	93	111	196	336	285	146	256	272	365	360	372	176	313	296
ENSMUSG00000002797.9_Ggct	32	30	49	26	39	46	27	32	50	26	48	46	62	63	36	30	53	100	67	52	44	29	70	62
ENSMUSG00000002799.6_Jag2	1	1	3	1	1	1	1	1	0	2	0	1	0	1	4	0	2	1	2	2	2	2	0	2
ENSMUSG00000002803.14_Btbd6	55	61	90	93	72	48	79	77	86	82	81	57	93	172	150	79	141	120	165	176	127	93	156	128
ENSMUSG00000002804.4_Nudt14	18	42	48	37	30	34	26	36	46	42	31	25	46	74	60	31	44	74	65	86	68	33	63	72
ENSMUSG00000002808.7_Epdr1	3	2	4	0	1	1	4	1	2	1	1	1	2	4	8	2	4	8	4	3	5	2	4	1
ENSMUSG00000002812.4_Flii	299	326	510	343	383	253	320	388	371	414	333	369	539	929	730	417	621	768	990	832	807	468	702	765
ENSMUSG00000002814.15_Top3a	45	41	56	32	49	46	50	51	46	49	39	55	72	123	103	40	94	72	115	162	105	64	121	118
ENSMUSG00000002820.6_Atg4d	87	109	154	169	132	93	132	110	202	167	139	140	154	296	329	149	239	245	275	313	329	235	307	264
ENSMUSG00000002825.7_Qtrt1	12	14	16	18	9	7	16	18	27	21	13	11	21	34	20	13	25	18	45	50	34	16	31	17
ENSMUSG00000002831.13_Plin4	42	15	29	69	35	33	39	14	10	119	41	67	35	44	91	52	81	129	64	45	46	165	101	135
ENSMUSG00000002833.10_Hdgfrp2	116	141	197	177	174	99	152	128	204	259	174	147	251	378	313	188	295	296	419	364	331	250	311	367
ENSMUSG00000002835.8_Chaf1a	9	15	14	6	7	14	5	5	7	10	2	4	9	17	11	8	11	39	17	25	17	12	13	16
ENSMUSG00000002844.8_Adprh	58	55	50	38	40	56	48	66	56	36	29	73	144	121	64	43	66	117	183	187	80	31	94	158
ENSMUSG00000002845.14_Tmem39a	168	93	112	80	84	67	113	72	96	136	91	104	144	256	149	99	125	214	354	170	165	108	154	131
ENSMUSG00000002846.9_Timmdc1	152	201	299	254	221	194	164	228	357	299	246	239	315	456	307	260	278	355	502	436	398	213	423	386
ENSMUSG00000002847.6_Pla1a	169	233	314	302	296	207	216	332	414	375	324	314	461	637	561	433	535	468	779	645	745	478	696	651
ENSMUSG00000002870.8_Mcm2	21	14	20	14	17	18	15	17	10	22	16	22	17	41	31	24	31	90	55	43	39	22	30	47
ENSMUSG00000002871.14_Tpra1	87	70	120	99	84	43	101	104	135	101	74	85	201	269	209	75	173	205	269	291	249	151	248	222
ENSMUSG00000002881.14_Nab1	446	380	704	436	563	461	327	509	591	526	482	520	424	752	711	802	573	705	689	706	726	370	583	737
ENSMUSG00000002885.14_Adgre5	108	88	160	88	107	111	111	106	119	143	106	117	189	303	178	91	218	303	300	316	213	110	164	231
ENSMUSG00000002897.5_Il17ra	100	86	120	103	159	72	124	103	127	108	78	121	144	310	270	126	153	246	252	275	215	145	298	204
ENSMUSG00000002900.16_Lamb1	48	62	74	35	60	68	56	72	58	49	56	66	138	223	131	78	96	183	205	205	143	80	104	158
ENSMUSG00000002908.17_Kcnn1	13	13	31	25	11	19	16	19	21	26	13	23	18	48	36	25	22	43	42	35	49	35	38	53
ENSMUSG00000002910.11_Arrdc2	23	57	49	55	69	22	35	38	89	94	51	49	92	142	132	62	99	99	153	120	95	147	119	132
ENSMUSG00000002930.6_Ppp1r17	0	0	0	0	0	0	0	0	0	0	0	0	0	0	0	0	0	0	0	0	0	0	0	0
ENSMUSG00000002944.15_Cd36	144	189	251	193	115	164	101	120	147	131	173	138	163	184	134	102	145	513	373	158	165	57	86	106
ENSMUSG00000002948.19_Map2k7	221	259	317	270	229	188	279	266	334	331	226	273	451	769	672	280	429	531	770	777	755	374	642	633
ENSMUSG00000002949.15_Timm44	182	214	353	270	252	208	233	306	372	309	289	313	432	621	539	395	453	487	693	721	642	340	576	583
ENSMUSG00000002957.11_Ap2a2	683	631	725	481	771	673	710	698	648	578	591	845	1108	1655	992	545	1093	1760	2023	1665	1072	452	1351	1550
ENSMUSG00000002963.17_Pnkp	108	120	133	112	97	93	135	136	157	125	99	117	230	350	203	107	192	259	392	331	215	121	215	277
ENSMUSG00000002968.8_Med25	146	206	299	253	180	124	223	208	306	300	170	166	348	614	426	175	396	429	588	579	618	374	517	420
ENSMUSG00000002980.14_Bcam	14	36	33	10	27	24	26	39	33	34	27	17	48	35	51	21	38	56	62	46	43	23	45	46
ENSMUSG00000002981.10_Clptm1	542	491	710	636	624	401	501	587	645	799	524	576	908	1464	1209	713	1070	1256	1509	1399	1390	859	1360	1201
ENSMUSG00000002983.17_Relb	12	10	16	6	2	6	9	13	13	4	9	6	19	30	16	9	11	22	36	31	13	9	19	25
ENSMUSG00000002984.17_Tomm40	104	148	223	223	150	72	149	149	208	313	149	128	229	400	328	177	334	317	364	315	452	297	416	308
ENSMUSG00000002985.16_Apoe	77613	92264	122559	118036	113957	72796	88349	101780	159107	120473	101646	102615	156142	222946	182145	100059	163856	205723	233407	215169	212714	119464	235170	216542
ENSMUSG00000002992.17_Apoc2	1264	1874	1932	2030	1562	1320	1413	1379	2727	2416	1891	1594	2229	3001	2522	1651	2516	3144	2872	3651	2834	1525	3034	3214
ENSMUSG00000002996.17_Hbp1	527	443	663	517	723	544	471	670	659	555	507	581	837	1348	1310	953	976	1057	1200	1514	1341	594	1133	1227
ENSMUSG00000002997.15_Prkar2b	4	4	3	3	3	4	4	9	8	10	4	2	8	7	3	7	8	7	17	9	5	3	11	8
ENSMUSG00000003031.14_Cdkn1b	170	128	207	166	261	156	207	227	287	206	233	243	360	499	369	302	304	341	536	527	360	214	407	328
ENSMUSG00000003032.8_Klf4	7	14	11	5	5	4	9	7	16	12	16	7	12	14	15	8	4	17	24	21	15	11	17	11
ENSMUSG00000003033.15_Ap1m1	175	165	164	128	169	149	158	145	159	193	165	173	304	457	305	182	284	374	539	432	388	208	419	383
ENSMUSG00000003037.16_Rab8a	477	550	723	561	638	466	512	656	679	733	602	632	853	1219	995	731	863	993	1281	1240	1105	591	1134	1112
ENSMUSG00000003038.15_Hmgn2	27	56	102	77	59	66	35	57	103	149	99	52	75	141	98	86	105	99	120	84	182	126	144	91
ENSMUSG00000003039.9_Fam32a	210	266	343	259	289	254	189	288	341	356	280	245	348	592	476	237	382	467	623	627	476	239	517	510
ENSMUSG00000003051.13_Elf3	1	2	5	5	6	1	6	4	4	6	9	7	10	12	4	6	10	16	9	5	5	2	10	12
ENSMUSG00000003053.17_Cyp2c29	5204	5006	7332	6030	8022	5807	6297	6157	6903	3682	9603	6929	10870	13554	7517	11360	15663	12775	19214	14295	17293	9244	12780	25290
ENSMUSG00000003062.13_Stard3nl	38	26	49	45	27	27	31	40	52	40	47	35	60	100	61	37	57	86	124	80	66	41	67	79
ENSMUSG00000003068.16_Stk11	343	429	560	523	457	328	463	503	741	559	453	445	749	1146	1005	527	664	813	1092	1089	997	607	1021	888
ENSMUSG00000003070.6_Efna2	0	1	1	0	1	1	0	1	2	1	0	1	1	2	1	2	3	2	2	1	6	4	2	2
ENSMUSG00000003072.15_Atp5d	814	1128	1411	1477	1244	817	1053	1122	1972	1714	1194	1227	1755	2581	2075	944	1950	2185	2500	2625	2379	1458	2731	2218
ENSMUSG00000003099.11_Ppp5c	215	249	274	240	252	187	245	224	293	287	217	241	426	599	546	322	481	599	735	654	557	350	609	590
ENSMUSG00000003119.14_Cdk12	202	258	280	245	262	235	287	217	214	286	264	298	328	546	418	318	339	594	613	527	483	263	520	499
ENSMUSG00000003123.15_Lipe	82	83	183	128	113	57	88	111	157	116	68	83	117	216	245	95	246	206	220	184	273	149	272	232
ENSMUSG00000003131.7_Pafah1b2	196	164	231	186	238	190	170	187	181	263	264	235	328	533	360	322	298	451	546	482	388	264	444	376
ENSMUSG00000003134.10_Tbc1d8	108	90	146	239	228	107	106	94	136	351	137	201	217	265	199	285	220	375	381	325	231	299	577	267
ENSMUSG00000003135.15_Cnot11	125	103	129	124	140	117	157	141	137	140	132	131	219	357	254	195	235	265	347	342	297	160	269	301
ENSMUSG00000003153.10_Slc2a3	5	1	1	6	3	0	5	2	9	6	3	1	2	3	1	4	5	2	11	12	6	4	4	10
ENSMUSG00000003154.15_Foxj2	91	118	128	96	154	98	125	99	90	140	104	121	204	252	205	132	189	282	304	290	247	148	271	239
ENSMUSG00000003161.15_Sri	209	240	330	239	223	211	155	282	341	309	269	182	300	497	362	355	303	390	536	413	478	337	394	443
ENSMUSG00000003166.19_Dgcr2	263	375	515	399	479	306	351	400	411	542	398	411	549	971	886	360	758	891	1057	967	1002	562	951	893
ENSMUSG00000003184.15_Irf3	278	298	439	373	361	240	299	401	517	423	313	298	635	884	780	367	678	688	901	887	851	445	796	773
ENSMUSG00000003190.12_Bcl2l12	33	29	36	27	41	21	35	47	60	49	13	38	63	94	67	37	65	77	83	95	94	24	82	84
ENSMUSG00000003198.9_Zfp959	46	28	36	33	53	43	27	30	46	36	55	49	44	94	60	93	49	68	99	84	52	48	59	86
ENSMUSG00000003199.16_Mpnd	216	265	336	410	331	209	246	261	488	418	359	328	467	671	485	314	542	631	671	616	657	410	833	672
ENSMUSG00000003200.9_Sh3gl1	73	78	80	75	81	60	70	73	52	102	67	100	142	222	182	85	162	237	277	222	185	108	251	225
ENSMUSG00000003206.6_Ebi3	6	3	4	6	2	5	0	1	3	7	0	3	6	6	4	1	5	17	6	7	8	1	1	8
ENSMUSG00000003208.8_Ccdc94	16	12	29	21	12	21	18	13	14	29	18	27	39	57	35	11	28	50	53	31	34	13	41	37
ENSMUSG00000003226.7_Ranbp2	614	569	839	650	933	756	646	614	465	958	1104	830	903	1751	1515	1596	1442	1556	1610	1420	1634	982	1431	1689
ENSMUSG00000003227.4_Edar	0	1	1	0	0	0	0	0	1	0	0	1	1	2	1	0	1	0	1	0	1	0	0	0
ENSMUSG00000003228.8_Grk5	52	38	24	21	16	59	81	70	30	20	34	63	166	111	41	23	34	121	247	155	32	14	51	78
ENSMUSG00000003233.11_Dvl3	118	120	171	120	147	119	164	117	93	175	99	130	167	304	285	116	151	300	413	261	253	190	281	217
ENSMUSG00000003234.15_Abcf3	201	222	338	281	252	177	226	240	337	328	285	241	431	613	454	297	394	532	672	533	575	330	512	498
ENSMUSG00000003235.12_Eif2b5	168	204	258	233	211	174	186	244	277	311	262	231	336	458	353	258	348	411	580	488	423	261	370	489
ENSMUSG00000003269.17_Cyth2	70	85	115	122	87	57	100	108	125	138	85	91	169	253	245	153	164	193	223	263	217	137	243	198
ENSMUSG00000003271.17_Sult2b1	0	0	0	0	0	0	0	0	1	0	0	0	0	2	0	0	2	1	0	0	2	0	0	1
ENSMUSG00000003273.14_Car11	1	2	5	2	6	0	1	3	3	1	3	10	4	13	10	3	13	14	5	12	4	4	16	15
ENSMUSG00000003279.16_Dlgap1	8	31	46	51	14	15	15	39	33	30	20	21	40	83	76	44	29	46	91	58	121	50	25	90
ENSMUSG00000003282.9_Plag1	4	0	4	1	8	1	2	3	0	8	2	2	3	8	10	12	5	5	4	12	6	4	16	16
ENSMUSG00000003283.14_Hck	30	15	39	18	17	21	15	12	32	27	18	19	39	73	14	12	32	63	54	65	41	15	20	34
ENSMUSG00000003299.10_Mrpl4	101	109	140	116	110	91	165	120	150	149	106	142	253	336	283	102	294	328	431	396	276	194	389	370
ENSMUSG00000003308.15_Keap1	230	276	401	330	328	245	272	327	438	373	289	351	555	747	679	332	504	649	845	833	727	340	744	685
ENSMUSG00000003309.14_Ap1m2	0	0	0	0	2	2	0	1	0	1	2	3	5	5	3	1	5	3	7	5	2	7	3	4
ENSMUSG00000003316.14_Glg1	383	333	550	322	431	447	377	416	295	440	426	442	431	787	650	456	521	871	1078	743	787	411	718	836
ENSMUSG00000003341.9_Atp8b3	0	1	0	0	0	0	0	0	0	0	0	0	0	1	0	0	1	0	0	0	0	0	0	0
ENSMUSG00000003344.14_Btbd2	104	138	172	164	111	84	105	121	192	177	107	144	226	389	321	97	240	256	347	344	353	195	349	295
ENSMUSG00000003345.16_Csnk1g2	326	390	562	502	372	267	393	485	666	578	341	378	637	1111	1010	425	644	723	1092	1054	970	577	858	850
ENSMUSG00000003346.14_Abhd17a	90	112	176	199	139	78	100	126	209	202	137	102	240	394	328	100	318	330	350	385	390	265	387	324
ENSMUSG00000003348.10_Mob3a	23	36	49	24	52	31	27	21	38	33	23	41	55	73	48	25	57	54	96	93	62	24	66	85
ENSMUSG00000003352.13_Cacnb3	2	6	5	3	2	3	4	4	4	1	1	4	4	8	4	0	1	3	10	5	4	1	8	10
ENSMUSG00000003354.5_Ccdc65	0	0	0	0	0	1	0	0	0	0	0	0	0	1	0	0	1	0	0	0	0	0	0	0
ENSMUSG00000003355.6_Fkbp11	26	31	50	29	32	31	25	43	54	57	24	21	49	62	77	35	47	46	46	130	85	41	85	37
ENSMUSG00000003360.14_Ddx23	233	269	335	240	329	243	255	295	313	327	285	277	437	584	527	318	441	510	680	621	534	287	511	580
ENSMUSG00000003363.15_Pld3	100	104	160	131	104	103	93	150	127	161	98	103	168	304	250	99	201	284	369	336	272	146	218	287
ENSMUSG00000003378.9_Grik5	46	47	107	88	34	39	61	75	117	84	49	42	96	145	143	43	112	107	135	148	179	151	172	147
ENSMUSG00000003379.7_Cd79a	6	3	8	1	5	6	6	6	19	3	0	4	3	21	9	9	7	6	6	13	12	7	4	14
ENSMUSG00000003380.11_Rabac1	89	77	143	133	105	60	121	122	170	142	96	85	199	300	283	63	197	243	292	305	257	171	303	222
ENSMUSG00000003382.18_Etv3	76	86	134	101	133	103	84	98	90	150	144	143	209	321	254	130	198	298	374	272	218	192	274	269
ENSMUSG00000003402.14_Prkcsh	472	469	670	624	589	411	521	615	705	771	560	534	867	1383	1163	642	1008	1123	1390	1441	1169	720	1368	1213
ENSMUSG00000003410.8_Elavl3	0	0	0	0	0	0	0	0	0	0	0	0	0	0	0	1	0	0	0	0	0	0	0	0
ENSMUSG00000003411.10_Rab3b	1	2	4	1	3	1	0	0	5	0	3	5	0	6	5	0	4	4	3	2	2	1	2	3
ENSMUSG00000003418.11_St8sia6	1	0	2	1	0	0	0	0	1	0	0	1	2	1	4	0	2	1	1	4	2	1	1	1
ENSMUSG00000003420.8_Fcgrt	609	718	1064	973	812	587	625	776	1267	1155	783	699	1095	1886	1710	894	1312	1489	1723	1699	1637	995	1640	1527
ENSMUSG00000003421.13_Nosip	91	101	155	104	70	79	87	117	153	123	76	73	153	285	231	80	159	153	208	241	231	129	215	155
ENSMUSG00000003423.15_Pih1d1	112	127	162	125	163	106	116	159	232	183	138	126	200	305	290	111	232	228	338	324	284	161	292	261
ENSMUSG00000003429.11_Rps11	524	472	747	698	743	579	564	739	1128	935	763	723	1034	1337	1091	660	1005	1090	1302	1511	1230	748	1395	1136
ENSMUSG00000003435.9_Supt5	476	571	646	438	566	481	612	507	522	635	560	593	894	1377	992	530	858	1074	1442	1196	1111	721	1103	1092
ENSMUSG00000003436.11_Dll3	0	0	0	0	0	0	0	0	0	0	0	0	1	0	0	0	0	0	0	0	0	0	0	1
ENSMUSG00000003437.14_Paf1	198	228	284	286	253	205	204	249	340	300	287	267	357	536	465	382	364	375	538	537	521	309	493	459
ENSMUSG00000003438.17_Timm50	98	90	147	131	104	87	108	94	181	150	114	98	187	272	220	144	216	260	282	317	257	179	265	259
ENSMUSG00000003444.8_Med29	66	36	68	47	61	37	47	46	67	96	60	59	77	104	90	41	76	92	96	122	98	76	107	84
ENSMUSG00000003452.15_Bicd1	3	4	1	4	5	3	2	6	2	5	3	2	4	5	3	1	3	6	10	2	1	5	2	4
ENSMUSG00000003458.12_Ncstn	272	307	475	361	392	225	280	389	407	441	383	272	531	887	770	458	544	682	988	850	832	501	669	726
ENSMUSG00000003464.13_Pex19	650	694	1070	838	597	543	557	624	928	1050	720	567	905	1507	1516	949	1023	1388	1599	1213	1699	1055	1256	1326
ENSMUSG00000003469.9_Phyhip	1	0	2	1	0	0	0	1	1	1	2	3	1	0	0	0	3	4	2	1	1	2	2	4
ENSMUSG00000003476.16_Crhr2	0	0	5	1	0	0	0	3	1	0	0	5	5	4	5	0	2	2	3	2	3	0	4	10
ENSMUSG00000003477.5_Inmt	2053	3570	5928	6679	6666	2205	1921	2866	10239	7559	6734	4077	4141	5342	5413	4058	8163	5478	6892	5191	10272	6646	9584	9761
ENSMUSG00000003484.4_Cyp4f18	1	1	2	3	2	1	3	0	4	3	3	0	1	10	2	2	3	4	6	10	4	2	1	7
ENSMUSG00000003500.13_Impdh1	14	15	24	10	21	9	17	12	20	19	14	14	20	39	19	6	19	38	37	48	27	12	20	24
ENSMUSG00000003505.15_Psg18	0	0	0	0	0	0	0	0	0	0	0	0	0	0	0	0	0	0	0	0	0	0	0	0
ENSMUSG00000003518.13_Dusp3	397	340	526	333	619	442	348	322	372	484	576	598	569	681	677	579	775	997	948	763	662	382	786	794
ENSMUSG00000003526.11_Prodh	562	829	1231	1594	994	615	594	798	1249	1784	1349	834	1284	1765	1593	826	2323	2103	2617	1541	2851	2170	2972	2249
ENSMUSG00000003527.8_Dgcr14	34	41	49	44	30	39	41	48	59	49	39	43	77	141	101	30	59	71	97	118	87	44	86	84
ENSMUSG00000003528.14_Slc25a1	1270	1389	2238	1909	1449	891	1120	1573	2259	2113	1239	1145	2149	3269	3048	1892	2579	3195	3441	3640	3423	1821	3447	2815
ENSMUSG00000003531.14_Dgcr6	102	154	169	187	142	87	131	132	291	226	136	138	232	312	245	139	251	283	342	321	316	209	354	272
ENSMUSG00000003534.17_Ddr1	9	15	28	9	15	14	11	10	21	15	11	9	15	21	19	13	22	33	51	38	25	15	18	27
ENSMUSG00000003541.6_Ier3	5	1	4	7	5	2	4	5	11	2	4	4	6	12	10	8	7	12	10	7	9	7	10	9
ENSMUSG00000003545.3_Fosb	2	1	4	0	1	0	3	2	2	3	0	4	2	0	2	0	1	8	4	3	1	0	1	1
ENSMUSG00000003546.9_Klc4	183	216	316	363	358	185	232	244	325	374	229	239	407	646	552	246	578	611	602	708	616	448	729	716
ENSMUSG00000003549.9_Ercc1	20	19	35	27	20	22	20	19	34	27	17	18	40	64	38	20	33	40	42	47	37	33	48	37
ENSMUSG00000003555.7_Cyp17a1	219	316	378	836	429	217	167	191	538	669	636	374	401	829	1129	713	476	966	620	356	1176	497	673	382
ENSMUSG00000003559.7_As3mt	244	287	388	385	459	269	250	265	345	509	485	389	466	672	593	553	619	757	856	578	724	461	829	670
ENSMUSG00000003573.15_Homer3	12	12	16	12	14	7	9	13	16	11	11	15	20	28	19	9	16	38	31	30	17	16	20	31
ENSMUSG00000003575.13_Crtc1	78	94	107	76	94	55	94	73	76	94	75	67	132	231	191	51	123	183	234	175	192	131	173	176
ENSMUSG00000003581.14_Rnf215	38	51	64	58	61	41	44	39	68	77	49	61	114	127	114	75	114	120	148	146	107	87	179	129
ENSMUSG00000003585.13_Sec14l2	3660	4234	5003	3281	4088	3889	3616	3703	3821	4441	4606	4765	8312	10230	7634	4319	8144	10518	12217	9422	9054	4284	8984	10922
ENSMUSG00000003604.14_Aven	72	78	92	96	120	106	79	93	138	129	124	102	152	218	183	166	159	181	232	217	222	87	209	216
ENSMUSG00000003617.16_Cp	11114	8875	11953	8709	12332	12260	10522	12094	9945	11162	14327	13392	17115	29284	20139	21278	16704	25532	30988	29935	23321	12178	22372	24844
ENSMUSG00000003623.4_Crot	2847	1890	2386	769	1107	1825	2212	2619	1920	1043	1643	2332	4256	8466	5514	3253	2275	5014	6774	5794	4359	1729	2947	4664
ENSMUSG00000003644.17_Rps6ka1	131	175	292	141	193	84	130	126	145	131	119	99	196	336	332	179	267	299	330	324	360	165	323	300
ENSMUSG00000003657.9_Calb2	0	0	0	0	0	0	0	0	0	0	0	0	0	0	0	0	0	0	0	0	0	0	0	0
ENSMUSG00000003660.10_Snrnp200	519	527	807	515	610	469	499	720	528	739	594	562	975	1738	1334	849	1100	1517	2213	1447	1584	979	1249	1514
ENSMUSG00000003662.10_Ciao1	139	185	250	269	194	124	203	226	290	309	198	169	313	555	482	370	343	436	564	534	561	292	503	435
ENSMUSG00000003665.6_Has1	0	0	0	0	0	1	2	0	0	1	0	0	0	0	0	0	0	0	0	0	0	0	0	1
ENSMUSG00000003680.15_Taf6l	67	70	85	65	66	51	72	67	117	93	57	65	123	206	181	75	105	132	197	201	176	92	159	162
ENSMUSG00000003721.14_Insig2	2115	1353	789	367	576	1716	1671	1660	579	423	687	2233	3976	3966	1165	853	1502	4329	5959	4238	1061	430	2267	4287
ENSMUSG00000003731.13_Kpna6	421	425	591	439	547	429	469	402	336	627	501	489	622	1093	983	602	738	1093	1321	985	1046	647	992	945
ENSMUSG00000003746.16_Man1a	1502	1291	1980	1623	2442	1741	1298	1716	1569	1846	2409	2259	2902	4683	3888	4176	3482	4336	5115	4307	4273	2471	4568	4619
ENSMUSG00000003752.9_Itpkc	29	31	39	35	57	28	40	41	41	46	38	41	51	80	66	25	50	84	92	64	72	41	84	58
ENSMUSG00000003762.13_Coq8b	41	74	96	93	60	46	78	83	121	100	50	70	116	166	153	53	122	144	182	173	166	136	128	131
ENSMUSG00000003778.14_Brd8	116	137	142	107	116	134	142	145	176	144	120	182	194	403	268	176	230	285	350	437	319	153	265	364
ENSMUSG00000003779.15_Kif20a	8	4	11	3	7	4	9	13	2	5	3	1	10	11	3	9	6	7	16	13	10	2	9	14
ENSMUSG00000003808.18_Farsa	73	88	113	115	98	72	99	75	103	157	108	111	187	280	216	88	189	227	287	238	205	136	254	206
ENSMUSG00000003809.14_Gcdh	1849	2028	2853	2747	2391	2028	1836	2363	3237	2843	3083	2635	3860	5415	4731	3980	4543	5368	5906	5366	5852	3844	6135	5102
ENSMUSG00000003810.12_Mast2	190	173	221	129	228	176	165	160	189	228	180	196	320	430	371	213	363	394	494	467	383	215	462	430
ENSMUSG00000003812.13_Dnase2a	106	81	109	85	110	64	99	117	138	92	82	92	173	248	204	126	146	184	220	281	189	113	149	216
ENSMUSG00000003813.15_Rad23a	282	376	494	431	370	308	317	348	513	575	460	397	661	950	724	580	707	745	965	833	896	473	851	638
ENSMUSG00000003814.8_Calr	5515	5637	7095	5039	6496	7367	5326	7066	7295	6402	6453	7043	10118	12251	9140	7572	6592	9102	12522	15621	9592	4647	9895	9286
ENSMUSG00000003824.12_Syce2	6	2	8	12	3	2	3	4	10	5	5	6	2	13	2	10	8	10	10	5	9	5	8	4
ENSMUSG00000003847.16_Nfat5	479	601	649	611	561	554	666	585	471	530	488	776	812	1468	1036	920	943	1109	1273	1550	1125	602	1175	1536
ENSMUSG00000003848.14_Nob1	50	28	41	48	47	29	49	35	52	65	28	37	72	95	83	51	66	118	128	108	90	68	113	64
ENSMUSG00000003849.8_Nqo1	43	30	52	34	28	12	11	35	38	38	33	24	35	73	48	32	48	60	59	46	80	51	78	52
ENSMUSG00000003863.18_Ppfia3	1	0	0	0	0	0	1	0	0	0	0	0	0	1	0	0	0	1	2	1	1	0	0	0
ENSMUSG00000003865.16_Gys1	15	21	29	35	24	26	24	17	28	41	31	36	36	45	67	24	37	57	55	47	49	50	66	59
ENSMUSG00000003868.14_Ruvbl2	52	51	72	53	63	38	53	56	76	64	52	75	97	125	109	42	101	134	150	148	108	76	120	130
ENSMUSG00000003872.9_Lin7b	1	0	0	0	0	0	0	0	0	0	0	0	0	0	0	1	0	0	0	0	0	0	1	0
ENSMUSG00000003873.11_Bax	32	44	80	60	45	19	50	64	73	62	24	49	93	115	99	50	98	113	123	164	120	61	117	122
ENSMUSG00000003882.4_Il7r	4	3	8	0	5	7	3	4	6	7	2	5	9	5	8	10	2	2	9	8	6	3	0	8
ENSMUSG00000003923.14_Tfam	185	198	263	216	257	198	190	245	310	220	297	245	346	613	551	395	392	535	588	575	517	298	520	479
ENSMUSG00000003929.10_Zfp81	42	26	44	28	31	43	34	43	43	41	34	48	76	110	71	58	51	84	114	112	65	32	74	108
ENSMUSG00000003934.5_Efnb3	0	3	1	0	3	0	1	3	0	0	2	3	2	3	3	0	2	1	3	2	0	2	0	2
ENSMUSG00000003948.17_Mmd	1001	889	1241	876	1235	1073	934	1117	1232	1082	1431	1166	1630	3118	2761	1887	1717	2188	2538	2523	2531	1523	2168	2009
ENSMUSG00000003949.16_Hlf	369	452	744	642	1003	629	468	377	632	964	1054	566	645	1164	1822	1241	1204	1270	1286	1042	2033	1266	1522	1085
ENSMUSG00000003955.7_Fam162a	135	155	240	170	207	164	121	150	265	209	231	198	278	352	302	264	281	344	351	413	344	179	399	369
ENSMUSG00000003970.8_Rpl8	821	954	1412	1440	1473	916	1066	1315	2670	1749	1366	1253	2007	2728	2390	1151	2320	2327	2699	2904	2641	1640	3149	2458
ENSMUSG00000003974.6_Grm3	0	0	0	0	0	0	0	0	1	0	0	0	0	0	0	0	0	0	0	0	0	0	0	0
ENSMUSG00000003992.14_Ssbp2	11	13	13	14	13	10	7	10	12	20	11	9	13	30	27	17	28	22	50	33	32	18	30	21
ENSMUSG00000004018.9_Fancl	32	26	54	49	32	28	20	44	45	48	35	38	62	95	77	75	72	72	96	102	99	60	88	61
ENSMUSG00000004031.13_Brinp2	0	0	0	0	0	1	0	0	0	1	0	0	0	0	0	0	0	0	0	0	0	0	1	0
ENSMUSG00000004032.10_Gstm5	35	40	58	41	27	27	46	38	63	62	49	25	56	96	67	54	57	62	103	105	93	64	100	116
ENSMUSG00000004035.12_Gstm7	364	398	487	468	342	302	401	505	668	473	328	422	714	984	652	347	426	654	1001	1056	826	438	798	628
ENSMUSG00000004038.9_Gstm3	205	271	336	299	180	109	213	263	370	225	182	140	486	578	320	253	372	380	770	744	523	393	443	383
ENSMUSG00000004040.16_Stat3	637	537	728	834	777	593	679	687	664	682	662	790	1066	1971	1207	635	1096	1412	1881	1813	1310	812	1690	1751
ENSMUSG00000004043.14_Stat5a	146	106	98	71	83	105	139	115	78	87	89	88	220	290	199	65	158	327	381	292	148	105	206	234
ENSMUSG00000004044.9_Ptrf	40	63	89	56	73	56	72	113	98	59	84	72	76	110	95	39	61	109	174	104	83	48	52	92
ENSMUSG00000004054.8_Map3k11	195	248	255	256	263	170	256	242	270	294	201	265	365	616	482	182	435	495	643	665	514	294	522	504
ENSMUSG00000004056.15_Akt2	557	589	816	689	660	553	587	633	760	786	626	655	796	1255	1118	683	918	1310	1393	1340	1304	731	1224	1224
ENSMUSG00000004069.16_Dnaja3	461	470	726	660	619	488	542	564	630	810	735	634	964	1368	1176	954	1098	1277	1591	1317	1370	858	1275	1212
ENSMUSG00000004070.15_Hmox2	234	267	361	338	348	261	271	376	487	385	414	280	435	660	531	397	419	513	650	663	665	418	539	481
ENSMUSG00000004071.12_Cdip1	377	334	530	654	613	317	362	365	511	871	636	443	603	957	921	767	971	1167	1221	944	1087	1161	1406	1002
ENSMUSG00000004085.14_Map3k20	136	154	217	130	147	172	129	168	158	124	142	159	212	402	219	212	158	324	310	345	291	125	240	277
ENSMUSG00000004096.9_Cwc15	266	312	412	353	346	268	240	317	449	374	404	327	476	743	588	632	511	531	638	746	674	357	635	611
ENSMUSG00000004098.7_Col5a3	412	435	450	161	148	190	411	303	381	222	119	255	700	1127	785	331	602	878	1326	1472	674	214	735	1083
ENSMUSG00000004099.16_Dnmt1	71	101	115	71	118	105	90	98	88	101	104	116	189	231	194	105	182	276	292	264	219	115	233	253
ENSMUSG00000004100.12_Ppan	68	79	113	106	63	48	90	52	108	166	94	91	125	230	154	87	108	169	200	174	184	102	173	161
ENSMUSG00000004105.8_Angptl2	93	117	196	151	156	100	131	169	177	211	160	114	171	359	333	180	243	254	295	290	343	242	220	272
ENSMUSG00000004110.15_Cacna1e	1	6	4	0	2	2	2	3	5	5	1	0	3	18	6	4	3	0	11	6	10	2	2	13
ENSMUSG00000004113.18_Cacna1b	0	0	0	0	0	0	0	0	0	0	0	0	0	0	0	0	0	0	0	0	0	0	0	1
ENSMUSG00000004127.12_Trmt10a	24	24	34	31	33	31	12	25	26	33	29	30	44	61	33	39	50	76	70	56	43	30	62	61
ENSMUSG00000004151.17_Etv1	6	6	3	6	9	8	3	5	3	16	9	10	15	18	18	9	11	18	19	21	24	13	11	12
ENSMUSG00000004187.10_Kifc2	52	40	75	70	87	50	74	54	106	64	50	83	103	183	159	69	148	142	168	187	172	103	177	204
ENSMUSG00000004207.14_Psap	2109	2029	2878	2280	2440	1938	1977	2147	2784	2952	2509	2372	3431	5437	4305	2316	3599	5744	5807	5174	4697	2766	4519	4705
ENSMUSG00000004221.16_Ikbkg	402	363	508	329	435	443	366	423	477	473	402	508	906	1109	890	761	799	1274	1354	1452	1011	444	925	1115
ENSMUSG00000004231.15_Pax2	0	0	0	0	0	0	0	0	0	0	0	0	0	0	0	0	0	0	0	0	0	0	0	0
ENSMUSG00000004233.14_Wars2	29	41	43	43	30	30	28	26	44	42	40	24	62	67	73	51	67	86	120	109	90	49	67	70
ENSMUSG00000004263.15_Atn1	251	366	485	331	354	230	427	368	329	346	258	307	431	812	735	263	518	603	795	811	731	410	749	665
ENSMUSG00000004264.17_Phb2	716	738	1064	1043	891	587	683	778	1329	1309	1032	823	1296	1855	1747	1208	1667	1634	1899	1779	2016	1363	2022	1641
ENSMUSG00000004266.15_Ptpn6	93	98	151	115	100	100	92	91	146	124	98	133	196	324	201	117	214	301	303	304	256	110	233	364
ENSMUSG00000004267.16_Eno2	1	0	0	2	0	0	1	1	0	1	0	4	0	0	2	0	2	1	1	5	1	0	0	2
ENSMUSG00000004268.11_Emg1	113	124	161	129	175	124	168	185	293	212	176	216	303	419	306	162	226	279	454	459	342	185	342	360
ENSMUSG00000004270.13_Lpcat3	679	602	859	858	867	657	629	838	877	859	842	843	1304	1709	1629	855	1680	1652	1873	2039	1787	1055	1833	2315
ENSMUSG00000004285.12_Atp6v1f	134	139	215	173	130	112	154	165	312	220	171	171	267	359	328	159	259	295	356	434	370	193	370	339
ENSMUSG00000004296.14_Il12b	2	0	0	1	0	0	0	2	0	0	0	0	0	1	0	0	1	0	0	1	0	0	0	0
ENSMUSG00000004317.14_Clcn5	50	45	59	32	84	71	55	52	35	46	71	72	71	130	81	88	110	147	153	109	93	55	100	116
ENSMUSG00000004319.15_Clcn3	458	327	475	366	514	457	401	379	308	510	523	530	664	937	725	742	790	1142	1172	964	842	546	992	946
ENSMUSG00000004328.15_Hif3a	0	2	3	11	1	0	1	0	2	5	2	1	2	2	4	2	5	5	1	1	0	6	0	3
ENSMUSG00000004341.7_Gpx6	6	8	11	30	12	16	6	18	17	19	28	22	37	48	63	33	33	30	48	28	87	52	54	16
ENSMUSG00000004344.11_Gpx5	0	0	0	0	0	0	0	0	0	0	0	0	0	0	0	0	0	0	0	0	0	0	0	0
ENSMUSG00000004347.16_Pde1c	2	3	6	5	3	3	2	3	4	2	0	4	5	3	2	4	4	6	3	5	3	1	8	6
ENSMUSG00000004356.8_Utp20	138	156	202	136	243	198	134	137	130	278	249	209	301	407	351	268	421	525	628	317	387	198	446	470
ENSMUSG00000004359.16_Spic	8	5	11	9	5	12	10	3	17	8	8	4	17	32	13	19	24	23	30	26	16	13	11	30
ENSMUSG00000004360.9_9330159F19Rik	0	0	0	0	0	0	0	0	0	0	0	0	0	0	0	0	0	0	0	0	0	0	0	0
ENSMUSG00000004364.14_Cul3	501	424	673	599	708	602	428	595	620	678	777	676	826	1478	1312	1233	918	1127	1514	1363	1409	791	1302	1151
ENSMUSG00000004366.3_Sst	0	0	0	0	0	0	0	0	0	0	0	0	0	0	0	0	0	0	0	0	0	0	0	0
ENSMUSG00000004371.14_Il11	0	2	0	0	0	1	0	0	0	0	0	0	1	0	0	0	1	0	2	1	0	2	0	1
ENSMUSG00000004383.18_Large1	41	47	56	44	40	36	39	54	55	45	30	34	45	90	87	44	61	87	105	81	89	55	73	81
ENSMUSG00000004393.10_Ddx56	129	136	198	146	132	97	109	144	203	242	173	115	222	375	319	203	251	287	397	380	385	204	260	274
ENSMUSG00000004394.12_Tmed4	338	267	466	364	406	313	290	326	445	540	435	341	531	914	771	563	647	772	830	851	719	439	819	694
ENSMUSG00000004415.15_Col26a1	0	0	0	0	0	0	0	0	0	0	0	0	0	0	0	0	0	0	0	0	0	0	0	0
ENSMUSG00000004446.12_Bid	46	73	104	92	122	72	77	61	108	125	102	73	105	196	215	110	165	152	167	188	246	115	213	152
ENSMUSG00000004451.14_Ralb	69	107	134	74	69	86	69	69	148	77	69	109	122	145	125	88	84	149	190	182	162	58	109	119
ENSMUSG00000004455.16_Ppp1cc	95	146	215	174	167	120	158	174	157	199	177	123	183	291	266	271	234	293	360	348	332	202	310	302
ENSMUSG00000004460.16_Dnajb11	428	411	530	396	739	646	434	569	547	551	639	628	958	1049	813	700	767	908	1145	1409	805	445	991	1064
ENSMUSG00000004462.6_Tbccd1	119	105	154	129	195	126	109	116	151	149	168	147	235	281	277	186	296	339	365	283	325	211	415	324
ENSMUSG00000004473.10_Clec11a	6	7	4	8	8	2	8	8	7	8	9	8	16	19	19	0	15	13	21	14	19	10	29	26
ENSMUSG00000004500.9_Zfp324	37	51	69	44	54	42	78	36	53	64	49	43	89	137	114	32	81	112	149	91	105	60	103	105
ENSMUSG00000004508.6_Gab2	23	37	33	26	15	23	38	24	23	28	23	18	41	56	30	16	30	66	46	43	25	16	26	36
ENSMUSG00000004530.12_Coro1c	193	191	274	128	175	163	160	200	212	232	166	152	187	312	266	172	253	359	404	340	240	125	228	283
ENSMUSG00000004535.12_Tax1bp1	855	797	1290	904	1000	1106	773	1009	1014	1203	1328	1109	1477	2503	2154	1943	1558	2032	2433	2377	2316	1301	2146	2222
ENSMUSG00000004540.7_Psg17	0	0	0	0	0	0	0	0	0	0	0	0	0	0	0	0	0	0	0	0	1	0	0	0
ENSMUSG00000004542.15_Psg19	0	0	0	0	0	0	0	0	0	0	0	0	0	0	0	0	0	0	0	0	0	0	0	0
ENSMUSG00000004552.16_Ctse	2	3	5	1	1	0	0	3	2	2	2	0	1	3	1	8	5	3	1	5	0	2	2	1
ENSMUSG00000004558.14_Ndrg2	5665	7212	8922	8567	7847	5680	5655	7178	10870	10000	9563	6925	9788	16166	13086	9376	11939	13698	17329	13390	17400	10719	14805	14371
ENSMUSG00000004561.14_Mettl17	62	69	79	68	78	54	80	109	113	72	60	85	152	212	175	93	161	178	219	214	202	103	191	182
ENSMUSG00000004562.16_Arhgef40	45	77	92	57	77	58	86	89	98	65	73	60	107	234	202	63	135	134	196	178	192	95	164	185
ENSMUSG00000004565.15_Pnpla6	236	210	244	215	339	215	291	172	233	276	222	344	558	666	506	236	584	703	818	725	490	341	827	694
ENSMUSG00000004567.16_Mcoln1	220	236	355	354	310	173	220	259	408	335	242	240	472	719	633	307	534	529	639	726	719	490	686	564
ENSMUSG00000004568.12_Arhgef18	169	159	193	160	225	167	221	179	155	199	189	242	258	498	341	156	429	500	571	485	355	220	512	506
ENSMUSG00000004591.16_Pkn2	299	305	456	323	529	468	303	418	371	426	477	548	638	1047	872	774	660	909	1071	1021	918	505	926	1007
ENSMUSG00000004609.11_Cd33	9	10	12	9	11	15	13	11	9	8	9	12	23	51	20	20	23	27	39	48	31	16	13	19
ENSMUSG00000004610.4_Etfb	596	663	884	879	893	713	624	742	1601	1047	1094	934	1337	1661	1416	1088	1400	1585	1627	1795	1669	1019	1934	1568
ENSMUSG00000004612.9_Nkg7	9	7	5	3	2	2	7	7	9	4	5	2	2	10	1	2	6	4	10	8	5	3	5	4
ENSMUSG00000004613.7_Lim2	0	0	0	0	0	0	0	0	0	0	0	0	0	0	0	0	0	0	0	0	0	0	0	0
ENSMUSG00000004626.14_Stxbp2	191	198	335	229	196	171	202	229	310	290	180	202	374	666	501	285	416	494	622	618	609	360	460	578
ENSMUSG00000004630.18_Pcp2	0	0	0	0	0	0	0	0	0	0	0	0	0	0	0	0	0	0	0	0	0	0	0	0
ENSMUSG00000004631.15_Sgce	50	44	81	51	55	37	30	62	61	61	40	37	56	113	112	61	81	141	141	126	94	61	91	133
ENSMUSG00000004633.17_Chn2	225	244	457	401	409	293	196	274	381	528	505	341	415	660	658	600	613	659	626	473	742	522	717	732
ENSMUSG00000004637.15_Wwox	42	72	72	74	51	51	43	64	75	85	60	42	76	102	74	95	81	98	113	104	110	86	141	99
ENSMUSG00000004642.13_Slbp	52	50	80	53	79	72	42	65	85	62	69	82	97	168	126	111	86	120	188	147	132	107	133	111
ENSMUSG00000004651.6_Tyr	0	0	0	0	0	0	0	0	2	0	0	0	0	0	0	0	0	0	0	0	0	0	0	0
ENSMUSG00000004654.6_Ghrhr	0	0	0	0	0	0	0	0	1	0	0	0	0	1	0	1	0	0	0	0	0	0	0	0
ENSMUSG00000004655.5_Aqp1	444	362	652	483	507	323	358	559	563	593	470	470	443	516	459	168	331	770	923	621	357	160	259	308
ENSMUSG00000004661.15_Arid3b	31	22	40	17	38	26	45	21	39	41	29	35	55	103	65	47	61	81	104	94	76	30	76	76
ENSMUSG00000004665.10_Cnn2	30	36	49	22	38	24	33	37	56	37	27	36	62	59	49	29	49	62	127	88	60	32	37	49
ENSMUSG00000004667.18_Polr2e	96	118	149	139	138	74	77	140	202	169	99	114	177	304	240	124	230	206	284	278	289	153	238	277
ENSMUSG00000004668.14_Abca13	0	0	0	0	0	0	0	0	0	0	0	0	0	0	1	0	0	0	0	0	0	0	0	0
ENSMUSG00000004677.17_Myo9b	203	260	347	201	211	171	218	205	245	246	181	242	329	657	537	228	422	537	730	557	591	265	456	552
ENSMUSG00000004698.10_Hdac9	8	7	8	4	5	13	5	6	14	7	10	7	13	27	15	17	13	21	30	28	13	9	7	14
ENSMUSG00000004707.14_Ly9	9	7	14	12	7	19	3	16	7	11	8	11	10	30	6	25	20	19	40	32	14	19	11	19
ENSMUSG00000004709.14_Cd244	3	3	3	2	1	4	2	0	2	2	2	1	0	3	4	3	3	1	4	3	2	6	5	3
ENSMUSG00000004730.14_Adgre1	82	50	100	41	40	86	46	37	79	63	46	68	111	145	51	49	66	231	186	140	90	40	38	121
ENSMUSG00000004748.5_Mtfp1	97	122	192	147	187	114	104	146	216	236	178	170	269	279	216	118	263	277	357	286	218	182	400	286
ENSMUSG00000004768.14_Rab23	46	51	81	69	52	38	36	74	65	70	74	54	99	124	98	78	101	89	170	131	152	78	131	115
ENSMUSG00000004771.12_Rab11a	278	233	425	322	378	281	263	332	427	403	379	390	500	740	587	553	569	607	747	800	714	397	643	579
ENSMUSG00000004788.11_Eif2b2	70	79	101	67	100	58	77	85	98	110	72	66	125	241	181	86	138	176	214	185	184	89	179	157
ENSMUSG00000004789.10_Dlst	1004	1269	1721	1522	1368	1188	939	1188	1484	2040	1614	1446	2010	2873	2303	1712	2420	3092	3282	2369	2972	2085	3258	2759
ENSMUSG00000004791.7_Pgf	0	0	1	0	0	0	0	0	0	0	0	0	0	0	0	1	0	0	0	1	0	0	0	0
ENSMUSG00000004798.14_Ulk2	629	519	731	540	769	836	580	620	529	902	841	839	953	1813	1408	959	1007	1588	1792	1463	1479	753	1540	1350
ENSMUSG00000004814.10_Ccl24	3	4	7	4	4	10	5	10	6	2	5	7	5	16	1	3	15	12	19	24	8	2	7	11
ENSMUSG00000004815.12_Dgkq	153	170	238	202	198	155	162	160	259	269	222	222	407	524	474	288	422	476	555	578	538	305	549	564
ENSMUSG00000004821.1_Tmed11	0	0	0	0	0	0	0	0	0	0	0	0	0	0	0	0	0	0	0	0	0	0	0	0
ENSMUSG00000004837.2_Grap	15	15	19	18	12	11	8	14	32	21	14	14	22	29	15	7	11	36	36	26	21	9	14	23
ENSMUSG00000004842.18_Pou1f1	0	0	0	0	1	0	0	0	0	0	0	0	0	0	0	0	0	0	0	0	0	0	0	0
ENSMUSG00000004843.6_Chmp2b	175	158	219	142	160	178	124	222	218	156	204	201	258	449	298	298	245	347	441	422	348	174	310	351
ENSMUSG00000004846.10_Plod3	123	131	181	155	156	140	141	144	178	181	152	181	265	339	303	160	313	384	402	326	289	197	419	377
ENSMUSG00000004849.14_Ap1s1	104	115	138	133	95	104	67	111	195	162	148	84	155	247	203	129	192	222	228	221	252	163	237	222
ENSMUSG00000004864.12_Mapk13	1	0	1	1	1	0	1	1	0	2	1	3	1	5	0	0	1	0	4	2	2	1	1	2
ENSMUSG00000004865.15_Srpk1	215	196	357	222	300	260	211	212	255	346	311	300	400	533	382	323	404	470	658	498	373	283	521	482
ENSMUSG00000004872.15_Pax3	0	0	0	0	0	0	0	0	0	0	0	0	0	0	0	0	0	0	0	0	0	0	0	0
ENSMUSG00000004880.11_Lbr	68	71	120	66	144	82	70	94	102	114	138	144	166	185	121	121	131	195	277	217	143	85	187	164
ENSMUSG00000004885.5_Crabp2	0	0	0	0	1	1	0	0	0	0	0	1	0	0	0	0	0	0	0	0	1	0	0	0
ENSMUSG00000004891.16_Nes	16	28	24	20	27	18	28	25	16	23	16	28	29	32	27	20	19	40	61	38	31	18	16	30
ENSMUSG00000004892.13_Bcan	0	0	0	0	0	0	0	0	0	0	0	0	0	0	0	0	0	0	0	0	0	0	0	0
ENSMUSG00000004894.10_Hapln2	0	0	0	0	0	0	0	0	0	0	0	0	0	0	0	0	0	0	0	0	0	0	0	0
ENSMUSG00000004895.9_Prcc	156	117	182	138	206	115	138	156	250	188	191	190	242	345	308	126	240	292	383	346	315	161	324	342
ENSMUSG00000004896.16_Rrnad1	82	72	109	78	84	59	73	95	122	135	95	113	192	276	234	122	183	190	269	259	216	182	244	208
ENSMUSG00000004897.16_Hdgf	1205	1322	1794	1760	2093	1478	1140	1392	2179	2074	2129	1853	2425	3075	2856	2328	2534	2841	3342	3188	3191	1845	3500	2933
ENSMUSG00000004902.7_Slc25a18	1	0	0	0	0	1	1	1	0	0	0	0	0	1	1	0	0	0	0	1	1	0	0	1
ENSMUSG00000004929.12_Thop1	23	39	55	41	41	26	35	47	39	65	21	44	80	77	73	19	72	74	107	90	83	47	87	88
ENSMUSG00000004931.11_Apba3	100	87	141	123	158	65	124	103	122	186	119	148	243	311	261	72	342	404	385	360	264	215	455	356
ENSMUSG00000004933.17_Matk	1	0	5	0	0	1	0	0	1	1	0	1	0	5	3	0	1	3	1	3	2	0	2	2
ENSMUSG00000004934.14_Pias4	74	66	103	61	75	48	70	79	109	125	59	73	141	189	170	66	128	153	211	233	235	89	230	187
ENSMUSG00000004936.8_Map2k1	187	196	274	212	264	176	210	179	202	278	197	233	376	562	415	328	420	505	636	526	471	291	490	471
ENSMUSG00000004937.6_Sgta	328	341	562	410	331	232	373	352	533	538	306	337	609	990	801	356	677	805	1034	935	939	521	870	824
ENSMUSG00000004939.7_Nmrk2	0	0	0	0	0	0	0	0	0	0	0	0	0	0	0	0	0	0	0	0	0	0	0	0
ENSMUSG00000004945.15_Tmem242	96	130	187	156	174	127	120	146	205	190	156	144	220	279	246	253	261	292	304	295	336	207	335	277
ENSMUSG00000004947.15_Dtx2	31	24	41	34	29	27	42	29	48	33	36	39	51	72	72	24	53	72	85	99	56	34	79	61
ENSMUSG00000004948.12_Zp3	1	0	0	0	0	1	0	0	0	0	0	0	0	0	0	0	0	0	0	0	0	0	0	0
ENSMUSG00000004951.10_Hspb1	55	50	42	18	191	89	82	22	21	39	29	145	159	96	56	19	261	285	240	115	41	32	365	523
ENSMUSG00000004952.13_Rasa4	7	12	15	8	9	13	13	11	19	11	7	5	26	43	24	10	24	31	37	52	39	19	18	51
ENSMUSG00000004961.7_Syt5	0	1	1	0	0	0	0	0	1	0	0	0	0	0	0	1	0	0	1	0	0	0	0	0
ENSMUSG00000004980.16_Hnrnpa2b1	1192	1564	2146	1808	2071	1855	1387	2018	2529	2320	2231	2167	3281	4294	3536	3633	3136	3597	4261	4665	3884	2153	4077	4104
ENSMUSG00000004988.9_Fxyd4	0	0	0	0	0	0	0	0	0	0	0	0	0	0	0	0	0	0	0	0	0	0	0	0
ENSMUSG00000004994.12_Ccdc130	33	34	52	32	23	32	44	26	47	49	34	36	61	83	60	42	38	65	91	83	74	44	86	74
ENSMUSG00000004996.9_Mri1	88	85	116	106	80	51	86	78	144	142	93	82	171	231	190	106	138	185	245	199	230	133	186	147
ENSMUSG00000005034.15_Prkacb	361	311	525	418	539	383	284	381	452	577	602	517	571	1057	905	819	811	956	1155	888	1032	689	959	872
ENSMUSG00000005043.13_Sgsh	45	76	93	66	50	45	66	84	67	73	63	50	76	163	112	44	111	119	197	110	125	83	93	107
ENSMUSG00000005045.16_Chd5	1	0	1	0	0	1	0	0	1	1	0	0	0	0	0	0	0	0	3	2	1	0	2	0
ENSMUSG00000005054.7_Cstb	97	113	163	111	95	70	93	119	159	170	129	103	144	246	209	194	173	219	203	266	237	167	276	251
ENSMUSG00000005057.13_Sh2b2	9	12	30	11	23	10	23	19	15	15	14	26	29	80	35	11	25	51	47	52	43	25	48	37
ENSMUSG00000005069.12_Pex5	458	567	826	619	560	422	507	665	657	670	585	594	1019	1447	1303	732	1190	1429	1794	1554	1420	694	1458	1558
ENSMUSG00000005078.16_Jkamp	91	77	146	113	101	80	86	104	172	137	79	99	143	249	209	150	173	182	266	255	226	152	224	193
ENSMUSG00000005087.17_Cd44	64	29	65	39	41	67	48	29	49	50	49	56	94	103	43	71	63	151	131	111	87	50	42	92
ENSMUSG00000005089.15_Slc1a2	1034	894	2234	1824	1596	1194	998	1055	1376	2103	1644	1186	1552	2819	4250	3811	1905	1886	2391	2421	5116	3152	2669	1654
ENSMUSG00000005102.13_Eif2ak4	80	76	109	73	89	75	69	92	77	100	77	103	132	232	164	125	146	192	230	237	188	109	172	235
ENSMUSG00000005103.12_Wdr1	325	320	501	306	315	263	277	368	429	365	358	336	542	821	541	367	495	724	903	741	652	371	575	664
ENSMUSG00000005107.13_Slc2a9	180	205	465	424	307	189	184	327	434	444	407	223	342	629	709	556	511	442	635	620	894	538	488	503
ENSMUSG00000005124.9_Wisp1	14	12	18	6	11	19	13	22	20	12	6	20	39	31	7	4	4	20	60	39	23	5	10	17
ENSMUSG00000005125.12_Ndrg1	186	110	94	87	60	91	145	304	170	80	58	233	395	512	125	57	61	164	531	406	110	52	66	146
ENSMUSG00000005131.4_4930550C14Rik	0	0	0	2	0	1	1	1	2	0	0	1	2	5	1	0	1	3	2	4	2	1	3	4
ENSMUSG00000005142.10_Man2b1	592	608	887	725	777	589	590	704	785	877	784	745	1070	1630	1302	868	1210	1528	1795	1694	1650	1042	1543	1450
ENSMUSG00000005148.7_Klf5	0	2	1	1	0	0	1	2	1	2	1	2	1	1	2	0	1	0	4	2	2	1	2	0
ENSMUSG00000005150.16_Wdr83	49	54	76	58	64	50	69	67	96	99	60	49	116	141	124	62	111	149	167	164	128	79	150	148
ENSMUSG00000005161.15_Prdx2	333	398	566	636	555	337	373	478	794	632	520	479	713	938	803	641	802	853	920	974	963	529	1164	966
ENSMUSG00000005198.15_Polr2a	685	875	930	751	937	689	879	755	579	927	779	841	1050	1673	1364	775	1430	1733	1869	1490	1502	998	1898	1525
ENSMUSG00000005202.2_Shbg	0	0	0	0	0	0	0	0	0	0	0	0	0	0	0	0	0	0	0	0	0	0	0	0
ENSMUSG00000005204.12_Senp3	157	147	228	187	197	163	153	162	194	253	199	177	350	475	433	267	283	386	490	478	467	261	382	394
ENSMUSG00000005220.10_Corin	2	4	11	1	0	0	0	2	2	1	0	0	0	1	0	3	2	7	5	0	2	1	4	4
ENSMUSG00000005225.15_Plekha8	213	224	368	277	461	298	201	184	249	386	390	332	352	428	561	452	516	807	606	405	616	358	683	518
ENSMUSG00000005232.11_G6pc2	0	0	0	0	0	0	0	0	0	0	0	0	0	0	0	0	0	0	0	0	0	0	0	0
ENSMUSG00000005233.16_Spc25	43	11	24	17	33	34	26	15	23	15	22	31	32	47	77	73	64	119	64	48	43	23	61	88
ENSMUSG00000005237.14_Dnah2	0	1	2	2	1	0	4	0	4	2	0	2	2	7	2	1	4	11	9	4	5	5	1	3
ENSMUSG00000005251.14_Ripk4	12	27	32	22	45	26	23	26	37	37	37	32	37	55	63	48	60	65	52	41	61	57	66	72
ENSMUSG00000005262.12_Ufd1	157	185	228	209	203	197	200	201	276	284	207	201	350	523	442	313	350	439	562	527	485	270	472	450
ENSMUSG00000005267.13_Zfp287	4	4	4	2	2	3	3	4	3	5	3	4	4	4	8	5	9	4	11	6	8	3	10	10
ENSMUSG00000005268.20_Prlr	525	822	987	662	1104	523	541	714	1058	430	1485	1008	866	1613	971	1091	845	1571	1831	991	1244	1283	830	968
ENSMUSG00000005299.6_Letm1	408	543	689	536	604	505	470	465	515	806	587	635	810	1170	879	763	903	1286	1441	1217	1093	631	1205	1190
ENSMUSG00000005312.14_Ubqln1	1029	945	1198	830	1303	1258	991	1106	828	1090	1289	1492	2131	2778	1914	1439	2095	2939	3448	2835	2190	1225	2723	2843
ENSMUSG00000005320.9_Fgfr4	275	231	314	261	244	163	289	278	314	280	238	276	461	763	527	276	358	507	725	653	566	280	625	418
ENSMUSG00000005338.13_Cadm3	48	59	81	50	54	50	63	43	67	66	39	57	70	115	91	56	94	137	140	94	110	63	58	95
ENSMUSG00000005339.10_Fcer1a	0	0	0	1	0	0	2	0	0	0	0	0	0	0	0	0	0	0	0	0	0	0	0	0
ENSMUSG00000005354.15_Txn2	730	914	1163	1198	1148	836	782	877	1625	1496	1232	1045	1438	1869	1717	1138	1634	1857	2119	1993	2130	1495	2515	1929
ENSMUSG00000005355.9_Casp14	0	0	1	0	0	0	0	0	0	0	0	0	0	0	0	0	0	0	0	0	0	0	0	0
ENSMUSG00000005357.9_Slc1a6	0	0	0	0	0	0	0	0	0	0	0	0	0	0	0	0	0	0	0	1	0	1	0	0
ENSMUSG00000005360.14_Slc1a3	2	3	2	4	0	5	0	1	2	6	4	7	1	12	2	4	3	4	9	8	4	2	1	3
ENSMUSG00000005362.14_Crbn	105	133	172	171	152	146	96	155	143	163	157	170	220	400	328	232	190	305	385	335	345	201	262	306
ENSMUSG00000005364.11_Il5ra	0	0	0	0	2	0	1	0	0	0	0	0	1	2	2	0	2	0	1	1	0	0	0	0
ENSMUSG00000005370.3_Msh6	123	106	186	101	166	148	87	137	121	112	117	149	180	277	222	188	195	269	287	279	239	123	305	252
ENSMUSG00000005371.14_Fbxo11	258	255	373	237	348	302	297	332	273	338	353	375	411	833	605	499	474	671	806	714	673	369	607	643
ENSMUSG00000005373.13_Mlxipl	2994	3488	3954	3291	5653	3689	4833	3251	3464	4276	4154	5566	9939	11543	7902	2915	10046	9387	13076	13915	8695	4626	12719	14220
ENSMUSG00000005374.13_Tbl2	121	111	170	138	182	119	124	80	101	240	200	180	179	241	274	170	250	376	332	214	268	184	364	291
ENSMUSG00000005378.17_Wbscr22	60	75	109	74	106	80	76	90	84	108	96	108	186	195	167	103	186	203	258	197	189	104	239	234
ENSMUSG00000005397.8_Nid1	171	104	156	87	106	111	136	136	130	131	100	146	165	229	156	97	142	260	337	280	169	97	141	188
ENSMUSG00000005410.6_Mcm5	19	11	17	7	8	25	16	10	7	16	3	6	19	23	20	19	25	82	24	29	25	11	30	25
ENSMUSG00000005413.8_Hmox1	86	58	109	103	103	79	64	66	109	108	94	86	157	219	112	84	114	249	220	228	162	91	154	163
ENSMUSG00000005417.17_Mprip	602	569	786	653	743	642	659	658	751	725	590	748	1396	2023	1552	805	1365	1771	2161	2051	1717	862	1793	1825
ENSMUSG00000005442.13_Cic	269	431	448	320	379	260	398	324	298	354	280	376	588	864	660	220	615	763	1014	871	732	377	807	988
ENSMUSG00000005447.12_Pafah1b3	15	18	8	11	11	4	12	11	29	10	12	6	14	30	22	15	30	20	23	35	18	11	22	22
ENSMUSG00000005465.9_Il27ra	12	9	8	7	9	6	7	6	3	15	5	6	12	18	16	9	9	10	32	17	10	5	6	14
ENSMUSG00000005469.10_Prkaca	510	513	740	463	509	563	541	574	625	608	570	671	947	1371	1057	506	748	1187	1493	1367	1041	538	1073	908
ENSMUSG00000005470.8_Asf1b	7	4	4	0	4	9	3	4	4	5	5	3	7	5	2	3	7	18	8	11	6	3	8	3
ENSMUSG00000005474.9_Myl10	0	0	0	0	0	0	0	0	0	0	0	0	0	0	0	0	0	0	0	0	0	0	0	0
ENSMUSG00000005481.18_Ddx39	58	51	81	62	66	50	45	59	67	87	83	52	90	145	107	62	116	140	154	152	126	75	168	135
ENSMUSG00000005483.10_Dnajb1	101	75	111	83	287	113	92	74	82	211	161	171	188	185	171	127	250	351	278	201	153	174	448	162
ENSMUSG00000005493.15_Msh4	0	1	0	2	0	1	0	0	0	0	0	0	0	1	0	0	1	0	1	0	0	1	0	0
ENSMUSG00000005501.14_Usp40	214	211	339	284	240	239	238	232	259	316	295	290	426	571	633	480	552	602	739	616	685	372	626	638
ENSMUSG00000005503.8_Evx1	0	0	0	0	0	0	0	0	0	0	0	0	0	0	0	0	1	0	0	0	0	0	0	0
ENSMUSG00000005505.12_Kbtbd4	62	68	95	74	80	67	59	73	70	103	85	76	139	214	155	97	115	187	218	193	177	98	205	182
ENSMUSG00000005506.16_Celf1	744	719	1067	925	1078	883	689	799	886	1121	1052	997	1301	1999	1914	1297	1408	2035	2392	2031	2091	1214	1913	1947
ENSMUSG00000005510.9_Ndufs3	266	279	434	379	413	327	259	383	563	469	480	416	684	917	699	540	725	780	890	969	933	584	1019	877
ENSMUSG00000005514.14_Por	585	796	2633	4765	3144	880	660	600	2246	6141	3592	1121	926	1777	3778	4012	4856	2744	1677	1096	6277	9008	5713	2410
ENSMUSG00000005533.10_Igf1r	17	39	40	31	41	29	31	38	34	43	30	42	37	48	47	39	37	53	53	59	51	36	31	56
ENSMUSG00000005534.10_Insr	1093	1049	1489	1311	1626	1168	1192	1395	1394	1349	1460	1411	1605	2972	2795	2347	1983	2462	3084	2581	3141	1765	2707	2504
ENSMUSG00000005540.10_Fcer2a	10	8	6	0	3	8	9	5	17	6	0	8	15	22	9	8	7	9	20	23	16	4	3	15
ENSMUSG00000005547.14_Cyp2a5	460	975	3436	5899	2848	1600	609	1233	4946	3663	6499	1566	1076	1966	4779	5383	5850	3018	1659	1386	9903	10540	4634	3069
ENSMUSG00000005553.14_Atp4a	5	18	16	3	4	5	10	8	7	8	1	2	18	19	6	6	12	12	27	22	20	13	22	23
ENSMUSG00000005566.14_Trim28	316	332	416	367	398	298	302	389	515	485	393	369	604	837	748	387	574	763	901	899	794	473	756	631
ENSMUSG00000005575.16_Ube2m	264	340	451	370	389	258	296	325	553	536	376	359	513	687	623	525	539	616	701	759	667	384	717	593
ENSMUSG00000005580.11_Adcy9	104	161	173	146	142	116	141	173	129	149	128	146	187	378	353	147	175	296	449	357	409	247	294	240
ENSMUSG00000005583.16_Mef2c	17	16	43	23	22	33	18	31	38	28	30	20	36	55	33	38	21	49	47	48	34	18	22	28
ENSMUSG00000005609.16_Ctr9	191	181	247	176	343	250	160	181	192	256	321	276	341	496	381	287	445	551	636	502	358	256	526	557
ENSMUSG00000005610.17_Eif4g2	3742	3276	5164	3689	5167	4488	3203	3727	3514	4912	5891	4868	6192	9210	8158	6674	6219	9251	10655	9299	8539	4890	8398	8020
ENSMUSG00000005611.15_Mrvi1	18	12	18	6	15	10	9	18	15	17	16	13	18	40	27	8	28	26	34	33	19	18	13	27
ENSMUSG00000005615.14_Pcyt1a	503	454	832	660	878	674	450	564	539	880	985	749	894	1433	1250	1007	1399	1687	1734	1277	1589	964	1499	1597
ENSMUSG00000005621.11_Zfp592	258	254	289	270	339	282	333	255	248	340	308	300	476	723	593	370	511	669	773	797	638	375	742	704
ENSMUSG00000005625.15_Psmd4	371	375	515	392	338	285	366	414	611	454	345	389	683	960	757	521	525	723	1011	1029	832	400	769	655
ENSMUSG00000005628.12_Tmod4	1	2	1	1	1	0	0	1	3	1	2	2	1	2	3	1	5	3	5	3	2	1	9	1
ENSMUSG00000005640.11_Insrr	0	0	0	0	0	0	0	0	0	0	0	0	1	1	1	0	1	0	0	0	1	1	0	0
ENSMUSG00000005649.17_Cabp5	0	0	0	0	0	0	0	0	0	0	0	0	0	1	0	0	0	0	0	0	0	0	0	0
ENSMUSG00000005656.9_Snx6	60	63	113	88	103	93	67	120	123	106	114	108	137	235	155	156	177	218	251	190	219	110	229	193
ENSMUSG00000005667.8_Mthfd2	11	8	10	7	8	19	12	7	8	3	5	11	17	25	5	12	7	20	33	40	9	4	12	16
ENSMUSG00000005672.12_Kit	45	27	54	23	41	36	27	34	41	36	54	33	44	50	55	27	62	58	93	66	50	23	47	48
ENSMUSG00000005674.9_Tomm40l	53	65	104	77	85	55	54	67	91	116	56	70	114	195	189	100	109	167	217	153	148	66	179	186
ENSMUSG00000005677.14_Nr1i3	1044	748	1440	1253	1531	1126	1088	917	1811	1489	1908	1053	1688	2042	4218	2071	3239	3082	2538	2103	4655	3734	2863	2640
ENSMUSG00000005681.12_Apoa2	33414	32523	39505	40348	34837	22276	28514	34414	64961	41463	35810	33905	48879	66928	51704	35019	47792	53040	63202	64624	58883	35297	66284	55173
ENSMUSG00000005682.9_Pan2	253	233	341	238	259	255	276	288	392	309	225	318	525	764	604	388	465	592	807	904	673	349	671	650
ENSMUSG00000005683.8_Cs	1307	1446	1718	1236	1418	1322	1207	1758	1278	1454	1376	1613	3279	3829	2460	1620	2268	3195	5150	4548	2763	1358	2930	3514
ENSMUSG00000005686.17_Ampd3	7	4	12	9	10	9	5	9	6	10	8	18	19	17	22	8	16	18	24	20	17	11	13	14
ENSMUSG00000005687.14_Bcas2	101	118	176	140	155	157	118	137	230	194	194	152	238	371	264	212	253	313	353	296	361	216	317	296
ENSMUSG00000005696.11_Sh2d1a	0	0	0	0	0	1	0	1	1	0	0	0	0	0	0	1	0	1	0	1	3	1	0	0
ENSMUSG00000005698.15_Ctcf	224	249	296	236	337	282	220	255	259	310	356	341	445	646	526	406	522	646	729	615	592	318	636	666
ENSMUSG00000005699.16_Pard6a	13	7	12	13	12	9	9	21	19	17	7	9	17	22	25	10	18	26	24	29	17	16	36	27
ENSMUSG00000005705.10_Agrp	0	0	1	0	0	0	0	0	0	0	0	0	0	0	2	0	1	0	0	0	1	1	0	0
ENSMUSG00000005716.16_Pvalb	0	4	0	0	0	0	0	0	0	0	0	0	0	0	0	0	0	0	0	0	0	0	0	0
ENSMUSG00000005718.7_Tfap4	17	23	32	21	31	8	28	41	46	33	17	28	33	50	45	15	38	37	54	52	52	20	38	39
ENSMUSG00000005732.14_Ranbp1	146	176	211	168	199	169	126	191	230	251	261	214	276	378	301	302	292	360	391	393	341	206	383	395
ENSMUSG00000005763.15_Cd247	2	0	6	1	1	5	2	0	3	1	2	1	2	5	1	1	1	6	5	1	2	1	1	5
ENSMUSG00000005774.12_Rfx5	105	89	149	85	138	123	129	158	149	103	91	118	226	388	284	140	245	239	363	361	295	116	203	320
ENSMUSG00000005779.12_Psmb4	262	305	418	372	346	272	294	360	634	511	367	295	602	794	715	437	594	653	725	909	825	431	845	656
ENSMUSG00000005800.3_Mmp8	0	0	0	0	0	0	0	1	1	0	0	0	0	0	1	0	0	1	2	2	0	0	1	1
ENSMUSG00000005802.12_Slc30a4	110	66	102	100	135	106	80	103	70	92	131	129	154	245	246	187	132	236	228	249	193	141	229	178
ENSMUSG00000005803.14_Sqrdl	500	594	843	1116	790	514	516	717	1091	821	1094	720	1187	1753	1435	1120	1398	1629	1939	1646	2173	1311	1707	1648
ENSMUSG00000005804.14_Bloc1s6	64	83	99	111	91	75	77	96	118	123	99	83	128	188	146	112	142	160	215	198	196	112	219	205
ENSMUSG00000005813.12_Metap1	198	181	273	187	317	224	183	184	251	269	293	262	338	516	486	390	428	584	587	493	514	330	448	500
ENSMUSG00000005823.8_Gpr108	122	122	183	170	154	112	136	185	142	198	155	171	224	345	284	162	275	236	408	416	279	236	333	309
ENSMUSG00000005824.6_Tnfsf14	3	1	0	1	0	3	1	0	0	0	4	0	3	3	0	0	4	1	0	0	3	2	1	4
ENSMUSG00000005836.8_Gata6	45	45	60	52	85	34	59	72	43	57	60	76	115	149	99	51	97	133	160	196	118	87	114	110
ENSMUSG00000005846.11_Rsl1d1	203	207	340	249	306	217	215	235	334	398	376	302	434	647	556	582	494	488	723	605	631	399	573	526
ENSMUSG00000005864.7_Cnga2	0	1	0	0	0	0	0	0	0	0	0	0	0	0	0	0	0	1	0	0	0	1	0	0
ENSMUSG00000005871.14_Apc	375	290	442	283	527	430	331	299	290	384	456	464	522	885	882	750	687	974	1048	872	902	459	817	861
ENSMUSG00000005873.5_Reep5	95	66	133	82	108	76	73	97	96	118	87	94	114	209	154	111	138	220	215	211	169	96	164	208
ENSMUSG00000005881.13_Ergic3	381	436	602	579	484	317	386	524	780	602	456	406	642	994	777	519	760	846	1034	1006	912	545	909	889
ENSMUSG00000005882.18_Uqcc1	124	162	240	233	248	179	132	166	258	324	301	213	345	438	436	361	502	431	477	441	494	392	517	485
ENSMUSG00000005883.15_Spo11	0	1	0	0	2	0	1	0	0	0	0	0	0	0	2	0	0	1	2	1	1	0	0	2
ENSMUSG00000005886.14_Ncoa2	397	458	557	429	477	483	416	461	361	458	487	614	606	1219	1101	712	744	1137	1433	1111	1264	645	894	1137
ENSMUSG00000005891.7_Prl4a1	0	0	0	0	0	0	0	0	0	0	0	0	0	0	0	0	0	0	0	0	0	0	0	0
ENSMUSG00000005892.4_Trh	0	0	0	0	0	0	0	0	0	0	0	0	0	0	0	1	0	0	0	0	0	0	0	0
ENSMUSG00000005893.14_Nr2c2	200	150	235	191	257	234	203	224	213	163	204	257	321	583	538	359	311	506	551	624	518	226	457	487
ENSMUSG00000005897.14_Nr2c1	122	118	177	155	181	138	134	148	152	194	151	157	231	387	317	253	274	316	419	412	432	163	310	348
ENSMUSG00000005899.12_Smpd4	84	132	175	136	120	98	109	127	140	157	121	122	220	317	233	185	233	263	380	302	345	170	319	286
ENSMUSG00000005907.14_Pex1	187	187	237	188	269	210	141	173	138	195	290	260	358	476	421	287	592	578	640	427	491	287	590	650
ENSMUSG00000005917.15_Otx1	0	0	0	0	1	0	0	0	0	0	0	0	0	0	0	0	0	0	0	0	1	0	0	1
ENSMUSG00000005936.18_Kctd20	163	200	274	225	213	192	178	274	295	288	247	204	360	469	418	241	356	431	599	559	521	275	456	452
ENSMUSG00000005947.11_Itgae	8	1	6	2	4	3	3	0	3	5	1	4	6	8	2	0	12	10	12	8	4	3	7	16
ENSMUSG00000005949.9_Ctns	89	99	134	102	133	73	88	116	145	130	93	114	195	307	253	147	252	206	294	286	281	155	302	260
ENSMUSG00000005950.14_P2rx5	0	0	1	0	0	0	0	1	0	1	0	0	0	1	0	0	3	0	1	1	3	1	1	1
ENSMUSG00000005951.13_Shpk	228	265	416	425	369	223	219	336	440	460	366	293	471	698	730	436	622	577	785	734	896	551	741	674
ENSMUSG00000005952.15_Trpv1	0	0	2	1	2	0	3	0	0	1	1	5	3	0	0	0	13	5	3	0	2	8	2	6
ENSMUSG00000005958.14_Ephb3	4	3	2	3	0	1	4	7	1	6	1	1	5	3	7	2	8	13	7	7	2	5	7	7
ENSMUSG00000005968.14_Tuft1	21	29	44	36	17	37	23	35	45	75	42	48	37	128	53	53	34	76	53	92	67	37	123	70
ENSMUSG00000005973.6_Rcn1	52	42	74	48	67	41	38	42	46	64	52	59	72	76	50	35	41	93	102	102	66	28	70	80
ENSMUSG00000005980.15_Dnase1	1	1	1	1	5	1	4	0	1	2	2	2	4	3	6	1	2	7	6	3	4	3	4	2
ENSMUSG00000005981.11_Trap1	836	819	1320	929	1092	841	858	992	1108	1255	1041	1032	1674	2454	2015	1373	1843	2336	2636	2495	2227	1386	2471	2394
ENSMUSG00000005982.13_Naa60	714	631	976	985	1234	899	635	554	738	1363	1163	1010	1129	1489	1742	1248	1752	2081	1782	1382	1824	1281	2175	1956
ENSMUSG00000005983.15_1700037C18Rik	0	2	3	0	0	2	1	0	1	0	1	2	1	3	1	0	2	1	3	2	2	2	3	1
ENSMUSG00000005986.15_Ankrd13d	2	2	5	1	4	3	2	1	2	4	2	6	7	8	2	3	4	13	12	10	6	2	10	7
ENSMUSG00000005994.14_Tyrp1	0	0	0	0	0	0	0	0	0	0	0	0	0	0	0	0	0	0	0	0	0	0	0	0
ENSMUSG00000006005.17_Tpr	678	607	890	594	820	848	605	738	689	770	927	845	1072	1744	1468	1120	1101	1549	2037	1763	1626	848	1306	1603
ENSMUSG00000006007.14_Pdc	0	0	0	0	0	0	0	0	0	0	0	0	0	0	0	0	0	0	0	0	0	0	0	0
ENSMUSG00000006010.14_BC003331	212	206	315	247	268	256	182	246	232	319	313	303	451	684	558	565	521	666	749	711	708	418	696	619
ENSMUSG00000006014.16_Prg4	546	573	793	808	788	698	557	488	397	705	791	816	769	1399	986	1324	977	1129	1525	1369	1144	798	1426	1492
ENSMUSG00000006019.15_Dhx34	41	56	67	42	32	24	55	61	53	45	23	43	111	152	116	20	65	74	159	137	98	68	106	103
ENSMUSG00000006021.5_Kptn	52	69	82	80	48	49	51	72	101	56	55	62	99	138	98	58	112	132	152	176	128	73	152	123
ENSMUSG00000006024.13_Napa	407	422	623	595	542	372	429	563	751	688	558	561	872	1117	957	511	824	920	1198	1266	1080	746	1186	1085
ENSMUSG00000006050.11_Sra1	220	239	452	445	329	275	241	275	454	543	403	363	553	781	682	702	618	678	715	773	800	576	891	735
ENSMUSG00000006056.13_Calcoco2	0	0	0	0	0	0	0	0	0	0	0	0	0	0	0	0	0	0	0	0	0	0	0	0
ENSMUSG00000006057.15_Atp5g1	267	351	395	461	376	221	313	410	547	508	374	411	688	1020	806	269	820	747	962	1092	886	594	1076	922
ENSMUSG00000006058.10_Snf8	109	156	181	194	170	162	125	150	244	231	183	193	231	356	298	225	261	370	328	387	285	189	364	360
ENSMUSG00000006095.12_Tbcb	53	73	96	77	67	52	66	71	94	84	75	69	124	177	145	79	100	139	188	191	152	68	154	149
ENSMUSG00000006127.9_Inpp5k	98	107	133	115	95	84	113	133	178	129	100	114	227	319	289	146	176	188	327	306	284	143	220	224
ENSMUSG00000006134.3_Crkl	236	198	282	204	376	227	172	195	142	314	312	300	382	491	454	302	423	586	802	477	444	328	585	474
ENSMUSG00000006143.12_Upk3bl	0	0	0	0	0	0	0	0	0	0	0	0	0	2	0	0	0	0	0	0	0	0	0	0
ENSMUSG00000006154.13_Eps8l1	14	6	21	12	6	13	20	4	28	4	7	27	28	29	10	9	18	32	39	43	25	19	63	52
ENSMUSG00000006169.19_Clint1	569	422	542	356	569	634	466	497	363	543	721	637	841	1248	758	677	929	1264	1744	1106	915	543	986	1254
ENSMUSG00000006179.8_Prss16	0	0	0	0	0	0	0	0	0	0	0	0	0	0	0	0	0	0	0	0	0	0	0	2
ENSMUSG00000006191.17_Cdkal1	57	81	89	64	77	87	63	91	88	77	86	94	85	127	101	87	117	139	169	149	116	86	141	177
ENSMUSG00000006200.3_Rhox6	0	0	0	0	0	0	0	0	0	0	0	0	0	0	0	0	0	0	0	0	0	0	0	0
ENSMUSG00000006204.6_5430419D17Rik	0	0	0	0	0	0	0	0	0	0	0	0	0	0	0	0	0	0	0	0	0	0	0	0
ENSMUSG00000006205.13_Htra1	7	18	18	15	13	12	5	20	24	24	9	17	18	24	20	9	15	36	28	25	27	15	20	31
ENSMUSG00000006215.12_Zbtb17	33	35	78	46	56	51	68	53	72	58	46	76	95	153	114	52	108	114	154	156	134	61	143	154
ENSMUSG00000006216.10_Clcnkb	0	0	0	0	0	0	0	0	0	0	1	0	0	0	0	0	0	0	0	0	0	0	0	0
ENSMUSG00000006218.4_Fam131c	6	19	19	3	2	5	15	3	3	11	7	5	13	30	16	10	16	31	34	28	12	2	23	26
ENSMUSG00000006219.12_Fblim1	12	13	13	11	6	9	8	9	13	15	11	12	16	26	14	13	16	27	32	35	26	11	24	20
ENSMUSG00000006221.7_Hspb7	0	1	0	3	1	0	0	0	0	0	0	0	0	0	0	0	0	1	0	0	0	2	0	0
ENSMUSG00000006235.6_Epor	3	2	4	9	3	0	8	6	12	5	1	6	10	8	18	3	13	24	19	17	15	11	11	7
ENSMUSG00000006241.16_Ccdc159	18	38	33	21	23	20	33	35	43	30	19	34	51	87	77	24	69	62	115	93	90	51	78	94
ENSMUSG00000006262.15_Mob1b	484	472	639	493	579	571	451	530	558	585	625	617	755	1243	1102	1107	743	1041	1406	1188	1148	564	920	892
ENSMUSG00000006269.7_Atp6v1b1	1	1	0	0	0	0	0	0	0	0	0	0	0	0	0	0	0	0	0	0	0	0	0	0
ENSMUSG00000006270.7_Vax1	0	0	0	0	0	0	0	0	0	0	0	0	0	0	0	0	0	0	0	0	0	0	0	0
ENSMUSG00000006273.14_Atp6v1b2	199	156	253	185	188	174	187	269	249	226	193	249	335	503	389	326	347	462	560	583	439	235	396	410
ENSMUSG00000006276.10_Eps15l1	154	174	199	130	172	142	160	172	173	209	143	183	290	407	298	182	293	273	422	417	361	251	322	354
ENSMUSG00000006281.7_Tep1	106	100	142	98	124	119	127	128	100	164	98	144	175	344	224	134	182	323	414	277	291	140	230	358
ENSMUSG00000006288.7_Ttc5	35	26	32	37	22	27	35	40	40	37	19	30	57	107	61	28	37	66	102	89	79	41	56	55
ENSMUSG00000006289.14_Osgep	86	93	115	90	85	72	56	123	197	114	77	74	141	191	172	84	109	146	206	235	180	98	170	147
ENSMUSG00000006299.13_Aamp	391	547	735	697	476	369	531	649	985	825	600	466	856	1362	1240	707	988	1126	1289	1374	1375	815	1234	1132
ENSMUSG00000006301.17_Tmbim1	276	270	411	314	274	233	288	387	382	410	293	302	423	664	576	407	423	601	721	679	626	283	542	588
ENSMUSG00000006304.14_Arpc2	726	711	1141	933	1004	784	643	865	993	1079	1173	867	1310	1999	1634	1395	1623	1763	2034	2044	1947	1237	2067	1941
ENSMUSG00000006307.16_Kmt2b	267	374	395	279	289	241	349	328	340	384	246	340	501	875	758	276	466	739	896	822	732	419	678	638
ENSMUSG00000006310.10_Zbtb32	2	3	3	2	3	0	0	0	1	7	1	1	2	3	2	1	1	3	3	4	0	2	5	2
ENSMUSG00000006311.8_Etv2	0	0	0	0	0	0	0	0	0	0	0	0	0	0	0	0	0	0	0	0	0	0	0	0
ENSMUSG00000006313.5_Upk1a	2	0	1	0	1	1	0	0	0	2	2	1	1	1	1	2	5	2	2	4	0	1	0	4
ENSMUSG00000006315.9_Tmem147	174	254	249	271	237	139	200	238	383	356	257	238	443	613	490	200	461	512	675	644	554	273	585	521
ENSMUSG00000006333.14_Rps9	468	477	740	782	745	481	583	717	1331	893	713	638	1108	1342	1269	623	1029	1178	1340	1363	1286	748	1406	1238
ENSMUSG00000006335.16_Tfpt	39	32	48	47	29	26	32	43	62	54	59	41	57	86	66	72	42	60	79	87	80	47	75	84
ENSMUSG00000006342.15_Susd2	16	27	16	19	19	13	14	20	15	18	14	19	33	46	35	16	24	36	52	52	32	33	23	30
ENSMUSG00000006344.17_Ggt5	12	11	11	13	19	13	20	12	10	18	14	14	37	35	38	15	29	37	42	30	34	23	32	29
ENSMUSG00000006345.10_Ggt1	0	0	0	2	0	1	0	1	0	1	0	0	2	0	0	0	1	0	3	0	2	0	2	1
ENSMUSG00000006356.10_Crip2	350	391	302	142	221	202	447	341	355	181	331	466	763	887	388	156	396	689	965	741	440	152	551	822
ENSMUSG00000006360.11_Crip1	11	9	7	7	9	8	13	8	22	11	6	8	12	24	15	6	13	22	29	28	17	16	12	28
ENSMUSG00000006362.16_Cbfa2t3	41	40	55	24	34	37	50	37	37	43	39	41	51	63	47	23	94	95	64	77	39	18	52	72
ENSMUSG00000006369.14_Fbln1	6	7	13	11	13	6	4	4	14	13	13	5	8	16	11	6	16	17	17	15	12	12	18	17
ENSMUSG00000006373.10_Pgrmc1	4693	3875	5817	5129	5013	4349	3709	4875	6139	5161	6440	5146	7388	11894	9411	10236	9079	11689	11668	12190	11160	7103	12046	10798
ENSMUSG00000006378.13_Gcat	253	226	341	338	289	176	252	352	587	418	312	348	626	802	629	233	618	574	898	909	693	434	816	777
ENSMUSG00000006386.15_Tek	101	70	113	55	87	108	70	86	65	91	104	128	93	92	63	30	66	140	166	124	52	34	64	89
ENSMUSG00000006389.13_Mpl	0	0	0	2	0	0	0	0	1	0	0	0	0	0	1	0	0	0	0	0	0	0	0	0
ENSMUSG00000006390.15_Elovl1	323	273	345	237	254	250	284	266	255	382	276	334	532	719	581	281	495	562	785	743	562	299	659	636
ENSMUSG00000006392.16_Med8	205	230	262	188	222	221	244	265	304	268	222	280	437	563	366	250	371	507	629	597	379	247	472	510
ENSMUSG00000006398.15_Cdc20	7	2	6	1	1	0	7	0	1	3	1	2	5	3	3	1	0	13	8	16	8	2	2	0
ENSMUSG00000006403.13_Adamts4	1	1	0	1	1	0	4	4	1	0	2	2	2	3	1	0	0	4	7	4	0	0	1	4
ENSMUSG00000006411.12_Nectin4	0	6	1	2	0	2	3	0	6	0	1	4	3	2	5	0	1	6	2	9	2	1	4	2
ENSMUSG00000006412.10_Pfdn2	171	188	280	307	248	230	181	250	426	369	278	250	266	390	408	354	403	313	388	423	438	296	443	397
ENSMUSG00000006418.17_Rnf114	358	307	467	452	417	306	364	429	507	451	349	450	595	946	815	491	683	819	925	947	838	473	897	817
ENSMUSG00000006423.15_C330007P06Rik	212	240	334	237	288	247	218	292	232	329	292	253	297	541	479	480	366	493	625	520	547	292	445	486
ENSMUSG00000006435.15_Neurl1a	1	2	5	1	2	0	1	0	2	3	3	1	6	0	4	1	2	4	6	2	5	3	1	11
ENSMUSG00000006442.10_Srm	110	73	170	178	178	92	108	70	143	324	159	105	168	183	257	185	343	227	255	194	317	258	341	259
ENSMUSG00000006445.3_Epha2	167	127	134	126	183	46	157	121	32	279	176	167	225	408	202	80	270	464	467	390	204	341	376	262
ENSMUSG00000006456.10_Rbm14	73	88	120	107	145	91	113	79	102	174	119	128	236	192	141	84	218	332	293	237	195	167	388	283
ENSMUSG00000006457.3_Actn3	0	2	1	0	0	0	0	0	0	0	0	0	0	0	0	0	0	0	1	0	0	0	0	0
ENSMUSG00000006463.13_Zdhhc24	14	18	25	20	12	14	18	21	32	27	15	16	43	62	45	26	44	50	53	48	43	24	46	41
ENSMUSG00000006464.8_Bbs1	10	4	9	7	10	8	11	12	14	13	7	9	9	18	19	8	13	25	42	10	15	14	13	27
ENSMUSG00000006469.13_Slc34a3	0	0	0	0	0	0	0	0	0	0	0	0	0	0	0	0	0	0	0	0	0	0	0	0
ENSMUSG00000006471.18_Ndor1	89	88	146	97	91	57	95	102	126	157	95	92	178	307	273	102	201	258	326	292	276	179	240	249
ENSMUSG00000006476.19_Nsmf	680	900	1189	726	869	718	872	795	802	1071	798	986	1655	2732	1848	913	1424	2018	2685	2279	1794	774	2126	2007
ENSMUSG00000006488.16_Prl7a1	0	0	0	0	0	0	0	0	0	0	0	0	0	0	0	0	0	0	0	0	0	0	0	0
ENSMUSG00000006490.2_Prl8a9	0	0	0	0	0	0	0	0	0	0	0	0	0	0	0	0	0	0	0	0	0	0	0	0
ENSMUSG00000006494.11_Pdk1	833	739	1193	1417	1414	942	595	836	980	1166	1566	1334	1587	2015	1723	1658	1900	2479	2917	1956	2469	1787	2702	2679
ENSMUSG00000006498.16_Ptbp1	626	648	901	588	535	548	685	797	825	835	619	686	1133	2076	1667	768	754	1422	1988	2144	1552	821	1298	1229
ENSMUSG00000006517.5_Mvd	184	257	388	183	252	125	104	180	178	231	241	248	495	363	262	104	336	358	593	418	248	121	466	454
ENSMUSG00000006519.11_Cyba	22	28	35	32	17	23	29	24	49	24	31	27	45	57	45	16	39	45	59	60	40	32	26	48
ENSMUSG00000006522.15_Itih3	4538	4795	6088	5176	7180	5741	5457	6292	6313	6250	7057	7366	9976	15663	9285	7886	8680	11125	15800	15255	11403	6560	15716	13700
ENSMUSG00000006526.11_Tmem110	29	55	72	69	65	49	42	54	72	80	58	52	75	144	132	58	84	103	170	132	107	78	135	105
ENSMUSG00000006527.14_Sfmbt1	199	207	311	258	298	285	217	252	292	319	278	269	368	677	561	513	445	610	687	641	647	281	574	493
ENSMUSG00000006529.14_Itih1	3373	3494	4861	3360	5044	3230	3619	4260	4246	4466	4338	4398	6955	10193	7467	4824	6344	8476	12173	10414	8976	4673	9451	9093
ENSMUSG00000006538.12_Ihh	4	12	40	11	28	4	8	18	13	59	22	28	55	64	58	9	13	41	76	61	49	59	73	35
ENSMUSG00000006542.13_Prkag3	0	0	2	0	0	1	0	1	0	2	1	0	0	1	0	1	4	0	0	0	0	0	0	1
ENSMUSG00000006546.3_Cryba2	0	0	0	0	0	0	0	0	0	0	0	0	0	0	0	0	0	0	0	0	0	0	0	0
ENSMUSG00000006567.11_Atp7b	201	253	415	235	363	218	260	272	264	336	374	289	368	724	686	325	579	487	791	600	787	408	609	684
ENSMUSG00000006570.3_Defb2	0	0	0	0	0	0	0	0	0	0	0	0	0	0	0	0	0	0	0	0	0	0	0	0
ENSMUSG00000006574.15_Slc4a1	4	2	2	0	0	2	16	4	1	7	3	1	1	1	5	1	1	1	4	2	2	1	1	4
ENSMUSG00000006575.14_Rundc3a	4	4	8	7	4	4	7	9	9	9	3	9	4	19	12	11	13	10	18	10	19	14	18	14
ENSMUSG00000006576.16_Slc4a3	2	3	2	4	1	4	2	5	3	4	1	3	9	8	5	2	9	12	12	7	14	4	5	13
ENSMUSG00000006585.3_Cdt1	7	11	19	5	3	9	6	15	23	4	4	2	18	41	26	18	18	25	25	40	40	15	13	18
ENSMUSG00000006586.15_Runx1t1	3	4	4	1	3	4	5	4	3	1	3	4	3	4	5	2	2	3	9	6	7	3	6	4
ENSMUSG00000006587.6_Snai3	0	0	8	1	0	0	0	0	0	2	0	4	1	1	3	1	1	0	0	1	2	3	1	3
ENSMUSG00000006589.8_Aprt	48	77	127	135	99	82	77	112	190	162	130	86	124	203	152	84	188	125	162	206	225	167	181	179
ENSMUSG00000006599.13_Gtf2h1	151	174	245	184	248	206	166	185	247	259	305	231	313	456	452	388	362	471	529	450	483	295	419	430
ENSMUSG00000006611.14_Hfe	227	249	371	284	244	212	231	254	347	310	232	253	422	578	438	377	387	536	626	573	554	301	487	474
ENSMUSG00000006641.12_Slc5a6	24	33	121	74	32	19	24	28	86	66	41	27	31	88	210	96	58	78	76	51	212	100	79	54
ENSMUSG00000006642.3_Tcf23	1	1	4	1	3	0	0	1	0	0	2	1	1	2	1	1	0	4	2	1	1	0	0	0
ENSMUSG00000006649.17_Nphs1	0	0	0	0	0	0	0	0	0	0	0	0	0	0	0	0	0	0	0	0	0	0	0	0
ENSMUSG00000006651.8_Aplp1	2	4	3	5	2	3	5	2	3	6	4	4	7	6	0	1	5	4	9	2	6	5	8	9
ENSMUSG00000006673.14_Qrich1	340	361	459	329	392	295	376	393	407	419	364	361	538	944	765	488	560	710	915	870	758	401	754	716
ENSMUSG00000006675.10_P4htm	0	0	1	1	1	0	2	1	1	1	0	1	0	4	3	1	3	1	3	4	2	2	3	1
ENSMUSG00000006676.16_Usp19	401	381	540	406	484	322	457	462	558	614	415	502	806	1269	1158	507	837	1001	1471	1231	1161	627	1114	1110
ENSMUSG00000006678.6_Pola1	20	20	44	24	43	26	23	27	35	37	29	23	40	73	58	51	38	100	79	66	69	33	52	69
ENSMUSG00000006699.17_Cdc42	1023	928	1387	968	1187	1093	826	1149	1394	1342	1328	1097	1674	2661	1977	2034	1619	2192	2726	2602	2254	1242	2103	2037
ENSMUSG00000006705.12_Pknox1	79	76	109	68	155	138	87	97	93	120	150	128	171	251	190	97	235	256	274	230	204	95	315	259
ENSMUSG00000006711.15_D130043K22Rik	27	43	82	40	35	27	29	39	66	40	48	28	76	98	96	62	78	70	146	98	115	37	62	103
ENSMUSG00000006715.11_Gmnn	19	22	42	25	28	22	18	23	42	33	25	20	44	41	67	56	36	49	50	48	90	45	43	48
ENSMUSG00000006717.6_Acot13	179	204	349	300	285	188	172	219	379	339	360	252	379	483	448	341	421	458	466	506	536	353	543	483
ENSMUSG00000006720.16_Zfp184	2	1	1	1	2	1	0	0	1	1	2	2	0	5	4	3	2	5	4	2	4	3	1	6
ENSMUSG00000006724.12_Cyp27b1	0	0	0	0	0	0	0	0	0	0	0	1	1	0	0	0	0	0	2	0	1	0	0	2
ENSMUSG00000006728.12_Cdk4	150	182	238	181	179	160	167	192	273	232	183	180	273	426	419	203	293	325	445	432	409	271	359	385
ENSMUSG00000006731.10_B4galnt1	757	772	1150	888	923	538	852	840	1290	1004	757	789	1107	1879	1592	785	1179	1540	2085	1701	1793	940	1622	1512
ENSMUSG00000006732.14_Mettl1	48	50	68	50	41	45	45	40	51	98	78	71	82	118	81	73	91	91	142	131	101	60	114	102
ENSMUSG00000006736.9_Tspan31	1532	1672	2153	1901	2003	1599	1387	1644	2250	2684	1752	1699	2692	3852	3527	2925	3053	4010	3976	3815	3723	2067	4307	3261
ENSMUSG00000006740.13_Kif5b	327	242	412	287	400	466	291	325	244	438	495	450	540	933	724	705	638	834	1042	781	769	510	730	797
ENSMUSG00000006763.14_Saal1	12	31	22	29	14	12	12	25	41	46	29	20	42	62	50	35	53	46	76	46	54	38	40	48
ENSMUSG00000006764.8_Tph2	0	0	0	0	0	0	0	0	0	0	0	0	0	0	0	0	0	0	0	0	0	0	0	0
ENSMUSG00000006777.7_Krt23	3	2	4	1	3	4	8	6	5	3	9	4	5	6	5	11	10	5	10	16	9	5	8	15
ENSMUSG00000006782.16_Cnp	77	100	133	86	71	70	84	111	126	94	90	71	190	245	146	74	150	151	302	269	155	73	169	249
ENSMUSG00000006784.14_Ttc25	6	5	6	10	22	9	1	2	4	10	7	6	8	5	8	8	19	9	16	10	15	11	23	31
ENSMUSG00000006800.13_Sulf2	52	123	137	121	79	47	55	94	100	92	108	103	118	243	221	119	206	209	194	170	287	159	202	243
ENSMUSG00000006818.4_Sod2	1113	1040	1548	1573	1552	1170	1014	1164	1615	1770	1816	1466	1579	2205	2078	1982	2254	2535	2570	2290	2403	1748	3120	2702
ENSMUSG00000006850.7_Tmco6	28	24	38	22	17	19	22	28	32	24	15	19	51	73	63	10	36	43	77	80	53	32	59	42
ENSMUSG00000006906.10_Stambp	120	128	155	115	133	114	94	151	170	124	127	138	187	316	215	200	195	195	291	308	243	127	214	232
ENSMUSG00000006920.14_Ezh1	102	123	156	103	134	92	110	150	172	152	121	155	190	353	249	153	178	228	339	328	291	143	295	251
ENSMUSG00000006930.15_Hap1	14	12	18	10	13	9	13	15	21	7	10	11	20	43	31	10	21	32	31	46	36	15	24	36
ENSMUSG00000006931.15_P3h4	2	0	9	3	4	2	5	7	11	5	2	3	4	7	7	3	4	5	12	7	9	5	8	6
ENSMUSG00000006932.17_Ctnnb1	938	949	1373	1036	1607	1297	945	1198	1166	1498	1471	1447	2019	3345	2329	1560	2374	3120	3635	3163	2708	1473	3075	3243
ENSMUSG00000006941.5_Eif1b	64	89	105	98	85	88	81	68	149	123	115	125	153	243	169	120	179	181	232	193	174	128	230	201
ENSMUSG00000006948.7_Klk4	0	0	0	0	0	0	0	0	0	0	0	0	0	0	0	0	0	0	0	0	0	0	0	0
ENSMUSG00000006958.13_Chrd	30	29	50	39	43	21	32	39	52	37	25	43	76	122	111	37	64	73	123	121	95	76	128	82
ENSMUSG00000006998.15_Psmd2	798	885	1293	872	906	888	835	1058	1168	1163	906	988	1455	2129	1745	1140	1269	1801	2232	2190	1946	923	1551	1696
ENSMUSG00000007021.4_Syngr3	0	0	1	1	0	0	0	0	0	0	0	0	0	1	2	0	0	0	3	1	1	1	1	5
ENSMUSG00000007029.16_Vars	146	146	270	180	193	134	165	189	200	268	192	150	281	465	353	191	336	407	498	449	429	259	402	390
ENSMUSG00000007030.8_Vwa7	7	2	7	1	4	2	1	2	5	2	2	8	4	6	2	2	3	9	8	7	6	4	12	7
ENSMUSG00000007033.4_Hspa1l	0	1	0	1	1	0	1	0	0	1	1	1	1	0	1	0	0	0	5	1	0	1	1	0
ENSMUSG00000007034.15_Slc44a4	1	2	2	2	0	3	1	1	1	0	0	0	1	2	4	2	3	4	6	0	3	3	3	2
ENSMUSG00000007035.15_Msh5	13	7	13	6	11	5	8	9	13	11	5	7	19	24	14	8	11	12	27	28	16	15	27	22
ENSMUSG00000007036.15_Abhd16a	119	180	244	204	143	98	146	188	207	217	128	127	293	461	357	152	296	344	509	448	453	245	324	385
ENSMUSG00000007038.5_Neu1	140	167	239	154	177	122	140	212	278	245	171	181	311	491	482	221	279	310	507	537	513	307	441	396
ENSMUSG00000007039.12_Ddah2	4	5	9	14	12	5	9	11	17	17	12	13	20	15	18	5	10	21	25	22	8	12	17	19
ENSMUSG00000007041.9_Clic1	68	76	122	80	77	59	78	97	145	81	81	66	139	197	127	52	113	147	198	199	154	55	133	142
ENSMUSG00000007050.17_Lsm2	58	67	71	71	50	40	58	64	80	106	50	76	111	180	121	71	87	150	147	162	152	89	159	122
ENSMUSG00000007080.14_Pole	11	14	23	10	12	31	13	21	16	20	10	18	15	36	42	19	38	75	42	23	57	22	37	45
ENSMUSG00000007097.14_Atp1a2	7	4	8	9	7	5	11	8	14	13	7	6	14	11	16	7	11	12	13	24	16	18	9	9
ENSMUSG00000007107.6_Atp1a4	1	2	1	0	0	2	4	1	1	0	0	0	0	4	0	0	0	0	3	0	0	0	0	1
ENSMUSG00000007122.11_Casq1	1	3	0	0	0	0	2	0	3	2	1	0	2	3	5	1	2	3	7	4	3	1	3	1
ENSMUSG00000007207.10_Stx1a	3	1	3	0	5	1	2	3	3	3	3	4	5	9	2	7	3	12	11	13	8	8	9	13
ENSMUSG00000007209.4_Ceacam9	0	0	0	0	0	0	0	0	0	0	0	0	0	0	0	0	0	0	0	0	0	0	0	0
ENSMUSG00000007216.6_Zfp775	3	10	12	13	12	5	19	20	24	14	10	12	28	42	25	7	33	19	38	39	19	13	18	26
ENSMUSG00000007279.14_Scube2	0	0	0	0	0	0	0	0	0	0	0	0	0	0	0	0	0	0	0	0	1	0	0	0
ENSMUSG00000007338.9_Mrpl49	125	175	228	145	197	160	140	165	196	197	224	180	331	400	380	251	358	414	425	396	363	212	378	387
ENSMUSG00000007379.15_Dennd2c	3	2	4	3	9	2	3	6	7	3	4	4	8	9	10	6	3	11	11	15	5	6	8	9
ENSMUSG00000007411.16_Mark3	214	221	275	250	251	298	220	223	260	309	305	318	441	635	562	392	455	608	700	663	534	294	565	624
ENSMUSG00000007415.15_Gatad1	376	311	480	372	537	435	286	343	454	492	632	464	524	864	720	780	593	811	815	716	771	483	750	684
ENSMUSG00000007440.10_Pcdha11	0	1	0	0	0	0	1	0	0	1	0	0	0	1	0	0	0	1	1	0	0	0	1	0
ENSMUSG00000007457.3_2310003L06Rik	0	0	0	0	0	0	0	0	0	0	0	0	0	0	0	0	0	0	0	0	0	0	0	0
ENSMUSG00000007458.14_M6pr	509	589	789	634	590	523	464	727	728	755	605	643	1049	1596	1256	1068	975	1304	1724	1709	1472	755	1181	1203
ENSMUSG00000007476.18_Lrrc8a	212	230	292	244	257	161	215	193	247	264	237	237	218	363	296	176	277	325	423	315	315	201	315	317
ENSMUSG00000007480.3_Mc5r	0	0	0	0	0	0	0	0	0	0	0	0	0	0	0	0	0	0	0	0	0	0	0	0
ENSMUSG00000007564.14_Ppp2r1a	392	412	532	434	336	274	404	475	602	556	361	400	673	1116	811	453	605	801	1169	1083	957	549	762	811
ENSMUSG00000007570.15_Fance	32	32	44	42	24	28	44	54	62	53	31	38	70	90	109	29	88	88	121	97	96	63	79	106
ENSMUSG00000007589.8_Tinf2	80	75	106	79	77	69	71	71	132	66	94	69	143	195	223	109	112	138	195	224	172	76	127	150
ENSMUSG00000007591.14_Tssk4	0	1	1	0	0	2	1	0	1	0	1	1	0	1	1	0	1	1	2	3	1	4	2	1
ENSMUSG00000007594.10_Hapln4	69	77	94	66	144	53	60	67	70	75	61	61	100	120	70	83	186	131	185	220	68	63	192	261
ENSMUSG00000007603.8_Dus3l	51	58	67	65	62	54	61	59	89	71	66	74	117	187	140	56	126	145	215	197	159	66	157	163
ENSMUSG00000007610.15_Gtpbp3	21	29	30	33	28	23	50	30	44	39	31	34	62	87	57	14	54	59	96	79	56	29	67	61
ENSMUSG00000007613.15_Tgfbr1	197	233	329	246	365	296	179	240	247	307	370	302	361	738	588	571	455	636	663	624	604	342	598	562
ENSMUSG00000007617.18_Homer1	93	61	99	71	155	124	69	70	65	110	134	132	133	198	141	173	189	217	245	210	155	100	209	256
ENSMUSG00000007646.13_Rad51c	10	0	1	2	21	8	4	2	4	4	11	8	6	4	6	7	20	20	5	10	0	3	25	27
ENSMUSG00000007653.12_Gabrb2	0	0	0	0	0	0	0	0	0	0	0	0	0	0	0	0	0	0	0	0	0	0	0	0
ENSMUSG00000007655.16_Cav1	17	24	26	20	32	34	23	32	29	29	35	22	19	47	42	25	31	43	75	42	60	17	32	44
ENSMUSG00000007656.13_Arpp19	330	288	477	294	355	330	271	361	507	350	345	330	516	724	565	665	490	721	797	760	633	361	560	647
ENSMUSG00000007659.18_Bcl2l1	175	184	215	198	224	200	211	164	228	298	150	217	338	424	324	193	303	439	445	398	402	190	401	376
ENSMUSG00000007670.9_Khsrp	335	408	501	379	409	304	443	464	466	468	389	406	653	982	802	391	605	785	1043	880	715	532	769	753
ENSMUSG00000007682.6_Dio2	0	0	0	0	0	0	0	0	0	0	0	0	0	0	0	0	0	0	0	0	0	0	0	0
ENSMUSG00000007721.6_Ccdc124	134	163	182	136	180	153	98	115	208	214	152	181	240	348	247	120	237	265	284	344	284	154	297	276
ENSMUSG00000007739.10_Cct4	308	314	455	391	520	392	275	413	548	507	527	527	702	1049	892	728	867	950	1081	1049	1018	596	1111	1066
ENSMUSG00000007777.9_0610009B22Rik	58	35	62	38	59	47	46	71	61	74	58	84	122	163	127	115	123	151	176	165	146	72	166	163
ENSMUSG00000007783.10_Cpt1c	2	6	1	2	3	4	2	8	5	1	3	3	10	9	8	8	12	5	10	10	5	10	10	8
ENSMUSG00000007805.4_Twist2	0	0	0	0	0	0	1	1	0	0	0	0	0	2	2	2	3	4	0	2	2	0	5	3
ENSMUSG00000007812.16_Zfp655	192	144	377	257	181	244	156	224	405	271	248	315	258	625	480	625	382	385	444	448	510	258	703	460
ENSMUSG00000007815.13_Rhoa	915	790	1179	845	976	884	741	1025	1241	1141	1095	1087	1223	2051	1540	1294	1244	1648	2013	1993	1771	1002	1656	1719
ENSMUSG00000007817.14_Zmiz1	495	638	537	477	568	653	736	584	529	410	458	792	1081	1605	1089	646	1414	1344	1717	1982	1176	723	1061	1714
ENSMUSG00000007827.10_Ankrd26	42	35	50	29	50	52	31	36	46	47	57	60	110	115	80	82	86	108	124	90	83	57	116	78
ENSMUSG00000007833.15_Aldh16a1	243	259	332	353	292	165	275	312	411	380	240	271	404	728	625	268	540	573	794	783	737	388	765	656
ENSMUSG00000007836.6_Hnrnpa0	159	141	212	168	150	159	175	234	298	220	175	193	298	566	444	206	267	328	494	528	451	232	436	431
ENSMUSG00000007837.11_Prrg2	79	85	129	86	72	70	99	82	128	99	66	88	171	233	212	69	165	247	232	270	239	120	231	202
ENSMUSG00000007850.16_Hnrnph1	449	371	626	511	757	601	440	426	647	791	734	781	1228	1572	1287	1040	1057	1306	1622	1783	1287	883	1819	1425
ENSMUSG00000007867.9_Ift43	11	12	27	12	9	11	5	18	17	24	9	17	21	24	25	21	18	15	34	36	36	16	16	12
ENSMUSG00000007872.3_Id3	95	155	203	100	117	105	212	162	188	117	177	311	626	653	225	95	155	797	817	610	285	107	570	308
ENSMUSG00000007877.2_Tcap	0	2	0	0	0	0	0	0	0	0	0	0	0	0	1	0	0	0	0	1	1	0	0	0
ENSMUSG00000007880.16_Arid1a	420	651	675	511	505	488	751	593	525	533	435	583	747	1365	1100	581	763	1154	1644	1304	1289	591	939	1048
ENSMUSG00000007888.15_Crlf1	0	0	0	0	0	0	0	0	0	1	0	0	0	0	0	1	0	0	0	0	0	0	0	1
ENSMUSG00000007891.16_Ctsd	1892	1699	2857	2389	2225	1664	1678	2039	2336	2844	1906	2112	3188	4478	3636	2154	3224	4883	5008	4661	4314	2491	4600	4289
ENSMUSG00000007892.8_Rplp1	880	845	1208	1283	975	730	1147	1272	2375	1645	888	976	1767	2136	1817	468	1686	1672	2019	2767	2064	1123	2382	1992
ENSMUSG00000007907.4_Cabs1	0	0	0	0	0	0	0	0	0	0	0	0	0	0	0	0	0	0	0	0	0	0	0	0
ENSMUSG00000007908.14_Hmgcll1	0	0	1	0	1	1	1	0	0	1	0	0	4	3	0	0	1	2	4	2	1	1	1	4
ENSMUSG00000007944.8_Ttc9b	0	0	0	0	0	0	0	0	0	0	0	0	0	0	0	0	0	0	0	0	0	0	0	0
ENSMUSG00000007946.11_Phox2a	1	0	0	0	0	0	0	0	0	0	0	0	0	0	0	0	0	0	0	0	0	0	0	0
ENSMUSG00000007950.9_Abhd8	13	13	15	16	39	14	14	16	11	21	24	34	26	46	35	8	46	69	71	50	31	19	62	89
ENSMUSG00000007987.12_Ift22	22	19	33	18	18	17	25	27	30	40	22	18	36	41	36	19	30	43	52	44	37	33	40	44
ENSMUSG00000007989.6_Fzd3	1	1	2	0	1	1	0	0	0	1	0	2	0	1	0	0	0	1	0	2	0	0	0	0
ENSMUSG00000008028.15_1700008O03Rik	0	0	1	0	0	0	1	0	0	2	1	1	0	1	0	0	0	2	2	0	0	2	0	2
ENSMUSG00000008035.12_Mid1ip1	254	498	671	488	843	360	407	288	440	991	887	585	972	1092	1030	380	1416	1629	1559	1368	1809	942	1659	1293
ENSMUSG00000008036.11_Ap2s1	124	176	216	246	194	131	162	185	347	271	176	181	323	416	369	169	317	365	442	479	415	239	482	374
ENSMUSG00000008090.14_Fgfrl1	177	244	523	378	233	124	136	248	438	362	193	175	293	674	767	455	324	442	530	616	1011	459	477	393
ENSMUSG00000008129.14_4930432K21Rik	0	0	0	0	0	1	0	0	1	0	0	0	1	4	0	0	1	3	1	0	1	0	1	0
ENSMUSG00000008136.14_Fhl2	0	1	0	1	0	0	1	0	0	2	0	0	6	6	3	1	1	3	5	6	4	3	4	3
ENSMUSG00000008140.17_Emc10	222	253	327	290	270	154	287	287	408	366	265	287	347	564	464	188	390	532	595	557	500	287	543	504
ENSMUSG00000008153.11_Clstn3	77	66	86	51	52	58	43	63	40	32	34	62	81	92	105	28	166	245	205	126	89	17	106	201
ENSMUSG00000008167.14_Fbxw9	85	100	160	151	147	62	85	106	168	149	113	96	189	300	246	91	239	259	320	287	311	159	299	262
ENSMUSG00000008193.13_Spib	5	2	8	3	5	4	7	3	14	10	1	2	7	10	2	3	7	6	10	13	8	2	6	6
ENSMUSG00000008200.14_Fnbp4	281	249	364	299	289	303	254	222	402	335	324	324	561	815	647	618	496	583	767	894	716	417	706	738
ENSMUSG00000008206.16_Cers4	18	33	37	30	28	22	22	39	44	25	26	22	37	64	47	32	29	44	95	72	69	22	38	35
ENSMUSG00000008226.14_Scrn3	382	350	448	349	478	416	344	360	382	487	468	469	693	976	889	649	744	992	1091	971	904	510	971	1043
ENSMUSG00000008301.11_Phax	118	84	144	123	104	135	105	128	212	145	161	146	169	326	258	221	197	252	301	326	279	122	256	230
ENSMUSG00000008305.18_Tle1	268	301	443	307	287	292	315	363	483	421	258	343	519	837	755	579	362	594	900	827	773	414	600	469
ENSMUSG00000008307.11_1700109H08Rik	12	14	17	23	19	19	20	26	23	15	9	13	28	42	35	41	18	25	40	54	36	28	16	38
ENSMUSG00000008318.10_Relt	1	4	2	0	1	1	0	1	4	3	2	0	4	6	3	0	5	4	3	6	4	3	3	2
ENSMUSG00000008333.12_Snrpb2	56	71	84	99	101	85	76	98	161	108	120	126	163	253	165	172	146	180	258	222	154	95	201	210
ENSMUSG00000008348.9_Ubc	1888	1251	1157	952	856	932	1046	1017	1317	1188	904	1099	1584	2636	798	1220	2742	2204	2413	2123	933	1304	2154	3133
ENSMUSG00000008373.16_Prpf31	79	88	81	78	71	68	87	85	86	142	103	107	134	210	128	85	145	181	209	141	164	86	194	168
ENSMUSG00000008384.8_Sertad1	18	17	23	26	36	14	16	14	43	28	27	40	30	49	78	32	32	41	41	39	59	26	65	37
ENSMUSG00000008393.8_Carhsp1	439	470	613	538	454	356	449	543	792	567	474	437	734	1208	1085	625	720	981	1103	1189	1214	579	975	903
ENSMUSG00000008398.15_Elk3	77	74	100	59	77	82	82	86	92	78	67	96	111	95	90	38	58	155	187	133	65	37	56	88
ENSMUSG00000008429.8_Herpud2	238	208	288	248	274	243	198	309	278	259	236	304	417	657	556	297	347	524	705	691	613	297	496	527
ENSMUSG00000008435.15_Rdh13	50	54	67	59	58	44	31	39	90	105	59	53	77	111	130	65	84	98	111	102	123	79	118	93
ENSMUSG00000008438.3_Adam21	2	0	1	0	0	1	0	0	4	0	1	0	3	2	0	0	0	1	1	0	0	0	0	0
ENSMUSG00000008450.8_Nutf2	23	29	48	46	33	29	34	36	27	53	38	35	70	84	60	40	60	72	97	77	73	44	67	69
ENSMUSG00000008461.6_Fut1	1	1	4	2	0	1	0	0	1	2	1	3	3	6	9	11	0	2	4	8	5	0	1	5
ENSMUSG00000008475.13_Arpc5	294	319	500	409	420	335	275	400	523	505	494	427	632	980	732	710	583	850	989	956	877	485	829	797
ENSMUSG00000008482.8_Rnf151	0	0	0	0	0	0	0	0	1	0	0	0	0	0	0	0	0	0	0	0	0	0	0	0
ENSMUSG00000008489.18_Elavl2	0	0	0	0	0	0	0	0	0	0	0	0	0	0	0	0	1	0	0	0	0	0	0	0
ENSMUSG00000008496.19_Pou2f2	20	14	24	18	19	18	35	16	30	16	17	18	53	49	20	29	29	87	39	81	60	27	11	44
ENSMUSG00000008540.11_Mgst1	14490	13488	19016	17463	15890	16145	11606	15909	20840	21000	18572	17374	28458	41838	31293	31192	28479	35205	39213	40982	36979	21009	42678	35997
ENSMUSG00000008575.17_Nfib	829	1005	1452	1200	1441	1249	939	1104	1438	1129	1489	1373	1429	2154	2103	1702	1804	1989	2610	2260	2176	1398	2274	2208
ENSMUSG00000008590.4_Htr3b	0	0	0	0	0	0	0	0	0	0	0	0	0	0	0	0	0	0	0	0	0	0	0	0
ENSMUSG00000008601.12_Rab25	1	2	2	0	1	2	1	3	3	4	3	2	0	2	1	0	4	0	2	5	1	1	2	2
ENSMUSG00000008604.11_Ubqln4	305	245	331	241	472	254	314	228	285	374	306	316	447	601	567	263	675	813	845	619	490	370	786	681
ENSMUSG00000008658.15_Rbfox1	0	0	0	0	1	0	0	0	3	0	0	0	0	0	1	1	0	0	1	1	0	0	0	1
ENSMUSG00000008668.14_Rps18	306	288	417	435	405	292	329	460	676	569	502	401	673	885	896	565	722	671	828	1064	875	556	961	782
ENSMUSG00000008682.13_Rpl10	448	449	727	738	756	508	512	653	993	805	801	672	1277	1640	1449	1209	1299	1266	1623	1856	1538	935	1729	1384
ENSMUSG00000008683.16_Rps15a	197	188	311	277	339	291	229	326	550	388	366	331	474	534	505	421	455	450	524	716	572	317	641	588
ENSMUSG00000008690.15_Ncaph2	146	219	306	290	234	201	188	248	362	321	272	219	379	546	486	265	402	464	527	575	560	308	467	477
ENSMUSG00000008730.17_Hipk1	536	470	682	547	741	585	568	557	503	648	665	820	852	1471	1326	933	1033	1589	1782	1345	1346	821	1434	1349
ENSMUSG00000008734.9_Gprc5b	4	4	5	3	6	3	4	6	7	4	7	4	3	4	11	3	6	21	15	4	8	5	10	9
ENSMUSG00000008763.16_Man1a2	280	227	337	275	434	319	251	289	261	342	376	393	439	697	578	517	550	814	901	642	647	377	711	729
ENSMUSG00000008789.10_Ceacam5	0	0	0	0	0	0	0	0	0	0	0	0	0	0	0	0	0	0	0	0	0	0	0	0
ENSMUSG00000008813.12_Tppp2	0	0	0	1	0	0	0	0	0	0	0	0	0	1	0	0	1	0	0	0	0	1	0	2
ENSMUSG00000008822.15_Acyp1	14	17	38	27	20	20	28	31	32	33	19	26	43	51	55	35	29	58	50	67	48	30	55	67
ENSMUSG00000008843.4_Cldn13	0	0	0	0	0	0	0	0	0	0	0	0	0	0	0	0	0	0	0	0	0	0	0	0
ENSMUSG00000008845.9_Cd163	66	52	75	79	89	133	69	37	68	99	100	105	110	228	89	108	180	288	243	260	104	153	69	220
ENSMUSG00000008855.17_Hdac5	291	260	246	148	335	287	428	295	202	209	247	354	577	819	465	152	690	806	917	867	521	258	666	903
ENSMUSG00000008859.8_Rala	207	200	273	220	283	234	135	206	264	276	271	263	377	498	388	405	404	575	563	575	461	241	489	502
ENSMUSG00000008874.3_Clec3a	0	0	0	0	0	0	0	0	0	0	0	0	0	0	0	0	0	0	0	0	0	0	0	0
ENSMUSG00000008892.12_Vdac3	247	240	368	289	338	285	272	322	406	430	387	387	509	712	562	625	534	652	817	785	724	411	718	666
ENSMUSG00000008932.9_Slc1a7	0	1	1	0	1	0	0	2	1	0	1	0	0	0	1	0	0	0	2	2	1	1	0	1
ENSMUSG00000008958.14_Vps72	99	115	144	95	137	85	134	90	157	121	108	112	189	335	246	124	190	260	326	331	240	112	257	262
ENSMUSG00000008976.16_Gabpa	399	288	499	360	501	465	310	436	357	450	434	535	642	1142	939	775	648	926	1253	1101	1149	522	889	1050
ENSMUSG00000008999.7_Bmp7	6	11	24	10	4	8	9	7	10	23	6	12	19	34	42	6	27	35	28	27	28	14	25	12
ENSMUSG00000009013.5_Dynll1	40	21	31	21	58	47	35	15	24	48	38	41	60	56	36	32	79	80	75	61	34	21	64	86
ENSMUSG00000009030.14_Pdcl	132	97	153	126	159	149	124	137	122	151	183	157	249	331	229	235	194	342	378	253	263	129	246	292
ENSMUSG00000009035.13_Tmem184b	216	229	346	262	213	157	176	217	212	258	171	184	350	513	586	224	371	475	617	577	560	271	512	507
ENSMUSG00000009047.3_Gm5965	0	0	0	0	0	0	0	0	0	0	0	0	0	0	0	0	0	0	0	0	0	0	0	0
ENSMUSG00000009070.14_Rsph14	0	0	0	0	0	0	0	0	0	0	0	0	0	0	0	0	0	0	0	0	0	0	1	0
ENSMUSG00000009073.16_Nf2	192	251	261	271	285	207	225	208	312	357	295	267	368	513	423	243	455	509	561	443	414	297	556	453
ENSMUSG00000009075.2_Cabp7	0	0	0	0	0	0	0	0	0	0	0	0	0	0	0	0	0	0	0	0	0	0	0	0
ENSMUSG00000009076.10_Zmat5	11	14	30	26	9	12	25	18	45	32	15	18	47	47	38	21	28	33	37	40	52	24	30	40
ENSMUSG00000009079.16_Ewsr1	481	559	731	710	658	445	551	541	774	871	671	585	1033	1589	1434	742	1133	1061	1590	1681	1643	929	1367	1467
ENSMUSG00000009090.17_Ap1b1	321	348	410	317	388	271	268	326	306	453	345	325	559	892	726	318	731	819	1039	822	774	524	762	868
ENSMUSG00000009092.5_Derl3	2	3	5	5	12	13	11	8	6	8	3	4	5	8	7	3	7	2	6	32	4	12	5	10
ENSMUSG00000009093.7_Gstt4	0	0	0	0	0	0	0	0	0	0	0	0	0	0	0	0	0	0	1	0	0	0	0	0
ENSMUSG00000009097.9_Tbx1	0	1	0	0	0	1	3	0	0	0	0	0	0	1	0	2	0	0	1	1	1	0	0	1
ENSMUSG00000009108.15_Gnat2	6	3	6	1	4	3	2	3	3	4	3	4	6	7	9	8	9	10	9	16	9	5	8	13
ENSMUSG00000009112.4_Bcl2l13	302	277	362	245	374	285	263	249	250	357	332	372	434	756	706	465	536	821	823	601	630	377	677	643
ENSMUSG00000009114.17_2610028H24Rik	0	0	0	0	0	0	0	0	0	0	0	0	0	0	0	0	0	0	0	0	0	0	0	0
ENSMUSG00000009115.5_Spatc1l	0	0	0	2	2	1	0	0	1	0	3	1	0	0	1	0	4	1	1	1	0	1	2	1
ENSMUSG00000009145.6_Dqx1	37	47	60	64	51	42	52	63	110	76	52	67	104	171	162	83	158	142	211	139	220	145	176	195
ENSMUSG00000009185.2_Ccl8	0	1	1	0	0	1	0	0	0	0	0	0	0	0	0	0	0	0	1	0	0	0	0	0
ENSMUSG00000009207.15_Lnpk	24	31	27	24	24	27	27	44	29	20	24	38	42	76	57	61	37	44	65	73	55	35	36	46
ENSMUSG00000009210.10_Prr29	0	0	0	0	0	1	0	0	0	0	0	0	0	0	0	0	0	1	0	0	0	0	0	0
ENSMUSG00000009214.9_Tmem8c	0	0	0	0	0	0	0	0	0	0	0	0	0	0	0	0	0	0	0	0	0	0	0	0
ENSMUSG00000009216.7_Fam163b	0	0	0	0	0	1	0	0	0	0	0	0	0	0	0	0	0	0	0	0	1	0	0	0
ENSMUSG00000009246.14_Trpm5	0	0	0	0	0	0	0	1	0	0	0	0	3	1	1	0	0	0	0	3	0	0	0	0
ENSMUSG00000009248.6_Ascl2	0	0	0	0	0	0	1	0	0	0	0	0	1	0	0	0	0	0	0	0	0	0	0	0
ENSMUSG00000009281.6_Rarres2	1481	1811	2242	2156	2186	1595	1565	2149	3291	2440	2640	2227	3700	4249	3523	2426	2850	2994	4407	4531	4770	2854	4787	3691
ENSMUSG00000009291.13_Pttg1ip	1155	1159	1441	1184	1113	902	1108	1306	1515	1265	1121	1233	2039	3058	2277	1428	1851	2562	3156	2615	2469	1408	2601	2717
ENSMUSG00000009292.18_Trpm2	45	36	54	47	26	25	35	30	39	50	29	43	81	110	48	50	60	110	125	131	93	76	63	110
ENSMUSG00000009293.17_Ube2g2	219	216	204	190	285	191	216	157	165	285	246	258	373	418	251	174	364	477	520	418	283	229	497	452
ENSMUSG00000009350.13_Mpo	0	0	0	0	0	0	0	0	0	0	0	0	0	1	0	1	0	0	0	0	0	0	0	0
ENSMUSG00000009356.12_Lpo	0	0	0	0	0	0	0	0	0	0	0	0	0	0	0	0	0	0	0	0	0	0	0	0
ENSMUSG00000009376.15_Met	512	560	832	760	1043	843	559	747	724	796	1216	900	1004	1825	1510	1424	1501	1405	2005	1642	2020	1157	1853	1568
ENSMUSG00000009378.3_Slc16a12	245	235	640	579	727	382	190	255	346	797	828	301	514	651	1005	1109	1059	962	941	528	1287	1150	945	858
ENSMUSG00000009394.13_Syn2	1	1	0	1	0	2	0	0	1	3	0	0	1	3	0	0	1	0	2	0	0	0	0	1
ENSMUSG00000009406.13_Elk1	40	55	73	54	66	50	65	55	47	58	45	58	87	169	148	88	80	129	184	174	151	86	115	137
ENSMUSG00000009418.15_Nav1	77	100	103	69	47	76	97	77	82	64	63	78	113	154	134	64	118	190	220	174	134	63	109	120
ENSMUSG00000009470.16_Tnpo1	446	351	579	399	559	586	430	536	584	530	558	639	838	1437	1306	924	907	1388	1475	1490	1328	677	1210	1313
ENSMUSG00000009471.4_Myod1	0	0	0	0	0	0	0	0	0	0	0	0	0	0	0	0	0	0	0	0	0	0	0	0
ENSMUSG00000009487.10_Otog	0	0	0	0	0	0	0	0	0	0	0	0	0	0	0	0	0	0	0	0	0	0	0	0
ENSMUSG00000009535.13_Rnmt	75	85	72	63	64	69	64	86	75	90	102	90	132	218	175	119	112	175	219	200	169	101	147	196
ENSMUSG00000009545.14_Kcnq1	11	15	13	2	7	13	12	7	18	16	6	4	17	7	9	8	18	19	23	15	11	5	11	15
ENSMUSG00000009549.14_Srp14	127	130	200	154	143	117	106	150	215	183	153	163	243	273	260	243	257	306	315	308	293	166	347	267
ENSMUSG00000009551.2_6330409D20Rik	0	0	0	0	1	0	0	0	0	1	0	0	0	0	0	0	0	0	0	0	0	0	0	0
ENSMUSG00000009555.16_Cdk9	132	132	183	170	145	101	147	148	206	207	115	135	220	362	341	243	259	303	365	453	336	202	314	344
ENSMUSG00000009563.16_Tor2a	106	126	163	171	135	102	143	147	214	193	130	138	250	390	316	189	259	274	420	432	379	208	341	317
ENSMUSG00000009566.12_Fpgs	816	737	648	569	700	567	881	825	603	775	703	816	1644	2221	1071	401	1632	2172	3028	1904	1227	959	2140	2313
ENSMUSG00000009569.14_Mkl2	416	331	307	287	435	404	328	264	178	320	317	389	477	529	379	348	603	849	867	532	480	315	981	790
ENSMUSG00000009575.14_Cbx5	282	295	436	346	428	411	257	326	395	413	434	466	468	759	660	590	579	679	851	738	834	421	714	667
ENSMUSG00000009580.15_Odam	0	0	0	0	0	0	0	0	0	0	0	0	0	0	0	0	0	0	0	0	0	0	0	0
ENSMUSG00000009585.17_Apobec3	29	23	40	34	28	43	23	29	43	31	17	33	41	86	45	38	49	41	82	75	60	32	44	66
ENSMUSG00000009588.9_St6galnac1	0	0	0	0	0	0	0	0	0	0	0	0	0	0	0	0	0	0	0	0	0	0	0	0
ENSMUSG00000009596.9_Taf7l	0	0	0	0	0	0	0	0	0	0	0	0	0	0	0	0	0	0	0	0	0	0	0	0
ENSMUSG00000009614.16_Sardh	3192	4171	5553	5098	4568	4116	3544	4339	5023	6276	5836	4931	6738	9689	8680	4338	9245	10481	12261	8398	11729	7980	12129	9699
ENSMUSG00000009621.18_Vav2	181	245	318	224	313	214	280	242	275	297	277	291	379	742	666	323	576	569	689	740	742	376	661	670
ENSMUSG00000009628.14_Tex15	0	0	0	0	0	0	0	0	0	0	2	0	1	0	0	0	0	0	0	0	0	0	0	0
ENSMUSG00000009630.10_Ppp2cb	170	133	200	193	183	126	152	178	207	183	190	196	291	460	404	313	261	354	431	431	388	198	353	317
ENSMUSG00000009633.3_G0s2	338	158	328	157	300	47	327	147	174	299	402	326	455	611	707	138	439	1192	754	392	308	678	639	359
ENSMUSG00000009640.11_Dmap1	50	55	69	59	43	45	40	62	88	61	48	40	81	123	98	40	98	86	135	129	110	62	97	117
ENSMUSG00000009646.13_Pla2g12b	164	160	189	133	153	139	194	236	297	157	162	213	319	572	361	190	245	349	467	465	366	150	383	357
ENSMUSG00000009647.13_Mcu	195	191	162	108	94	155	160	274	291	124	138	192	367	500	227	194	205	359	612	512	261	97	212	343
ENSMUSG00000009654.4_Oit3	122	103	207	112	186	151	114	178	127	173	130	195	180	202	112	62	99	274	357	242	114	62	94	123
ENSMUSG00000009670.11_Tex11	0	0	0	0	0	0	0	1	0	0	0	0	0	0	0	0	0	0	0	0	0	0	0	1
ENSMUSG00000009681.10_Bcr	331	348	433	299	411	370	356	326	334	321	314	453	531	816	617	313	565	775	874	784	692	334	821	863
ENSMUSG00000009687.14_Fxyd5	46	25	62	34	29	18	30	37	57	44	34	34	61	86	49	29	51	63	83	85	37	27	42	67
ENSMUSG00000009731.4_Kcnd1	1	1	4	0	4	0	2	0	0	2	1	2	3	3	2	1	5	2	2	6	1	3	1	5
ENSMUSG00000009733.8_Tfcp2	54	61	61	52	72	59	58	62	68	43	57	77	84	140	114	64	88	112	161	152	127	75	125	107
ENSMUSG00000009734.18_Pou6f2	0	0	0	0	0	0	0	0	0	0	0	0	1	1	0	0	0	0	0	0	0	0	0	1
ENSMUSG00000009739.16_Pou6f1	44	49	95	50	47	55	79	91	84	70	46	60	91	186	158	48	75	107	208	176	150	80	115	132
ENSMUSG00000009741.15_Ubp1	517	447	662	505	672	538	514	467	557	632	647	655	778	1240	1064	923	1063	1238	1385	1308	1230	800	1314	1301
ENSMUSG00000009772.15_Nuak2	65	86	85	62	99	66	90	104	98	122	89	99	173	262	169	63	135	168	255	253	227	138	199	131
ENSMUSG00000009828.15_Ick	202	138	204	144	194	160	161	187	166	160	152	185	284	347	285	222	278	395	409	443	304	142	330	353
ENSMUSG00000009863.14_Sdhb	653	868	1141	1240	1005	765	810	996	1406	1216	1219	1122	1789	2531	2096	1525	1985	2070	2571	2650	2645	1783	3044	2394
ENSMUSG00000009876.13_Cox4i2	1	1	0	0	2	0	0	1	1	1	1	0	2	1	0	0	0	1	0	1	1	1	7	1
ENSMUSG00000009894.15_Snap47	288	354	443	371	351	325	299	367	382	581	387	349	521	831	697	435	684	676	802	765	905	567	756	837
ENSMUSG00000009900.7_Wnt3a	0	0	0	0	0	0	0	0	0	0	0	0	0	0	0	0	0	0	0	0	0	0	0	0
ENSMUSG00000009905.5_Kdsr	152	153	209	171	202	162	127	133	182	198	177	182	228	348	342	319	208	389	381	335	362	201	354	329
ENSMUSG00000009907.17_Vps4b	298	373	501	368	441	373	319	487	469	462	451	487	648	1106	838	703	651	835	1119	1074	1001	518	848	932
ENSMUSG00000009927.9_Rps25	554	556	810	861	950	796	577	870	1458	1035	1147	850	1225	1480	1280	1263	1171	1117	1265	1764	1445	856	1606	1295
ENSMUSG00000009941.10_Nxf2	2	0	0	0	0	1	0	0	0	0	0	0	0	1	0	0	0	1	0	1	1	0	2	0
ENSMUSG00000009995.17_Taz	135	165	193	167	206	117	140	192	296	232	161	206	350	480	441	266	290	341	535	510	445	253	415	415
ENSMUSG00000010021.13_Kif19a	3	4	1	0	2	4	3	3	3	2	1	0	2	2	2	1	2	2	6	6	1	4	2	4
ENSMUSG00000010025.19_Aldh3a2	1984	1542	2610	1607	2204	1940	1294	1092	1153	1786	2290	1672	2675	3736	4293	3482	4961	6947	4944	3213	4665	2757	3662	5034
ENSMUSG00000010044.12_Zmynd10	0	0	0	2	3	0	0	1	1	2	3	0	4	2	1	2	2	1	2	3	6	2	5	2
ENSMUSG00000010045.2_Tmem115	90	100	138	108	141	88	108	120	155	157	114	130	205	341	262	149	239	246	330	331	271	173	270	263
ENSMUSG00000010047.12_Hyal2	173	141	247	200	126	129	178	189	254	208	152	159	298	502	517	177	317	422	458	521	448	265	471	357
ENSMUSG00000010048.10_Ifrd2	117	146	195	156	168	122	135	146	221	246	172	157	247	334	384	174	325	324	370	392	391	182	395	344
ENSMUSG00000010051.15_Hyal1	359	438	654	570	621	491	382	384	646	678	537	745	817	1034	999	545	906	1113	1197	780	1070	895	1747	1183
ENSMUSG00000010054.4_Tusc2	184	218	322	223	308	172	223	221	414	275	223	242	289	510	457	328	311	412	474	458	473	278	453	402
ENSMUSG00000010057.8_Nprl2	72	68	91	109	81	45	68	64	102	97	56	71	147	186	125	77	140	175	190	159	153	93	197	193
ENSMUSG00000010064.15_Slc38a3	5179	10492	18566	19103	10504	4450	6695	12097	18792	20062	9004	6752	12814	29024	34771	13860	16934	16801	22982	23735	47028	25629	23857	15302
ENSMUSG00000010066.15_Cacna2d2	0	0	0	1	0	0	0	0	0	0	0	0	0	0	0	0	0	0	0	0	0	0	0	0
ENSMUSG00000010067.13_Rassf1	27	28	39	35	41	29	22	25	48	33	42	54	64	85	79	53	41	74	115	102	81	50	70	74
ENSMUSG00000010080.15_Epn3	0	3	4	0	0	0	0	3	2	2	1	0	2	2	0	0	4	3	4	3	4	1	4	5
ENSMUSG00000010086.17_Rnf112	0	0	0	0	0	0	0	0	0	0	0	0	0	0	0	0	0	0	0	0	0	0	0	0
ENSMUSG00000010095.13_Slc3a2	167	197	244	212	243	159	196	214	257	212	256	260	368	543	383	231	408	564	644	530	364	300	502	476
ENSMUSG00000010097.13_Nxf1	396	281	456	347	544	348	369	326	470	475	425	440	865	1193	986	695	827	1037	1183	1367	1008	661	1213	1018
ENSMUSG00000010110.17_Stx5a	345	300	371	318	334	255	290	300	422	379	330	315	708	895	625	398	456	681	921	850	685	354	630	613
ENSMUSG00000010122.14_Slc47a1	672	586	1034	831	806	721	502	569	787	964	991	825	1151	1438	1239	1154	1575	2074	2042	1158	1770	1234	2071	1643
ENSMUSG00000010136.14_Pifo	0	0	0	0	0	0	0	0	0	0	0	0	0	0	0	0	0	1	0	0	0	0	0	0
ENSMUSG00000010142.12_Tnfrsf13b	0	2	4	2	1	3	2	3	6	1	0	1	2	9	5	6	2	1	6	3	4	0	2	6
ENSMUSG00000010154.7_Spire2	0	0	0	0	0	0	0	0	0	0	0	0	0	1	1	0	0	1	1	0	0	0	0	1
ENSMUSG00000010175.13_Prox1	1746	1153	1045	941	1399	1242	2081	1569	913	1495	1110	1005	1990	3708	4509	1778	3170	4161	4908	4841	4267	2476	2157	2644
ENSMUSG00000010205.11_Raver1	279	295	353	300	284	220	349	283	316	335	251	291	485	660	561	282	480	605	839	715	658	372	614	573
ENSMUSG00000010277.7_2610507B11Rik	1202	1383	2041	1648	1682	1513	1309	1343	1480	2260	1977	1943	1973	3326	2941	1885	2518	3454	4012	2689	3368	2084	3392	3269
ENSMUSG00000010290.7_AI597479	66	51	77	58	76	77	54	54	73	76	78	73	111	158	134	119	116	171	200	185	161	87	161	147
ENSMUSG00000010307.7_Tmem86a	53	21	57	33	17	28	26	36	59	45	19	29	27	65	83	29	44	99	63	88	79	39	35	65
ENSMUSG00000010311.15_Optc	0	0	0	1	0	1	0	0	0	1	1	1	0	1	1	0	1	1	1	3	3	0	0	2
ENSMUSG00000010342.16_Tex14	0	0	2	2	3	3	0	1	2	0	0	1	2	4	1	2	1	1	5	3	2	0	0	2
ENSMUSG00000010358.13_Ifi35	77	122	150	157	83	71	82	117	175	159	100	107	196	287	195	150	191	229	298	250	238	148	264	252
ENSMUSG00000010362.9_Rdm1	23	14	32	25	25	19	26	18	63	37	32	22	36	66	53	25	42	60	49	42	52	27	38	57
ENSMUSG00000010376.14_Nedd8	190	263	342	291	253	198	231	235	513	355	227	245	317	445	333	266	364	413	414	438	405	263	437	446
ENSMUSG00000010392.8_Gosr1	283	237	448	311	354	304	286	324	329	407	383	340	492	830	688	553	583	702	868	748	800	462	795	749
ENSMUSG00000010406.11_Mrpl52	99	115	144	139	126	83	98	111	235	188	160	120	237	311	265	106	262	237	260	340	309	177	313	271
ENSMUSG00000010435.7_Spaca7	0	0	0	0	0	0	0	0	0	0	0	0	0	0	0	0	0	0	0	0	0	0	0	0
ENSMUSG00000010453.12_Kansl3	249	280	468	365	418	275	343	348	473	491	356	357	610	914	994	524	655	712	976	988	1067	568	1077	763
ENSMUSG00000010461.15_Eya4	2	4	5	1	3	2	0	3	7	7	4	2	4	8	11	3	4	11	14	15	8	5	8	11
ENSMUSG00000010476.14_Ebf3	0	2	2	2	2	0	0	0	1	2	1	0	0	1	3	0	1	2	0	1	0	0	1	2
ENSMUSG00000010505.15_Myt1	0	0	0	0	0	0	0	0	0	0	0	0	0	0	0	0	0	0	0	0	0	0	0	0
ENSMUSG00000010517.7_Faf1	170	179	246	188	204	176	155	236	249	249	226	242	270	475	384	301	331	403	479	419	417	209	352	417
ENSMUSG00000010529.6_Gm266	0	0	0	0	1	0	0	0	2	1	0	0	0	0	0	0	0	0	0	0	1	0	0	1
ENSMUSG00000010538.14_Tsacc	11	5	9	13	14	9	15	15	16	15	17	18	23	24	20	15	29	11	30	19	21	15	27	24
ENSMUSG00000010554.14_Mettl16	115	99	104	90	130	144	77	94	115	122	131	146	180	205	159	160	171	254	264	201	190	97	216	251
ENSMUSG00000010592.8_Dazl	0	0	0	0	2	0	0	0	0	3	0	2	1	0	0	0	0	1	0	2	1	0	0	1
ENSMUSG00000010601.13_Apol7a	436	622	989	670	661	592	508	678	902	832	784	688	1206	1746	1814	1354	1555	1507	1927	1687	2487	1255	1506	1753
ENSMUSG00000010607.8_Pigyl	47	61	59	63	62	53	58	51	94	82	51	51	115	191	136	59	95	134	201	202	130	49	141	156
ENSMUSG00000010608.15_Rbm25	689	684	1074	930	1308	1184	660	707	1012	1296	1351	1054	1336	1817	1581	2137	2004	1760	2099	1958	1988	1198	2402	2180
ENSMUSG00000010609.15_Psen2	885	883	885	518	812	773	926	1204	1065	720	851	1253	2452	2597	1232	504	1856	2280	3574	2755	1448	628	2352	3360
ENSMUSG00000010651.4_Acaa1b	2357	2917	4156	2372	2893	1918	2039	1889	3037	2456	2511	2217	4345	5386	4371	3114	7885	10410	6903	4523	5498	2949	6091	8562
ENSMUSG00000010660.3_Plcd1	2	6	7	3	3	6	6	8	9	7	2	2	7	14	3	2	9	4	14	6	8	6	8	11
ENSMUSG00000010663.4_Fads1	6712	6575	11324	8584	10763	7499	5293	6414	7806	12652	8749	9445	10960	16619	17487	13250	11335	18631	19258	14105	18626	9703	19336	12475
ENSMUSG00000010721.15_Lmbr1	23	24	48	25	32	24	33	41	38	40	41	25	52	107	86	72	56	70	105	66	87	45	61	73
ENSMUSG00000010751.15_Tnfrsf22	5	4	7	3	8	5	5	8	7	3	4	9	9	4	7	3	3	11	15	5	3	0	6	6
ENSMUSG00000010755.17_Cars	224	233	227	140	168	177	234	258	231	190	163	274	401	579	324	272	211	373	524	595	329	127	267	343
ENSMUSG00000010760.5_Phlda2	0	2	1	0	1	0	1	0	0	3	0	1	0	0	2	0	0	3	1	2	0	0	4	0
ENSMUSG00000010796.11_Asz1	0	1	1	0	0	0	0	1	1	1	0	0	1	1	0	0	0	2	0	3	0	0	0	0
ENSMUSG00000010797.6_Wnt2	14	6	17	14	8	12	12	16	21	22	17	15	24	15	15	8	21	28	29	27	10	2	17	12
ENSMUSG00000010803.13_Gabra1	0	0	0	0	0	0	0	0	0	0	0	0	0	0	0	0	0	0	0	0	0	0	0	0
ENSMUSG00000010825.17_Grid2ip	0	0	0	1	0	0	0	0	1	0	0	0	0	0	0	0	0	1	1	0	0	0	0	0
ENSMUSG00000010830.7_Kdelr3	1	2	0	0	0	2	2	1	2	5	3	1	4	6	2	4	2	2	4	5	5	0	2	3
ENSMUSG00000010841.13_1700006E09Rik	0	0	1	0	0	0	0	0	0	0	0	0	0	0	0	0	0	0	0	0	0	0	0	0
ENSMUSG00000010911.12_Apip	58	75	88	106	72	70	49	91	132	136	105	74	104	174	119	134	127	106	142	196	177	121	156	132
ENSMUSG00000010914.10_Pdhx	142	193	242	190	194	180	143	189	168	262	193	165	262	392	404	339	384	353	470	416	404	259	391	436
ENSMUSG00000010936.11_Vac14	214	214	301	290	358	263	165	184	196	416	367	280	335	447	341	282	787	630	589	491	416	450	808	825
ENSMUSG00000011008.13_Mcoln2	1	0	1	1	0	3	1	0	0	2	1	1	1	7	3	5	1	2	3	6	4	0	1	1
ENSMUSG00000011034.6_Slc5a1	9	8	34	13	10	10	9	20	22	16	13	14	12	29	18	13	18	9	40	27	20	11	16	40
ENSMUSG00000011096.17_Akt1s1	175	190	251	219	200	161	195	196	317	271	146	216	354	551	463	202	339	479	560	614	513	255	539	459
ENSMUSG00000011114.18_Tbrg1	293	272	336	294	315	211	218	354	382	331	306	287	404	764	539	411	485	454	672	728	611	326	533	595
ENSMUSG00000011118.4_Panx3	0	0	0	0	0	0	0	0	0	0	0	0	0	0	0	0	0	0	0	0	0	0	0	0
ENSMUSG00000011148.14_Adssl1	43	84	137	164	102	51	67	88	143	121	142	103	152	177	149	94	193	164	219	183	261	166	225	221
ENSMUSG00000011154.17_Cfap161	0	0	0	0	0	0	0	0	0	0	0	0	0	0	0	0	0	0	0	0	0	0	0	0
ENSMUSG00000011158.8_Brf1	87	126	132	117	119	111	120	127	151	151	130	130	196	299	275	133	178	187	293	277	301	176	199	240
ENSMUSG00000011171.11_Vipr2	0	1	0	0	0	0	0	0	1	0	0	0	0	0	0	0	0	0	0	0	0	0	0	0
ENSMUSG00000011179.8_Odc1	201	252	369	347	511	404	248	206	321	578	485	428	361	444	451	382	692	684	628	359	540	365	723	656
ENSMUSG00000011254.16_Thg1l	20	19	26	16	15	16	24	22	24	21	15	28	37	55	30	29	32	38	46	45	28	15	28	40
ENSMUSG00000011256.16_Adam19	29	12	17	9	6	19	29	10	18	8	11	23	29	27	22	11	29	30	46	49	21	13	20	30
ENSMUSG00000011257.19_Pabpc4	124	131	333	237	236	175	173	214	299	364	278	211	292	429	479	336	366	375	512	457	492	300	403	366
ENSMUSG00000011263.16_Exoc3l2	50	36	70	52	45	34	55	55	55	50	45	36	75	65	55	16	48	68	100	97	41	19	40	52
ENSMUSG00000011267.8_Zfp296	6	2	3	1	2	2	2	3	3	3	0	3	14	5	5	1	7	5	9	4	3	1	8	10
ENSMUSG00000011305.11_Plin5	136	105	104	137	132	116	122	61	89	259	172	154	250	299	268	119	349	495	344	227	221	264	471	443
ENSMUSG00000011306.7_Sugp1	124	126	163	104	123	89	134	149	166	163	149	118	182	303	218	146	215	197	290	259	268	169	247	243
ENSMUSG00000011349.5_Dmrtc2	0	0	0	0	0	0	0	0	0	0	0	0	0	0	0	0	0	0	0	0	0	0	0	0
ENSMUSG00000011382.8_Dhdh	1501	1675	2451	1665	1968	1643	1392	1778	2401	2212	1861	1711	1983	3536	3158	2397	1815	2182	3404	3060	3180	2215	2585	2300
ENSMUSG00000011427.16_Zfp790	53	54	67	48	65	64	57	46	56	68	88	74	107	145	106	103	89	134	169	138	121	63	144	101
ENSMUSG00000011463.5_Cpb1	0	0	0	0	0	0	0	0	0	0	0	1	0	0	0	0	0	0	0	0	0	0	0	0
ENSMUSG00000011486.14_Slc25a41	0	0	0	0	0	0	0	0	0	0	0	0	0	0	0	0	0	0	0	0	0	0	0	0
ENSMUSG00000011589.8_Fsd1	0	0	1	0	0	0	0	0	0	0	0	0	0	0	0	0	0	0	1	0	0	0	0	0
ENSMUSG00000011632.7_Pinlyp	0	0	0	0	0	0	0	0	0	0	0	0	0	0	0	0	0	1	0	0	0	0	0	0
ENSMUSG00000011658.15_Fuz	34	35	45	37	33	17	37	58	72	84	27	25	69	117	95	58	88	84	130	106	115	59	107	102
ENSMUSG00000011751.16_Sptbn4	0	0	0	1	0	0	0	0	0	0	0	0	0	0	0	0	0	2	0	0	0	0	0	1
ENSMUSG00000011752.6_Pgam1	84	82	123	96	91	69	88	77	71	125	94	94	174	241	204	113	201	311	305	267	245	144	273	251
ENSMUSG00000011831.16_Evi5	1104	791	1028	673	1024	1356	972	1142	955	769	1139	1452	1954	3082	1952	1582	1622	2527	3332	3164	2295	904	2294	2715
ENSMUSG00000011832.15_Evi5l	33	32	61	24	30	33	41	45	52	33	23	36	62	100	88	28	71	91	96	98	77	38	72	78
ENSMUSG00000011837.4_Snapc2	38	46	54	40	46	26	44	42	73	49	34	40	68	116	123	57	63	70	109	127	84	43	87	106
ENSMUSG00000011877.13_Git1	96	99	142	101	122	83	99	103	127	116	80	100	169	273	221	64	144	234	274	313	210	96	237	203
ENSMUSG00000011884.13_Gltp	14	15	23	26	22	16	17	20	36	19	23	25	35	50	29	15	45	64	67	48	31	32	37	52
ENSMUSG00000011958.17_Bnip2	237	265	353	343	454	353	207	259	414	404	451	368	516	637	617	674	615	729	731	680	666	409	811	773
ENSMUSG00000011960.12_Ccnt1	195	186	302	269	323	224	195	199	220	347	323	301	321	515	448	456	332	552	688	407	446	315	511	445
ENSMUSG00000012017.3_Scarf2	25	34	32	23	20	21	30	27	34	24	30	15	55	75	75	19	75	78	91	85	77	44	68	79
ENSMUSG00000012042.8_4930579F01Rik	0	0	0	0	0	0	0	1	3	2	1	0	0	4	1	0	0	0	0	0	7	1	0	1
ENSMUSG00000012076.8_Brms1l	23	30	36	27	38	39	24	32	20	45	37	59	53	81	72	54	46	88	84	96	55	33	85	83
ENSMUSG00000012114.16_Med15	230	273	315	282	220	183	315	253	258	273	173	203	377	666	498	221	399	537	690	640	584	296	493	528
ENSMUSG00000012117.13_Dhdds	167	187	223	194	192	123	158	220	245	212	179	147	265	411	292	219	191	269	434	486	335	218	295	303
ENSMUSG00000012123.16_Aim1l	23	45	55	45	73	20	28	33	30	47	42	59	77	141	186	71	89	88	108	83	247	75	158	92
ENSMUSG00000012126.16_Ubxn11	1	0	1	1	0	0	0	1	1	1	2	0	1	4	2	0	0	1	3	2	2	2	1	0
ENSMUSG00000012187.13_Mogat1	3	6	4	4	1	2	2	0	2	0	1	1	3	11	5	0	3	17	3	0	5	1	2	5
ENSMUSG00000012211.13_Tex22	0	1	0	0	0	0	0	0	0	1	0	0	0	0	0	0	0	0	0	0	0	0	0	1
ENSMUSG00000012282.2_Wnt8a	0	0	0	0	0	0	0	0	0	0	0	0	0	0	0	0	0	0	0	0	0	0	0	0
ENSMUSG00000012296.15_Tjap1	38	43	47	35	32	28	47	38	54	40	28	38	63	110	64	37	44	86	124	110	59	46	93	79
ENSMUSG00000012350.15_Ehf	1	15	20	3	8	17	9	11	13	11	9	9	8	15	7	13	15	19	20	12	15	7	12	16
ENSMUSG00000012396.12_Nanog	0	0	0	0	0	0	0	0	0	0	0	0	0	0	0	0	0	0	0	0	0	0	0	0
ENSMUSG00000012405.15_Rpl15	144	147	234	204	218	167	177	254	344	308	235	259	406	514	410	284	429	453	472	533	434	293	502	465
ENSMUSG00000012422.14_Tmem167	238	185	284	167	283	249	179	201	228	268	276	292	400	571	426	413	446	605	638	641	444	278	528	520
ENSMUSG00000012428.9_Steap4	622	527	973	973	713	883	744	605	592	1113	950	884	1008	2016	1606	1633	1315	1689	1945	1669	1493	953	2112	1760
ENSMUSG00000012429.9_Mplkip	61	44	62	48	60	54	43	67	86	63	78	77	108	171	118	107	108	107	146	155	140	53	166	170
ENSMUSG00000012443.3_Kif11	10	8	8	5	10	11	6	10	7	8	10	13	17	17	14	11	13	35	19	24	13	7	25	17
ENSMUSG00000012483.4_Rpa3	22	18	35	21	29	31	14	34	61	32	41	36	53	59	43	44	36	55	69	71	50	43	58	55
ENSMUSG00000012519.14_Mlkl	35	42	52	35	20	29	32	62	46	44	33	39	41	88	52	50	33	75	93	111	88	36	47	82
ENSMUSG00000012520.10_Phox2b	0	0	0	0	0	0	0	0	0	0	0	0	0	0	0	0	0	0	0	0	0	0	0	0
ENSMUSG00000012535.14_Tnpo3	400	314	404	392	527	446	361	402	427	566	541	487	653	1013	767	661	788	972	1133	892	846	551	1016	932
ENSMUSG00000012609.19_Ttll5	80	75	142	86	176	122	92	84	96	91	126	130	137	194	219	127	148	195	238	238	224	130	207	193
ENSMUSG00000012640.16_Zfp715	66	65	110	81	92	81	72	90	118	82	119	96	178	227	257	219	139	174	237	256	277	166	186	180
ENSMUSG00000012705.16_Retn	0	0	1	0	0	0	0	0	0	0	0	0	0	0	0	0	1	0	0	0	0	0	0	0
ENSMUSG00000012777.14_Acpt	0	0	0	0	0	0	0	0	0	0	0	0	0	0	0	0	0	0	0	0	0	0	0	0
ENSMUSG00000012819.15_Cdh23	0	0	0	0	0	0	0	0	0	0	0	0	0	0	0	0	0	0	0	0	0	0	0	0
ENSMUSG00000012848.15_Rps5	632	556	864	918	903	542	702	782	1716	1109	866	768	1329	1757	1481	704	1328	1389	1748	1968	1603	1035	1769	1528
ENSMUSG00000012889.8_Podnl1	2	3	3	5	0	1	4	3	7	0	3	1	2	5	0	5	4	2	9	6	2	0	5	4
ENSMUSG00000013033.16_Adgrl1	45	36	72	49	63	29	44	47	78	62	30	60	88	113	110	41	136	117	156	132	115	77	124	114
ENSMUSG00000013076.17_Amotl1	115	100	143	85	88	121	110	122	100	121	84	144	100	146	81	44	73	136	199	105	82	58	66	92
ENSMUSG00000013083.8_2200002J24Rik	0	0	0	0	0	0	0	0	0	0	0	0	0	0	0	0	0	0	0	0	0	0	0	0
ENSMUSG00000013089.15_Etv5	25	21	30	18	19	26	38	37	38	21	12	30	44	73	49	22	48	63	80	68	65	19	32	72
ENSMUSG00000013091.5_Tmem190	0	0	0	0	0	0	0	0	0	0	0	0	0	0	0	0	0	0	0	0	0	0	0	0
ENSMUSG00000013150.15_Gfod2	30	25	23	16	30	26	63	24	31	25	38	66	85	82	44	17	53	105	117	102	41	34	121	134
ENSMUSG00000013155.10_Enkd1	2	4	1	1	4	4	3	3	2	3	4	1	3	8	8	3	6	8	4	9	2	1	8	9
ENSMUSG00000013158.6_4933405L10Rik	0	0	0	0	0	0	0	0	0	0	0	0	0	0	0	1	0	0	0	0	0	0	0	0
ENSMUSG00000013160.7_Atp6v0d1	311	290	422	407	346	284	330	382	401	464	312	321	569	791	709	414	598	694	789	870	752	457	806	662
ENSMUSG00000013236.16_Ptprs	30	43	54	40	32	17	47	49	60	40	27	27	77	118	80	47	43	62	127	112	96	63	53	95
ENSMUSG00000013275.9_Slc41a1	29	51	94	78	52	27	41	62	75	56	61	34	67	149	163	56	56	80	114	136	188	66	102	90
ENSMUSG00000013338.16_Fer1l4	0	0	0	0	0	0	0	0	0	0	0	0	0	0	0	0	0	0	0	0	0	0	0	0
ENSMUSG00000013353.10_4931406B18Rik	0	0	0	0	0	0	0	0	0	0	0	0	0	0	0	0	0	0	0	0	0	0	0	0
ENSMUSG00000013367.5_Iglon5	7	8	6	6	5	4	6	4	16	2	1	5	3	11	12	5	5	9	3	10	7	3	7	9
ENSMUSG00000013415.9_Igf2bp1	4	0	0	0	0	0	0	0	0	2	0	0	2	0	2	0	0	0	2	0	0	0	0	0
ENSMUSG00000013418.8_B4galnt2	0	0	0	0	0	0	0	0	0	0	0	0	0	0	0	0	1	0	0	0	0	0	0	0
ENSMUSG00000013419.7_Zfp651	4	7	6	11	5	7	11	10	8	11	5	7	9	9	15	8	10	21	21	13	10	12	10	10
ENSMUSG00000013465.19_Nelfb	114	108	146	101	112	92	107	127	180	119	103	137	181	305	190	106	200	219	347	306	222	122	254	278
ENSMUSG00000013483.14_Card14	2	1	1	1	0	0	0	1	3	0	0	0	1	0	2	0	2	0	2	3	1	3	0	2
ENSMUSG00000013495.15_Tmem175	57	42	55	42	50	37	41	68	53	63	43	49	108	157	118	64	82	109	150	130	134	68	110	137
ENSMUSG00000013523.13_Bcas1	0	0	0	0	0	0	0	0	2	0	0	0	0	1	0	2	0	0	2	0	0	0	3	0
ENSMUSG00000013539.13_Tango2	166	159	188	288	239	123	161	143	203	329	239	208	266	391	294	221	400	328	386	384	370	349	532	407
ENSMUSG00000013584.5_Aldh1a2	5	2	4	2	3	2	4	2	1	1	4	4	4	4	3	2	5	1	4	5	4	2	2	5
ENSMUSG00000013593.12_Ndufs2	840	871	1278	1200	1225	981	865	1157	1519	1506	1318	1246	1696	2508	2019	1261	1930	2259	2531	2431	2243	1428	2492	2328
ENSMUSG00000013611.14_Snx31	0	0	0	0	0	1	1	0	0	0	1	0	0	0	1	0	0	0	0	0	0	1	1	1
ENSMUSG00000013622.15_Atraid	248	253	371	383	321	227	291	338	528	411	353	286	476	706	562	465	493	558	764	736	719	435	693	581
ENSMUSG00000013629.16_Cad	72	75	88	55	131	78	94	79	42	119	86	74	150	161	98	73	184	168	211	258	131	101	203	209
ENSMUSG00000013643.13_Lypd8	0	0	0	0	0	0	0	0	0	0	0	0	0	0	0	0	0	0	0	0	0	0	0	0
ENSMUSG00000013646.17_Sh3bp5l	80	78	102	73	81	63	97	77	90	115	60	85	127	196	167	70	110	175	207	170	157	83	184	170
ENSMUSG00000013653.2_1810065E05Rik	0	0	0	0	0	0	0	0	0	0	0	0	0	0	0	0	0	0	0	0	0	0	0	0
ENSMUSG00000013662.5_Atad1	325	243	434	347	420	419	269	365	441	429	459	471	617	1080	792	662	652	797	1101	981	884	535	836	898
ENSMUSG00000013663.7_Pten	981	784	1359	1044	1460	1227	851	1074	943	1057	1336	1385	1444	2403	2002	1934	1733	2242	2875	2207	2216	1191	2012	2038
ENSMUSG00000013668.9_4933402N03Rik	0	0	0	0	0	0	0	0	0	0	0	0	0	0	0	0	0	0	0	0	0	0	0	0
ENSMUSG00000013698.12_Pea15a	117	120	160	86	145	105	119	168	146	128	117	137	191	237	149	98	126	256	338	304	189	87	178	214
ENSMUSG00000013701.12_Timm23	153	197	274	219	211	166	175	226	228	304	226	249	340	480	419	315	385	518	560	553	468	301	509	447
ENSMUSG00000013707.3_Tnfaip8l2	1	6	10	6	3	6	4	1	6	4	1	3	4	6	5	3	7	4	14	13	10	6	5	9
ENSMUSG00000013736.16_Trnt1	69	67	117	82	106	90	88	96	107	112	115	100	156	287	212	205	155	219	236	230	223	127	196	192
ENSMUSG00000013766.11_Ly6g6e	0	0	0	1	1	0	1	1	1	0	1	2	2	1	0	0	0	0	0	0	0	0	0	1
ENSMUSG00000013787.15_Ehmt2	278	376	497	416	370	243	328	376	603	464	289	348	606	970	890	299	558	701	987	937	976	464	788	781
ENSMUSG00000013822.7_Elof1	101	114	152	141	117	83	107	127	184	152	109	114	181	266	207	134	196	201	284	283	277	136	281	236
ENSMUSG00000013833.15_Med16	68	100	167	136	64	67	83	114	144	156	78	76	133	263	216	96	162	177	293	247	268	161	202	147
ENSMUSG00000013846.9_St3gal1	1191	884	926	889	1064	1018	1468	935	809	868	945	1688	2050	2865	1498	862	1433	2572	3627	2665	1323	916	2190	2728
ENSMUSG00000013858.14_Tmem259	441	485	620	598	408	262	566	523	653	661	321	383	777	1272	1174	352	831	1145	1348	1346	1228	693	1248	1188
ENSMUSG00000013878.18_Rnf170	148	91	161	135	180	130	83	131	114	120	152	136	184	257	213	212	208	237	266	263	248	139	268	276
ENSMUSG00000013921.15_Clip3	6	8	11	11	7	3	5	9	11	4	17	5	9	18	12	9	6	17	10	16	11	10	9	12
ENSMUSG00000013928.13_Thap8	1	0	0	0	1	1	1	0	1	1	0	0	0	2	0	0	0	1	0	1	0	0	0	1
ENSMUSG00000013936.12_Myl2	0	0	0	0	0	0	0	0	0	0	0	0	0	0	0	0	0	0	0	0	0	0	0	0
ENSMUSG00000013973.12_Dedd	128	135	189	148	157	140	140	165	196	193	134	182	275	353	317	180	229	296	366	371	330	190	368	291
ENSMUSG00000013974.3_Mcemp1	1	0	0	0	0	2	1	0	1	0	0	0	2	1	1	0	0	2	6	2	1	1	0	2
ENSMUSG00000013997.10_Nit1	431	428	568	579	507	451	440	566	593	724	573	562	975	1256	1093	677	982	1149	1390	1306	1417	805	1295	1259
ENSMUSG00000014030.15_Pax5	7	8	13	4	8	11	10	11	22	3	5	7	15	27	21	13	14	11	29	30	18	6	9	17
ENSMUSG00000014039.17_Prdm15	38	38	41	41	58	60	47	25	32	65	50	46	66	136	117	61	70	122	137	134	113	73	113	119
ENSMUSG00000014074.17_Rnf168	98	90	140	91	134	111	67	87	121	127	178	152	171	258	234	163	170	260	308	237	241	169	268	230
ENSMUSG00000014075.15_Tctex1d2	4	4	8	5	3	5	5	2	5	6	4	4	3	13	5	7	4	11	12	19	19	4	10	13
ENSMUSG00000014077.13_Chp1	1648	1484	2460	1982	2708	1725	1649	1762	1852	2761	2840	2306	2571	4371	4073	3206	3525	4181	4657	3598	4505	2963	4708	3850
ENSMUSG00000014104.12_Sval2	0	0	0	0	0	0	0	0	0	0	0	0	0	0	0	0	0	0	0	0	0	0	0	0
ENSMUSG00000014158.12_Trpv4	4	0	8	5	3	1	3	1	2	1	3	2	5	8	7	4	7	0	8	13	6	8	5	8
ENSMUSG00000014164.14_Klhl3	17	24	27	43	29	19	39	39	24	39	33	36	42	63	38	24	37	57	87	60	68	45	74	54
ENSMUSG00000014177.10_Tvp23b	91	68	113	112	128	109	72	112	137	77	130	111	152	239	173	160	151	212	252	262	205	137	206	210
ENSMUSG00000014195.15_Dnajc7	281	360	460	410	416	413	356	447	598	488	474	477	787	1038	770	764	653	755	1032	1183	884	439	963	899
ENSMUSG00000014198.15_Zfp385c	0	0	0	0	0	0	0	0	0	1	1	0	0	0	1	0	0	1	0	0	0	0	2	4
ENSMUSG00000014226.10_Cacybp	182	146	216	149	468	320	134	153	185	267	391	354	390	428	269	376	543	626	453	557	330	217	715	582
ENSMUSG00000014232.14_Cluap1	30	35	44	59	72	43	28	50	48	51	67	37	62	84	97	77	101	60	106	84	84	62	90	126
ENSMUSG00000014243.5_Zswim7	19	25	31	29	17	23	17	23	46	39	27	29	44	49	58	27	50	55	59	55	63	32	71	59
ENSMUSG00000014245.8_Pigl	45	30	47	25	17	26	26	35	41	28	21	37	40	82	56	29	43	56	78	64	67	29	67	66
ENSMUSG00000014294.4_Ndufa2	92	90	150	185	139	114	111	140	382	178	192	166	238	276	222	96	224	217	269	296	276	133	343	281
ENSMUSG00000014301.12_Pam16	33	31	39	43	30	25	29	27	47	56	29	32	46	71	64	38	58	62	64	75	68	45	77	59
ENSMUSG00000014303.13_Glis2	12	16	14	9	16	7	12	15	11	14	14	12	18	22	35	4	25	26	37	22	12	19	16	17
ENSMUSG00000014313.14_Cox6c	869	1005	1365	1345	1380	1166	909	1311	2431	1433	1836	1418	1419	1888	1584	2180	1525	1596	1876	2171	1756	1124	2175	1856
ENSMUSG00000014329.14_Bicc1	34	63	79	45	51	73	57	69	72	63	56	52	64	100	92	50	75	94	178	83	77	24	41	76
ENSMUSG00000014349.7_Ube2z	284	280	412	300	334	254	284	378	450	415	307	370	491	781	593	369	442	631	847	698	650	287	579	634
ENSMUSG00000014351.12_Gip	0	0	0	0	0	0	0	0	0	0	0	0	0	0	0	0	0	0	0	0	0	0	0	0
ENSMUSG00000014353.14_Tmem87b	142	135	243	260	189	147	163	189	233	287	211	186	245	477	471	352	316	420	517	470	504	341	438	412
ENSMUSG00000014355.10_Anapc1	291	296	427	294	389	327	272	330	281	419	393	420	522	934	740	436	617	805	1117	762	790	438	730	934
ENSMUSG00000014361.5_Mertk	160	156	265	178	207	170	146	159	234	188	166	183	226	394	361	359	307	404	420	449	359	292	359	359
ENSMUSG00000014402.15_Tsg101	262	225	315	280	311	272	219	278	340	373	395	324	491	680	575	509	469	587	644	663	599	333	593	573
ENSMUSG00000014418.16_Hps5	98	68	134	118	126	97	75	97	119	170	113	142	214	352	231	205	270	293	368	323	300	173	291	326
ENSMUSG00000014426.8_Map3k4	145	175	255	158	215	200	186	208	189	198	200	218	327	453	372	227	323	430	575	498	394	219	458	522
ENSMUSG00000014444.17_Piezo1	50	70	59	38	39	25	41	47	41	34	27	30	69	115	65	34	50	93	160	114	86	44	67	91
ENSMUSG00000014453.3_Blk	1	2	4	0	1	5	2	2	4	1	0	1	3	9	4	1	2	2	3	9	4	1	0	3
ENSMUSG00000014470.4_Rnf166	53	45	91	74	74	45	58	59	70	87	57	47	98	166	141	72	128	104	178	152	155	92	123	143
ENSMUSG00000014496.7_Ankrd28	167	168	264	209	280	221	159	201	173	272	318	247	317	590	563	497	439	561	669	459	666	387	501	565
ENSMUSG00000014498.9_Ankrd52	434	462	573	367	448	384	510	450	338	454	355	480	547	973	894	411	459	901	1119	933	835	463	761	683
ENSMUSG00000014503.14_Pkd2l2	0	1	0	0	2	0	1	0	0	0	0	1	1	0	0	0	1	1	1	0	1	1	0	2
ENSMUSG00000014504.16_Srp19	85	77	99	91	107	81	89	86	89	135	139	83	189	200	157	142	131	201	230	228	162	116	207	216
ENSMUSG00000014529.9_Tmbim7	0	0	0	0	0	0	0	0	0	0	0	0	0	0	0	0	0	0	0	0	0	0	0	0
ENSMUSG00000014542.3_Clec4f	319	275	492	310	283	435	338	292	526	364	284	380	539	950	389	320	525	965	895	1077	630	406	375	821
ENSMUSG00000014543.14_Klra17	0	0	0	1	1	1	0	0	0	0	0	0	0	0	0	0	1	0	0	0	0	0	0	0
ENSMUSG00000014547.9_Wdfy2	27	29	34	32	35	24	28	29	16	46	32	47	49	88	66	43	67	127	130	91	83	48	80	78
ENSMUSG00000014550.14_Rbsn	98	76	120	69	109	85	94	97	78	99	104	84	162	238	188	127	137	242	292	236	241	100	193	204
ENSMUSG00000014551.8_Mrps25	52	69	93	84	97	83	59	79	159	113	102	99	107	144	119	129	110	176	149	145	147	83	174	143
ENSMUSG00000014554.13_Dguok	67	84	93	67	79	63	68	87	122	77	67	72	138	188	152	88	124	137	208	219	148	84	164	195
ENSMUSG00000014592.20_Camta1	27	22	46	30	30	29	20	18	37	30	36	30	57	53	49	34	33	47	61	69	44	35	72	53
ENSMUSG00000014599.10_Csf1	70	74	126	94	114	78	88	102	94	109	104	86	121	204	164	97	190	189	228	148	187	153	188	138
ENSMUSG00000014601.13_Strip1	115	112	158	101	188	129	119	98	108	154	159	142	249	310	225	105	251	304	387	277	221	147	292	253
ENSMUSG00000014602.15_Kif1a	1	5	8	4	0	2	8	5	3	1	1	5	4	4	5	3	4	4	5	8	3	0	4	2
ENSMUSG00000014603.2_Alx3	3	0	0	1	0	0	0	0	0	0	0	0	1	0	0	0	0	0	0	0	0	0	0	0
ENSMUSG00000014606.14_Slc25a11	233	259	428	451	330	221	237	299	472	569	428	274	468	784	812	433	651	636	767	734	898	599	803	695
ENSMUSG00000014609.16_Chrne	0	3	0	2	0	2	2	2	5	1	0	3	3	2	2	2	1	3	4	3	11	1	2	6
ENSMUSG00000014633.15_Cmc2	23	21	22	22	41	28	28	21	60	42	49	31	48	66	63	46	54	57	58	74	48	21	79	57
ENSMUSG00000014668.15_Chfr	92	93	145	124	142	117	121	107	131	133	135	141	216	315	261	223	174	267	333	318	289	163	247	259
ENSMUSG00000014686.8_Ceacam16	0	1	0	0	0	1	1	0	0	0	2	0	0	0	1	0	0	1	0	1	0	0	0	0
ENSMUSG00000014704.10_Hoxa2	7	4	6	3	4	1	4	8	2	6	4	2	7	4	2	1	3	6	9	5	1	1	2	1
ENSMUSG00000014725.14_Adam28	0	0	0	0	0	0	0	0	0	0	0	0	0	0	0	0	0	0	0	0	0	0	0	0
ENSMUSG00000014747.6_Ankrd53	0	0	0	0	0	0	0	0	0	0	0	0	0	0	0	0	0	0	0	0	0	0	0	0
ENSMUSG00000014748.13_Tex261	395	381	623	545	489	343	398	472	607	645	496	460	657	1054	872	449	855	1038	1107	938	1088	669	1009	935
ENSMUSG00000014763.7_Fam120b	105	101	168	174	224	140	144	132	160	178	173	198	209	360	429	240	342	349	347	363	437	259	434	383
ENSMUSG00000014767.16_Tbp	87	84	117	109	92	65	92	89	99	113	100	99	162	246	218	132	150	209	291	244	236	163	244	232
ENSMUSG00000014769.9_Psmb1	422	513	786	742	598	495	432	686	934	830	753	663	929	1370	1097	965	1000	1092	1315	1531	1358	791	1433	1136
ENSMUSG00000014771.12_Pdcd2	58	63	89	90	92	63	53	91	113	66	95	95	113	155	190	127	119	119	178	186	180	107	155	134
ENSMUSG00000014773.13_Dll1	11	17	24	31	32	12	29	14	26	25	36	20	42	66	64	24	46	66	72	45	54	58	68	32
ENSMUSG00000014776.7_Nol3	4	2	9	6	5	5	3	5	8	16	10	7	7	12	10	9	19	13	13	5	11	17	15	12
ENSMUSG00000014778.10_Fhod1	42	32	57	27	42	23	44	46	65	51	31	66	110	135	84	35	89	139	164	158	73	60	130	119
ENSMUSG00000014782.16_Plekhg4	0	0	1	0	0	1	1	0	1	1	0	1	2	0	1	0	2	0	0	4	1	1	0	1
ENSMUSG00000014786.8_Slc9a5	1	2	1	4	0	5	4	1	4	3	1	3	6	6	5	4	8	9	11	9	7	3	5	7
ENSMUSG00000014791.10_Elmo3	138	155	220	192	156	113	164	235	219	192	115	121	296	494	428	184	253	318	483	478	453	234	324	357
ENSMUSG00000014813.8_Stc1	0	0	1	0	0	1	0	1	0	2	1	0	0	0	0	2	0	0	0	0	0	0	0	1
ENSMUSG00000014837.15_4931428F04Rik	8	8	14	10	19	16	5	10	15	23	12	20	36	26	22	9	25	51	46	29	28	18	44	35
ENSMUSG00000014846.12_Tppp3	1	2	2	2	3	1	3	0	1	0	0	1	4	8	0	2	1	4	5	9	3	1	3	4
ENSMUSG00000014850.15_Msh3	106	100	128	79	114	120	98	135	129	95	120	106	179	305	243	209	188	256	285	314	255	137	239	246
ENSMUSG00000014852.16_Adamts13	23	33	40	20	29	24	41	36	36	30	29	45	53	128	71	40	83	117	125	114	92	80	79	113
ENSMUSG00000014856.12_Tmem208	64	59	87	77	79	80	72	86	141	121	75	76	131	157	140	85	148	191	180	191	148	84	161	145
ENSMUSG00000014859.9_E2f4	146	116	172	150	139	89	167	117	163	182	129	155	205	316	249	75	211	309	391	299	262	163	244	269
ENSMUSG00000014867.9_Surf4	1435	1385	1898	1622	1662	1158	1407	1695	1740	2029	1519	1418	2434	3560	2732	1754	2368	2783	3630	3940	3089	1817	3118	2831
ENSMUSG00000014873.15_Surf2	85	90	113	110	115	79	76	69	127	157	114	90	151	159	201	121	176	176	264	204	231	158	221	207
ENSMUSG00000014905.4_Dnajb9	855	438	540	375	760	576	406	266	514	637	802	560	900	861	750	956	742	1122	1337	598	802	591	843	635
ENSMUSG00000014907.10_Naf1	44	47	45	37	34	33	48	53	57	52	46	33	53	114	106	64	70	91	106	103	100	48	75	75
ENSMUSG00000014932.15_Yes1	197	178	287	240	264	238	149	257	267	215	238	261	352	627	526	516	406	444	639	637	602	285	526	507
ENSMUSG00000014956.15_Ppp1cb	657	549	893	693	928	835	547	747	830	764	970	942	1188	1999	1514	1425	1157	1629	2020	1853	1566	902	1724	1650
ENSMUSG00000014959.12_Gorasp2	785	846	1093	882	1010	634	782	936	1128	1005	864	801	1339	1953	1529	1353	1283	1430	1934	2090	1675	1021	1635	1426
ENSMUSG00000014980.14_Tsen15	31	30	29	30	30	24	29	36	48	26	31	34	58	82	61	51	57	72	84	70	58	41	91	78
ENSMUSG00000015001.17_Oc90	0	0	0	0	0	0	0	0	0	0	0	0	0	0	0	0	0	0	0	0	0	0	0	0
ENSMUSG00000015002.17_Efr3a	372	390	558	323	482	422	332	443	406	428	466	536	587	1017	843	655	643	983	1323	981	930	473	775	993
ENSMUSG00000015013.9_Trappc2l	25	44	66	71	33	31	38	43	90	67	53	28	79	95	91	61	59	81	91	104	104	74	88	103
ENSMUSG00000015016.8_Acsf3	96	145	182	168	109	113	100	124	171	151	127	112	215	380	269	151	258	335	396	315	380	188	328	311
ENSMUSG00000015023.7_Ddx19a	91	82	170	124	130	105	111	149	127	135	130	108	201	255	265	173	189	226	330	293	292	130	215	197
ENSMUSG00000015027.11_Galns	47	29	55	43	47	28	40	69	56	62	40	29	47	103	70	73	90	89	82	103	94	70	101	110
ENSMUSG00000015053.14_Gata2	4	3	8	7	9	10	5	12	15	14	13	7	6	17	10	3	7	15	21	6	8	4	11	6
ENSMUSG00000015083.11_C8g	947	980	1255	1248	1111	821	1001	1170	2039	1437	1056	1057	2132	2715	2320	1223	2012	2264	2600	2880	2503	1384	2823	2403
ENSMUSG00000015085.8_Entpd2	16	10	20	23	6	11	17	16	23	15	5	8	20	39	32	12	22	11	31	29	36	25	32	31
ENSMUSG00000015087.14_Rabl6	118	188	222	192	236	146	169	137	158	244	210	194	265	379	381	216	325	403	410	318	394	268	442	405
ENSMUSG00000015090.13_Ptgds	4	9	2	9	0	1	7	6	11	1	6	6	30	19	14	5	7	10	22	28	12	14	4	33
ENSMUSG00000015092.9_Edf1	372	525	709	650	698	501	494	483	887	794	708	745	1075	1338	1154	672	1115	1324	1341	1450	1268	794	1655	1478
ENSMUSG00000015093.15_Clic3	1	4	2	0	1	0	1	0	1	0	0	0	5	0	1	0	1	0	5	5	3	1	2	2
ENSMUSG00000015094.16_Npdc1	20	23	30	36	16	18	33	27	48	36	25	27	44	61	57	11	39	43	77	62	49	32	61	48
ENSMUSG00000015095.12_Fbxw5	225	241	330	248	203	146	249	255	324	363	206	177	396	655	480	221	413	451	697	598	597	379	500	492
ENSMUSG00000015112.15_Slc25a13	1049	1118	1779	1479	1919	1304	801	1163	1175	2006	2075	1507	2183	3415	3587	3124	3668	3987	3868	2813	4199	2840	4198	3734
ENSMUSG00000015120.15_Ube2i	197	286	371	244	294	241	300	299	343	286	289	287	500	968	809	549	565	656	867	1032	910	436	671	724
ENSMUSG00000015126.9_Tsr3	36	51	72	50	41	24	39	53	92	70	32	35	60	104	82	52	66	71	103	122	98	46	96	87
ENSMUSG00000015127.14_Unkl	26	38	53	20	38	41	41	37	37	33	23	29	60	103	89	35	53	90	162	71	101	41	85	104
ENSMUSG00000015133.17_Lrrk1	150	167	221	116	158	144	151	201	147	162	124	175	204	381	331	165	261	361	435	323	390	155	358	335
ENSMUSG00000015134.15_Aldh1a3	2	3	6	9	3	1	2	4	4	4	5	2	1	4	10	7	2	4	8	5	2	7	10	2
ENSMUSG00000015143.15_Actn1	165	215	361	288	247	191	171	239	357	339	220	233	344	726	623	298	543	469	592	721	789	401	461	526
ENSMUSG00000015149.14_Sirt2	274	292	425	356	423	230	345	310	414	461	342	332	593	874	781	373	658	708	822	813	786	504	847	690
ENSMUSG00000015165.16_Hnrnpl	502	536	805	571	517	418	594	593	890	729	527	557	985	1638	1460	723	756	1144	1550	1570	1379	814	1137	1076
ENSMUSG00000015176.9_Nolc1	241	214	259	278	399	306	266	141	134	618	381	304	387	418	463	236	529	617	721	308	350	391	535	514
ENSMUSG00000015189.12_Casd1	261	191	260	179	281	309	212	271	264	277	279	325	451	670	464	407	357	614	684	669	473	264	602	562
ENSMUSG00000015202.13_Cnksr3	70	58	73	40	102	87	103	89	94	56	68	91	143	143	109	44	81	159	259	223	91	51	114	104
ENSMUSG00000015214.14_Mtmr1	201	197	299	193	260	245	178	229	213	321	272	220	369	641	586	532	400	581	643	585	582	357	554	509
ENSMUSG00000015217.11_Hmgb3	40	29	41	24	36	43	30	46	37	49	45	44	50	86	68	71	63	66	73	82	84	31	43	81
ENSMUSG00000015222.17_Map2	14	13	11	16	11	19	12	13	5	9	9	13	17	25	12	25	27	36	18	37	27	11	25	22
ENSMUSG00000015224.10_Cyp2j9	76	54	100	105	99	41	77	99	202	81	79	59	154	285	276	278	174	133	257	298	248	111	140	194
ENSMUSG00000015242.14_Nipsnap3a	0	0	0	0	0	0	0	0	0	1	0	0	0	0	0	0	0	0	0	0	0	0	0	0
ENSMUSG00000015243.4_Abca1	1737	1521	2093	1577	2512	2217	1745	1715	1471	2588	2693	2361	2860	5062	3633	2996	3691	4409	5500	4291	4008	2365	4296	5126
ENSMUSG00000015247.10_Nipsnap3b	213	205	287	242	268	186	218	274	253	298	258	236	410	748	603	437	440	631	673	707	603	335	564	522
ENSMUSG00000015289.4_Lage3	57	55	85	77	63	52	62	70	134	113	69	71	88	144	150	96	123	139	134	124	169	101	157	135
ENSMUSG00000015290.15_Ubl4a	208	175	248	202	238	175	156	165	272	373	242	249	278	387	371	296	324	364	420	397	392	284	450	316
ENSMUSG00000015291.10_Gdi1	409	340	530	497	533	348	406	431	540	616	503	480	814	1137	913	773	812	846	1198	1184	1051	640	1028	1052
ENSMUSG00000015305.6_Sash1	306	297	469	350	478	298	270	445	307	444	406	535	410	777	675	523	523	783	860	879	742	382	614	717
ENSMUSG00000015312.9_Gadd45b	1	4	4	3	9	0	2	6	6	4	13	0	4	4	3	4	4	9	9	4	4	8	4	5
ENSMUSG00000015314.10_Slamf6	6	2	3	4	4	4	3	6	4	1	2	0	1	8	3	7	3	7	11	9	11	5	2	10
ENSMUSG00000015316.11_Slamf1	0	2	1	0	0	0	3	1	3	0	0	3	0	3	2	0	0	0	1	1	0	3	0	2
ENSMUSG00000015335.16_Zdhhc12	49	71	84	68	58	28	74	80	119	75	47	41	97	187	145	81	94	102	150	159	152	86	113	162
ENSMUSG00000015337.5_Endog	65	96	125	191	132	72	125	99	215	182	104	119	238	261	233	86	322	286	345	269	288	197	390	354
ENSMUSG00000015340.10_Cybb	76	58	113	58	71	134	52	57	88	80	94	79	148	204	94	83	98	250	219	233	127	62	70	184
ENSMUSG00000015341.17_Golga7	189	211	267	227	243	231	199	253	262	318	286	279	384	597	502	409	430	548	695	582	560	324	584	538
ENSMUSG00000015342.6_Xk	64	32	41	21	69	69	27	43	28	29	31	72	68	100	76	63	65	103	154	102	65	35	72	89
ENSMUSG00000015354.8_Pcolce2	5	7	11	6	5	6	6	6	6	5	7	12	15	28	8	7	13	25	29	20	12	6	11	22
ENSMUSG00000015355.13_Cd48	12	2	10	8	13	12	8	7	11	9	7	19	20	30	13	14	23	26	27	31	25	8	18	32
ENSMUSG00000015357.10_Clpx	1472	619	425	272	560	1389	1343	1232	428	343	617	1767	2801	3345	774	625	1144	2573	4238	2904	737	366	1447	3074
ENSMUSG00000015363.13_Trabd	378	393	502	514	522	324	425	395	583	575	486	434	757	1078	785	460	746	836	1049	1074	884	634	1004	887
ENSMUSG00000015365.15_Mov10l1	0	0	0	0	0	0	0	0	0	0	0	0	0	0	0	0	0	0	0	0	0	0	0	0
ENSMUSG00000015377.9_Dennd6b	32	35	40	35	35	20	32	38	60	46	27	27	64	108	83	33	66	81	118	94	115	48	81	85
ENSMUSG00000015396.4_Cd83	8	0	12	5	5	4	6	7	12	0	2	10	8	16	6	9	5	12	12	17	10	6	5	5
ENSMUSG00000015401.12_Tmem27	0	0	0	1	0	0	0	0	0	0	0	0	2	2	1	0	1	0	1	1	0	0	0	2
ENSMUSG00000015405.15_Ace2	2	2	7	2	3	3	1	1	2	5	3	0	5	4	4	1	6	4	4	6	4	5	1	6
ENSMUSG00000015437.4_Gzmb	3	1	3	3	8	4	10	3	6	5	9	6	7	6	5	5	4	2	7	11	7	4	5	14
ENSMUSG00000015441.3_Gzmf	0	0	0	0	0	0	0	0	0	0	0	0	0	0	0	0	0	0	0	0	0	0	0	0
ENSMUSG00000015443.8_Gzmn	0	0	0	0	0	0	0	0	0	0	0	0	0	0	0	0	0	0	0	0	0	0	0	0
ENSMUSG00000015452.14_Ager	1	3	3	3	0	0	1	3	6	3	2	0	2	5	6	3	4	4	4	6	9	2	2	7
ENSMUSG00000015461.15_Atf6b	100	112	138	103	126	77	125	147	133	142	129	131	243	289	169	64	250	273	387	281	217	136	286	281
ENSMUSG00000015467.14_Egfl8	4	6	6	6	8	5	4	1	7	7	13	10	18	11	6	2	4	8	16	13	6	13	17	4
ENSMUSG00000015468.14_Notch4	20	34	27	22	25	33	26	38	22	33	10	27	35	32	26	11	27	56	49	46	27	17	23	32
ENSMUSG00000015474.16_Ppt2	189	152	209	205	181	119	197	198	219	258	187	205	300	440	379	156	297	362	505	441	357	302	435	373
ENSMUSG00000015476.6_Prrt1	4	0	5	2	4	3	5	6	1	2	1	2	3	2	4	0	4	1	5	9	2	3	1	7
ENSMUSG00000015478.13_Rnf5	297	292	399	368	331	225	304	363	466	468	264	330	457	693	543	382	498	590	624	687	615	406	670	614
ENSMUSG00000015484.3_Fam163a	0	0	1	0	0	1	2	0	1	2	2	1	4	0	0	0	0	2	0	1	0	0	0	1
ENSMUSG00000015488.14_Cacfd1	140	132	138	170	134	108	158	166	160	199	111	117	205	299	210	145	215	221	295	295	293	171	252	243
ENSMUSG00000015501.10_Hivep2	68	56	99	116	110	99	85	71	70	89	76	134	125	226	204	163	195	179	200	227	261	158	211	255
ENSMUSG00000015519.12_2310057J18Rik	0	0	0	0	0	0	0	0	0	0	0	0	1	0	0	0	0	0	0	0	0	0	0	0
ENSMUSG00000015522.18_Arnt	329	325	493	420	514	389	364	409	360	485	531	521	635	884	715	584	716	933	964	913	792	468	1030	1070
ENSMUSG00000015533.8_Itga2	0	1	0	1	1	0	0	0	1	1	0	0	2	2	0	0	2	1	1	0	0	0	0	1
ENSMUSG00000015536.14_Mocs2	390	416	474	398	562	507	365	468	663	521	635	589	1035	1155	830	751	991	1154	1275	1261	1004	603	1319	1203
ENSMUSG00000015542.17_Nat9	100	105	153	155	98	69	94	166	239	155	120	120	181	271	227	150	194	197	213	269	272	169	230	211
ENSMUSG00000015568.16_Lpl	85	46	103	56	50	84	96	87	163	93	62	84	160	255	135	124	105	174	264	332	158	84	75	157
ENSMUSG00000015575.14_Atp6v0e	135	106	161	147	166	120	109	131	212	180	161	181	248	330	248	183	220	282	331	371	298	192	330	379
ENSMUSG00000015579.4_Nkx2-5	0	0	0	0	0	0	0	0	0	0	0	0	0	0	0	0	0	0	0	0	0	0	0	0
ENSMUSG00000015597.16_Zfp318	247	211	296	215	376	306	240	273	239	286	336	322	423	645	564	481	455	630	644	652	574	334	735	565
ENSMUSG00000015599.8_Ttbk1	15	23	11	9	22	14	17	11	13	20	14	24	29	40	13	7	51	44	60	37	32	10	85	67
ENSMUSG00000015605.5_Srf	109	110	153	95	115	64	98	104	105	146	106	128	142	233	215	86	133	229	319	259	158	124	214	186
ENSMUSG00000015619.10_Gata3	0	3	2	2	1	4	4	3	8	2	0	1	3	1	1	5	1	3	7	1	3	0	3	4
ENSMUSG00000015627.5_Gata5	2	3	3	1	3	0	3	4	4	4	0	0	3	4	3	3	5	3	2	3	1	1	2	4
ENSMUSG00000015647.9_Lama5	13	25	54	25	21	16	35	46	38	29	17	24	46	80	67	22	54	61	92	71	63	48	29	51
ENSMUSG00000015652.9_Steap1	2	0	1	0	0	0	0	0	0	3	0	0	0	1	3	1	3	4	2	3	0	1	0	3
ENSMUSG00000015653.13_Steap2	112	103	233	139	175	69	94	146	123	145	188	120	142	250	261	258	156	186	266	293	214	150	170	263
ENSMUSG00000015656.17_Hspa8	3493	2550	3698	3448	12859	3159	2822	2470	3076	7265	9077	4622	5132	5204	5360	4958	15252	12224	6343	4912	5713	5402	23674	5948
ENSMUSG00000015659.12_Serac1	28	28	45	25	30	12	21	25	22	30	29	32	50	71	68	39	74	84	89	62	49	42	64	70
ENSMUSG00000015665.8_Awat1	0	0	0	0	0	0	0	0	0	0	0	0	0	0	0	0	0	0	0	0	0	0	0	0
ENSMUSG00000015668.13_Pdzd11	85	104	136	86	137	84	99	100	137	160	114	79	173	256	189	152	184	195	250	238	210	135	225	208
ENSMUSG00000015671.11_Psma2	240	255	392	343	305	296	264	354	455	369	419	329	588	811	624	570	505	593	747	873	757	411	610	621
ENSMUSG00000015672.4_Mrpl32	170	135	214	168	153	150	123	181	225	197	190	172	226	365	284	275	262	279	385	356	328	192	265	316
ENSMUSG00000015697.14_Setdb1	187	158	243	156	300	190	176	216	243	229	213	258	377	604	523	332	378	469	644	531	512	284	530	528
ENSMUSG00000015702.13_Anxa9	10	8	14	11	12	3	10	16	26	11	15	4	17	26	29	16	14	12	29	39	20	15	20	22
ENSMUSG00000015709.9_Arnt2	0	0	1	0	0	0	1	0	0	0	0	1	0	1	0	0	1	0	1	0	0	0	0	1
ENSMUSG00000015711.8_Prune1	141	112	167	100	106	104	113	149	109	108	100	138	131	258	180	111	180	245	276	236	244	109	213	206
ENSMUSG00000015714.11_Cers2	2085	2161	3093	2685	2365	2117	1709	2332	2753	3306	2943	2709	4263	6010	4708	3171	4335	4989	6235	5530	5810	3458	5810	5508
ENSMUSG00000015721.18_Nlrp5	0	0	0	0	0	0	0	0	0	0	0	0	0	0	0	0	0	0	0	0	0	0	0	0
ENSMUSG00000015733.13_Capza2	417	398	571	491	511	498	328	528	589	541	609	513	722	1221	901	909	741	1041	1239	1049	965	558	874	936
ENSMUSG00000015745.9_Plekho1	29	18	23	28	43	23	25	31	36	38	34	27	48	71	49	20	38	78	94	76	41	40	49	58
ENSMUSG00000015747.5_Vps45	52	52	54	39	58	64	35	68	62	59	66	54	98	161	93	117	113	118	164	162	108	56	117	152
ENSMUSG00000015748.13_Prpf3	78	80	113	84	133	89	83	95	114	129	134	104	191	206	161	172	150	222	284	174	222	130	222	219
ENSMUSG00000015749.12_Anp32e	104	133	164	117	134	140	119	164	156	188	153	144	214	287	209	199	239	252	379	267	275	145	262	366
ENSMUSG00000015750.15_Aph1a	105	118	199	147	156	115	113	164	212	219	193	149	214	323	327	224	305	296	362	290	351	239	360	242
ENSMUSG00000015755.16_Tab2	948	670	808	543	792	916	969	977	692	593	750	1153	1290	2123	1273	1078	952	1752	2542	2327	1237	648	1490	1775
ENSMUSG00000015757.10_Ppil4	129	128	180	133	215	144	121	137	141	199	223	176	270	404	303	294	260	366	436	345	350	212	316	366
ENSMUSG00000015759.10_Cnih1	323	322	451	365	415	346	281	384	547	471	396	389	606	779	533	610	666	805	848	822	775	398	830	748
ENSMUSG00000015766.14_Eps8	18	20	28	15	18	24	16	24	23	9	18	23	33	67	42	30	34	51	68	57	47	30	31	60
ENSMUSG00000015776.12_Med22	87	90	144	110	138	65	95	87	111	185	116	125	142	240	271	93	209	260	265	228	266	193	271	215
ENSMUSG00000015787.15_Abo	0	0	0	0	0	0	0	0	0	0	0	0	0	0	0	0	0	0	0	0	0	0	0	0
ENSMUSG00000015790.16_Surf1	125	135	203	202	167	130	148	153	268	242	181	144	262	421	379	220	279	324	414	403	441	238	351	329
ENSMUSG00000015804.14_Med28	82	79	95	71	64	78	64	109	169	104	95	94	148	230	158	86	107	160	214	218	175	105	143	179
ENSMUSG00000015806.12_Qdpr	1203	1321	1914	2125	1562	1130	1218	1961	3123	2077	1626	1779	3283	4534	3698	2064	2762	3646	4949	4749	4332	2264	4309	3542
ENSMUSG00000015812.7_Gnrh1	1	2	3	5	1	2	3	0	3	3	5	2	6	2	8	2	0	4	7	8	2	3	7	5
ENSMUSG00000015829.13_Tnr	1	1	1	0	1	0	0	1	0	1	1	1	0	0	1	2	0	0	0	0	0	0	0	0
ENSMUSG00000015837.15_Sqstm1	1942	1869	2434	1588	2101	1527	1682	2153	2202	1749	1678	2183	3515	5627	3945	2396	3165	4252	5229	5978	4193	1836	4381	4538
ENSMUSG00000015839.6_Nfe2l2	705	581	795	492	984	749	617	523	710	667	853	815	1533	1487	1495	988	1419	2366	2435	1866	1965	869	1592	1892
ENSMUSG00000015843.10_Rxrg	26	14	37	21	26	27	27	29	36	17	32	20	58	84	47	32	59	63	101	78	60	23	59	69
ENSMUSG00000015846.14_Rxra	1673	2482	3649	3250	2333	1640	2468	2573	3157	4102	2473	2264	2540	6246	6471	2928	3721	4856	5011	4653	6681	3994	4967	4564
ENSMUSG00000015850.11_Adamtsl4	16	23	29	39	26	13	20	26	41	36	18	16	29	61	52	23	51	54	75	56	62	60	58	56
ENSMUSG00000015852.13_Fcrls	0	0	0	0	0	0	0	0	1	0	0	0	0	1	1	1	1	1	1	2	0	0	0	1
ENSMUSG00000015854.7_Cd5l	271	240	472	317	227	307	238	213	550	374	238	255	430	787	280	333	365	739	668	903	576	253	207	564
ENSMUSG00000015869.16_Prpsap1	346	326	475	386	324	245	300	362	539	464	307	332	584	866	905	508	599	811	1001	1033	952	525	775	642
ENSMUSG00000015879.8_Fam184b	2	1	1	2	1	4	2	7	6	3	1	5	8	10	9	3	5	3	14	5	11	5	8	7
ENSMUSG00000015880.13_Ncapg	2	1	3	1	1	0	0	0	0	1	2	2	5	4	1	2	1	7	1	2	3	5	2	5
ENSMUSG00000015882.17_Lcorl	112	62	123	73	145	112	89	95	83	97	104	114	159	277	310	321	242	295	269	270	301	142	238	316
ENSMUSG00000015889.8_Lta4h	131	160	235	205	226	170	175	186	201	244	209	222	360	467	359	282	378	477	589	478	468	282	500	506
ENSMUSG00000015890.2_Amdhd1	946	1288	1435	1236	706	545	1083	1625	2528	978	881	1233	2374	3621	2779	1562	1557	2109	3542	3797	3207	1476	1973	2605
ENSMUSG00000015932.8_Dstn	770	730	1088	875	1077	1022	723	882	988	1129	1333	1135	1404	2138	1704	1602	1489	1850	2168	2164	1911	1144	2171	1876
ENSMUSG00000015937.14_H2afy	387	448	525	525	477	361	352	445	616	538	433	450	717	1128	900	591	725	970	1159	1089	975	596	1040	874
ENSMUSG00000015942.9_Gtf2ird2	44	26	39	31	64	35	39	36	55	55	47	44	60	111	70	56	56	65	103	121	84	54	82	52
ENSMUSG00000015943.11_Bola1	38	50	48	59	50	31	25	43	72	67	49	40	81	89	70	34	86	106	102	101	104	64	103	96
ENSMUSG00000015944.9_Gatsl2	62	37	51	13	51	45	41	35	47	36	38	49	51	81	42	22	84	101	112	67	40	24	70	108
ENSMUSG00000015947.10_Fcgr1	18	10	18	11	15	19	8	8	19	13	12	18	28	57	14	21	28	55	31	46	33	15	14	24
ENSMUSG00000015950.13_Ncf1	24	15	34	20	22	25	18	23	31	25	15	29	37	53	32	23	31	63	45	66	34	20	36	40
ENSMUSG00000015957.12_Wnt11	0	0	0	0	0	0	0	0	0	1	1	0	0	0	0	0	0	3	0	0	0	0	0	0
ENSMUSG00000015961.8_Adss	302	287	444	338	418	367	271	340	427	453	464	386	496	889	698	801	710	822	879	784	785	502	852	846
ENSMUSG00000015962.5_1700016C15Rik	0	0	0	0	0	0	0	0	0	1	0	0	0	0	0	0	0	1	0	0	1	0	0	1
ENSMUSG00000015966.16_Il17rb	44	41	81	58	80	49	43	44	58	92	73	58	94	150	132	91	148	111	144	137	164	99	204	198
ENSMUSG00000015968.16_Cacna1d	7	7	10	14	18	15	6	11	9	10	13	5	21	49	32	26	23	20	38	28	46	12	35	25
ENSMUSG00000015970.18_Chdh	1262	1326	2006	1268	2029	1489	1116	1322	1139	1719	1870	1709	2433	3736	3428	2299	3445	3558	4035	3615	3782	2078	3870	4518
ENSMUSG00000015971.4_Actr8	134	112	172	157	149	139	104	171	202	158	173	152	246	376	338	262	221	295	387	377	370	204	323	349
ENSMUSG00000015980.14_Lrrc27	1	0	3	4	2	0	1	2	4	2	4	2	4	2	6	1	5	7	4	3	1	0	4	10
ENSMUSG00000015981.12_Stk32c	1	2	2	0	0	2	1	3	3	0	0	1	5	1	3	1	3	5	7	3	1	1	4	2
ENSMUSG00000015994.10_Fnta	108	127	177	145	157	137	128	203	200	175	171	156	287	385	347	227	233	349	427	412	345	197	323	337
ENSMUSG00000016018.3_Skiv2l2	157	155	278	190	240	193	155	183	185	234	257	232	297	459	385	339	318	482	580	435	451	273	390	519
ENSMUSG00000016024.9_Lbp	360	382	409	332	352	207	380	409	371	377	383	433	610	1148	708	477	707	782	1107	1094	720	461	704	1106
ENSMUSG00000016028.9_Celsr1	194	269	214	184	505	332	215	115	49	189	289	358	515	459	185	196	891	893	1067	520	259	197	1096	1109
ENSMUSG00000016087.13_Fli1	24	31	53	40	38	31	38	54	55	45	37	49	36	72	36	64	23	58	61	56	44	19	31	60
ENSMUSG00000016128.14_Stard13	213	218	211	131	290	289	280	262	225	168	233	334	509	603	310	194	467	570	890	732	356	228	674	602
ENSMUSG00000016150.15_Tenm1	0	0	0	0	0	0	0	0	1	0	0	1	0	0	0	0	0	0	0	0	0	0	0	0
ENSMUSG00000016179.11_Camk1g	0	0	0	0	0	0	0	0	0	0	0	0	0	0	0	0	0	0	0	0	0	0	0	0
ENSMUSG00000016181.9_Diexf	47	53	56	66	85	51	64	56	58	84	64	73	103	151	141	75	95	131	221	168	116	78	125	121
ENSMUSG00000016194.14_Hsd11b1	2863	2272	3518	3750	4010	2585	2425	3273	4316	3239	4873	3650	5853	8060	6154	7030	6845	7318	9635	7989	7727	4952	7895	9554
ENSMUSG00000016200.14_Syt14	0	0	1	0	0	1	0	0	1	0	0	0	0	0	0	0	2	0	0	0	0	0	0	2
ENSMUSG00000016206.6_H2-M3	10	11	12	8	9	12	6	10	8	18	8	9	27	32	22	16	14	16	29	35	23	19	18	28
ENSMUSG00000016239.11_Lonrf3	30	5	13	16	58	33	34	8	4	26	40	40	53	25	9	41	76	109	92	48	19	28	96	107
ENSMUSG00000016252.7_Atp5e	155	204	259	290	256	255	203	244	553	321	379	322	480	576	452	332	431	487	535	630	515	310	628	456
ENSMUSG00000016253.12_Nelfcd	93	142	223	164	157	135	173	172	224	242	171	178	252	416	360	197	332	383	483	420	411	242	398	388
ENSMUSG00000016255.5_Tubb1	0	1	1	0	0	0	0	1	0	1	0	0	0	1	0	3	0	0	1	1	0	0	0	1
ENSMUSG00000016256.10_Ctsz	724	763	1231	1063	1070	711	865	1014	1535	1231	900	872	1417	2207	1935	1119	1770	1772	2136	2377	2137	1260	2370	2105
ENSMUSG00000016257.15_Prelid3b	149	175	245	205	240	147	180	138	202	305	261	220	282	387	325	324	369	440	430	393	341	260	507	400
ENSMUSG00000016262.14_Sertad4	4	3	5	3	3	2	3	6	2	0	1	4	7	7	11	6	7	6	5	13	6	6	8	9
ENSMUSG00000016283.13_H2-M2	1	2	2	2	1	1	3	1	2	0	0	1	1	2	1	1	2	1	0	9	2	0	5	0
ENSMUSG00000016308.12_Ube2a	116	108	148	120	147	114	94	127	151	160	141	156	196	320	232	267	254	264	299	315	238	163	310	247
ENSMUSG00000016319.3_Slc25a5	1150	1265	1903	1939	1779	1535	1190	1535	2034	2268	2253	1958	2903	3959	3276	2560	3509	3950	4239	4314	3933	2492	4625	3945
ENSMUSG00000016327.9_Atp1b4	0	0	0	0	0	0	0	0	0	0	0	0	0	0	0	0	0	0	0	0	0	0	0	0
ENSMUSG00000016344.14_Ppdpf	123	119	167	131	109	90	115	143	214	139	115	124	265	374	268	74	242	308	405	345	322	168	328	351
ENSMUSG00000016346.17_Kcnq2	0	0	0	1	0	1	0	0	0	0	0	0	0	0	0	0	0	0	0	0	0	0	0	0
ENSMUSG00000016349.10_Eef1a2	0	0	0	0	0	1	0	0	0	0	0	0	0	0	0	0	0	0	0	0	0	0	0	1
ENSMUSG00000016356.17_Col20a1	9	5	14	12	12	9	8	14	19	11	14	14	33	44	21	10	57	15	41	43	43	27	26	89
ENSMUSG00000016382.15_Pls3	484	498	760	549	608	508	413	584	635	587	785	541	976	1441	1119	1097	1055	1366	1639	1402	1472	801	1110	1421
ENSMUSG00000016386.15_Mpped2	0	0	3	4	2	0	1	3	0	0	0	0	4	0	0	1	0	3	4	2	0	2	3	1
ENSMUSG00000016409.4_Nkap	55	55	87	52	99	92	44	78	56	69	74	104	91	141	77	76	75	97	143	126	77	58	97	108
ENSMUSG00000016427.7_Ndufa1	141	217	287	292	255	182	247	236	379	332	232	233	335	440	403	290	374	446	473	527	472	247	529	513
ENSMUSG00000016458.14_Wt1	8	10	10	0	8	13	8	19	18	2	10	1	11	13	17	13	18	12	24	10	13	9	13	24
ENSMUSG00000016477.18_E2f3	47	60	72	34	44	39	34	46	34	64	59	54	78	169	117	94	123	144	146	114	129	68	108	121
ENSMUSG00000016481.15_Cr1l	234	198	319	262	330	246	202	288	342	347	340	322	431	594	502	411	386	576	685	627	589	335	604	532
ENSMUSG00000016487.15_Ppfibp1	249	304	367	200	268	225	248	358	318	199	271	293	376	911	702	462	383	539	823	794	619	232	446	577
ENSMUSG00000016493.13_Cd46	6	20	9	12	15	10	8	14	20	4	6	16	23	38	23	28	25	32	29	48	36	23	28	47
ENSMUSG00000016494.9_Cd34	8	6	19	6	11	7	9	17	14	12	20	14	13	12	10	8	15	20	20	23	11	13	24	15
ENSMUSG00000016495.12_Plgrkt	28	32	52	40	23	32	33	28	74	34	22	40	80	105	77	55	59	66	132	117	90	68	70	103
ENSMUSG00000016496.7_Cd274	24	15	32	13	7	28	16	28	27	11	16	25	21	38	18	10	18	24	44	35	32	7	17	28
ENSMUSG00000016498.9_Pdcd1lg2	0	0	0	0	0	0	0	0	0	0	1	0	0	0	0	0	1	0	1	0	0	0	1	0
ENSMUSG00000016503.16_Gtf3a	41	44	90	86	91	54	49	73	89	99	93	72	102	138	143	81	120	122	166	166	157	91	162	135
ENSMUSG00000016510.11_Mtif3	138	151	185	126	140	111	135	145	200	177	188	168	229	419	382	187	272	350	381	406	407	220	322	304
ENSMUSG00000016520.7_Lnx2	262	155	164	93	202	167	268	197	129	144	170	232	357	372	270	169	302	421	622	497	247	163	298	443
ENSMUSG00000016524.12_Il19	0	0	0	0	0	0	0	0	0	0	0	0	0	0	0	0	0	0	0	0	0	0	0	0
ENSMUSG00000016526.8_Dyrk3	11	7	6	7	2	3	4	10	8	4	0	5	8	24	22	6	4	12	14	25	13	6	8	18
ENSMUSG00000016528.10_Mapkapk2	354	356	446	307	317	290	372	461	411	374	322	450	675	1085	698	385	564	758	1067	953	775	326	759	779
ENSMUSG00000016529.5_Il10	1	0	0	0	1	0	1	0	1	1	1	0	2	2	0	2	1	0	1	2	2	0	0	1
ENSMUSG00000016534.15_Lamp2	4487	3656	5366	4124	5221	4783	3753	4767	4746	4932	6047	5575	7479	12301	9169	8472	6986	9999	12147	11017	10002	5760	9971	9403
ENSMUSG00000016541.9_Atxn10	339	415	567	448	398	415	337	476	523	549	459	417	641	1001	931	722	762	849	1013	962	995	496	894	806
ENSMUSG00000016552.13_Foxred2	1	2	5	0	1	5	3	3	0	0	2	1	5	9	6	3	2	2	2	4	8	2	5	5
ENSMUSG00000016554.8_Eif3d	366	394	514	404	453	321	375	483	617	560	414	411	646	1043	760	536	658	766	997	952	936	528	796	825
ENSMUSG00000016559.14_H3f3b	619	793	1027	1038	688	566	613	1052	1292	1124	751	700	1111	1859	1371	1105	1267	1288	1788	1781	1790	1001	1518	1730
ENSMUSG00000016619.9_Nup50	204	226	371	281	323	260	218	245	304	339	318	313	346	605	661	478	416	567	661	547	780	337	512	533
ENSMUSG00000016624.15_Phf21b	5	1	2	3	1	1	1	0	0	4	2	2	7	3	3	0	3	5	9	8	4	1	5	8
ENSMUSG00000016626.10_Nlrp14	0	0	0	0	0	0	0	0	0	0	0	0	0	0	0	0	0	0	0	0	0	0	0	0
ENSMUSG00000016637.6_Ift27	24	39	50	55	39	28	36	36	69	81	43	39	53	72	75	25	69	59	85	84	85	63	96	60
ENSMUSG00000016664.14_Pacsin2	318	326	487	315	359	321	284	341	296	395	345	352	484	758	645	400	500	565	872	696	742	454	634	638
ENSMUSG00000016756.16_Cmah	1634	1752	1980	1621	2256	2297	1507	1472	1280	2404	1856	2380	2744	4096	3204	2738	2985	3745	4624	3763	3376	2080	3789	4413
ENSMUSG00000016757.10_Ttll12	65	80	80	46	60	72	71	51	66	87	51	61	103	143	99	50	91	135	224	163	108	71	162	171
ENSMUSG00000016758.3_Bik	8	6	5	6	19	8	13	13	18	14	9	9	21	20	20	3	24	14	23	25	25	13	24	21
ENSMUSG00000016763.14_Scube1	1	3	1	3	6	3	4	2	3	5	3	4	9	6	3	2	5	3	5	6	9	3	10	7
ENSMUSG00000016831.11_Tox4	243	242	339	257	324	254	259	301	328	299	284	346	356	725	549	428	384	544	658	628	580	326	537	559
ENSMUSG00000016833.14_Mrps18c	74	72	98	81	104	79	64	97	143	112	111	91	137	169	160	150	139	159	172	187	189	98	191	143
ENSMUSG00000016918.15_Sulf1	5	24	26	17	20	10	11	23	20	18	32	15	26	13	19	25	16	40	49	23	34	10	24	31
ENSMUSG00000016921.14_Srsf6	526	479	712	568	666	739	553	586	772	891	858	844	1416	1884	1296	1222	1261	1531	2027	1968	1486	881	1592	1725
ENSMUSG00000016933.17_Plcg1	289	359	603	453	357	365	330	413	482	560	478	368	569	873	902	689	624	674	942	862	1060	593	853	656
ENSMUSG00000016940.18_Kctd2	83	104	137	84	147	82	111	85	180	122	107	82	208	232	223	133	227	329	250	302	260	132	293	336
ENSMUSG00000016942.5_Tmprss6	2034	2200	2764	2383	2592	1822	2263	2414	2596	2982	2129	2408	3709	5824	4957	2129	4367	5850	6912	5692	5281	3023	5646	5621
ENSMUSG00000016946.5_Kctd5	17	21	27	22	19	14	22	22	36	24	21	16	33	63	49	15	37	48	58	66	56	36	36	50
ENSMUSG00000016982.6_Pom121l2	0	0	2	0	0	0	0	0	0	0	0	0	0	0	0	0	0	0	0	0	0	0	0	0
ENSMUSG00000016984.7_Etaa1	24	19	37	28	48	44	29	44	44	16	44	36	73	97	85	67	70	95	97	110	72	41	82	111
ENSMUSG00000016995.17_Matn4	0	0	0	0	0	1	0	0	0	0	0	0	0	0	2	0	0	0	0	1	0	0	0	0
ENSMUSG00000016998.2_Svs4	0	0	0	0	0	0	0	0	0	0	0	0	0	0	0	0	0	0	0	0	0	0	0	0
ENSMUSG00000017000.2_Svs6	0	0	0	0	0	0	0	0	0	0	0	0	0	0	0	0	0	0	0	0	0	0	0	0
ENSMUSG00000017002.14_Slpi	5	6	6	9	9	3	4	7	14	11	5	2	13	16	13	5	12	14	18	21	12	4	9	15
ENSMUSG00000017003.7_Svs3a	0	0	0	0	0	0	0	0	0	0	0	0	0	0	0	0	0	0	0	0	0	0	0	0
ENSMUSG00000017004.7_Svs5	0	0	0	0	0	0	0	0	0	0	0	0	0	0	0	0	0	0	0	0	0	0	0	0
ENSMUSG00000017007.9_Rbpjl	0	0	0	0	0	0	0	0	0	0	0	0	0	0	0	0	0	0	0	0	0	0	0	0
ENSMUSG00000017009.3_Sdc4	1211	1546	2072	2739	2008	1571	1527	2251	3686	3175	1748	2015	2305	4465	3178	2820	2567	2320	3468	4023	3733	2780	3746	2358
ENSMUSG00000017049.4_Ccdc70	0	0	0	0	0	0	0	0	0	0	0	0	0	0	0	0	0	0	0	0	0	0	0	0
ENSMUSG00000017057.9_Il13ra1	271	311	474	365	388	344	256	439	431	491	475	371	601	956	558	624	465	677	957	860	805	431	699	667
ENSMUSG00000017064.4_Prl5a1	0	0	0	0	0	0	0	0	0	0	0	0	0	0	0	0	0	0	0	0	0	0	0	0
ENSMUSG00000017119.19_Nbr1	1168	1186	1784	1374	1845	1497	1248	1499	1753	1722	1740	1658	2293	4065	3545	2391	2316	3202	3570	3967	3914	1927	3712	3172
ENSMUSG00000017132.17_Cyth1	192	295	517	449	386	216	175	203	480	488	265	263	448	573	826	545	522	577	675	645	1014	593	770	597
ENSMUSG00000017144.8_Rnd3	87	106	208	113	165	164	73	113	157	174	241	224	185	285	221	261	230	299	303	261	343	149	447	218
ENSMUSG00000017146.12_Brca1	8	16	27	34	36	16	9	16	26	20	13	22	11	37	31	39	45	38	43	25	54	39	48	42
ENSMUSG00000017165.1_Gast	0	0	0	0	0	0	0	0	0	0	0	0	0	0	0	0	0	0	0	0	0	0	0	0
ENSMUSG00000017167.6_Cntnap1	24	24	31	23	21	20	15	12	8	45	10	12	28	39	46	12	27	79	48	23	40	31	88	55
ENSMUSG00000017176.17_Nt5c3b	8	10	10	10	8	9	6	5	10	23	12	9	15	18	15	9	16	19	28	26	26	11	16	30
ENSMUSG00000017188.3_Coa3	105	138	140	135	143	90	115	154	227	199	116	140	224	273	236	157	286	273	292	322	261	167	314	309
ENSMUSG00000017195.15_Zpbp2	1	0	0	0	0	0	1	1	1	0	1	0	0	3	0	1	1	2	2	1	0	2	3	2
ENSMUSG00000017204.4_Gsdma	0	0	0	0	0	0	0	0	0	0	0	0	0	0	0	0	0	0	0	0	0	0	0	0
ENSMUSG00000017210.14_Med24	103	135	151	93	113	94	136	106	97	130	96	103	244	349	203	74	236	276	466	367	235	133	232	320
ENSMUSG00000017211.14_Gsdma2	0	0	0	0	0	0	0	0	0	0	0	0	0	0	0	0	0	0	0	0	0	0	0	0
ENSMUSG00000017221.14_Psmd3	480	561	748	554	474	379	483	571	631	663	444	506	883	1483	1166	508	821	1076	1457	1433	1272	672	1014	1030
ENSMUSG00000017264.16_Exosc10	140	155	216	153	192	173	138	174	164	205	205	193	317	455	381	221	370	366	529	450	408	239	445	503
ENSMUSG00000017286.15_Glod4	174	224	391	280	276	202	200	275	314	325	307	251	421	643	579	447	477	631	747	636	630	386	609	570
ENSMUSG00000017288.15_Vps53	187	205	270	202	199	167	188	233	202	277	222	205	345	546	427	346	397	418	577	537	485	299	425	457
ENSMUSG00000017291.13_Taok1	331	413	523	393	517	479	379	431	372	424	469	465	585	1071	827	768	605	822	918	960	892	450	871	931
ENSMUSG00000017299.13_Dnttip1	52	71	96	72	61	54	72	74	116	80	72	66	127	189	150	69	114	118	174	204	150	96	154	127
ENSMUSG00000017300.9_Tnnc2	0	2	0	0	0	1	0	0	0	0	0	0	0	0	0	0	0	0	0	0	0	0	0	0
ENSMUSG00000017307.15_Acot8	30	51	60	51	51	46	53	42	74	59	36	44	77	134	138	61	118	108	128	126	107	87	117	126
ENSMUSG00000017309.11_Cd300lg	135	115	174	109	124	94	119	118	133	176	166	153	169	166	121	69	82	192	277	205	112	52	78	111
ENSMUSG00000017310.7_Spint4	0	0	0	0	0	0	0	0	0	0	0	0	0	0	0	0	0	0	0	0	0	0	0	0
ENSMUSG00000017311.15_Pyy	0	0	0	0	0	0	0	0	0	0	0	0	0	0	0	0	0	0	0	0	0	0	0	0
ENSMUSG00000017314.12_Mpp2	3	1	5	8	6	3	1	3	6	8	5	6	5	3	3	8	7	6	10	4	2	5	7	7
ENSMUSG00000017316.13_Ppy	0	0	0	0	0	0	0	0	0	0	0	0	0	0	0	0	0	0	0	0	0	0	0	0
ENSMUSG00000017344.4_Vtn	10963	11955	16539	16018	16571	9895	13872	15527	23412	18457	14747	14504	22001	33331	27025	16812	23193	25577	34631	35985	29975	17490	33537	28134
ENSMUSG00000017376.15_Nlk	96	84	135	83	116	128	89	110	92	111	97	92	193	239	191	147	164	263	275	237	220	96	220	185
ENSMUSG00000017386.10_Traf4	174	211	263	262	235	116	199	177	270	270	163	188	327	476	474	203	340	459	510	568	485	268	577	403
ENSMUSG00000017390.15_Aldoc	83	73	159	133	97	105	79	116	175	200	177	147	117	173	118	71	108	112	207	189	215	182	285	157
ENSMUSG00000017400.10_Stac2	0	0	1	0	2	0	1	1	0	0	1	0	2	7	0	1	0	0	0	0	1	0	0	0
ENSMUSG00000017404.12_Rpl19	443	433	672	621	722	608	459	603	1019	795	900	662	1073	1367	1144	801	1070	1085	1187	1465	1271	716	1466	1208
ENSMUSG00000017405.14_Nek8	25	25	51	30	30	21	38	26	36	39	23	24	47	108	82	35	57	51	78	104	80	44	68	70
ENSMUSG00000017412.15_Cacnb4	1	1	1	0	0	0	1	0	0	0	0	1	0	4	3	0	2	3	3	3	5	1	6	2
ENSMUSG00000017417.14_Plxdc1	6	8	3	2	5	3	9	8	11	2	5	7	2	19	10	9	5	10	10	4	5	1	7	6
ENSMUSG00000017418.13_Arl5b	247	226	353	303	372	342	237	291	320	389	383	392	492	655	646	606	595	697	846	750	768	435	653	721
ENSMUSG00000017421.18_Zfp207	631	544	719	584	748	644	590	700	887	833	753	868	1253	1711	1325	1050	1154	1393	1871	1762	1583	849	1461	1604
ENSMUSG00000017428.16_Psmd11	956	866	975	627	755	847	862	997	929	789	729	1005	1458	2079	1418	949	997	1713	2236	2183	1420	645	1593	1585
ENSMUSG00000017446.14_C1qtnf1	64	83	94	68	82	54	67	82	46	88	69	78	60	97	106	46	58	123	137	79	84	42	51	64
ENSMUSG00000017453.4_Pipox	1884	1742	2605	2689	2522	1687	1908	2284	3082	2654	2986	2297	3248	4828	4347	3688	3926	4002	5310	5271	5291	3553	5543	4752
ENSMUSG00000017466.9_Timp2	103	142	151	89	153	105	101	155	183	161	169	155	144	243	213	150	196	226	307	252	196	121	185	219
ENSMUSG00000017478.15_Zc3h18	325	376	449	355	436	332	341	349	374	476	411	418	540	921	810	446	651	838	999	893	813	465	842	795
ENSMUSG00000017485.10_Top2b	357	324	545	331	604	557	335	409	358	419	590	576	621	1060	822	827	700	784	1137	1023	871	515	854	956
ENSMUSG00000017491.8_Rarb	23	22	42	35	28	31	14	16	25	29	37	28	22	28	35	30	42	64	82	37	54	33	71	67
ENSMUSG00000017493.12_Igfbp4	5223	7205	11063	12167	11140	7038	5965	7177	12323	16221	12418	8605	10034	17273	20609	12460	16930	15420	16133	14098	24465	17177	23187	14681
ENSMUSG00000017499.15_Cdc6	0	2	0	0	2	5	1	1	2	1	1	0	3	2	2	2	4	7	5	3	4	2	3	3
ENSMUSG00000017548.15_Suz12	182	138	276	187	238	221	160	258	217	247	259	279	342	623	539	420	318	470	662	573	483	263	403	479
ENSMUSG00000017550.14_Atad5	12	12	20	4	12	21	19	15	11	11	8	25	15	38	18	26	26	27	30	38	20	16	39	46
ENSMUSG00000017561.16_Crlf3	36	35	33	41	55	46	40	37	48	51	44	52	106	116	95	74	75	132	164	109	112	72	105	121
ENSMUSG00000017588.2_Krt27	0	0	0	0	0	0	0	0	0	0	0	0	0	0	0	0	0	0	0	0	0	0	0	0
ENSMUSG00000017607.9_Tns4	2	1	4	1	0	2	3	2	5	4	1	5	7	6	5	2	5	4	8	12	7	2	3	9
ENSMUSG00000017615.12_Tnfaip1	288	240	348	268	308	245	240	278	312	342	289	325	467	678	575	407	460	648	820	687	590	341	586	605
ENSMUSG00000017631.18_Abr	20	20	54	16	28	36	24	27	20	30	19	27	43	69	51	22	46	63	94	76	57	29	54	64
ENSMUSG00000017639.13_Rab11fip4	12	36	22	8	16	10	62	44	35	12	27	19	28	74	46	33	21	28	94	101	39	34	35	30
ENSMUSG00000017652.16_Cd40	5	3	4	2	2	4	1	2	5	3	1	2	1	11	2	1	3	7	9	12	1	1	8	3
ENSMUSG00000017664.16_Slc35c2	63	108	119	107	72	53	79	114	185	130	69	69	147	250	245	125	133	162	250	265	237	110	169	180
ENSMUSG00000017667.9_Zfp334	24	13	16	14	26	9	19	9	8	16	17	31	25	41	28	16	26	56	67	31	18	11	47	45
ENSMUSG00000017670.16_Elmo2	90	72	89	67	85	87	99	92	82	88	73	95	168	255	177	87	133	205	284	304	150	78	182	218
ENSMUSG00000017677.11_Wsb1	124	62	268	396	102	147	123	174	444	161	122	233	248	738	262	757	219	287	392	573	265	167	382	453
ENSMUSG00000017679.16_Ttpal	123	74	142	118	140	104	85	107	98	205	147	128	189	278	215	230	189	252	342	246	179	184	259	202
ENSMUSG00000017686.16_Rhot1	241	202	337	239	265	293	217	253	260	320	392	369	435	635	539	512	509	618	717	610	656	379	641	640
ENSMUSG00000017688.14_Hnf4g	2	1	2	1	1	0	0	1	1	3	1	1	1	3	0	3	2	1	3	4	3	4	5	4
ENSMUSG00000017692.8_Rhbdl3	2	0	1	3	1	1	3	1	3	1	1	1	4	1	1	1	2	5	1	2	2	0	2	1
ENSMUSG00000017697.3_Ada	9	7	14	11	6	9	10	8	11	10	11	10	13	17	11	9	16	11	22	16	7	8	9	10
ENSMUSG00000017707.9_Serinc3	1802	1405	2182	1944	2438	1850	1550	1750	1704	2496	2458	2399	2409	3894	3111	2806	3093	3938	4528	3739	3205	2446	4106	3556
ENSMUSG00000017713.9_Tha1	20	20	41	36	27	16	19	22	59	50	24	21	44	66	106	17	74	48	63	46	82	55	75	47
ENSMUSG00000017715.11_Pgs1	72	102	98	68	95	71	64	68	96	99	79	91	151	178	139	59	142	212	291	236	147	80	189	192
ENSMUSG00000017716.15_Birc5	6	5	7	11	6	5	2	9	19	10	3	6	10	4	8	11	29	17	12	11	22	10	22	16
ENSMUSG00000017718.15_Afmid	812	818	1183	1110	1302	1083	807	853	1380	1402	1595	1332	1610	2142	1418	951	2186	2209	2694	1744	2267	1722	2970	2466
ENSMUSG00000017720.2_Trp53tg5	0	0	0	0	0	0	0	0	0	0	0	0	0	0	0	0	0	0	0	0	0	0	0	0
ENSMUSG00000017721.15_Pigt	339	346	446	383	309	280	315	378	458	512	346	301	518	912	611	273	525	826	1004	805	751	430	739	703
ENSMUSG00000017723.11_Wfdc2	14	18	26	29	15	3	8	7	16	19	12	6	14	37	23	16	37	29	19	20	23	10	34	53
ENSMUSG00000017724.14_Etv4	1	1	2	2	1	1	0	2	2	1	3	3	4	4	0	1	5	3	6	3	4	1	10	3
ENSMUSG00000017733.4_Eppin	0	0	0	0	0	0	0	0	0	0	0	0	0	0	0	0	0	0	0	0	0	0	0	0
ENSMUSG00000017734.15_Dbndd2	17	20	16	18	12	14	22	28	24	19	11	19	39	54	35	19	37	46	62	55	32	23	40	60
ENSMUSG00000017737.2_Mmp9	4	1	3	4	2	2	1	9	4	0	2	2	6	6	3	2	2	5	10	8	7	3	2	8
ENSMUSG00000017740.17_Slc12a5	17	6	16	6	6	5	13	11	11	12	7	12	30	44	24	8	19	23	35	28	20	9	21	36
ENSMUSG00000017747.13_Ghdc	89	89	101	75	92	70	80	83	85	84	83	94	148	221	168	99	164	223	205	235	190	87	166	185
ENSMUSG00000017754.13_Pltp	752	722	1600	1115	808	450	574	613	764	803	553	535	1354	1647	1273	584	1054	1981	2069	1225	1395	762	1601	918
ENSMUSG00000017756.9_Slc12a7	615	623	895	649	662	560	631	546	722	740	624	653	1113	1643	1554	773	1640	2091	2094	1591	2003	1067	1918	1918
ENSMUSG00000017760.15_Ctsa	649	770	1115	1021	992	578	855	1086	1412	1156	1013	884	1491	2325	2167	1207	1719	1401	2101	2710	2415	1475	2089	1947
ENSMUSG00000017764.2_Zswim1	28	38	29	21	44	25	39	30	22	46	27	29	46	89	77	25	37	79	110	71	71	34	75	64
ENSMUSG00000017765.17_Slc12a4	99	95	174	132	136	77	113	100	130	194	124	99	175	236	248	156	231	232	298	236	267	208	274	238
ENSMUSG00000017767.3_Spata25	2	1	7	0	1	2	2	1	0	1	1	1	5	0	2	3	3	1	5	1	1	1	1	8
ENSMUSG00000017774.19_Myo1c	252	251	443	284	314	228	262	268	260	320	300	274	362	646	428	346	435	687	731	572	601	308	524	665
ENSMUSG00000017776.15_Crk	357	349	517	390	629	522	335	389	386	488	604	594	637	1113	965	755	738	1123	1267	1054	998	527	990	1000
ENSMUSG00000017778.14_Cox7c	128	161	264	225	185	156	155	172	326	227	220	204	322	413	345	300	297	356	383	480	379	231	420	368
ENSMUSG00000017781.17_Pitpna	421	429	598	438	483	379	361	466	523	530	478	439	533	917	769	660	670	846	971	870	768	479	713	803
ENSMUSG00000017801.15_Mlx	210	199	316	264	262	210	199	216	247	362	299	228	436	569	453	313	462	547	697	596	546	361	576	516
ENSMUSG00000017802.14_Fam134c	386	384	549	430	460	395	405	499	621	572	420	539	644	1130	960	531	679	841	1119	1025	1021	550	992	923
ENSMUSG00000017817.11_Jph2	0	0	2	0	2	0	1	1	0	1	1	0	2	0	0	2	1	2	1	2	1	1	1	0
ENSMUSG00000017830.15_Dhx58	67	129	134	60	54	78	75	90	127	102	72	61	173	288	140	101	177	278	369	300	259	101	179	306
ENSMUSG00000017831.7_Rab5a	214	201	305	222	322	300	225	246	241	303	341	305	470	792	636	587	504	602	718	842	715	377	692	603
ENSMUSG00000017832.2_Hspb9	0	0	1	0	0	0	0	0	0	0	0	0	0	0	0	0	0	0	0	0	0	0	0	1
ENSMUSG00000017837.12_Nkiras2	89	120	144	96	90	61	91	128	118	120	80	101	188	243	210	87	180	189	295	288	275	136	202	232
ENSMUSG00000017843.14_Ppp2r5c	343	305	496	335	478	382	292	314	360	390	463	461	542	845	721	606	659	869	977	802	793	442	779	849
ENSMUSG00000017858.12_Ift52	128	132	175	151	131	121	109	175	188	182	135	166	250	386	328	236	236	296	428	329	401	238	293	290
ENSMUSG00000017861.11_Mybl2	3	1	2	4	0	2	2	1	4	2	0	4	7	10	5	5	10	5	14	11	4	11	9	10
ENSMUSG00000017868.16_Sgk2	217	386	506	257	265	222	260	404	655	355	324	316	513	970	914	488	539	489	811	1351	1125	258	372	704
ENSMUSG00000017897.18_Eya2	0	0	0	1	0	1	2	0	0	0	0	0	2	3	0	1	1	0	2	1	1	0	2	0
ENSMUSG00000017922.13_Prl3c1	0	0	0	0	0	0	0	0	0	0	0	0	0	0	0	0	0	0	0	0	0	0	0	0
ENSMUSG00000017929.13_B4galt5	148	140	297	290	423	131	166	126	228	327	221	253	217	347	418	238	430	626	355	337	546	300	792	479
ENSMUSG00000017943.15_Gdap1l1	0	0	0	0	0	0	0	0	0	0	0	0	0	0	0	0	0	0	0	0	1	0	0	0
ENSMUSG00000017950.16_Hnf4a	4059	4444	5078	5500	5646	3969	5033	3995	4827	6760	5019	5285	6367	11543	10135	6688	6190	10098	11507	10058	9965	6582	9500	9284
ENSMUSG00000017969.13_Ptgis	7	6	4	11	14	7	9	12	8	13	15	7	13	11	20	6	15	12	16	14	14	13	15	16
ENSMUSG00000017978.18_Cadps2	138	99	174	148	187	131	82	147	119	189	206	148	176	281	274	229	317	317	413	339	330	182	383	387
ENSMUSG00000017999.16_Ddx27	137	146	196	159	208	176	154	155	178	237	229	185	270	377	303	262	276	359	404	374	329	199	311	312
ENSMUSG00000018001.18_Cyth3	38	41	55	44	32	27	42	45	50	43	35	45	56	88	67	34	53	57	104	84	68	31	51	83
ENSMUSG00000018008.7_Cyth4	23	26	33	16	12	26	24	18	38	24	21	20	49	60	37	24	41	77	81	79	50	27	39	57
ENSMUSG00000018012.11_Rac3	0	1	0	1	6	1	2	3	3	2	0	3	6	1	5	0	2	3	5	3	3	2	1	7
ENSMUSG00000018040.9_Rrp7a	101	106	167	129	133	94	97	121	174	190	119	118	191	290	235	134	196	233	308	247	269	173	245	262
ENSMUSG00000018042.17_Cyb5r3	4937	4980	7256	5604	5269	3594	4402	5054	5160	7592	3929	4861	7758	11345	9532	4857	6509	8030	12466	10808	10666	6361	11649	8197
ENSMUSG00000018068.13_Ints2	50	34	52	29	96	49	40	35	27	80	85	55	78	118	95	89	145	186	169	90	90	74	106	128
ENSMUSG00000018076.12_Med13l	187	209	210	148	160	174	234	179	120	156	136	211	206	374	346	155	267	358	479	369	291	184	366	332
ENSMUSG00000018102.4_Hist1h2bc	572	451	489	383	625	510	530	579	681	434	344	718	1066	1407	956	565	834	1251	1356	1437	863	377	1378	1568
ENSMUSG00000018126.15_Baiap2l2	0	0	0	0	0	0	0	0	0	0	0	0	1	0	0	0	0	0	0	0	0	0	1	1
ENSMUSG00000018143.10_Mafk	57	60	106	83	68	37	46	88	115	71	59	46	74	130	126	69	76	97	145	125	158	67	162	123
ENSMUSG00000018160.15_Med1	212	234	332	262	333	273	244	255	243	362	362	334	405	698	587	473	429	594	777	625	702	423	637	525
ENSMUSG00000018166.8_Erbb3	856	786	1170	864	1381	813	875	1595	1329	736	695	999	1477	2123	1829	1100	1815	1509	2422	2829	2100	825	2264	2052
ENSMUSG00000018167.10_Stard3	84	53	111	88	61	58	77	84	110	93	82	83	124	203	170	89	153	175	197	224	180	88	167	152
ENSMUSG00000018168.8_Ikzf3	5	11	10	10	5	7	10	11	14	4	6	8	16	22	19	8	9	11	22	21	22	5	12	24
ENSMUSG00000018169.12_Mfng	5	6	7	6	7	2	4	6	9	11	7	10	12	13	4	7	4	8	21	11	11	4	8	3
ENSMUSG00000018171.9_Vmp1	771	533	706	814	781	1329	634	628	793	755	794	1115	1185	1573	1107	1551	1141	1474	1672	1856	1205	746	2116	1558
ENSMUSG00000018189.12_Uchl5	89	85	145	130	174	118	82	134	155	129	152	124	184	256	212	245	213	236	254	272	240	160	268	245
ENSMUSG00000018196.18_Glrx2	153	158	234	171	211	160	129	181	209	231	222	191	273	380	315	287	267	347	414	332	317	226	350	295
ENSMUSG00000018199.8_Trove2	41	26	57	32	70	39	28	25	42	36	38	48	47	93	57	57	75	82	127	73	58	41	80	88
ENSMUSG00000018209.15_Stk4	200	184	217	174	238	194	167	227	179	230	172	263	267	475	338	254	312	469	539	406	358	227	424	440
ENSMUSG00000018211.13_Wfdc15b	0	0	0	0	0	0	1	1	1	0	0	0	2	0	2	0	1	3	1	1	2	1	1	4
ENSMUSG00000018217.12_Pmp22	26	28	41	15	18	20	28	28	42	24	27	25	50	71	48	32	42	56	70	89	51	33	37	65
ENSMUSG00000018238.6_Gdf9	1	2	1	1	6	5	4	1	3	0	2	3	5	8	2	6	4	17	7	6	2	0	9	4
ENSMUSG00000018239.9_Zcchc10	23	15	24	20	18	17	22	17	34	15	14	35	31	43	27	46	36	43	47	42	40	18	42	34
ENSMUSG00000018259.12_Prl8a2	0	0	0	0	0	0	0	0	0	0	0	0	0	0	0	0	0	0	0	0	0	0	0	0
ENSMUSG00000018263.11_Tbx5	0	0	0	0	0	0	0	0	0	0	0	0	0	0	0	0	0	0	0	0	0	0	0	0
ENSMUSG00000018286.6_Psmb6	379	467	680	652	475	378	461	593	852	694	470	443	769	1082	875	574	802	898	1010	1309	1032	569	1085	995
ENSMUSG00000018287.12_Spag7	145	173	215	159	164	130	134	164	244	190	157	167	266	352	289	134	200	228	337	355	267	141	231	260
ENSMUSG00000018293.4_Pfn1	1199	1167	1538	1322	1135	808	1116	1214	1798	1720	995	1041	1523	2176	1872	1317	1652	1770	2189	2347	2113	1292	2087	1714
ENSMUSG00000018322.10_Tomm34	121	62	104	88	101	82	84	106	147	96	91	102	176	258	174	106	143	180	285	252	164	110	175	206
ENSMUSG00000018326.9_Ywhab	659	654	954	728	837	844	609	748	692	932	898	831	1279	1677	1344	1075	1325	1630	1948	1725	1583	954	1685	1641
ENSMUSG00000018334.17_Ksr1	18	21	25	14	21	18	31	11	25	14	22	17	16	54	29	17	16	55	55	33	34	22	23	32
ENSMUSG00000018339.11_Gpx3	47	57	70	66	50	60	64	74	74	99	65	71	56	102	72	40	64	78	104	88	51	61	82	110
ENSMUSG00000018340.13_Anxa6	587	696	994	948	885	606	647	830	977	1054	970	833	1256	1818	1464	846	1516	1742	2087	1784	2066	1235	2088	1869
ENSMUSG00000018341.12_Il12rb2	3	0	2	1	2	0	2	2	2	1	0	3	4	8	1	5	5	3	4	7	1	1	1	5
ENSMUSG00000018347.16_Zkscan6	18	18	34	16	23	18	27	21	33	24	17	30	36	62	50	39	29	28	53	73	62	31	58	51
ENSMUSG00000018362.14_Kpna2	121	109	186	119	183	125	107	87	101	201	191	138	217	317	274	199	245	304	361	295	329	225	335	268
ENSMUSG00000018363.16_Smurf2	320	225	443	298	504	415	270	323	328	403	429	439	540	994	743	602	707	910	1030	845	864	516	971	907
ENSMUSG00000018372.13_Cep95	31	43	49	62	69	46	51	57	83	68	60	75	101	121	115	83	107	122	163	133	125	95	148	118
ENSMUSG00000018377.10_Vezf1	156	138	190	135	193	175	152	161	148	153	183	206	233	391	277	215	213	339	407	397	279	159	319	305
ENSMUSG00000018378.13_Cuedc1	15	20	20	12	19	19	20	25	32	20	24	9	42	35	47	25	28	37	65	50	38	24	26	41
ENSMUSG00000018379.17_Srsf1	596	558	853	656	1056	712	592	681	884	1002	1013	830	1312	1893	1569	1547	1760	1690	2117	2050	1585	995	2046	2422
ENSMUSG00000018381.15_Abi3	35	33	52	35	19	29	44	22	42	36	23	29	54	70	40	13	40	64	81	88	38	25	28	39
ENSMUSG00000018387.12_Shroom1	254	343	299	299	333	181	380	241	293	397	316	358	652	987	646	280	622	789	1147	1177	882	516	812	784
ENSMUSG00000018395.19_Kif3a	12	25	28	21	37	24	33	23	39	22	37	27	37	49	27	28	46	68	75	52	32	21	47	74
ENSMUSG00000018398.18_Sept8	38	40	62	37	65	46	37	40	47	36	53	61	88	90	58	58	68	126	154	118	69	50	89	115
ENSMUSG00000018401.17_Mtmr4	420	321	371	228	445	462	398	314	299	316	439	535	592	890	636	375	675	1259	1273	871	685	362	896	946
ENSMUSG00000018405.7_Mrm1	11	13	17	14	29	6	7	14	17	21	24	15	31	37	28	25	30	37	42	36	35	13	45	30
ENSMUSG00000018411.17_Mapt	27	32	43	38	36	31	23	31	52	29	27	35	64	96	92	50	68	74	112	97	85	54	82	95
ENSMUSG00000018412.16_Kansl1	172	179	220	197	273	215	241	212	146	284	221	228	392	520	435	325	449	471	651	501	498	339	532	542
ENSMUSG00000018415.14_Gid4	262	227	359	282	382	269	283	324	323	313	346	304	393	654	579	448	420	611	709	651	633	335	584	548
ENSMUSG00000018417.14_Myo1b	1608	1607	1870	1409	1924	2140	1534	2080	1632	1951	2272	2661	3162	4383	2668	2486	3108	4748	5809	4557	3437	2054	4583	4488
ENSMUSG00000018425.18_Dhx40	258	198	345	223	298	241	224	387	304	240	285	301	439	774	618	564	383	489	630	686	575	296	507	534
ENSMUSG00000018427.7_Ypel2	283	147	143	70	227	251	244	220	109	107	191	337	719	494	134	125	341	563	854	706	185	124	432	603
ENSMUSG00000018428.15_Akap1	771	629	987	715	1094	744	758	704	844	929	897	949	1267	1981	1822	1025	1753	2200	2406	1810	1775	1157	2120	2075
ENSMUSG00000018433.14_Nol11	102	70	129	73	149	88	110	116	90	113	137	106	155	311	219	170	174	240	292	195	198	125	188	216
ENSMUSG00000018442.13_Derl2	610	697	934	817	867	819	551	723	1000	916	779	961	1423	1897	1351	1280	1200	1632	1944	2161	1467	693	1839	1714
ENSMUSG00000018446.8_C1qbp	221	273	421	351	390	355	247	322	470	544	485	343	512	615	609	630	648	674	743	758	756	543	929	704
ENSMUSG00000018449.12_Rpain	75	95	135	124	112	73	92	94	229	155	148	105	152	207	253	207	188	171	205	227	236	175	277	213
ENSMUSG00000018459.15_Slc13a3	167	113	186	103	110	130	155	127	134	178	116	115	174	255	197	146	150	262	316	248	279	132	251	206
ENSMUSG00000018470.8_Kcnab3	4	7	7	9	10	5	3	4	7	7	1	8	10	16	20	11	12	8	18	25	9	7	6	14
ENSMUSG00000018474.17_Chd3	800	1195	1484	1145	1618	1119	1357	1112	1371	1631	1285	1444	1959	2996	2951	1488	3022	2537	2991	3389	3561	2113	3108	3310
ENSMUSG00000018476.7_Kdm6b	208	263	357	268	266	150	277	226	306	342	250	288	289	513	456	219	303	456	541	448	465	371	470	365
ENSMUSG00000018479.12_1700125H20Rik	0	0	0	0	0	0	0	0	0	0	0	0	0	0	0	0	0	0	0	0	0	0	0	0
ENSMUSG00000018481.9_Appbp2	237	208	296	249	315	273	189	220	234	369	342	372	472	687	552	516	494	609	800	718	584	354	649	628
ENSMUSG00000018486.2_Wnt9b	6	5	5	12	4	4	12	6	3	9	3	4	8	8	7	2	9	17	19	12	9	5	6	10
ENSMUSG00000018500.2_Adora2b	0	1	0	0	0	0	0	1	0	0	0	0	0	0	0	0	0	0	0	0	0	0	0	0
ENSMUSG00000018501.17_Ncor1	1063	1045	1284	958	1482	1488	1359	1148	864	1174	1504	1575	1661	2894	2370	1467	1951	2785	3206	2427	2295	1358	2456	2749
ENSMUSG00000018507.16_Trpv2	3	5	8	7	8	13	7	5	13	6	7	7	20	21	9	1	7	22	19	16	16	4	8	11
ENSMUSG00000018509.8_Cenpv	66	61	102	63	62	41	74	83	145	103	72	74	127	208	181	84	127	107	190	202	200	88	154	153
ENSMUSG00000018537.16_Pcgf2	59	36	61	43	74	25	60	59	76	62	37	44	65	144	125	54	86	87	132	145	97	47	106	150
ENSMUSG00000018541.10_Cwc25	81	72	124	67	96	78	75	80	89	125	105	112	146	230	166	136	136	185	227	236	198	111	190	191
ENSMUSG00000018543.8_1700001P01Rik	0	0	0	3	0	0	0	0	0	1	0	0	2	0	1	0	1	0	1	0	0	0	0	0
ENSMUSG00000018547.8_Pip4k2b	205	232	275	185	316	227	212	193	223	256	288	345	355	397	321	200	359	501	607	434	314	191	448	460
ENSMUSG00000018548.15_Trim37	89	79	88	80	126	115	71	72	75	129	127	114	127	195	134	152	190	233	254	155	191	137	228	205
ENSMUSG00000018554.13_Ybx2	3	0	0	2	2	0	2	0	0	0	0	1	0	1	1	0	2	2	2	1	0	1	2	4
ENSMUSG00000018559.16_Ctdnep1	238	216	273	257	222	168	210	227	353	310	244	226	362	542	474	226	348	434	543	581	512	270	468	419
ENSMUSG00000018565.17_Elp5	79	87	123	101	104	66	71	88	123	117	93	84	158	255	177	108	159	197	222	211	233	117	210	207
ENSMUSG00000018566.14_Slc2a4	16	24	44	120	135	16	9	23	24	110	58	58	65	42	31	52	127	75	86	38	133	49	204	154
ENSMUSG00000018567.14_Gabarap	1397	1360	1741	1772	1545	1211	1355	1561	2455	1988	1651	1507	1960	2893	2515	2147	2300	2581	2927	3005	2638	1711	3121	2671
ENSMUSG00000018569.12_Cldn7	1	2	3	2	2	2	3	4	4	10	0	1	4	13	5	2	5	6	9	8	4	1	3	3
ENSMUSG00000018570.17_2810408A11Rik	0	1	3	0	0	2	1	1	0	2	0	0	2	3	0	1	2	1	3	1	2	0	2	2
ENSMUSG00000018572.10_Phf23	70	110	155	108	130	119	108	100	159	172	136	176	214	277	260	147	143	236	292	323	249	111	307	209
ENSMUSG00000018574.14_Acadvl	1263	1715	2429	2120	2289	1679	1740	2017	2781	2447	2350	2038	2696	4058	3760	2655	3523	3795	4224	4312	4018	2320	4253	4193
ENSMUSG00000018581.15_Dnah11	0	0	1	0	2	1	0	1	0	4	2	1	1	4	6	2	1	7	0	1	1	1	0	0
ENSMUSG00000018583.5_G3bp1	303	330	475	333	448	303	297	326	402	573	514	473	596	874	677	461	651	724	1056	742	781	471	760	749
ENSMUSG00000018585.9_Atox1	165	145	227	190	160	129	172	162	247	244	186	177	352	417	380	163	389	516	456	487	409	248	593	410
ENSMUSG00000018589.8_Glra2	0	0	0	0	0	0	0	0	0	0	0	0	0	0	0	0	0	0	0	0	0	0	0	0
ENSMUSG00000018593.13_Sparc	340	341	406	234	285	302	307	383	384	391	275	377	469	629	460	239	344	693	779	672	436	264	343	443
ENSMUSG00000018595.6_Glra4	0	0	0	0	0	0	0	0	0	0	0	0	0	0	0	0	0	0	0	0	0	0	0	0
ENSMUSG00000018599.5_Mief2	58	75	92	78	89	73	95	74	81	92	82	71	125	186	156	72	164	175	171	175	155	129	204	174
ENSMUSG00000018604.18_Tbx3	354	281	299	95	306	170	403	500	217	325	316	231	551	958	986	169	306	822	1000	1017	625	377	351	415
ENSMUSG00000018620.3_Mmp20	0	0	0	0	0	0	0	0	0	0	0	0	0	0	0	0	0	0	0	0	0	0	0	0
ENSMUSG00000018623.9_Mmp7	0	0	1	3	0	5	1	0	0	2	2	0	0	0	0	1	0	0	3	1	0	0	0	0
ENSMUSG00000018634.10_Crhr1	0	0	0	0	0	0	0	0	0	0	0	0	0	0	0	0	2	0	0	0	0	0	0	0
ENSMUSG00000018648.15_Dusp14	2	3	1	4	2	1	2	2	3	1	6	2	4	5	3	1	4	4	5	5	4	5	6	10
ENSMUSG00000018651.14_Tada2a	26	44	48	50	31	36	29	40	49	53	43	41	84	93	94	82	56	85	124	112	87	54	103	64
ENSMUSG00000018654.17_Ikzf1	21	9	28	23	11	31	20	7	24	15	14	19	34	55	16	28	26	44	63	57	46	12	23	38
ENSMUSG00000018656.5_Tcaf3	0	0	0	0	0	0	0	0	0	0	0	0	0	0	0	0	0	0	0	0	0	0	0	0
ENSMUSG00000018659.12_Pnpo	618	700	959	792	822	612	642	784	1022	1098	903	616	1134	1766	1506	953	1378	1464	1850	1686	1723	953	1670	1689
ENSMUSG00000018661.17_Cog1	96	121	158	137	144	126	155	147	136	161	123	151	249	423	291	109	254	305	413	415	327	188	360	378
ENSMUSG00000018666.13_Cbx1	142	154	217	167	204	178	162	174	210	206	229	234	353	454	338	300	325	382	511	509	392	225	400	444
ENSMUSG00000018669.14_Cdk5rap3	226	264	357	300	273	204	231	319	363	353	238	187	384	610	493	276	436	447	629	721	607	302	519	547
ENSMUSG00000018672.15_Copz2	80	119	130	134	104	93	104	111	161	148	120	109	141	193	165	121	131	185	202	207	208	146	199	162
ENSMUSG00000018677.9_Slc25a39	1686	2077	2772	2959	2486	1647	1948	2209	3573	3636	2242	2113	3432	4733	4418	2173	4398	5248	5361	5046	5070	3352	6236	4924
ENSMUSG00000018678.13_Sp2	49	58	60	56	54	49	77	60	52	55	43	64	65	154	89	94	82	105	146	151	117	54	92	126
ENSMUSG00000018697.14_Aatf	87	81	82	79	94	74	95	72	126	104	117	79	106	183	161	121	142	128	200	173	174	105	158	175
ENSMUSG00000018698.15_Lhx1	1	0	0	0	0	0	0	1	3	0	0	0	0	1	0	0	0	0	1	0	1	0	1	1
ENSMUSG00000018707.13_Dync1h1	1030	1079	1407	1045	1194	990	1074	989	886	1266	1006	1200	1652	2910	2539	1289	1560	2702	3458	2788	2577	1493	2261	1938
ENSMUSG00000018727.19_Cpsf4l	9	17	24	41	30	7	9	25	50	53	35	21	33	53	38	22	64	35	49	50	94	79	72	48
ENSMUSG00000018733.10_Pex12	73	80	84	85	90	69	70	93	110	113	85	105	117	209	156	108	123	151	215	187	179	111	163	163
ENSMUSG00000018736.14_Ndel1	150	143	294	264	290	194	142	154	199	335	267	184	252	317	383	392	440	423	400	389	534	314	537	400
ENSMUSG00000018740.14_Slc25a35	14	12	17	13	21	10	15	19	11	12	10	24	27	46	23	9	37	29	64	25	24	20	27	40
ENSMUSG00000018750.14_Zbtb4	148	167	206	137	199	142	169	185	168	156	124	160	244	390	348	191	200	354	427	424	354	201	292	342
ENSMUSG00000018752.19_Tnfsfm13	45	30	44	45	45	41	30	40	66	74	41	33	80	102	81	57	79	75	110	108	123	74	100	95
ENSMUSG00000018761.14_Mpdu1	246	253	331	298	218	169	211	261	376	356	230	192	348	540	473	245	423	510	574	587	541	324	541	440
ENSMUSG00000018765.5_Fxr2	218	207	288	265	277	188	239	204	306	339	248	254	453	550	510	293	373	547	668	613	504	326	631	526
ENSMUSG00000018770.9_Atp5g3	781	869	1285	1251	1165	849	875	943	1691	1505	1193	1176	2104	2725	2371	1109	2236	2440	2695	2866	2659	1735	3268	2330
ENSMUSG00000018774.13_Cd68	69	44	81	51	45	75	37	36	55	71	47	52	77	158	62	54	124	164	144	186	91	56	52	99
ENSMUSG00000018776.9_Slc35g3	0	0	0	0	0	0	0	0	0	0	0	0	0	0	0	0	0	0	0	0	0	0	0	0
ENSMUSG00000018796.13_Acsl1	7243	6818	9672	7141	10145	10287	7157	6659	7646	10487	13673	10885	12508	18512	18567	15016	20956	22347	23184	14029	17537	12209	24148	25206
ENSMUSG00000018800.14_Abca5	30	37	57	26	53	54	39	41	37	49	47	44	53	94	88	65	89	115	146	77	90	57	108	105
ENSMUSG00000018809.2_Smyd4	9	23	19	18	16	15	12	21	7	9	15	19	19	44	34	16	17	21	39	30	36	22	23	25
ENSMUSG00000018819.10_Lsp1	24	25	42	24	21	22	36	25	60	23	26	16	42	74	28	31	41	26	61	75	53	27	47	54
ENSMUSG00000018820.13_Zfyve27	90	107	140	134	116	82	97	105	136	153	107	133	212	287	286	135	214	258	325	292	296	166	284	298
ENSMUSG00000018821.3_Avpi1	77	93	183	174	127	59	100	115	224	203	99	107	204	267	244	123	205	222	311	283	296	156	276	272
ENSMUSG00000018822.7_Sfrp5	1	0	0	1	3	1	1	1	2	2	1	2	3	0	2	3	7	6	0	2	3	0	8	4
ENSMUSG00000018830.8_Myh11	14	19	25	18	15	13	12	12	25	15	18	22	33	26	35	17	24	30	48	50	34	19	33	33
ENSMUSG00000018841.17_Rad51d	70	67	63	55	93	68	92	66	82	51	71	78	142	213	146	88	127	163	220	227	175	85	157	164
ENSMUSG00000018844.6_Fndc8	0	0	4	0	0	0	0	1	0	1	0	0	0	2	0	0	0	0	0	1	2	0	0	0
ENSMUSG00000018845.14_Unc45b	7	7	9	7	11	16	8	9	19	11	13	18	18	12	10	4	13	17	24	22	10	13	21	21
[truncated: 19,872 more rows]

## Sheet: CR day 2h_6mo
Raw count data for all 6 feeding conditons and 2 ages (each condition is in a separate tab). Columns represent different timepoints
Liver gene expression for biological duplicates (A and B), collected every 4h for two days (time points 0 to 44 hours), in constant darkness
Gene	CR-day-2h_00A	CR-day-2h_04A	CR-day-2h_08A	CR-day-2h_12A	CR-day-2h_16A	CR-day-2h_20A	CR-day-2h_24A	CR-day-2h_28A	CR-day-2h_32A	CR-day-2h_36A	CR-day-2h_40A	CR-day-2h_44A	CR-day-2h_00B	CR-day-2h_04B	CR-day-2h_08B	CR-day-2h_12B	CR-day-2h_16B	CR-day-2h_20B	CR-day-2h_24B	CR-day-2h_28B	CR-day-2h_32B	CR-day-2h_36B	CR-day-2h_40B	CR-day-2h_44B
ENSMUSG00000000001.4_Gnai3	260	401	417	500	406	363	218	375	505	423	424	492	400	511	695	785	450	329	423	325	220	266	554	426
ENSMUSG00000000003.15_Pbsn	0	0	0	0	0	0	0	0	0	0	0	0	0	0	0	0	0	0	0	0	0	0	0	0
ENSMUSG00000000028.14_Cdc45	3	4	5	8	5	8	7	2	4	4	6	11	3	3	4	11	7	5	6	1	2	7	10	4
ENSMUSG00000000037.16_Scml2	0	0	0	0	0	0	0	0	0	0	0	0	0	0	0	0	0	0	0	0	0	0	0	0
ENSMUSG00000000049.11_Apoh	9142	9094	8383	9607	8704	5034	6518	7608	9194	7706	8103	9914	9817	8501	13002	14745	10070	8099	7809	5519	6364	4953	10707	12496
ENSMUSG00000000056.7_Narf	131	148	107	154	143	102	115	138	145	149	167	163	177	162	164	367	183	125	256	145	124	99	267	148
ENSMUSG00000000058.6_Cav2	4	10	9	19	7	11	8	7	15	14	10	21	15	7	12	25	15	7	12	8	9	12	11	6
ENSMUSG00000000078.7_Klf6	37	63	56	58	71	307	37	56	62	81	72	97	48	54	64	94	74	57	76	43	55	33	77	57
ENSMUSG00000000085.16_Scmh1	29	45	58	42	43	78	29	46	51	39	35	54	49	52	69	73	49	44	58	42	34	34	47	40
ENSMUSG00000000088.7_Cox5a	350	450	413	428	391	365	322	325	455	397	372	462	377	382	552	624	470	383	322	306	408	281	461	469
ENSMUSG00000000093.6_Tbx2	8	16	17	9	10	55	16	18	11	10	24	13	7	10	35	33	19	17	14	9	10	17	12	13
ENSMUSG00000000094.12_Tbx4	0	1	0	0	0	0	0	0	0	0	0	0	0	0	0	0	0	0	0	0	1	0	0	0
ENSMUSG00000000103.12_Zfy2	0	0	0	0	0	0	0	0	0	0	0	0	0	0	0	0	0	0	0	0	0	0	0	0
ENSMUSG00000000120.6_Ngfr	18	15	19	10	31	62	20	15	20	8	25	28	9	22	17	15	25	26	25	8	7	8	16	23
ENSMUSG00000000125.5_Wnt3	0	0	0	0	0	0	0	0	0	0	0	0	0	0	0	0	0	0	0	0	0	0	0	0
ENSMUSG00000000126.11_Wnt9a	0	4	3	2	0	1	1	0	3	9	0	5	3	1	1	7	3	0	3	0	1	2	4	6
ENSMUSG00000000127.14_Fer	24	30	48	44	22	30	23	27	57	22	35	45	35	39	83	66	27	15	46	18	28	35	45	42
ENSMUSG00000000131.15_Xpo6	201	259	269	241	223	245	170	182	301	229	178	288	277	219	343	429	289	226	275	159	140	162	233	239
ENSMUSG00000000134.17_Tfe3	80	174	149	172	155	187	113	141	156	143	128	115	144	192	222	348	180	124	140	139	87	109	151	138
ENSMUSG00000000142.15_Axin2	40	87	68	55	42	54	81	63	76	47	59	50	53	66	140	134	80	59	54	47	32	35	52	32
ENSMUSG00000000148.17_Brat1	45	66	29	49	44	59	31	53	38	16	39	52	41	49	61	80	57	35	54	23	15	23	44	33
ENSMUSG00000000149.10_Gna12	518	674	524	384	378	648	463	580	526	241	424	557	704	687	625	659	508	573	747	462	181	212	417	498
ENSMUSG00000000154.16_Slc22a18	307	310	291	317	332	430	261	235	318	237	257	265	251	312	404	454	386	279	351	191	170	149	247	209
ENSMUSG00000000157.15_Itgb2l	0	0	0	0	0	0	0	0	0	0	0	0	0	0	0	0	0	0	0	0	0	0	0	0
ENSMUSG00000000159.15_Igsf5	67	100	94	81	85	93	61	78	108	64	51	108	83	87	121	162	85	73	94	65	71	69	79	76
ENSMUSG00000000167.14_Pih1d2	0	1	1	1	2	1	0	7	1	3	3	1	0	2	7	3	2	0	0	1	2	2	3	2
ENSMUSG00000000168.9_Dlat	157	327	598	660	271	171	168	296	653	524	280	433	259	324	929	909	320	281	252	244	453	454	478	314
ENSMUSG00000000171.5_Sdhd	611	682	793	764	546	519	374	562	767	546	528	638	674	563	984	1042	745	571	530	395	414	354	568	540
ENSMUSG00000000182.9_Fgf23	0	0	0	0	0	0	0	0	0	0	0	0	0	0	0	0	0	0	0	0	0	0	0	0
ENSMUSG00000000183.6_Fgf6	0	0	0	0	0	0	0	0	0	0	0	0	0	0	0	0	0	0	0	0	0	0	0	0
ENSMUSG00000000184.12_Ccnd2	26	51	54	81	37	66	25	53	72	49	56	33	38	83	129	139	65	41	45	44	60	51	46	43
ENSMUSG00000000194.13_Gpr107	79	141	96	98	103	132	71	97	96	53	121	99	97	119	125	131	117	89	113	57	43	55	100	94
ENSMUSG00000000197.7_Nalcn	0	0	0	0	0	2	0	0	0	1	1	0	0	1	0	1	1	1	1	0	0	0	1	1
ENSMUSG00000000202.9_Btbd17	0	0	0	0	0	0	0	0	0	0	0	0	0	0	0	0	0	0	0	0	0	0	0	0
ENSMUSG00000000204.16_Slfn4	0	1	0	0	0	1	0	0	4	0	0	3	0	1	1	2	2	2	3	0	0	0	1	0
ENSMUSG00000000214.11_Th	0	0	0	0	0	0	0	0	0	0	0	0	0	0	0	0	0	0	0	0	0	0	0	0
ENSMUSG00000000215.11_Ins2	0	0	0	0	0	0	0	0	0	0	0	0	0	0	0	0	0	0	0	0	0	0	0	0
ENSMUSG00000000216.8_Scnn1g	0	0	1	0	0	0	0	0	0	0	0	0	0	0	0	0	0	0	0	0	0	0	0	0
ENSMUSG00000000223.13_Drp2	1	0	0	0	0	2	0	0	0	0	0	0	0	0	0	1	1	0	0	0	1	0	0	0
ENSMUSG00000000244.17_Tspan32	3	1	0	0	1	2	1	3	2	1	1	0	1	1	1	1	1	0	6	0	2	1	2	1
ENSMUSG00000000247.11_Lhx2	15	24	24	17	23	38	26	19	31	16	18	25	19	26	28	39	18	24	21	19	17	10	21	25
ENSMUSG00000000248.16_Clec2g	0	0	0	0	0	0	0	0	0	0	0	0	0	0	0	0	0	0	0	0	0	0	1	0
ENSMUSG00000000253.13_Gmpr	1	0	0	5	3	6	1	2	5	3	2	4	2	3	4	6	3	4	3	0	2	0	2	5
ENSMUSG00000000263.15_Glra1	0	0	0	0	0	0	0	0	0	0	0	0	0	0	0	0	0	0	0	0	0	0	0	0
ENSMUSG00000000266.11_Mid2	19	42	22	50	35	53	15	51	60	29	38	54	28	52	65	69	51	29	40	23	29	31	47	30
ENSMUSG00000000275.16_Trim25	484	419	268	374	523	673	378	435	325	297	551	692	722	462	536	822	719	539	510	253	167	240	610	606
ENSMUSG00000000276.11_Dgke	7	32	17	10	8	61	16	19	12	7	5	41	11	15	29	24	8	26	9	13	8	8	8	14
ENSMUSG00000000278.10_Scpep1	236	221	196	214	192	224	181	183	239	183	182	329	279	234	384	354	276	307	225	147	136	179	257	277
ENSMUSG00000000282.12_Mnt	45	87	64	54	52	115	80	100	72	106	55	84	44	133	111	110	73	106	70	56	43	32	56	78
ENSMUSG00000000290.13_Itgb2	13	9	21	18	16	63	9	24	26	30	25	26	12	26	27	55	23	20	47	14	11	19	16	16
ENSMUSG00000000295.13_Hddc2	1	9	6	4	4	6	5	5	3	4	2	14	5	3	7	15	3	6	5	2	6	1	5	5
ENSMUSG00000000296.8_Tpd52l1	35	52	41	36	18	39	25	28	52	24	27	45	45	32	44	46	21	25	23	21	27	16	31	22
ENSMUSG00000000301.16_Pemt	1033	1244	1432	1506	1163	1096	876	855	1337	1130	929	1016	1051	1136	1728	2935	1227	1131	895	730	811	725	915	785
ENSMUSG00000000303.12_Cdh1	50	195	130	191	109	562	79	169	203	90	147	380	142	154	185	257	122	130	236	213	81	194	200	108
ENSMUSG00000000305.12_Cdh4	0	10	5	10	2	4	3	9	3	5	1	4	2	3	10	8	5	4	2	8	2	3	7	5
ENSMUSG00000000308.14_Ckmt1	0	1	0	0	0	2	0	0	1	0	0	0	0	0	0	0	1	1	0	1	0	0	0	0
ENSMUSG00000000317.11_Bcl6b	4	13	11	2	2	23	8	4	5	0	9	10	3	14	20	4	7	6	17	8	13	5	5	3
ENSMUSG00000000318.16_Clec10a	1	2	2	0	3	1	1	0	0	0	1	1	1	1	1	1	4	1	2	0	2	0	0	0
ENSMUSG00000000320.10_Alox12	2	5	3	2	0	7	2	8	3	1	5	2	1	7	8	7	0	4	10	4	4	8	3	3
ENSMUSG00000000325.15_Arvcf	57	90	58	73	67	96	34	54	71	60	68	87	51	70	99	159	89	80	47	43	46	39	74	61
ENSMUSG00000000326.12_Comt	1860	3019	1864	1345	1576	1225	1442	1994	2491	1082	1623	1859	2007	2394	3728	3115	1987	1818	3588	1434	1158	1681	1884	1682
ENSMUSG00000000339.14_Rtca	20	46	47	33	25	34	22	28	46	27	33	37	41	38	58	65	35	32	37	24	29	23	34	41
ENSMUSG00000000340.10_Dbt	314	357	346	595	375	398	292	363	445	387	384	480	498	471	667	585	485	412	435	275	222	266	554	630
ENSMUSG00000000346.8_Dazap2	512	696	721	633	476	577	584	595	710	560	474	827	845	636	968	1099	585	637	707	430	385	373	508	634
ENSMUSG00000000355.13_Mcts1	62	78	66	82	102	60	62	61	71	44	84	101	101	75	110	105	90	58	52	55	75	55	107	87
ENSMUSG00000000359.3_Rem1	3	4	3	3	5	2	0	0	1	2	2	1	1	2	2	2	1	0	2	2	1	3	4	0
ENSMUSG00000000365.8_Rnf17	0	0	1	0	0	1	0	0	0	0	0	0	0	0	0	0	0	0	0	0	0	0	0	0
ENSMUSG00000000374.8_Trappc10	83	124	143	203	138	164	97	134	167	153	126	158	134	180	220	421	143	115	156	119	88	100	162	123
ENSMUSG00000000378.15_Ccm2	69	82	78	48	40	75	36	59	66	45	53	75	70	66	85	132	55	61	71	53	30	37	50	59
ENSMUSG00000000381.10_Wap	0	0	0	0	0	0	0	0	0	0	0	0	0	0	0	0	0	0	0	0	0	0	0	0
ENSMUSG00000000384.15_Tbrg4	133	207	219	219	126	187	108	173	221	102	108	136	167	165	245	302	140	114	155	135	94	111	127	95
ENSMUSG00000000385.7_Tmprss2	18	30	29	29	12	75	12	26	26	29	16	25	18	24	36	37	20	21	21	12	17	17	16	21
ENSMUSG00000000386.14_Mx1	0	15	8	3	1	12	1	6	7	3	2	2	3	14	13	4	1	4	9	7	9	2	2	2
ENSMUSG00000000392.17_Fap	2	1	0	1	2	1	3	3	1	0	0	1	0	1	1	2	2	0	4	0	2	0	0	1
ENSMUSG00000000394.15_Gcg	0	0	0	0	0	0	0	0	0	0	0	0	0	0	0	0	0	0	0	0	0	0	0	0
ENSMUSG00000000399.10_Ndufa9	338	415	413	427	396	348	284	326	406	358	324	396	403	400	569	651	417	349	378	271	350	289	425	450
ENSMUSG00000000402.2_Egfl6	0	1	0	0	0	4	0	0	2	0	0	0	1	1	0	0	1	1	0	1	0	0	0	2
ENSMUSG00000000409.14_Lck	5	3	0	3	2	2	0	2	4	3	0	3	2	5	4	5	4	2	5	2	4	2	0	5
ENSMUSG00000000411.7_Tssk3	0	0	0	0	0	0	0	0	0	0	0	0	1	0	1	0	0	0	0	0	0	0	0	0
ENSMUSG00000000416.16_Cttnbp2	3	0	0	5	0	4	0	5	2	2	4	1	2	2	2	2	1	1	1	2	4	0	4	5
ENSMUSG00000000420.15_Galnt1	132	214	216	209	169	161	121	184	219	159	175	242	230	256	320	382	170	166	189	135	126	133	248	229
ENSMUSG00000000435.1_Myf5	0	0	0	0	0	0	0	0	0	0	0	0	0	0	0	0	0	0	0	0	0	0	0	0
ENSMUSG00000000439.9_Mkrn2	78	93	57	72	46	60	50	57	77	42	43	74	56	65	93	104	55	60	81	40	45	35	71	81
ENSMUSG00000000440.12_Pparg	15	34	33	29	15	68	30	18	48	19	18	20	34	29	59	53	17	22	45	36	21	24	22	25
ENSMUSG00000000441.17_Raf1	295	461	654	545	385	449	298	413	645	394	368	441	383	529	774	856	394	367	387	376	422	296	430	356
ENSMUSG00000000486.13_Sept1	7	12	4	8	3	2	6	4	2	2	2	6	8	6	12	14	9	6	10	4	3	9	4	9
ENSMUSG00000000489.6_Pdgfb	5	7	9	16	4	7	6	13	7	5	7	6	6	3	21	30	9	7	12	5	3	3	5	5
ENSMUSG00000000530.16_Acvrl1	5	11	16	11	5	22	10	14	10	5	10	9	7	6	17	28	3	12	20	11	7	11	7	4
ENSMUSG00000000531.4_Grasp	8	9	3	10	6	12	3	5	7	10	2	12	10	8	16	18	8	6	6	1	7	13	7	7
ENSMUSG00000000532.10_Acvr1b	45	110	47	48	62	96	58	61	73	33	57	86	62	90	92	53	56	69	74	37	21	26	54	58
ENSMUSG00000000538.18_Tom1l2	116	161	211	188	172	185	109	145	212	154	175	161	153	180	267	271	210	158	172	113	130	114	192	123
ENSMUSG00000000544.14_Gpa33	0	0	1	0	0	0	0	0	0	0	0	0	0	0	0	0	0	0	0	0	0	0	0	0
ENSMUSG00000000552.9_Zfp385a	107	267	319	172	77	123	159	124	270	278	74	228	178	170	302	843	130	247	133	167	104	89	80	155
ENSMUSG00000000555.7_Itga5	101	206	166	198	199	231	144	164	184	141	156	169	147	203	277	302	240	171	140	99	101	156	152	165
ENSMUSG00000000560.9_Gabra2	0	0	0	0	0	0	0	0	0	0	0	0	0	0	0	0	0	0	0	0	0	0	0	0
ENSMUSG00000000561.14_Wdr77	85	120	135	154	78	102	57	110	147	63	66	103	94	133	140	188	97	56	100	72	73	77	93	83
ENSMUSG00000000562.5_Adora3	0	0	0	0	0	0	0	1	0	0	1	0	0	0	1	0	1	1	0	0	0	1	0	0
ENSMUSG00000000563.17_Atp5f1	747	827	908	1050	870	824	565	737	886	871	870	1032	900	846	1264	1268	961	745	708	627	774	619	1045	1161
ENSMUSG00000000567.5_Sox9	19	38	20	47	29	113	26	33	39	37	46	36	27	44	51	62	36	31	18	14	19	27	36	42
ENSMUSG00000000568.15_Hnrnpd	176	403	394	269	143	216	195	261	386	163	141	438	310	336	546	332	190	223	295	208	280	156	200	322
ENSMUSG00000000579.14_Dynlt1c	0	2	0	0	0	1	1	0	0	0	0	1	0	0	0	2	0	0	0	0	0	0	0	1
ENSMUSG00000000581.8_C1d	79	113	56	82	50	66	35	64	98	43	59	97	89	86	144	116	67	54	84	66	101	68	105	127
ENSMUSG00000000594.7_Gm2a	741	940	891	957	749	766	533	671	931	650	688	1017	998	804	1427	1369	872	763	872	497	526	598	905	856
ENSMUSG00000000600.15_Krit1	54	121	98	127	94	52	48	107	94	71	103	102	89	151	147	203	131	58	78	75	100	76	136	98
ENSMUSG00000000605.9_Clcn4	247	402	394	488	337	308	251	328	396	332	365	438	453	419	569	750	371	356	337	273	250	258	377	420
ENSMUSG00000000606.15_Vmn2r88	0	0	0	0	0	0	0	0	0	0	0	0	0	0	0	0	0	0	0	0	0	0	0	0
ENSMUSG00000000617.14_Grm6	0	0	0	0	0	0	0	0	0	0	0	0	0	0	0	0	0	0	0	0	0	0	0	0
ENSMUSG00000000627.15_Sema4f	0	0	1	0	0	0	0	0	1	0	0	0	0	0	1	2	0	0	0	0	0	0	0	0
ENSMUSG00000000628.10_Hk2	0	5	4	7	6	17	4	3	10	5	4	7	3	12	8	13	4	1	4	6	5	1	3	2
ENSMUSG00000000631.20_Myo18a	489	626	594	562	579	608	450	556	647	416	527	719	637	627	781	1193	651	657	634	469	293	313	647	709
ENSMUSG00000000632.13_Sez6	0	0	0	0	0	0	0	0	0	0	0	0	0	0	2	0	0	0	0	0	0	0	0	0
ENSMUSG00000000673.8_Haao	1504	1682	1860	2093	1731	640	1092	1302	1943	1504	1394	1642	1585	1693	2623	3167	2127	1523	1707	971	1203	1131	1670	1471
ENSMUSG00000000682.7_Cd52	10	20	7	15	10	40	6	19	16	11	12	15	8	20	27	20	15	9	25	10	7	14	11	7
ENSMUSG00000000686.11_Abhd15	88	150	121	129	150	155	99	127	126	74	186	151	122	157	129	280	202	226	143	102	43	62	199	157
ENSMUSG00000000690.5_Hoxb6	0	0	0	1	0	1	0	0	0	0	0	1	0	0	0	1	0	0	0	0	0	0	0	1
ENSMUSG00000000693.10_Loxl3	8	8	10	7	6	23	7	7	10	8	12	7	9	11	13	15	14	12	13	3	2	7	6	9
ENSMUSG00000000701.8_Tcl1b5	0	0	0	0	0	0	0	0	0	0	0	0	0	0	0	0	0	0	0	0	0	0	0	0
ENSMUSG00000000706.15_Btn1a1	0	0	0	0	0	0	0	0	0	0	0	0	0	0	0	0	0	0	0	0	0	0	0	0
ENSMUSG00000000708.14_Kat2b	362	308	392	552	366	341	248	275	437	453	282	580	520	432	662	909	384	435	501	298	257	313	490	521
ENSMUSG00000000711.3_Rab5b	260	300	329	389	290	251	208	295	428	307	302	461	432	370	553	671	383	315	386	182	137	216	424	357
ENSMUSG00000000724.10_Cryba1	0	0	0	0	0	0	0	0	0	0	0	0	0	0	0	0	0	0	0	0	0	0	0	0
ENSMUSG00000000730.13_Dnmt3l	0	0	0	0	0	0	0	0	0	0	0	0	0	0	0	0	0	0	0	0	0	0	0	0
ENSMUSG00000000731.15_Aire	0	0	0	0	0	0	0	0	0	0	0	0	1	0	0	0	0	0	0	0	0	0	0	0
ENSMUSG00000000732.9_Icosl	5	6	2	9	1	19	1	1	4	6	4	4	2	8	8	5	0	2	9	3	6	5	2	4
ENSMUSG00000000738.18_Spg7	126	157	184	204	146	206	79	122	139	151	146	162	137	135	242	310	174	133	147	107	136	100	155	128
ENSMUSG00000000739.14_Sult5a1	14	7	11	11	9	1	13	8	8	5	15	1	9	7	11	4	10	2	26	2	1	10	15	10
ENSMUSG00000000740.12_Rpl13	302	521	395	359	287	417	293	262	370	372	237	371	375	343	472	592	319	285	338	251	257	202	256	257
ENSMUSG00000000743.9_Chmp1a	147	204	199	159	116	211	113	140	233	80	103	183	207	157	234	233	152	178	202	119	125	77	133	134
ENSMUSG00000000751.13_Rpa1	104	135	159	111	150	151	75	105	162	101	107	133	109	137	232	171	148	90	111	93	103	105	168	123
ENSMUSG00000000753.15_Serpinf1	3610	3042	3128	3246	3164	2476	2650	2785	3358	2733	2906	3112	3804	3727	5403	5708	4160	3251	3517	1950	1831	2327	3686	3523
ENSMUSG00000000759.14_Tubgcp3	50	109	81	93	64	75	59	91	99	77	89	134	85	114	115	183	87	89	88	72	66	49	81	65
ENSMUSG00000000766.18_Oprm1	0	0	0	0	0	0	0	0	0	0	0	0	0	0	0	0	0	0	0	0	0	0	0	0
ENSMUSG00000000776.12_Polr3d	21	64	38	52	23	38	22	37	46	26	15	32	50	39	65	65	23	23	31	28	28	21	33	25
ENSMUSG00000000782.15_Tcf7	22	33	41	28	35	31	21	38	43	22	22	34	18	38	57	92	31	27	28	31	14	20	26	33
ENSMUSG00000000787.12_Ddx3x	604	752	1049	1280	785	871	674	766	1190	1108	784	1384	1032	1112	1778	2081	901	1054	1032	627	573	831	1089	1136
ENSMUSG00000000791.9_Il12rb1	2	4	3	2	1	3	0	3	3	0	0	1	4	5	6	12	2	2	4	1	1	4	1	3
ENSMUSG00000000792.2_Slc5a5	0	0	0	0	0	0	0	0	0	0	0	0	0	0	0	0	0	0	0	0	0	0	0	0
ENSMUSG00000000794.9_Kcnn3	0	0	0	0	0	2	0	1	0	0	0	1	1	0	0	0	0	0	0	0	0	0	0	1
ENSMUSG00000000804.14_Usp32	107	113	155	206	176	200	129	133	197	170	200	247	210	179	274	315	203	184	190	148	118	146	279	260
ENSMUSG00000000805.18_Car4	0	0	1	0	0	0	0	0	0	0	0	0	0	0	0	0	0	0	0	1	0	0	0	0
ENSMUSG00000000811.13_Txnrd3	34	34	63	26	23	36	36	24	60	27	23	57	47	30	82	49	28	42	41	28	39	38	35	47
ENSMUSG00000000817.10_Fasl	0	0	1	2	1	1	0	0	0	1	0	0	0	0	1	0	0	1	0	1	0	1	0	2
ENSMUSG00000000823.16_Zfp512b	107	273	310	154	90	274	168	154	274	155	90	301	221	195	364	417	135	260	270	124	153	127	121	187
ENSMUSG00000000826.16_Dnajc5	217	342	276	365	252	267	201	307	346	275	265	376	281	422	402	599	285	294	317	241	178	216	304	301
ENSMUSG00000000827.18_Tpd52l2	98	133	134	128	124	128	79	128	125	82	113	140	126	141	175	234	108	99	98	112	95	60	133	117
ENSMUSG00000000838.17_Fmr1	64	125	122	143	101	103	51	102	146	95	108	170	118	145	164	173	123	71	108	86	90	59	142	150
ENSMUSG00000000861.15_Bcl11a	0	0	3	0	0	2	0	1	0	1	0	3	1	1	0	1	0	0	3	0	1	3	0	1
ENSMUSG00000000869.12_Il4	0	0	0	0	0	0	0	0	0	0	0	0	0	0	1	0	1	0	0	0	0	0	0	0
ENSMUSG00000000876.11_Pxmp4	409	513	461	600	561	747	674	350	389	330	685	694	708	411	720	1003	599	797	345	293	237	389	508	652
ENSMUSG00000000881.12_Dlg3	84	126	84	89	111	74	96	112	101	93	124	168	118	114	168	150	151	156	165	72	77	46	182	164
ENSMUSG00000000884.16_Gnb1l	3	10	11	8	3	5	3	9	7	3	4	5	9	3	9	9	5	5	7	7	2	6	4	6
ENSMUSG00000000889.8_Dbh	0	0	0	0	0	0	0	0	0	0	0	0	0	0	0	0	0	0	0	0	0	0	0	0
ENSMUSG00000000901.16_Mmp11	3	4	1	5	1	9	2	5	2	2	3	9	7	3	3	11	3	10	4	3	2	2	4	3
ENSMUSG00000000902.13_Smarcb1	39	148	117	103	91	62	52	92	102	48	54	62	70	111	146	129	82	60	70	75	74	58	86	65
ENSMUSG00000000903.3_Vpreb3	1	4	0	4	1	0	0	0	1	1	1	3	1	3	1	2	1	3	1	0	0	3	1	0
ENSMUSG00000000915.15_Hip1r	105	152	83	154	136	195	89	95	82	173	160	96	106	158	129	299	151	94	96	65	52	162	214	104
ENSMUSG00000000916.15_Nsun5	27	60	47	36	38	42	22	27	44	16	31	43	38	45	64	75	36	38	40	37	21	16	30	36
ENSMUSG00000000934.8_Top1mt	80	133	149	131	82	89	76	71	127	92	84	94	105	111	186	168	115	89	118	77	146	85	109	83
ENSMUSG00000000938.11_Hoxa10	0	0	0	0	0	0	0	0	0	0	0	0	0	0	0	0	0	0	0	0	0	0	0	0
ENSMUSG00000000942.10_Hoxa4	1	3	0	1	3	7	2	2	1	1	3	0	2	3	1	3	0	0	4	2	2	1	4	2
ENSMUSG00000000948.16_Gm38393	19	34	41	27	29	49	13	26	48	22	27	33	27	42	55	31	30	21	33	19	12	32	27	17
ENSMUSG00000000957.9_Mmp14	215	463	331	349	201	320	291	308	330	166	196	327	338	369	402	539	309	281	268	241	145	166	227	257
ENSMUSG00000000958.9_Slc7a7	5	23	19	16	12	17	7	7	4	7	13	15	17	15	20	29	9	5	16	10	6	11	6	5
ENSMUSG00000000959.6_Oxa1l	198	268	217	222	146	197	167	196	209	136	145	226	229	205	295	278	176	188	237	156	138	120	205	204
ENSMUSG00000000976.13_Heatr6	57	108	87	101	76	93	57	91	85	82	85	79	86	95	132	169	76	61	85	61	47	72	111	58
ENSMUSG00000000982.5_Ccl3	0	1	1	1	0	3	1	0	1	0	1	0	1	0	0	0	1	0	3	0	0	1	2	0
ENSMUSG00000000983.13_Wfdc18	0	2	0	1	0	1	0	1	1	0	1	0	1	0	0	1	2	0	1	0	0	0	0	0
ENSMUSG00000001014.6_Icam4	4	12	8	1	2	0	2	3	2	5	0	1	7	5	3	7	1	2	2	2	1	1	2	3
ENSMUSG00000001016.12_Ilf2	51	102	84	92	56	85	53	63	64	54	61	62	60	69	123	114	83	61	85	47	68	56	97	75
ENSMUSG00000001017.15_Chtop	133	235	180	235	175	127	112	198	245	139	154	215	190	216	274	320	222	166	182	140	153	141	222	237
ENSMUSG00000001018.15_Snapin	58	82	66	57	42	71	52	64	88	20	49	90	79	75	106	84	62	61	101	62	64	40	62	84
ENSMUSG00000001020.8_S100a4	0	1	2	1	0	8	0	0	3	1	0	1	1	0	2	4	1	1	1	3	7	2	2	1
ENSMUSG00000001021.12_S100a3	0	0	0	0	0	0	0	0	0	0	0	0	0	0	0	0	0	0	0	0	0	0	0	0
ENSMUSG00000001023.10_S100a5	0	0	0	0	0	0	0	0	0	0	0	0	0	0	0	0	0	0	0	0	0	0	0	0
ENSMUSG00000001025.8_S100a6	2	5	5	5	4	17	7	7	3	9	2	6	3	4	10	6	3	5	6	3	12	4	5	5
ENSMUSG00000001027.7_Scn4a	0	1	0	0	0	0	0	0	0	0	0	1	0	1	0	0	0	0	2	0	1	0	0	0
ENSMUSG00000001029.15_Icam2	4	7	8	10	4	6	3	7	7	5	14	7	7	5	13	17	10	3	9	3	12	12	5	5
ENSMUSG00000001034.17_Mapk7	9	24	12	16	8	33	18	14	15	13	6	26	14	19	22	29	17	20	12	21	7	11	6	8
ENSMUSG00000001036.17_Epn2	40	64	69	75	48	90	42	52	54	42	42	67	55	55	104	133	48	51	56	37	43	31	38	66
ENSMUSG00000001039.12_B9d1	0	2	1	0	1	3	3	0	1	0	2	1	1	0	2	2	0	0	1	0	0	0	2	1
ENSMUSG00000001052.15_Sec24b	114	129	109	171	154	210	107	134	125	198	140	173	140	191	191	287	145	185	172	98	75	99	178	180
ENSMUSG00000001053.15_N4bp3	11	25	15	18	15	10	7	14	9	8	17	7	11	15	28	37	22	13	9	6	7	7	24	7
ENSMUSG00000001054.9_Rmnd5b	23	99	67	53	32	50	40	53	55	32	27	38	33	64	85	84	40	33	54	27	39	30	42	33
ENSMUSG00000001056.3_Nhp2	46	109	62	54	57	81	39	56	72	52	39	47	50	61	107	98	44	31	34	44	70	37	40	25
ENSMUSG00000001062.18_Vps9d1	76	121	136	118	75	64	53	102	124	97	60	95	97	105	179	211	84	120	99	75	67	59	81	78
ENSMUSG00000001065.15_Zfp276	65	147	141	149	64	52	57	83	89	55	75	77	109	83	172	236	112	72	81	62	92	63	99	65
ENSMUSG00000001076.6_C1ql4	1	0	2	1	0	0	1	1	1	0	0	2	0	0	3	1	0	2	0	1	0	1	0	0
ENSMUSG00000001082.12_Mfsd10	15	26	14	19	6	38	10	14	12	25	10	14	17	16	21	42	11	23	21	8	11	8	15	14
ENSMUSG00000001089.14_Luzp1	72	143	114	150	127	159	85	119	113	148	114	171	137	144	211	260	157	107	133	103	72	115	173	141
ENSMUSG00000001095.5_Slc13a2	5	6	9	12	6	0	8	5	6	8	6	5	3	3	6	5	15	13	9	2	2	2	10	11
ENSMUSG00000001098.15_Kctd10	39	87	60	77	54	86	34	60	63	44	49	81	76	57	77	106	55	52	58	52	29	42	55	54
ENSMUSG00000001100.10_Poldip2	317	516	469	454	305	451	252	383	521	357	284	370	431	433	649	745	378	339	404	331	295	286	336	277
ENSMUSG00000001103.7_Sebox	0	9	4	9	2	4	5	5	6	10	1	3	0	3	3	8	1	1	2	1	0	5	3	2
ENSMUSG00000001105.15_Ift20	109	148	157	110	102	73	75	77	123	162	68	126	166	146	194	211	97	95	105	105	143	82	110	128
ENSMUSG00000001119.7_Col6a1	35	54	52	69	46	249	42	48	59	40	44	51	61	74	92	115	48	45	62	34	34	35	48	54
ENSMUSG00000001120.15_Pcbp3	3	7	7	4	3	27	3	11	4	4	3	9	11	6	8	16	4	8	4	3	7	11	4	3
ENSMUSG00000001123.15_Lgals9	1493	2678	2674	3200	2489	2018	1732	2190	2976	2054	2157	2254	2463	2274	3625	4285	2801	2212	2294	1427	1125	1824	2697	2002
ENSMUSG00000001127.12_Araf	274	392	348	349	297	279	263	302	334	224	244	320	366	366	515	541	335	258	362	222	216	214	299	204
ENSMUSG00000001128.7_Cfp	39	67	36	64	42	45	36	33	50	47	53	60	27	43	48	98	37	34	126	34	37	46	60	39
ENSMUSG00000001131.11_Timp1	1	3	1	0	2	4	0	0	1	2	0	0	1	1	0	2	0	1	0	0	0	1	0	0
ENSMUSG00000001134.9_Uxt	37	56	63	59	30	49	20	37	44	31	43	42	48	38	79	65	50	33	32	36	57	28	46	30
ENSMUSG00000001138.13_Cnnm3	74	94	50	87	91	86	94	73	63	66	90	108	95	87	88	125	92	83	72	32	43	32	93	98
ENSMUSG00000001143.13_Lman2l	86	112	70	72	108	87	65	113	79	96	114	106	147	112	113	181	105	126	98	72	46	62	110	124
ENSMUSG00000001150.7_Mcm3ap	59	149	118	144	139	142	70	130	117	105	128	140	122	202	186	247	129	105	120	118	48	91	146	120
ENSMUSG00000001151.10_Pcnt	57	75	88	62	71	143	65	71	115	67	106	158	97	78	158	172	95	113	109	55	64	43	120	112
ENSMUSG00000001155.13_Ftcd	1473	1726	1904	2066	1512	1326	1055	1362	1755	1129	1372	1411	1533	1668	2433	2821	1663	1372	1992	837	1310	961	1540	1366
ENSMUSG00000001156.9_Mxd1	35	34	6	34	28	24	29	22	14	52	24	27	42	35	20	79	37	36	40	16	17	19	41	40
ENSMUSG00000001157.13_Gmcl1	41	58	39	39	34	32	37	47	44	38	35	63	64	47	50	61	40	37	52	40	24	33	49	39
ENSMUSG00000001158.13_Snrnp27	56	76	58	53	49	50	32	38	44	38	47	57	93	51	76	77	49	29	51	36	58	33	72	49
ENSMUSG00000001166.17_Oas1c	5	15	6	6	5	4	2	8	8	0	3	8	1	5	8	8	3	5	4	5	7	5	3	4
ENSMUSG00000001168.16_Oas1h	0	0	0	0	0	0	0	0	0	0	0	0	0	0	0	0	0	0	0	0	0	0	0	0
ENSMUSG00000001173.15_Ocrl	35	64	47	64	37	64	27	57	52	22	45	37	51	68	92	55	29	42	44	30	42	15	31	32
ENSMUSG00000001175.14_Calm1	524	824	752	973	707	556	385	637	833	688	683	785	612	965	1260	1345	760	482	683	504	644	654	1017	689
ENSMUSG00000001211.15_Agpat3	1160	1392	1159	1311	1303	1199	1092	1126	1304	1099	1325	1370	1400	1282	1765	2704	1566	1309	1205	874	563	690	1329	1199
ENSMUSG00000001225.12_Slc26a3	0	0	0	0	0	0	0	0	0	0	0	1	0	0	0	0	0	0	0	0	0	0	1	0
ENSMUSG00000001227.11_Sema6b	15	33	19	19	12	28	16	16	23	21	15	22	19	19	31	55	22	27	25	15	6	13	13	18
ENSMUSG00000001228.14_Uhrf1	0	1	3	1	0	36	0	1	1	0	3	1	1	2	1	2	2	1	3	0	1	6	2	0
ENSMUSG00000001229.7_Dpp9	169	443	335	427	431	303	304	340	424	269	486	358	306	380	492	594	471	401	317	249	126	204	423	380
ENSMUSG00000001240.13_Ramp2	295	397	412	380	254	276	298	298	371	296	249	276	354	317	583	594	309	248	292	231	296	267	337	275
ENSMUSG00000001247.16_Lsr	657	1117	1308	1155	659	581	538	758	1280	932	623	1219	817	995	1682	1816	829	951	691	738	685	595	657	732
ENSMUSG00000001248.15_Gramd1a	47	65	51	84	37	65	50	52	61	85	52	68	56	63	81	113	73	73	78	52	75	58	68	58
ENSMUSG00000001249.14_Hpn	1619	1500	1554	1562	1338	1268	1462	1120	1614	1346	1204	1599	1730	1489	2138	2651	1658	1684	1728	944	835	866	1354	1262
ENSMUSG00000001260.10_Gabrg1	0	1	0	0	0	0	0	0	0	0	1	1	0	0	0	0	0	0	0	0	0	0	0	0
ENSMUSG00000001270.9_Ckb	5	17	12	9	10	34	10	11	16	8	4	10	10	23	15	20	6	5	14	7	8	5	12	9
ENSMUSG00000001280.12_Sp1	164	279	247	278	272	290	163	268	302	241	294	341	244	330	366	425	325	274	246	202	119	132	331	329
ENSMUSG00000001281.9_Itgb7	3	6	4	11	4	10	2	8	11	1	5	7	6	7	7	2	3	12	6	5	6	3	4	4
ENSMUSG00000001285.12_Myg1	58	95	84	71	52	67	49	85	94	59	46	79	114	72	106	116	65	44	85	55	57	53	49	61
ENSMUSG00000001288.14_Rarg	24	40	41	43	25	57	34	40	31	27	24	38	38	37	61	75	40	35	17	30	27	36	30	24
ENSMUSG00000001289.12_Pfdn5	260	363	345	294	240	256	179	241	335	245	211	324	311	277	432	494	281	265	246	195	320	225	251	292
ENSMUSG00000001300.16_Efnb2	19	15	5	17	20	31	21	11	15	15	19	21	22	19	17	31	25	14	16	7	8	10	17	27
ENSMUSG00000001305.5_Rrp15	20	53	41	42	22	21	33	46	47	25	27	62	43	41	71	91	21	27	28	40	38	29	37	40
ENSMUSG00000001313.12_Rnd2	133	221	264	159	105	68	107	102	227	253	75	207	150	109	214	348	133	135	73	82	181	65	106	93
ENSMUSG00000001323.17_Srr	431	692	532	577	527	399	419	602	711	592	535	609	713	724	1107	1234	627	404	621	480	412	507	788	571
ENSMUSG00000001333.9_Sync	0	0	0	0	0	0	0	0	0	0	0	0	0	1	0	1	0	0	0	0	0	0	0	1
ENSMUSG00000001334.9_Fndc5	0	2	0	1	1	3	2	4	3	1	4	0	0	0	2	1	1	0	3	5	1	0	0	1
ENSMUSG00000001348.15_Acp5	341	488	420	352	286	365	270	331	384	345	272	364	396	375	586	786	415	320	427	295	255	230	315	290
ENSMUSG00000001349.5_Cnn1	0	0	0	1	0	1	1	0	1	1	0	0	0	0	1	1	0	0	0	0	0	1	0	0
ENSMUSG00000001366.14_Fbxo9	270	223	193	273	230	216	197	174	246	216	235	334	327	222	365	456	290	318	300	178	181	150	293	345
ENSMUSG00000001376.17_Vps50	43	59	66	51	47	34	32	51	61	19	47	69	48	58	60	81	41	40	58	32	49	29	54	57
ENSMUSG00000001380.6_Hars	129	205	199	170	119	131	116	171	218	125	111	191	191	182	301	305	125	116	114	124	126	122	175	176
ENSMUSG00000001383.8_Zmat2	132	226	197	132	102	128	104	157	188	108	97	205	219	140	278	201	134	100	139	107	168	107	146	179
ENSMUSG00000001403.13_Ube2c	0	0	0	0	1	72	1	0	1	0	0	1	0	3	2	1	0	1	4	1	0	2	0	0
ENSMUSG00000001415.10_Smg5	116	250	279	226	123	194	133	182	268	140	115	160	163	239	314	419	163	151	175	187	135	148	148	103
ENSMUSG00000001416.13_Cct3	170	503	461	371	291	364	136	325	458	244	306	306	280	442	628	524	316	226	244	273	248	218	333	267
ENSMUSG00000001418.13_Glmp	238	293	310	275	175	279	176	229	253	194	203	279	293	268	383	489	294	247	253	182	134	151	244	238
ENSMUSG00000001419.17_Mef2d	218	197	299	355	256	411	357	146	319	416	254	320	371	219	448	653	256	341	213	135	150	171	228	216
ENSMUSG00000001420.13_Tmem79	18	8	3	12	12	9	8	5	9	4	15	14	10	6	12	35	13	12	11	8	3	6	11	7
ENSMUSG00000001424.14_Snd1	308	517	624	702	584	613	225	506	774	483	527	684	431	669	971	1168	579	510	496	386	338	448	746	484
ENSMUSG00000001435.15_Col18a1	4983	4868	5126	6239	5367	3979	4632	4855	5950	4363	5415	5783	6159	6601	8254	8739	6812	6509	6820	2937	2010	3573	6372	5936
ENSMUSG00000001436.15_Slc19a1	36	20	28	49	33	33	16	13	25	43	16	27	26	21	43	101	24	27	25	14	11	18	35	31
ENSMUSG00000001440.5_Kpnb1	334	874	778	857	603	713	385	681	949	568	571	625	540	918	1129	1117	644	546	554	576	456	553	782	642
ENSMUSG00000001441.13_Npepps	108	129	167	172	174	136	105	138	179	168	144	175	156	194	218	291	150	169	169	153	116	119	205	228
ENSMUSG00000001444.2_Tbx21	0	2	2	1	2	0	2	0	1	0	2	4	1	3	0	2	0	0	3	0	2	2	1	1
ENSMUSG00000001445.10_Mrpl10	148	231	224	213	122	154	105	171	220	136	147	165	182	232	290	295	185	143	180	148	160	148	192	184
ENSMUSG00000001467.5_Cyp51	471	612	863	1042	606	891	200	527	769	879	547	858	382	671	2043	1595	947	607	376	457	670	924	901	576
ENSMUSG00000001472.17_Tcf25	699	942	788	838	621	788	515	685	886	703	650	845	885	878	1188	1514	745	716	849	575	608	544	802	749
ENSMUSG00000001473.6_Tubb6	7	47	32	20	13	96	4	19	46	14	8	18	8	25	37	55	19	18	10	22	15	14	17	8
ENSMUSG00000001482.15_Def8	162	329	256	207	187	190	151	225	273	61	185	179	246	244	294	159	181	153	184	141	108	110	178	162
ENSMUSG00000001493.9_Meox1	0	2	3	0	1	11	0	2	3	0	0	0	0	1	1	2	1	1	1	0	0	1	2	0
ENSMUSG00000001494.6_Sost	0	0	0	0	0	0	0	0	0	0	0	0	0	1	0	0	0	0	1	0	0	0	0	0
ENSMUSG00000001496.15_Nkx2-1	0	0	0	0	0	0	0	0	0	0	0	0	0	0	0	0	0	0	0	0	0	0	0	0
ENSMUSG00000001497.18_Pax9	1	0	0	0	0	0	0	0	0	0	0	0	1	0	0	0	0	0	0	0	0	0	0	0
ENSMUSG00000001504.10_Irx2	0	0	0	0	0	0	0	0	0	0	0	0	0	0	0	0	0	0	0	0	0	0	0	0
ENSMUSG00000001506.10_Col1a1	21	38	20	28	13	428	23	41	40	14	19	22	20	81	39	52	38	28	38	20	18	25	39	16
ENSMUSG00000001507.16_Itga3	40	76	61	50	51	89	37	65	63	41	66	68	56	68	71	107	63	75	44	33	21	29	74	50
ENSMUSG00000001508.15_Sgca	0	0	0	0	0	0	0	0	0	0	0	0	0	0	0	0	0	0	0	0	0	1	0	0
ENSMUSG00000001510.8_Dlx3	0	0	0	0	0	0	0	0	0	0	0	0	0	0	0	0	1	0	0	0	0	0	0	0
ENSMUSG00000001517.14_Foxm1	0	1	0	0	0	72	1	1	2	3	1	1	1	2	1	3	4	3	3	1	0	4	2	0
ENSMUSG00000001518.12_Itfg2	27	60	67	46	28	46	24	42	69	37	23	28	35	49	63	91	39	54	51	38	36	30	35	34
ENSMUSG00000001520.12_Nrip2	1	0	0	0	0	3	0	1	0	0	0	1	0	0	0	3	0	0	0	0	0	1	0	0
ENSMUSG00000001521.12_Tulp3	3	12	4	5	6	19	4	7	9	14	3	3	7	6	21	11	4	2	2	4	4	5	8	5
ENSMUSG00000001524.14_Gtf2h4	39	79	61	36	32	30	23	37	59	33	26	37	47	41	63	60	35	38	36	28	18	24	29	40
ENSMUSG00000001525.10_Tubb5	224	468	348	335	301	583	180	375	345	312	246	352	238	471	563	649	298	282	316	256	227	252	317	244
ENSMUSG00000001542.7_Ell2	316	244	292	676	396	356	366	259	301	769	392	443	555	372	514	871	441	305	402	171	198	413	560	496
ENSMUSG00000001552.14_Jup	247	429	321	233	324	431	230	336	355	200	297	307	304	356	441	591	367	383	247	268	118	119	279	268
ENSMUSG00000001555.10_Fkbp10	4	1	6	8	3	21	6	4	9	2	2	7	9	6	5	10	4	10	6	2	5	3	4	4
ENSMUSG00000001558.5_Klhl10	1	0	0	0	0	0	0	0	0	1	0	0	0	0	0	0	0	0	0	0	0	0	0	0
ENSMUSG00000001566.9_Mnx1	0	0	0	0	0	0	0	0	0	0	0	0	0	0	0	0	0	0	0	0	0	0	0	0
ENSMUSG00000001569.10_Nom1	82	108	119	123	81	120	67	79	120	74	95	168	135	122	171	216	109	135	122	79	77	69	120	127
ENSMUSG00000001576.14_Ergic1	291	514	586	583	370	248	268	401	610	453	353	427	429	499	763	970	445	292	382	278	266	331	430	345
ENSMUSG00000001583.13_Tnk1	0	0	0	0	0	3	0	0	0	0	0	0	0	0	1	1	0	0	0	0	0	0	1	0
ENSMUSG00000001588.12_Acap1	7	12	17	12	12	17	11	12	10	7	13	19	10	8	21	25	13	6	14	7	15	13	14	14
ENSMUSG00000001604.14_Tcea3	318	537	452	378	231	283	248	381	455	388	194	408	393	440	719	745	315	299	338	370	362	303	363	417
ENSMUSG00000001622.15_Csn3	0	0	0	0	0	1	0	0	0	0	0	0	0	0	0	0	0	0	0	0	0	0	0	0
ENSMUSG00000001627.12_Ifrd1	37	96	121	143	34	99	45	54	76	65	40	98	47	59	140	150	56	93	73	49	70	78	90	98
ENSMUSG00000001630.13_Stk38l	41	91	163	189	92	50	36	87	198	122	71	115	66	126	259	297	119	74	76	94	121	94	141	59
ENSMUSG00000001632.16_Brpf1	48	102	83	100	48	82	61	66	90	89	58	102	78	65	129	232	77	99	83	50	60	73	70	78
ENSMUSG00000001642.18_Akr1b3	13	11	16	16	16	38	5	11	20	5	17	18	8	13	20	30	14	15	21	7	13	9	22	13
ENSMUSG00000001655.6_Hoxc13	0	0	0	0	0	0	0	0	0	0	0	0	0	0	0	0	0	0	0	0	0	0	0	0
ENSMUSG00000001656.3_Hoxc11	0	0	0	0	0	0	0	0	0	0	0	0	0	0	0	0	0	0	0	0	0	0	0	0
ENSMUSG00000001657.7_Hoxc8	0	0	0	0	0	0	0	0	0	0	0	0	0	0	1	0	0	0	0	0	0	0	0	0
ENSMUSG00000001661.5_Hoxc6	0	0	0	1	0	0	0	0	0	0	0	0	0	0	0	0	0	0	0	0	0	0	0	0
ENSMUSG00000001663.10_Gstt1	1161	1215	1179	1494	1186	779	919	865	1278	1172	971	1200	1087	1145	1651	2003	1181	1107	1134	625	750	690	1033	961
ENSMUSG00000001665.11_Gstt3	548	530	687	846	589	228	310	411	667	470	421	442	542	567	745	750	607	460	425	256	362	189	487	479
ENSMUSG00000001666.8_Ddt	801	922	892	848	661	790	574	625	795	877	694	781	816	765	1069	1390	950	642	755	599	609	535	796	704
ENSMUSG00000001670.13_Tat	9558	3829	5298	21337	9042	8821	6511	2867	5972	22864	7825	6139	11339	4980	8181	22060	7364	6249	3593	2685	4409	7249	7647	5656
ENSMUSG00000001672.14_Marveld3	4	18	5	6	4	38	1	5	3	14	4	25	12	4	2	18	7	6	1	10	5	2	6	4
ENSMUSG00000001674.11_Ddx18	27	61	47	67	52	48	37	53	62	36	46	49	58	71	65	84	40	35	33	50	30	44	35	45
ENSMUSG00000001687.15_Ubl3	222	246	261	285	215	319	212	259	309	308	271	382	320	278	410	660	324	267	300	255	202	182	323	344
ENSMUSG00000001700.9_Gramd3	134	161	204	236	151	144	67	177	271	131	165	239	154	193	339	269	186	163	194	178	165	139	228	136
ENSMUSG00000001707.7_Eef1e1	14	39	28	25	22	15	11	22	24	16	19	23	30	32	40	33	13	26	10	26	13	34	28	34
ENSMUSG00000001729.14_Akt1	197	311	274	239	187	254	208	230	282	201	196	313	237	314	439	484	213	220	255	230	151	152	221	296
ENSMUSG00000001739.14_Cldn15	1	9	1	2	0	10	4	10	5	7	3	3	1	4	8	6	5	6	4	3	2	3	6	2
ENSMUSG00000001741.12_Il16	8	14	5	12	11	16	7	12	14	19	11	7	9	17	21	13	19	13	15	10	14	15	19	12
ENSMUSG00000001750.15_Tcirg1	154	301	302	211	126	190	115	170	247	131	110	211	229	197	318	408	123	188	224	153	168	120	122	136
ENSMUSG00000001751.9_Naglu	81	122	134	144	91	91	86	90	98	103	90	86	111	109	164	210	96	90	136	49	55	67	84	65
ENSMUSG00000001755.12_Coasy	393	535	544	543	406	406	273	344	589	304	349	427	481	441	797	795	460	400	529	367	311	297	391	392
ENSMUSG00000001761.7_Smo	13	20	14	33	19	33	18	25	27	10	16	23	20	34	38	34	22	24	25	9	11	16	21	14
ENSMUSG00000001763.14_Tspan33	15	35	13	20	24	33	26	24	22	15	31	22	34	28	32	32	29	28	39	17	8	23	43	31
ENSMUSG00000001767.5_Crnkl1	27	71	45	97	55	49	26	43	67	48	65	59	40	75	99	98	54	35	45	38	36	49	93	41
ENSMUSG00000001768.15_Rin2	39	71	41	50	61	103	44	56	65	23	81	105	78	50	62	121	73	81	93	40	40	41	81	92
ENSMUSG00000001773.14_Folh1	0	0	0	0	0	0	0	0	0	0	0	0	0	0	0	0	1	1	0	0	0	0	0	0
ENSMUSG00000001774.8_Chordc1	114	336	151	235	205	95	59	241	144	195	248	96	126	327	176	319	243	61	90	268	108	142	303	116
ENSMUSG00000001783.3_Rtcb	201	271	323	286	167	232	152	255	380	193	192	288	258	278	453	385	212	201	271	183	188	163	247	243
ENSMUSG00000001785.13_Pwp1	31	124	81	91	50	64	29	86	72	46	61	78	73	86	99	145	41	56	66	55	37	50	56	66
ENSMUSG00000001786.14_Fbxo7	67	85	61	83	67	60	59	68	75	65	55	87	59	80	100	107	61	73	83	67	48	44	59	81
ENSMUSG00000001794.13_Capns1	429	466	459	501	415	609	373	360	483	387	379	437	407	447	609	753	461	346	453	312	264	296	442	339
ENSMUSG00000001802.16_Lrp3	80	125	81	67	83	69	72	123	87	80	63	97	98	144	135	171	96	127	104	83	36	50	66	99
ENSMUSG00000001804.9_Dsg4	0	0	0	0	0	0	0	0	0	0	0	0	0	0	0	2	0	0	0	0	0	0	0	0
ENSMUSG00000001815.15_Evx2	0	0	0	0	0	0	0	0	0	0	0	0	0	0	0	0	0	0	0	0	0	0	0	0
ENSMUSG00000001819.4_Hoxd13	0	0	0	0	0	0	0	0	0	0	0	0	0	0	0	0	0	0	0	0	0	0	0	0
ENSMUSG00000001823.5_Hoxd12	0	0	0	0	0	0	0	0	0	0	0	0	0	0	0	0	0	0	0	0	0	0	0	0
ENSMUSG00000001827.12_Folr1	0	0	0	0	0	0	0	0	0	0	1	0	0	0	0	0	0	0	0	0	0	1	0	0
ENSMUSG00000001829.17_Clpb	127	211	194	194	152	194	95	146	166	153	130	163	163	187	243	387	139	128	130	139	116	106	168	167
ENSMUSG00000001833.17_Sept7	158	246	235	247	196	196	121	186	256	180	212	290	200	265	383	413	224	166	220	183	180	187	356	272
ENSMUSG00000001844.10_Zdhhc4	80	108	112	106	67	96	56	71	116	70	70	73	113	100	146	167	81	64	74	54	62	57	74	54
ENSMUSG00000001847.14_Rac1	484	638	623	635	438	565	401	471	671	531	452	662	623	594	878	960	539	515	576	403	357	384	589	631
ENSMUSG00000001855.15_Nup214	72	150	130	105	100	131	99	136	143	89	96	123	91	140	195	243	94	120	127	89	42	84	121	87
ENSMUSG00000001864.13_Aif1l	0	0	1	0	0	5	1	0	0	1	0	2	1	0	2	1	2	1	0	1	0	1	0	0
ENSMUSG00000001865.2_Cpa3	0	0	0	0	0	0	0	1	0	1	0	0	0	0	0	1	0	0	0	0	0	0	0	0
ENSMUSG00000001870.15_Ltbp1	16	25	14	37	20	89	14	24	24	18	16	33	22	24	36	47	24	25	22	8	11	13	22	23
ENSMUSG00000001891.16_Ugp2	1920	2118	2191	2115	2308	989	1207	2124	2649	1814	2002	2253	2520	2354	4098	3288	2220	1958	2907	1432	1705	1118	3087	3344
ENSMUSG00000001901.15_Kcnh6	0	0	0	0	1	0	0	0	0	0	0	0	0	0	0	0	0	0	0	0	0	0	0	0
ENSMUSG00000001909.15_Trmt1	130	144	149	116	101	152	109	104	129	104	88	161	140	112	170	188	114	133	147	91	87	83	131	102
ENSMUSG00000001910.4_Nacc1	116	236	190	180	139	186	112	182	214	107	142	174	147	237	245	310	158	152	158	173	70	133	154	131
ENSMUSG00000001911.16_Nfix	678	757	860	701	558	507	755	701	918	802	559	797	838	932	1404	1243	669	785	1004	562	376	613	732	688
ENSMUSG00000001918.17_Slc1a5	9	32	19	23	11	31	0	15	25	27	8	22	10	18	27	33	14	25	9	16	17	6	8	20
ENSMUSG00000001924.15_Uba1	671	1239	1255	1374	1029	941	757	999	1436	1294	987	1170	1071	1252	1772	2552	1142	929	1055	817	490	933	1231	983
ENSMUSG00000001930.17_Vwf	34	34	46	41	38	67	34	36	42	30	49	45	42	44	58	76	42	32	46	12	23	35	47	35
ENSMUSG00000001942.8_Siae	184	198	208	211	169	226	154	192	195	172	194	228	221	227	287	300	196	170	282	155	93	133	239	250
ENSMUSG00000001943.8_Vsig2	5	8	0	6	4	4	1	2	5	6	6	5	4	8	12	5	9	8	5	2	0	3	5	4
ENSMUSG00000001946.14_Esam	39	30	40	45	32	47	20	30	37	31	25	37	39	32	58	63	35	37	35	26	36	31	35	43
ENSMUSG00000001948.10_Spa17	2	4	1	2	4	10	2	4	0	2	1	6	4	3	3	5	3	1	4	2	0	2	5	2
ENSMUSG00000001962.8_Fam50a	78	106	76	77	57	67	62	83	86	75	56	97	86	109	120	152	65	59	54	62	75	63	87	97
ENSMUSG00000001964.14_Emd	48	102	76	91	68	79	49	56	83	78	56	80	103	88	99	169	73	57	79	61	38	65	89	73
ENSMUSG00000001983.7_Taco1	38	120	119	92	78	58	48	98	125	38	90	82	76	104	130	106	77	61	72	71	44	55	103	76
ENSMUSG00000001985.9_Grik3	0	0	0	0	0	0	0	0	1	0	0	0	0	0	0	0	0	0	0	0	0	0	0	0
ENSMUSG00000001986.16_Gria3	8	8	5	4	6	13	5	8	10	5	5	8	5	10	14	18	6	3	11	0	5	11	22	5
ENSMUSG00000001988.9_Npas1	0	0	0	0	0	0	0	0	0	0	0	0	0	0	0	0	0	0	0	0	0	0	0	0
ENSMUSG00000001995.9_Sipa1l2	18	77	15	27	46	44	26	43	18	16	32	40	32	60	31	43	34	25	35	33	16	16	42	23
ENSMUSG00000001998.15_Ap4e1	14	38	30	30	30	36	11	33	32	16	34	68	41	44	36	50	31	28	33	16	18	28	42	33
ENSMUSG00000001999.15_Blvra	41	43	54	35	30	25	28	35	37	28	36	31	43	45	62	66	33	20	34	39	42	26	36	43
ENSMUSG00000002006.12_Pdzd4	2	1	2	1	2	2	0	3	3	1	1	2	0	0	3	2	1	2	2	0	2	2	2	0
ENSMUSG00000002007.5_Srpk3	0	0	0	0	0	3	0	0	1	0	0	0	0	0	0	0	0	0	1	0	0	0	0	0
ENSMUSG00000002010.17_Idh3g	288	382	381	421	298	333	274	286	381	302	327	333	336	339	557	672	391	290	323	239	270	242	360	320
ENSMUSG00000002012.13_Pnck	0	0	0	0	0	3	0	0	0	0	1	1	0	0	0	1	0	0	0	0	2	1	0	0
ENSMUSG00000002014.12_Ssr4	140	197	186	199	165	156	129	142	205	157	133	195	158	191	272	376	175	154	131	133	138	156	195	138
ENSMUSG00000002015.5_Bcap31	373	432	390	401	352	370	247	325	430	338	328	450	439	371	569	625	409	358	347	284	355	260	380	467
ENSMUSG00000002017.9_Fam98a	69	141	93	123	84	80	61	114	121	86	90	83	97	141	163	210	123	61	82	96	70	85	134	94
ENSMUSG00000002020.15_Ltbp2	4	7	0	4	4	61	1	4	6	2	3	6	3	11	6	10	4	12	2	1	0	6	3	4
ENSMUSG00000002028.13_Kmt2a	131	186	144	224	212	229	187	178	171	369	272	218	233	245	218	440	268	182	245	122	144	145	294	200
ENSMUSG00000002031.12_Ift46	108	134	141	86	90	145	102	113	115	85	95	170	151	118	187	184	105	125	148	86	89	73	108	111
ENSMUSG00000002032.17_Tmem25	222	216	96	216	378	57	112	138	135	250	381	107	260	195	156	277	463	103	153	99	137	100	367	138
ENSMUSG00000002033.14_Cd3g	2	5	0	1	1	2	2	2	2	1	3	3	0	2	4	5	2	4	2	0	4	2	1	3
ENSMUSG00000002043.17_Trappc6a	24	24	29	29	13	25	19	22	18	16	22	23	15	18	31	37	25	18	31	21	22	16	23	14
ENSMUSG00000002052.6_Supt6	250	359	313	398	278	345	272	367	344	311	272	396	376	453	533	771	291	279	338	244	153	275	385	325
ENSMUSG00000002055.9_Spag5	1	1	1	0	0	34	1	0	2	1	0	0	0	0	0	2	2	0	4	1	0	4	2	0
ENSMUSG00000002057.4_Foxn1	0	0	0	0	0	0	0	0	0	0	0	0	0	0	0	0	0	0	0	0	0	0	0	0
ENSMUSG00000002058.13_Unc119	26	38	27	11	16	60	29	22	37	21	14	41	28	29	36	38	15	23	41	35	13	34	16	21
ENSMUSG00000002059.18_Rab34	17	22	16	17	12	26	16	18	21	9	15	22	22	30	33	32	15	25	15	15	12	25	24	12
ENSMUSG00000002064.10_Sdf2	91	95	83	77	73	78	79	98	97	85	78	87	112	102	112	182	89	92	98	60	51	79	88	101
ENSMUSG00000002068.16_Ccne1	2	4	3	1	1	8	0	2	0	12	2	1	2	7	2	3	0	0	5	4	2	2	1	1
ENSMUSG00000002076.11_Hsf2bp	3	5	3	1	0	3	1	3	4	0	1	1	1	1	1	3	0	0	1	1	2	2	0	2
ENSMUSG00000002083.13_Bbc3	29	53	26	19	31	70	18	44	48	21	27	20	29	52	44	15	34	33	23	27	16	10	27	24
ENSMUSG00000002100.15_Mybpc3	2	0	0	0	0	1	1	0	0	0	0	0	0	0	0	2	0	0	1	0	1	1	0	1
ENSMUSG00000002102.15_Psmc3	261	451	460	406	290	343	209	337	473	271	312	339	319	359	588	619	347	242	345	321	324	271	435	298
ENSMUSG00000002103.15_Acp2	171	380	328	325	241	255	163	300	373	146	236	277	278	342	492	387	269	193	317	213	194	152	272	243
ENSMUSG00000002104.11_Rapsn	1	0	0	1	0	1	0	0	0	0	0	1	0	0	0	0	0	0	0	0	0	0	0	0
ENSMUSG00000002105.15_Slc39a13	40	61	46	46	23	51	41	43	50	20	30	43	61	46	66	57	37	30	53	30	31	28	47	20
ENSMUSG00000002107.18_Celf2	41	80	53	81	34	48	61	54	68	38	48	76	60	69	105	85	45	44	78	55	39	47	75	42
ENSMUSG00000002108.10_Nr1h3	372	699	518	400	339	339	294	470	543	293	327	373	391	529	711	713	385	354	429	327	297	292	340	334
ENSMUSG00000002109.14_Ddb2	36	37	21	30	41	28	23	25	32	13	32	54	47	27	50	51	30	30	45	38	21	14	35	31
ENSMUSG00000002111.8_Spi1	4	19	15	10	10	34	0	8	23	9	8	18	10	13	23	31	9	7	24	7	19	11	15	10
ENSMUSG00000002129.11_Sf3a1	108	238	139	195	127	130	127	203	179	130	116	126	169	219	254	270	153	104	121	133	97	122	192	113
ENSMUSG00000002147.18_Stat6	175	358	304	275	254	287	217	308	305	170	254	378	269	344	438	405	301	302	375	238	134	203	304	286
ENSMUSG00000002190.13_Clgn	0	0	0	0	0	0	0	0	0	0	0	0	1	0	0	0	0	0	0	0	0	0	0	0
ENSMUSG00000002204.9_Napsa	0	2	3	1	2	5	0	4	2	0	0	1	2	2	2	0	2	0	2	0	0	4	1	0
ENSMUSG00000002205.16_Vrk3	93	126	88	85	90	131	88	95	105	74	95	88	103	111	152	183	107	106	92	70	68	66	114	94
ENSMUSG00000002210.11_Smg9	35	53	68	54	24	37	37	40	57	28	31	45	36	42	56	79	32	34	45	33	27	24	42	40
ENSMUSG00000002221.11_Paxip1	71	96	106	123	86	101	103	96	144	119	78	138	88	112	174	274	137	105	112	88	62	85	102	94
ENSMUSG00000002222.14_Rmnd5a	688	627	859	1052	888	655	523	613	1144	780	957	1197	1040	741	1591	1394	1050	902	920	512	549	592	1222	1000
ENSMUSG00000002227.15_Mov10	110	122	166	124	84	207	129	114	221	74	104	202	131	157	300	206	130	139	215	100	111	100	114	169
ENSMUSG00000002228.7_Ppm1j	2	0	0	1	0	1	0	0	2	0	0	0	0	1	2	1	1	3	1	0	3	0	0	1
ENSMUSG00000002233.13_Rhoc	37	62	37	37	23	173	36	43	44	15	11	57	49	38	62	71	25	55	54	55	28	14	18	33
ENSMUSG00000002240.12_Prr27	0	0	0	0	0	0	0	0	0	0	0	0	0	0	0	0	0	0	0	0	0	0	0	0
ENSMUSG00000002249.19_Tead3	57	88	78	73	40	71	95	74	68	45	45	100	91	89	109	127	76	90	100	61	35	45	62	62
ENSMUSG00000002250.15_Ppard	48	72	53	279	60	62	44	59	49	63	72	57	56	74	117	189	59	65	40	25	22	164	47	40
ENSMUSG00000002257.7_Def6	2	0	1	0	1	1	0	1	3	1	0	2	0	0	2	2	0	2	5	0	5	2	0	1
ENSMUSG00000002265.16_Peg3	42	135	66	51	188	189	94	89	38	79	168	305	166	86	63	175	131	233	60	96	74	30	105	146
ENSMUSG00000002266.17_Zim1	0	0	0	0	1	2	2	0	0	1	0	0	1	0	0	1	2	1	0	3	2	0	3	1
ENSMUSG00000002274.12_Metrn	10	8	15	5	4	8	2	3	12	2	8	11	7	9	12	12	6	13	9	5	6	6	4	4
ENSMUSG00000002279.18_Lmf1	135	136	158	132	135	132	100	130	144	149	129	136	139	159	226	252	165	112	139	74	71	120	152	115
ENSMUSG00000002280.10_Narfl	67	110	86	90	79	82	63	90	98	46	83	81	93	113	127	164	94	66	88	75	57	49	77	75
ENSMUSG00000002289.15_Angptl4	644	122	164	416	482	569	522	47	63	429	538	543	929	55	267	923	354	605	220	45	48	160	403	490
ENSMUSG00000002297.15_Dbf4	11	9	5	16	10	46	1	7	10	13	6	19	21	10	24	34	10	16	10	10	8	18	11	14
ENSMUSG00000002307.15_Daxx	48	76	52	40	49	68	24	59	47	35	36	66	54	59	82	96	61	47	59	40	30	29	61	60
ENSMUSG00000002308.15_Cd320	21	19	17	13	10	22	11	14	13	14	14	13	12	16	22	23	13	12	18	8	12	7	20	13
ENSMUSG00000002319.15_Ipo4	144	282	269	277	150	223	105	221	292	189	150	198	216	226	365	444	179	161	183	145	139	170	192	117
ENSMUSG00000002320.15_Tm9sf1	210	299	248	286	183	215	173	235	319	180	194	240	266	242	390	493	232	225	240	177	130	156	191	162
ENSMUSG00000002324.7_Rec8	9	27	25	12	10	13	14	23	47	7	4	14	23	19	20	32	11	17	42	15	34	14	22	8
ENSMUSG00000002325.14_Irf9	100	276	186	156	110	111	74	199	197	77	96	108	137	216	298	226	116	86	163	195	128	93	142	80
ENSMUSG00000002326.5_Gmpr2	41	74	64	71	40	43	33	46	44	35	39	40	38	62	86	90	48	31	40	40	38	46	44	47
ENSMUSG00000002329.6_Mdp1	42	101	55	57	47	24	36	71	79	31	43	41	58	57	98	102	59	34	47	48	60	36	50	39
ENSMUSG00000002332.15_Dhrs1	462	510	532	540	397	347	276	401	571	378	365	421	521	568	873	816	470	336	466	339	299	410	469	378
ENSMUSG00000002341.8_Ncan	0	0	0	0	0	0	0	0	0	0	0	0	0	0	2	0	0	0	0	0	0	0	0	0
ENSMUSG00000002342.17_Tmem161a	46	71	75	85	43	37	44	54	41	28	39	49	70	59	76	109	53	53	56	30	31	24	47	29
ENSMUSG00000002343.11_Armc6	14	19	13	20	17	14	9	21	11	13	8	8	13	17	20	30	16	10	8	6	7	10	10	5
ENSMUSG00000002345.17_Borcs8	45	33	56	60	45	39	50	29	72	47	32	48	51	59	69	81	50	30	51	22	30	23	58	29
ENSMUSG00000002346.16_Slc25a42	565	344	329	278	533	633	500	319	295	212	594	557	745	359	486	503	694	713	526	242	156	183	490	541
ENSMUSG00000002365.9_Snx9	121	170	190	172	173	115	115	134	165	139	170	190	154	203	279	235	185	155	209	101	75	114	209	174
ENSMUSG00000002372.8_Ranbp3	102	163	141	160	115	119	71	103	150	105	95	127	127	132	199	269	126	115	136	79	86	65	113	110
ENSMUSG00000002379.6_Ndufa11	158	185	172	201	152	178	121	118	164	162	121	132	130	145	252	299	183	126	130	93	140	97	103	105
ENSMUSG00000002384.2_Bmp8b	0	0	0	0	0	13	0	0	1	0	2	1	0	2	0	0	0	1	2	1	1	0	1	0
ENSMUSG00000002393.14_Nr2f6	272	528	401	266	241	292	258	347	370	171	222	312	308	390	470	429	309	333	316	309	209	154	234	264
ENSMUSG00000002395.14_Use1	90	156	131	111	75	107	76	93	133	86	63	109	137	121	179	192	99	93	97	92	133	61	89	78
ENSMUSG00000002396.8_Ocel1	20	45	39	32	17	16	19	19	35	23	24	30	33	31	42	50	37	14	23	21	21	19	26	24
ENSMUSG00000002409.18_Dyrk1b	58	49	67	34	81	97	99	48	54	52	50	82	54	55	85	81	72	95	83	48	32	38	68	65
ENSMUSG00000002413.15_Braf	84	139	112	140	126	120	92	103	138	165	150	212	156	131	188	275	143	130	183	99	85	111	231	162
ENSMUSG00000002416.13_Ndufb2	95	119	112	107	106	96	91	70	108	156	100	97	108	103	165	179	142	87	78	64	97	64	108	92
ENSMUSG00000002428.12_Hltf	40	45	43	66	36	32	26	43	46	50	52	84	56	61	90	97	63	48	74	32	42	49	72	60
ENSMUSG00000002455.14_Prpf6	171	229	183	215	162	260	148	197	187	122	205	274	289	230	309	329	189	231	307	132	127	166	238	250
ENSMUSG00000002458.13_Rgs19	3	12	6	5	7	12	4	2	3	4	2	1	4	3	6	13	4	1	8	0	2	3	7	3
ENSMUSG00000002459.17_Rgs20	0	0	1	0	1	0	0	0	0	0	0	0	0	0	0	0	0	2	0	0	0	0	0	0
ENSMUSG00000002475.15_Abhd3	137	196	199	199	200	156	139	158	224	189	173	210	211	212	272	386	216	168	153	156	140	116	230	242
ENSMUSG00000002477.4_Snrpd1	29	88	30	47	34	28	18	52	51	23	14	42	53	53	64	54	38	27	33	29	45	35	38	41
ENSMUSG00000002486.15_Tchp	15	20	7	21	12	9	8	16	14	9	16	6	11	17	16	17	16	14	17	6	11	11	13	13
ENSMUSG00000002489.15_Tiam1	1	16	16	7	4	17	7	10	16	3	6	10	10	12	18	13	7	8	13	8	8	11	7	10
ENSMUSG00000002496.9_Tsc2	250	349	367	402	306	343	269	287	404	305	274	343	353	359	471	680	332	288	355	244	175	219	334	295
ENSMUSG00000002500.15_Rpl3l	0	1	1	0	0	0	1	0	0	0	1	0	0	1	0	1	0	0	0	0	0	0	1	0
ENSMUSG00000002504.14_Slc9a3r2	73	112	92	90	73	79	64	92	90	78	68	111	82	114	135	197	85	77	89	89	67	75	60	97
ENSMUSG00000002524.15_Puf60	125	302	287	321	207	215	139	192	286	215	188	175	214	234	388	500	214	198	202	188	165	157	211	181
ENSMUSG00000002546.16_Golga2	179	240	226	212	192	238	165	203	237	118	189	285	232	223	298	363	226	278	292	155	106	118	222	220
ENSMUSG00000002550.16_Uck1	81	141	92	115	115	88	92	90	116	35	134	94	100	116	170	107	151	84	94	46	39	78	120	82
ENSMUSG00000002565.16_Scin	0	0	0	0	0	0	0	0	0	0	0	0	0	0	0	0	0	1	0	0	0	0	0	0
ENSMUSG00000002578.17_Ikzf4	2	6	5	5	5	11	14	2	3	0	4	6	6	6	4	6	0	5	31	4	1	16	7	5
ENSMUSG00000002580.7_Mien1	131	184	121	125	126	161	102	100	164	109	101	102	133	124	202	194	137	98	115	95	148	96	163	117
ENSMUSG00000002588.12_Pon1	2940	2906	2878	3786	3548	1545	2553	2821	3303	2808	3153	3288	3654	3550	5105	4558	3818	3211	2822	1967	1895	1911	3492	4167
ENSMUSG00000002602.16_Axl	48	62	62	107	82	235	31	71	86	51	60	98	48	64	118	195	46	83	116	49	56	55	72	77
ENSMUSG00000002603.15_Tgfb1	31	48	51	48	30	90	38	45	45	31	32	48	40	39	86	67	28	45	49	21	37	43	25	32
ENSMUSG00000002608.8_Ccdc97	82	168	127	142	113	99	116	116	118	93	101	90	116	130	184	279	129	110	100	92	59	88	118	100
ENSMUSG00000002617.14_Zfp40	8	22	21	16	7	24	8	14	11	5	8	38	15	22	23	17	12	23	7	13	17	6	14	23
ENSMUSG00000002625.9_Akap8l	84	137	144	135	134	120	76	65	117	151	117	167	110	92	160	287	143	137	156	88	168	71	130	144
ENSMUSG00000002633.4_Shh	2	2	0	2	0	1	0	1	0	0	4	2	1	2	0	1	2	0	0	0	0	1	0	0
ENSMUSG00000002635.11_Pdcd2l	28	39	46	26	20	35	20	21	38	10	21	36	31	24	45	39	28	35	38	19	26	19	17	37
ENSMUSG00000002658.9_Gtf2f1	60	207	122	85	50	69	48	137	94	57	67	74	101	155	152	162	75	58	71	89	86	72	91	67
ENSMUSG00000002660.7_Clpp	119	189	142	116	92	133	79	121	139	103	74	113	136	137	204	201	108	82	103	106	118	74	105	91
ENSMUSG00000002661.14_Alkbh7	19	36	19	19	25	19	21	35	27	13	26	26	18	18	36	25	25	25	20	27	16	11	19	27
ENSMUSG00000002664.2_Pspn	0	0	0	0	0	0	0	0	0	0	0	0	0	0	0	0	0	0	0	0	0	0	0	0
ENSMUSG00000002668.7_Dennd1c	1	12	10	3	5	11	3	4	3	4	8	3	2	10	10	8	8	4	12	2	6	7	11	0
ENSMUSG00000002679.14_Med6	18	34	24	26	35	30	23	24	34	23	22	45	28	31	47	50	23	25	25	33	24	17	34	38
ENSMUSG00000002688.8_Prkd1	1	1	2	0	1	1	4	0	0	1	0	1	1	1	2	5	1	0	2	0	0	2	2	1
ENSMUSG00000002699.13_Lcp2	8	20	8	13	17	32	1	15	18	15	17	15	5	16	13	28	21	10	30	10	13	11	26	9
ENSMUSG00000002718.14_Cse1l	82	188	225	247	170	135	102	170	254	167	192	194	137	230	340	386	175	144	143	103	107	178	229	168
ENSMUSG00000002728.14_Naa20	27	51	26	35	36	25	16	48	24	13	34	40	40	47	37	65	41	20	18	34	38	17	42	49
ENSMUSG00000002731.6_Prkra	82	72	72	38	45	43	48	53	72	45	53	65	56	63	110	66	69	76	77	50	50	36	60	85
ENSMUSG00000002732.14_Fkbp7	10	9	12	12	20	12	4	11	11	10	9	8	17	13	19	19	13	12	11	3	13	9	21	15
ENSMUSG00000002733.8_Plekha3	70	94	97	122	93	84	60	72	117	90	90	131	110	87	167	225	109	88	120	75	74	95	134	93
ENSMUSG00000002741.9_Ykt6	157	252	264	238	185	207	121	197	297	159	151	212	196	268	338	429	204	171	199	171	156	187	180	149
ENSMUSG00000002748.7_Baz1b	235	310	291	390	285	260	176	245	319	366	321	249	363	428	437	708	420	208	299	231	212	280	422	280
ENSMUSG00000002763.16_Pex6	346	400	404	312	272	175	192	307	384	222	242	323	384	379	585	491	371	314	349	245	257	180	267	274
ENSMUSG00000002767.13_Mrpl2	113	159	147	145	110	101	86	123	159	102	93	133	161	131	211	249	96	107	103	91	110	82	123	119
ENSMUSG00000002768.7_Mea1	134	186	134	127	100	137	74	113	149	126	102	126	159	135	218	287	106	90	104	91	111	95	141	98
ENSMUSG00000002769.8_Gnmt	6876	5462	5898	7499	5664	6202	4859	4549	6104	6826	5494	5026	6433	5500	8366	9204	6950	5982	6597	2894	3204	3786	5755	6058
ENSMUSG00000002771.12_Grin2d	1	1	1	0	2	2	0	0	0	0	0	0	1	0	0	3	0	1	3	1	5	2	3	0
ENSMUSG00000002778.14_Kdelr1	461	494	435	433	332	369	349	369	470	313	343	362	491	464	622	693	493	343	415	316	309	297	458	387
ENSMUSG00000002781.19_Tmem143	89	90	72	71	76	74	69	72	97	51	67	90	108	88	134	121	109	87	96	57	40	49	88	71
ENSMUSG00000002797.9_Ggct	19	30	26	22	18	17	9	20	21	8	19	30	22	22	36	27	19	16	18	14	35	17	20	24
ENSMUSG00000002799.6_Jag2	0	2	1	1	0	3	0	0	0	0	1	4	0	0	3	1	2	1	1	0	0	0	0	0
ENSMUSG00000002803.14_Btbd6	54	87	68	45	40	71	24	62	65	36	35	94	65	67	79	132	51	60	54	45	36	27	48	55
ENSMUSG00000002804.4_Nudt14	26	39	40	41	30	45	19	20	27	20	17	19	30	33	40	59	31	36	19	25	33	29	23	12
ENSMUSG00000002808.7_Epdr1	0	1	2	5	0	27	0	1	1	0	0	1	2	0	6	0	1	2	1	0	3	0	1	0
ENSMUSG00000002812.4_Flii	210	347	354	257	309	261	212	305	366	237	235	335	282	354	473	516	294	313	378	222	143	197	274	272
ENSMUSG00000002814.15_Top3a	22	54	33	25	39	52	28	31	41	30	25	59	29	47	59	54	35	52	41	21	13	20	33	40
ENSMUSG00000002820.6_Atg4d	140	157	108	82	90	87	65	91	104	55	86	109	135	118	154	172	114	126	121	77	62	69	89	106
ENSMUSG00000002825.7_Qtrt1	7	19	9	16	8	9	12	7	13	4	8	21	17	15	15	26	10	19	11	11	6	2	10	15
ENSMUSG00000002831.13_Plin4	46	40	22	125	31	49	114	26	14	117	26	80	94	19	33	271	32	117	24	21	14	20	25	62
ENSMUSG00000002833.10_Hdgfrp2	77	177	140	141	92	99	69	142	113	91	77	127	127	147	205	184	105	99	93	111	117	78	107	89
ENSMUSG00000002835.8_Chaf1a	9	7	6	4	2	37	4	5	7	1	1	7	3	7	18	14	2	5	10	11	5	8	3	7
ENSMUSG00000002844.8_Adprh	16	22	34	27	9	24	11	13	19	11	17	23	12	25	50	37	23	20	27	10	23	31	31	20
ENSMUSG00000002845.14_Tmem39a	22	51	52	141	50	44	34	38	58	60	48	36	41	68	64	170	40	23	50	26	30	50	35	28
ENSMUSG00000002846.9_Timmdc1	114	183	135	143	105	84	87	137	148	114	96	141	147	109	201	190	138	109	117	110	137	101	128	128
ENSMUSG00000002847.6_Pla1a	149	131	163	186	134	109	94	124	170	116	116	125	136	159	249	253	181	125	167	89	103	100	142	149
ENSMUSG00000002870.8_Mcm2	6	16	10	12	8	58	7	17	20	4	9	20	14	12	21	18	14	12	12	7	10	21	6	9
ENSMUSG00000002871.14_Tpra1	84	90	58	70	80	82	68	64	62	51	91	65	77	74	63	112	104	72	87	31	28	39	81	62
ENSMUSG00000002881.14_Nab1	242	314	347	398	294	384	231	263	410	410	274	524	264	369	611	700	309	280	319	313	297	216	309	427
ENSMUSG00000002885.14_Adgre5	47	73	56	90	75	121	34	82	74	74	75	80	55	84	114	173	53	52	94	43	48	67	72	43
ENSMUSG00000002897.5_Il17ra	67	104	63	65	89	127	74	66	60	72	75	134	79	87	98	189	90	111	83	70	45	52	89	137
ENSMUSG00000002900.16_Lamb1	20	34	49	36	41	134	26	31	65	38	44	67	40	40	67	82	46	57	49	35	26	24	54	47
ENSMUSG00000002908.17_Kcnn1	31	38	27	16	21	19	16	23	25	14	25	16	23	20	26	17	26	12	21	20	15	8	9	10
ENSMUSG00000002910.11_Arrdc2	38	71	42	65	53	38	30	34	41	80	34	50	37	42	45	148	48	38	28	25	31	26	43	40
ENSMUSG00000002930.6_Ppp1r17	0	0	0	0	0	0	0	0	0	0	0	0	0	0	0	0	0	0	0	0	0	0	0	0
ENSMUSG00000002944.15_Cd36	362	445	439	646	625	769	235	318	541	377	539	375	382	463	607	684	534	473	251	354	233	192	341	423
ENSMUSG00000002948.19_Map2k7	88	205	201	247	190	182	134	159	221	124	188	202	197	196	282	376	198	177	226	147	109	127	187	154
ENSMUSG00000002949.15_Timm44	160	238	204	167	152	200	133	152	197	132	142	198	201	169	250	276	179	182	204	146	154	126	180	199
ENSMUSG00000002957.11_Ap2a2	375	758	541	502	530	527	382	577	719	454	542	607	610	724	843	1016	575	568	537	486	264	375	559	670
ENSMUSG00000002963.17_Pnkp	64	141	94	99	68	81	68	109	92	44	77	93	81	107	162	145	79	73	80	88	55	52	83	73
ENSMUSG00000002968.8_Med25	164	248	197	179	106	176	155	151	215	129	119	153	211	166	265	331	162	116	165	119	71	100	124	106
ENSMUSG00000002980.14_Bcam	14	28	15	22	15	79	7	20	22	19	23	25	9	27	42	39	31	25	25	23	23	12	15	13
ENSMUSG00000002981.10_Clptm1	352	493	508	528	372	523	289	325	493	402	319	370	396	432	694	821	445	400	382	299	172	335	421	317
ENSMUSG00000002983.17_Relb	0	12	8	4	3	49	4	7	7	4	1	5	5	10	7	16	7	14	9	5	3	4	4	6
ENSMUSG00000002984.17_Tomm40	126	201	151	113	92	133	104	129	151	62	96	99	128	181	185	175	112	89	114	116	87	68	108	89
ENSMUSG00000002985.16_Apoe	76826	86123	79091	69817	63148	62842	59858	61015	78675	63371	55741	71779	95770	72131	109206	124129	75902	67753	70170	46250	47044	43084	60459	70141
ENSMUSG00000002992.17_Apoc2	1431	1861	1620	1525	1183	3182	1036	1144	1471	1339	1120	1258	1708	1378	1883	2337	1349	1066	1256	903	1327	872	1248	1170
ENSMUSG00000002996.17_Hbp1	284	333	311	393	381	472	298	294	345	402	394	513	474	344	530	669	430	404	475	244	222	221	466	523
ENSMUSG00000002997.15_Prkar2b	0	4	2	3	0	6	3	0	1	4	2	4	4	2	2	5	2	2	3	3	4	1	1	3
ENSMUSG00000003031.14_Cdkn1b	110	92	90	155	130	140	102	104	96	209	134	139	135	116	109	246	137	107	128	76	84	71	187	174
ENSMUSG00000003032.8_Klf4	4	12	14	8	1	25	2	5	8	8	1	15	4	9	12	11	4	10	6	6	9	4	1	13
ENSMUSG00000003033.15_Ap1m1	121	182	158	170	121	161	103	154	162	99	120	138	136	165	211	222	131	142	120	107	60	74	142	121
ENSMUSG00000003037.16_Rab8a	336	506	380	303	292	279	236	350	472	272	265	442	366	424	660	519	362	347	359	285	256	256	369	395
ENSMUSG00000003038.15_Hmgn2	30	36	61	53	24	54	20	32	38	28	32	30	24	49	54	51	33	16	28	15	27	30	39	32
ENSMUSG00000003039.9_Fam32a	144	228	141	120	123	228	133	118	133	120	124	183	179	150	253	258	180	125	193	130	126	98	153	201
ENSMUSG00000003051.13_Elf3	4	4	2	6	2	17	3	6	1	1	3	4	3	3	0	6	1	2	1	2	1	1	1	5
ENSMUSG00000003053.17_Cyp2c29	2926	4582	5044	5225	3854	1289	2812	3369	5186	4204	4269	5380	4599	4616	6123	9017	4702	4114	4984	3020	2370	3768	5524	5315
ENSMUSG00000003062.13_Stard3nl	19	25	23	29	26	22	15	23	35	9	12	22	18	24	29	24	19	12	13	10	11	12	24	16
ENSMUSG00000003068.16_Stk11	371	421	325	301	300	323	268	295	369	259	292	420	430	380	494	491	397	347	369	214	260	188	301	391
ENSMUSG00000003070.6_Efna2	4	1	1	0	0	1	0	0	1	0	0	0	0	1	0	0	0	1	0	0	0	2	1	0
ENSMUSG00000003072.15_Atp5d	1057	1131	1208	1071	879	1169	906	874	1080	1186	758	845	989	960	1551	2198	1112	967	934	639	730	751	811	809
ENSMUSG00000003099.11_Ppp5c	175	249	232	217	178	189	133	199	235	203	163	215	206	212	319	435	212	207	228	174	132	115	180	217
ENSMUSG00000003119.14_Cdk12	75	129	124	170	134	150	108	100	130	169	183	170	116	156	194	264	157	150	177	118	87	130	230	138
ENSMUSG00000003123.15_Lipe	62	98	34	36	79	80	54	80	46	26	89	92	73	72	74	79	91	97	101	33	29	28	79	84
ENSMUSG00000003131.7_Pafah1b2	89	183	142	179	116	163	75	135	157	142	108	145	136	140	221	312	127	149	137	112	101	101	156	141
ENSMUSG00000003134.10_Tbc1d8	161	82	83	201	151	120	91	50	57	348	134	115	232	74	103	364	156	104	57	47	71	124	208	123
ENSMUSG00000003135.15_Cnot11	54	104	90	103	78	110	62	86	90	73	64	97	72	79	138	169	64	68	72	47	35	60	93	74
ENSMUSG00000003153.10_Slc2a3	1	0	2	0	2	4	4	4	5	2	2	1	0	3	5	2	4	3	4	1	4	4	1	2
ENSMUSG00000003154.15_Foxj2	56	86	64	76	79	83	77	77	63	113	90	73	75	98	100	185	115	95	78	44	38	57	78	58
ENSMUSG00000003161.15_Sri	113	140	143	160	89	118	88	112	150	51	102	112	117	126	193	156	119	65	119	78	116	91	125	111
ENSMUSG00000003166.19_Dgcr2	231	402	277	275	339	263	215	295	351	221	331	341	319	385	441	528	407	328	301	222	157	167	337	307
ENSMUSG00000003184.15_Irf3	223	407	288	259	246	182	208	331	249	202	219	262	293	329	396	426	276	228	251	213	199	173	251	225
ENSMUSG00000003190.12_Bcl2l12	9	44	24	17	23	15	10	28	32	17	21	22	22	30	39	41	21	15	21	24	16	19	28	15
ENSMUSG00000003198.9_Zfp959	13	20	17	29	20	13	10	12	19	20	14	26	19	13	25	55	25	15	20	16	18	18	28	21
ENSMUSG00000003199.16_Mpnd	207	254	210	215	178	181	114	160	218	175	161	182	176	184	317	422	214	172	212	126	124	139	233	182
ENSMUSG00000003200.9_Sh3gl1	45	80	86	51	51	80	37	52	45	41	57	48	55	85	77	133	63	49	59	39	29	34	53	43
ENSMUSG00000003206.6_Ebi3	2	3	1	2	5	3	0	0	2	1	3	6	1	1	4	8	1	2	4	1	1	0	0	2
ENSMUSG00000003208.8_Ccdc94	10	19	19	12	10	22	10	18	29	9	8	10	10	12	29	23	8	15	22	15	17	13	12	10
ENSMUSG00000003226.7_Ranbp2	284	459	487	431	288	341	278	476	531	375	385	664	519	692	675	836	409	437	489	381	251	312	585	473
ENSMUSG00000003227.4_Edar	1	0	0	0	0	1	0	0	1	0	0	0	1	0	1	1	0	2	0	3	0	0	0	0
ENSMUSG00000003228.8_Grk5	11	24	24	18	19	24	14	12	17	24	23	18	23	25	28	47	12	25	16	11	9	10	21	20
ENSMUSG00000003233.11_Dvl3	48	72	74	139	89	91	90	92	95	106	82	88	94	100	128	286	92	92	115	65	27	77	104	54
ENSMUSG00000003234.15_Abcf3	158	320	220	236	121	172	124	233	237	91	125	171	229	259	263	350	175	142	206	179	106	122	186	139
ENSMUSG00000003235.12_Eif2b5	117	257	211	210	138	150	82	180	223	119	106	156	164	188	293	355	155	86	152	147	126	103	165	124
ENSMUSG00000003269.17_Cyth2	58	92	63	73	53	107	63	37	57	91	56	86	73	72	108	147	48	67	67	57	56	40	87	81
ENSMUSG00000003271.17_Sult2b1	0	0	0	0	0	1	0	0	0	2	0	0	0	1	1	0	0	1	0	0	0	0	0	1
ENSMUSG00000003273.14_Car11	11	7	3	1	3	1	4	7	2	6	1	4	10	1	7	8	7	6	4	5	2	0	2	4
ENSMUSG00000003279.16_Dlgap1	10	4	14	9	5	0	9	2	13	8	5	12	14	9	24	22	8	4	32	2	10	9	6	11
ENSMUSG00000003282.9_Plag1	0	2	2	2	2	1	3	3	1	1	5	13	4	3	4	2	1	4	2	1	3	1	6	5
ENSMUSG00000003283.14_Hck	5	14	11	7	9	23	2	8	22	15	15	8	6	15	17	26	6	9	23	5	4	9	11	5
ENSMUSG00000003299.10_Mrpl4	93	191	139	110	122	78	95	117	114	99	114	113	99	134	173	234	127	119	115	81	64	74	100	87
ENSMUSG00000003308.15_Keap1	173	379	315	269	214	245	178	280	310	206	176	235	220	324	397	468	259	234	234	221	165	170	230	194
ENSMUSG00000003309.14_Ap1m2	3	0	1	1	0	4	0	1	1	1	1	0	2	0	2	4	2	0	1	0	0	0	1	5
ENSMUSG00000003316.14_Glg1	190	282	230	302	268	339	202	240	296	218	262	359	250	322	375	566	308	235	304	198	89	195	349	264
ENSMUSG00000003341.9_Atp8b3	0	0	0	0	0	0	0	0	0	0	0	0	1	0	0	0	0	0	0	0	0	0	0	0
ENSMUSG00000003344.14_Btbd2	98	123	96	104	100	85	78	97	97	65	89	116	111	123	149	147	101	151	147	84	64	57	74	96
ENSMUSG00000003345.16_Csnk1g2	299	356	320	271	213	325	275	234	370	244	201	333	379	313	524	515	283	338	345	204	204	159	223	243
ENSMUSG00000003346.14_Abhd17a	156	163	175	126	103	135	99	105	168	101	103	104	122	148	189	230	115	123	139	85	66	65	106	68
ENSMUSG00000003348.10_Mob3a	12	48	11	21	18	32	12	39	22	13	14	24	14	26	27	56	31	15	13	20	24	18	20	13
ENSMUSG00000003352.13_Cacnb3	0	4	5	0	1	12	2	2	4	2	0	3	3	4	1	2	0	3	2	1	1	0	3	3
ENSMUSG00000003354.5_Ccdc65	0	0	0	1	0	1	0	0	1	0	0	0	0	0	0	0	0	0	0	0	0	0	0	0
ENSMUSG00000003355.6_Fkbp11	6	14	9	12	7	26	5	19	13	12	10	10	6	12	8	27	10	4	13	6	15	12	16	2
ENSMUSG00000003360.14_Ddx23	172	280	253	242	167	179	118	237	246	151	178	242	237	245	355	439	195	188	228	201	153	141	205	240
ENSMUSG00000003363.15_Pld3	99	168	102	72	79	194	90	77	142	70	87	103	133	146	168	229	81	104	93	104	67	72	92	73
ENSMUSG00000003378.9_Grik5	37	58	44	45	34	27	42	33	42	30	24	46	65	48	47	58	40	31	53	25	48	17	30	24
ENSMUSG00000003379.7_Cd79a	0	3	1	0	1	4	1	5	1	1	0	2	1	2	3	2	0	0	3	1	3	0	1	4
ENSMUSG00000003380.11_Rabac1	134	143	132	92	83	137	123	118	134	131	62	128	124	117	178	176	97	116	108	94	67	52	70	85
ENSMUSG00000003382.18_Etv3	49	73	58	76	97	56	66	69	63	69	87	103	77	75	117	155	97	89	86	54	53	69	109	106
ENSMUSG00000003402.14_Prkcsh	397	542	461	404	383	475	287	370	462	352	314	488	512	478	655	854	427	393	392	325	236	265	417	401
ENSMUSG00000003410.8_Elavl3	0	0	0	0	0	0	0	0	0	0	0	0	0	0	0	0	0	0	0	0	0	0	0	0
ENSMUSG00000003411.10_Rab3b	0	4	2	0	0	1	0	1	1	1	0	2	2	1	4	2	1	0	0	5	2	1	1	1
ENSMUSG00000003418.11_St8sia6	0	0	0	0	0	1	0	0	1	0	0	0	1	0	1	0	0	0	1	2	0	0	0	0
ENSMUSG00000003420.8_Fcgrt	737	686	553	528	525	480	453	477	589	441	504	579	706	697	943	958	593	607	560	440	364	348	523	605
ENSMUSG00000003421.13_Nosip	48	70	81	63	52	89	81	52	80	51	53	63	51	76	117	100	49	65	67	41	61	30	47	56
ENSMUSG00000003423.15_Pih1d1	117	163	157	142	99	107	128	116	136	151	95	149	174	124	194	301	124	103	136	100	116	91	121	119
ENSMUSG00000003429.11_Rps11	418	634	529	494	412	488	283	351	479	412	340	513	502	455	653	851	487	375	419	339	440	270	536	478
ENSMUSG00000003435.9_Supt5	168	517	374	403	291	469	303	404	390	310	292	453	390	482	501	787	282	388	396	256	207	286	358	319
ENSMUSG00000003436.11_Dll3	0	0	0	0	0	0	0	0	0	0	0	0	0	0	0	0	0	0	0	0	0	0	0	0
ENSMUSG00000003437.14_Paf1	121	232	164	158	122	152	129	165	134	141	103	227	230	158	225	264	167	131	151	107	150	102	175	189
ENSMUSG00000003438.17_Timm50	93	129	114	125	87	132	76	71	127	98	71	83	83	85	153	191	99	75	76	64	83	69	79	67
ENSMUSG00000003444.8_Med29	48	59	50	27	33	43	47	53	60	44	35	40	37	37	70	88	46	41	39	42	45	34	29	28
ENSMUSG00000003452.15_Bicd1	0	2	0	7	0	11	0	2	2	1	1	1	2	2	4	4	3	1	1	0	2	1	4	6
ENSMUSG00000003458.12_Ncstn	247	256	328	331	213	251	219	244	349	232	209	300	321	309	406	586	228	276	295	182	130	160	244	201
ENSMUSG00000003464.13_Pex19	508	557	634	509	327	575	487	428	625	264	363	639	658	569	883	790	437	489	597	360	353	314	400	471
ENSMUSG00000003469.9_Phyhip	0	3	1	3	2	2	0	1	0	2	1	0	0	2	1	2	1	1	0	1	0	2	1	1
ENSMUSG00000003476.16_Crhr2	2	4	2	1	1	0	0	1	1	2	0	4	1	3	2	2	0	2	0	2	1	0	0	4
ENSMUSG00000003477.5_Inmt	1582	1181	2020	2157	1176	607	673	1124	1869	1658	1390	1566	1296	2130	3327	3379	1269	1133	2912	1102	2005	2097	1703	1039
ENSMUSG00000003484.4_Cyp4f18	1	1	0	1	1	9	0	2	3	0	0	1	0	3	4	7	1	1	3	1	0	2	1	1
ENSMUSG00000003500.13_Impdh1	10	20	19	7	8	22	9	8	15	7	6	13	11	17	19	29	15	17	5	7	8	8	9	4
ENSMUSG00000003505.15_Psg18	0	0	0	0	0	0	0	0	0	0	0	0	0	0	0	0	0	0	0	0	0	0	0	0
ENSMUSG00000003518.13_Dusp3	254	418	413	403	275	566	241	285	377	340	283	435	401	332	522	808	279	367	267	291	246	221	293	443
ENSMUSG00000003526.11_Prodh	608	1163	1225	1378	626	327	458	687	1192	759	622	827	743	806	1495	1328	780	703	761	481	721	585	761	625
ENSMUSG00000003527.8_Dgcr14	23	49	28	26	27	33	13	28	18	19	19	31	28	31	39	53	27	19	23	17	16	11	31	26
ENSMUSG00000003528.14_Slc25a1	947	1150	1377	1274	752	1032	573	776	1327	925	720	931	867	958	1825	2200	994	800	857	690	726	814	852	660
ENSMUSG00000003531.14_Dgcr6	108	135	140	164	93	118	68	91	153	106	92	95	107	112	206	230	138	97	91	86	128	87	77	65
ENSMUSG00000003534.17_Ddr1	7	10	10	15	7	105	9	9	10	6	10	9	6	12	23	26	7	11	10	10	5	2	10	11
ENSMUSG00000003541.6_Ier3	4	6	8	6	7	10	5	7	5	6	3	10	3	3	3	20	5	9	4	1	4	2	5	8
ENSMUSG00000003545.3_Fosb	1	0	0	2	0	0	0	0	1	1	0	0	4	4	1	4	1	0	2	0	0	1	1	1
ENSMUSG00000003546.9_Klc4	169	246	190	156	280	214	118	146	232	173	254	271	213	182	305	378	289	237	189	159	135	136	261	223
ENSMUSG00000003549.9_Ercc1	8	22	20	13	7	20	13	13	16	7	10	18	14	23	32	24	11	7	15	10	7	9	10	12
ENSMUSG00000003555.7_Cyp17a1	1126	626	685	1384	868	574	550	549	498	595	532	502	743	452	562	758	971	686	121	247	234	82	580	1089
ENSMUSG00000003559.7_As3mt	290	401	394	409	277	229	169	286	345	264	286	330	363	301	407	530	329	239	184	225	219	152	322	317
ENSMUSG00000003573.15_Homer3	4	14	13	9	6	13	6	5	7	9	5	11	14	16	4	24	9	13	14	7	6	7	3	8
ENSMUSG00000003575.13_Crtc1	44	69	57	37	47	75	45	62	64	39	60	54	63	78	82	105	61	73	45	41	27	41	39	47
ENSMUSG00000003581.14_Rnf215	36	40	38	44	36	41	30	41	45	44	31	29	31	41	52	89	43	43	42	27	30	23	47	31
ENSMUSG00000003585.13_Sec14l2	2485	4017	3200	3362	2682	2130	2060	2972	3915	1843	2921	3632	3934	3869	5584	4627	3419	3085	3453	2243	2158	2137	3110	3395
ENSMUSG00000003604.14_Aven	70	85	61	51	38	50	30	54	70	46	41	60	43	63	89	120	65	53	45	49	51	36	69	55
ENSMUSG00000003617.16_Cp	5184	5833	5646	7699	6588	6026	4826	5571	6843	7162	6722	8949	7187	7426	9475	12787	7648	6306	6553	4370	2962	4696	9723	10010
ENSMUSG00000003623.4_Crot	1207	2587	1143	835	1248	2923	1785	2081	1231	512	1561	2266	3279	1959	1703	1557	1419	2021	2419	1749	696	803	1305	2552
ENSMUSG00000003644.17_Rps6ka1	61	152	164	92	71	91	68	108	175	57	74	118	54	169	204	203	88	119	106	93	77	83	123	109
ENSMUSG00000003657.9_Calb2	0	0	0	0	0	0	0	0	0	0	0	0	0	0	0	0	0	0	0	0	0	0	0	0
ENSMUSG00000003660.10_Snrnp200	255	503	639	619	404	435	282	516	581	340	413	553	419	564	836	828	455	380	525	347	252	302	452	407
ENSMUSG00000003662.10_Ciao1	140	169	147	139	126	148	102	134	141	112	137	180	190	139	212	246	150	145	142	100	78	105	146	141
ENSMUSG00000003665.6_Has1	0	1	0	0	0	1	0	0	0	0	0	0	0	1	0	0	0	0	0	0	0	0	0	0
ENSMUSG00000003680.15_Taf6l	57	85	54	50	32	43	62	48	57	28	50	47	69	68	81	70	56	49	71	46	44	21	51	41
ENSMUSG00000003721.14_Insig2	504	964	518	1316	1351	1094	1049	743	688	417	1700	1149	1152	816	1013	1113	1273	1369	985	455	278	600	1489	1525
ENSMUSG00000003731.13_Kpna6	169	363	302	346	253	267	179	292	368	243	295	304	291	391	447	540	314	262	290	204	150	228	335	242
ENSMUSG00000003746.16_Man1a	987	1105	1120	1488	1209	867	876	1068	1250	1310	1289	1650	1600	1385	1891	2477	1550	1289	1249	824	619	749	1570	1909
ENSMUSG00000003752.9_Itpkc	30	28	28	29	20	38	19	27	34	19	28	25	33	27	29	64	28	30	26	19	10	7	28	24
ENSMUSG00000003762.13_Coq8b	68	85	73	51	32	137	40	54	57	46	36	55	64	55	90	114	56	48	73	48	38	27	34	48
ENSMUSG00000003778.14_Brd8	61	96	80	93	67	125	53	90	100	67	85	131	87	112	136	138	93	96	108	54	65	43	97	105
ENSMUSG00000003779.15_Kif20a	3	5	2	3	4	52	3	2	1	3	6	6	1	4	7	7	4	1	2	3	0	3	4	4
ENSMUSG00000003808.18_Farsa	38	109	92	104	64	63	45	54	61	60	63	59	60	81	101	164	59	59	44	56	38	67	64	47
ENSMUSG00000003809.14_Gcdh	1556	1828	1770	2112	1882	1229	1136	1485	1853	1511	1759	1795	1933	2007	2624	2648	2279	1640	2057	1195	1398	1136	2061	1941
ENSMUSG00000003810.12_Mast2	83	194	120	144	103	169	67	146	135	100	106	107	108	162	181	265	142	90	118	110	93	84	160	97
ENSMUSG00000003812.13_Dnase2a	53	105	88	54	47	99	58	66	89	49	56	95	90	71	101	142	47	64	75	77	57	44	62	51
ENSMUSG00000003813.15_Rad23a	201	316	317	346	232	225	167	211	290	237	183	197	242	264	427	545	251	185	227	178	221	244	269	177
ENSMUSG00000003814.8_Calr	2218	3931	3317	4055	2992	2634	1299	3196	4080	3326	2984	2952	2073	4471	6050	6676	3721	2050	2467	2357	2242	2807	4525	2566
ENSMUSG00000003824.12_Syce2	3	3	2	2	3	9	5	2	3	4	3	6	5	0	4	4	2	3	6	0	5	3	5	3
ENSMUSG00000003847.16_Nfat5	178	279	250	273	240	211	192	234	275	350	301	412	308	339	408	623	338	273	364	177	262	247	372	301
ENSMUSG00000003848.14_Nob1	20	40	28	44	25	34	21	38	31	19	13	34	37	23	48	74	30	27	31	20	22	32	22	14
ENSMUSG00000003849.8_Nqo1	33	61	63	63	44	110	40	48	69	69	30	61	33	45	76	93	38	43	26	54	55	21	31	36
ENSMUSG00000003863.18_Ppfia3	0	0	0	0	0	0	0	0	0	0	1	0	1	0	0	1	0	0	0	0	0	0	0	0
ENSMUSG00000003865.16_Gys1	15	33	14	16	13	24	12	20	19	4	14	21	25	32	17	41	21	20	20	16	11	15	27	15
ENSMUSG00000003868.14_Ruvbl2	30	66	48	53	51	38	29	58	47	45	35	29	43	48	62	73	47	40	41	42	22	24	42	31
ENSMUSG00000003872.9_Lin7b	0	0	0	0	0	1	1	0	0	0	0	0	0	0	0	0	0	0	0	0	0	0	0	0
ENSMUSG00000003873.11_Bax	29	76	68	42	36	78	22	34	34	30	38	53	42	43	54	108	40	53	44	45	36	31	27	35
ENSMUSG00000003882.4_Il7r	0	5	5	2	3	7	0	1	4	1	1	3	1	2	0	7	1	3	2	0	4	3	1	0
ENSMUSG00000003923.14_Tfam	129	185	169	162	100	155	88	157	161	121	144	234	221	168	234	257	148	146	146	127	142	88	181	212
ENSMUSG00000003929.10_Zfp81	8	13	19	23	20	22	17	15	15	24	15	28	15	18	24	41	25	18	29	10	21	17	32	28
ENSMUSG00000003934.5_Efnb3	1	0	0	1	0	1	2	0	0	0	0	0	2	0	0	5	1	0	0	0	0	0	1	0
ENSMUSG00000003948.17_Mmd	888	1075	664	682	656	573	836	819	826	536	650	976	1405	1012	1070	1145	852	973	949	750	555	469	795	1384
ENSMUSG00000003949.16_Hlf	357	443	443	531	298	198	283	311	504	286	241	462	451	454	713	709	416	363	407	257	192	237	437	500
ENSMUSG00000003955.7_Fam162a	133	161	142	125	102	137	83	113	146	115	115	132	115	138	190	225	116	85	96	104	143	87	125	124
ENSMUSG00000003970.8_Rpl8	894	1324	1167	1007	790	882	656	873	1066	927	712	1051	1041	1045	1376	1791	903	872	791	846	963	607	832	941
ENSMUSG00000003974.6_Grm3	0	0	0	0	0	0	0	0	0	0	0	0	0	0	0	0	0	0	0	0	0	0	0	0
ENSMUSG00000003992.14_Ssbp2	6	14	9	1	5	3	4	7	7	4	11	8	10	8	11	16	7	12	17	6	6	4	7	11
ENSMUSG00000004018.9_Fancl	17	26	18	17	13	18	7	21	17	12	15	17	18	23	47	34	11	19	19	8	17	17	17	17
ENSMUSG00000004031.13_Brinp2	0	0	0	0	0	0	1	0	0	0	0	0	0	0	0	0	0	0	0	0	0	0	0	0
ENSMUSG00000004032.10_Gstm5	24	44	49	41	26	36	24	31	36	27	26	45	23	36	39	53	27	24	18	26	32	20	30	45
ENSMUSG00000004035.12_Gstm7	252	265	292	347	317	266	218	221	297	261	273	210	267	311	353	464	343	299	225	137	146	185	298	241
ENSMUSG00000004038.9_Gstm3	210	369	421	394	317	2951	131	184	514	365	189	403	235	267	366	1460	316	268	131	288	219	128	216	193
ENSMUSG00000004040.16_Stat3	427	505	505	569	492	595	327	434	558	505	509	633	527	645	787	1075	683	527	567	334	267	349	621	590
ENSMUSG00000004043.14_Stat5a	68	99	51	74	80	86	58	76	78	24	84	64	68	100	108	94	90	77	66	52	23	52	75	65
ENSMUSG00000004044.9_Ptrf	43	61	48	48	37	107	22	55	58	42	40	50	43	58	79	84	45	52	49	44	38	29	55	63
ENSMUSG00000004054.8_Map3k11	159	218	179	181	182	194	153	174	191	183	161	186	222	205	261	446	207	170	188	152	103	120	158	143
ENSMUSG00000004056.15_Akt2	339	431	422	424	380	380	273	347	481	368	353	443	447	445	666	767	408	399	484	317	220	277	439	402
ENSMUSG00000004069.16_Dnaja3	334	555	518	623	451	451	287	459	537	388	455	490	555	502	747	924	477	416	426	357	303	400	624	457
ENSMUSG00000004070.15_Hmox2	177	269	268	249	195	185	182	184	245	207	151	284	263	189	307	391	240	219	224	156	158	149	271	277
ENSMUSG00000004071.12_Cdip1	463	339	376	769	582	346	490	283	318	537	543	503	590	334	498	893	638	399	313	187	283	362	648	555
ENSMUSG00000004085.14_Map3k20	60	89	94	87	93	140	59	75	101	106	80	87	94	94	168	150	87	89	119	84	72	97	132	110
ENSMUSG00000004096.9_Cwc15	166	249	214	229	177	183	133	167	234	154	142	234	266	205	326	370	191	123	175	164	195	132	215	218
ENSMUSG00000004098.7_Col5a3	63	238	187	196	123	203	134	150	245	187	159	192	152	198	287	516	158	154	260	115	223	230	167	101
ENSMUSG00000004099.16_Dnmt1	36	78	92	83	57	88	48	71	94	72	63	99	73	89	118	160	59	70	73	64	41	65	84	92
ENSMUSG00000004100.12_Ppan	55	86	67	81	50	76	31	41	67	38	35	65	55	56	104	134	48	52	37	34	63	51	37	49
ENSMUSG00000004105.8_Angptl2	49	61	90	145	94	160	44	48	90	75	72	88	60	72	149	219	82	79	93	38	50	83	102	61
ENSMUSG00000004110.15_Cacna1e	1	0	0	0	0	3	0	1	0	0	0	3	0	0	2	1	1	0	3	0	0	1	0	0
ENSMUSG00000004113.18_Cacna1b	0	0	0	0	0	12	0	0	0	0	0	0	0	0	0	0	0	0	0	0	0	0	0	0
ENSMUSG00000004127.12_Trmt10a	9	19	12	14	15	12	7	9	12	9	14	12	13	19	25	28	12	6	13	10	9	11	23	20
ENSMUSG00000004151.17_Etv1	5	6	7	6	7	8	1	6	7	15	8	7	1	4	7	6	7	3	7	1	3	1	4	6
ENSMUSG00000004187.10_Kifc2	52	72	37	29	65	43	63	35	38	41	47	73	89	60	54	110	80	86	55	34	33	15	48	98
ENSMUSG00000004207.14_Psap	1845	1997	2112	2373	1884	2769	1308	1697	2167	1609	1697	2084	2111	2007	2971	3766	2134	1988	1925	1449	959	1243	1819	1973
ENSMUSG00000004221.16_Ikbkg	172	252	380	353	233	434	169	215	390	258	269	302	286	303	550	795	323	207	350	274	297	257	314	211
ENSMUSG00000004231.15_Pax2	0	0	0	0	0	0	0	0	0	0	0	0	0	0	0	0	0	0	0	0	0	0	0	0
ENSMUSG00000004233.14_Wars2	8	27	21	29	18	24	13	25	26	22	21	29	17	32	29	58	29	15	26	24	30	20	14	20
ENSMUSG00000004263.15_Atn1	212	284	283	237	173	357	325	215	308	347	193	306	275	287	459	642	264	404	289	162	98	156	219	187
ENSMUSG00000004264.17_Phb2	683	895	870	721	471	591	501	611	874	530	463	658	763	722	1173	1063	627	592	596	589	593	454	518	621
ENSMUSG00000004266.15_Ptpn6	78	120	72	70	102	92	61	78	96	53	80	99	99	103	138	131	89	78	120	73	73	42	87	100
ENSMUSG00000004267.16_Eno2	0	1	0	1	0	5	0	1	0	0	0	2	0	0	0	1	2	1	1	1	0	0	1	1
ENSMUSG00000004268.11_Emg1	98	182	141	110	138	89	130	142	144	100	81	121	145	111	203	238	153	99	130	100	117	93	136	158
ENSMUSG00000004270.13_Lpcat3	555	494	620	693	353	747	388	456	740	350	392	838	548	483	997	867	453	729	660	355	364	331	385	566
ENSMUSG00000004285.12_Atp6v1f	130	142	127	89	77	124	92	94	114	120	75	104	124	122	176	189	102	97	91	94	91	65	112	72
ENSMUSG00000004296.14_Il12b	0	0	0	0	0	0	0	0	0	0	0	0	0	0	0	0	0	0	0	0	0	1	0	0
ENSMUSG00000004317.14_Clcn5	25	47	43	41	46	31	28	62	41	46	42	43	57	76	61	85	57	31	30	46	23	25	74	38
ENSMUSG00000004319.15_Clcn3	182	271	271	341	284	240	177	277	315	221	297	321	298	307	377	514	294	230	282	205	118	181	321	275
ENSMUSG00000004328.15_Hif3a	2	0	2	5	0	6	1	0	1	6	1	1	2	0	0	10	1	2	1	0	1	2	2	2
ENSMUSG00000004341.7_Gpx6	4	3	6	2	0	2	1	4	1	3	1	1	0	1	5	2	1	0	7	2	1	5	0	0
ENSMUSG00000004344.11_Gpx5	0	0	0	0	0	0	0	0	0	0	0	0	0	0	0	0	0	0	0	0	0	0	0	0
ENSMUSG00000004347.16_Pde1c	1	3	1	0	1	2	1	3	1	2	5	5	1	2	3	4	2	2	3	0	2	0	2	2
ENSMUSG00000004356.8_Utp20	66	190	194	232	103	97	62	154	206	111	116	104	109	211	269	303	113	63	86	124	88	141	144	70
ENSMUSG00000004359.16_Spic	1	10	3	7	9	7	0	4	4	6	11	6	8	5	10	9	18	6	12	2	3	2	5	7
ENSMUSG00000004360.9_9330159F19Rik	0	0	0	0	0	0	0	0	0	1	0	0	0	0	0	1	0	0	0	0	0	0	0	0
ENSMUSG00000004364.14_Cul3	272	290	298	339	288	303	195	268	336	340	308	482	399	314	526	578	391	310	377	236	242	239	460	481
ENSMUSG00000004366.3_Sst	0	0	0	0	0	0	0	0	0	0	0	0	0	0	0	0	0	0	0	0	0	0	0	0
ENSMUSG00000004371.14_Il11	0	0	0	0	0	0	0	0	0	0	0	0	0	0	0	0	0	0	1	0	0	0	0	0
ENSMUSG00000004383.18_Large1	20	31	37	39	21	38	23	22	48	24	25	42	32	36	69	84	32	37	41	28	22	19	26	32
ENSMUSG00000004393.10_Ddx56	70	134	143	113	60	91	68	100	162	52	73	113	99	104	183	157	94	73	124	79	70	84	109	65
ENSMUSG00000004394.12_Tmed4	207	232	276	245	193	244	170	193	284	175	196	272	295	270	339	430	201	201	228	145	155	183	263	210
ENSMUSG00000004415.15_Col26a1	0	0	0	0	0	0	0	0	0	0	0	0	0	0	0	0	0	0	0	0	0	0	0	0
ENSMUSG00000004446.12_Bid	65	41	52	27	57	48	30	35	42	34	52	67	63	54	52	63	58	64	69	40	24	22	50	72
ENSMUSG00000004451.14_Ralb	35	78	47	59	35	55	31	57	67	27	34	57	37	64	63	54	50	59	54	28	45	35	51	62
ENSMUSG00000004455.16_Ppp1cc	108	112	79	131	127	160	86	103	115	129	101	137	147	88	151	181	106	141	122	66	48	57	113	151
ENSMUSG00000004460.16_Dnajb11	181	506	349	397	286	191	76	386	394	269	262	306	238	546	598	632	331	157	181	288	278	212	428	222
ENSMUSG00000004462.6_Tbccd1	66	135	83	116	110	44	55	110	82	75	124	86	106	165	107	146	125	72	77	92	36	71	115	88
ENSMUSG00000004473.10_Clec11a	3	8	11	13	7	9	2	4	7	3	3	13	7	8	9	7	7	2	6	5	5	4	4	5
ENSMUSG00000004500.9_Zfp324	11	57	33	33	21	26	23	63	43	9	17	36	26	64	59	67	24	29	38	27	11	22	29	24
ENSMUSG00000004508.6_Gab2	12	21	22	11	13	51	7	11	20	8	8	34	10	21	22	27	13	18	18	8	5	13	16	15
ENSMUSG00000004530.12_Coro1c	91	179	152	135	107	242	90	137	171	92	85	171	106	159	221	273	107	148	123	101	83	108	107	124
ENSMUSG00000004535.12_Tax1bp1	409	614	622	596	512	590	338	516	703	447	564	744	634	597	952	882	564	469	614	464	502	366	866	655
ENSMUSG00000004540.7_Psg17	0	0	0	0	0	0	0	0	0	0	0	0	1	0	0	0	0	0	0	0	0	1	0	0
ENSMUSG00000004542.15_Psg19	0	0	0	0	0	0	0	0	0	0	0	0	0	0	0	1	0	0	0	0	0	0	0	0
ENSMUSG00000004552.16_Ctse	1	0	1	1	0	1	2	2	0	2	0	3	0	3	0	2	2	1	3	4	0	3	1	2
ENSMUSG00000004558.14_Ndrg2	5349	6334	6219	6188	4214	3644	4343	5161	6335	5184	3746	5996	7582	6105	8860	10532	5312	5175	6179	4142	3782	3413	4621	5570
ENSMUSG00000004561.14_Mettl17	71	86	36	54	67	38	47	65	47	38	51	64	75	77	68	75	89	45	49	57	38	27	73	60
ENSMUSG00000004562.16_Arhgef40	69	94	59	38	50	95	64	82	59	25	57	94	110	85	81	88	85	80	74	41	30	27	53	87
ENSMUSG00000004565.15_Pnpla6	111	225	111	167	194	141	134	173	107	228	197	185	169	214	198	480	236	151	176	103	91	121	223	167
ENSMUSG00000004567.16_Mcoln1	164	189	177	193	126	178	105	153	175	115	131	193	168	182	223	265	170	185	219	108	106	101	178	146
ENSMUSG00000004568.12_Arhgef18	88	139	155	165	137	141	103	127	158	121	160	181	143	191	221	297	177	156	133	120	73	112	197	139
ENSMUSG00000004591.16_Pkn2	174	201	197	278	212	212	138	164	258	237	226	341	241	228	326	442	258	241	272	169	159	189	308	253
ENSMUSG00000004609.11_Cd33	3	10	7	12	5	17	5	7	10	5	8	7	7	8	13	9	8	6	10	5	5	10	7	4
ENSMUSG00000004610.4_Etfb	767	927	871	984	712	858	488	702	782	667	650	716	855	783	1183	1420	743	625	617	594	859	521	766	732
ENSMUSG00000004612.9_Nkg7	3	3	0	1	1	2	0	2	5	1	2	1	4	1	0	3	0	1	4	1	0	6	0	0
ENSMUSG00000004613.7_Lim2	0	0	0	0	0	0	0	0	0	0	0	0	0	0	0	0	0	0	0	0	0	0	0	0
ENSMUSG00000004626.14_Stxbp2	146	195	194	187	137	157	128	141	180	130	110	214	208	149	271	311	153	158	178	141	130	88	151	156
ENSMUSG00000004630.18_Pcp2	0	0	0	0	0	0	0	0	0	0	0	0	0	0	0	0	0	0	0	0	0	0	0	0
ENSMUSG00000004631.15_Sgce	24	47	39	36	22	35	17	26	46	24	12	36	24	25	39	59	26	24	35	40	21	20	20	30
ENSMUSG00000004633.17_Chn2	220	217	222	270	165	164	149	179	251	189	160	255	206	236	403	338	217	250	222	162	172	158	197	338
ENSMUSG00000004637.15_Wwox	23	23	46	33	26	36	16	20	34	22	31	37	42	36	61	60	38	39	31	23	31	40	40	29
ENSMUSG00000004642.13_Slbp	20	41	36	36	29	33	28	24	36	45	32	49	38	45	35	82	49	28	31	33	24	43	54	41
ENSMUSG00000004651.6_Tyr	0	0	0	0	1	0	0	0	0	0	0	0	0	0	0	0	0	0	0	0	1	0	0	0
ENSMUSG00000004654.6_Ghrhr	0	0	0	0	0	0	0	0	0	0	0	0	0	0	0	0	0	0	0	0	0	0	0	0
ENSMUSG00000004655.5_Aqp1	231	339	421	397	270	336	226	366	361	256	266	437	287	429	605	761	316	309	375	245	259	270	272	285
ENSMUSG00000004661.15_Arid3b	26	20	19	25	23	22	13	24	29	29	27	29	24	38	35	61	22	33	21	7	16	16	26	30
ENSMUSG00000004665.10_Cnn2	17	44	34	39	16	38	9	21	30	23	21	17	11	35	35	42	22	28	18	26	20	21	18	10
ENSMUSG00000004667.18_Polr2e	77	123	113	77	70	97	64	104	139	62	71	97	111	97	173	151	77	82	70	80	89	52	69	94
ENSMUSG00000004668.14_Abca13	0	0	0	0	0	1	0	0	0	0	0	0	0	0	0	0	0	0	0	0	0	0	0	0
ENSMUSG00000004677.17_Myo9b	99	212	155	157	134	242	95	170	158	82	122	187	166	207	262	293	152	142	181	132	95	108	170	117
ENSMUSG00000004698.10_Hdac9	3	5	1	6	2	3	0	2	2	3	1	3	1	2	4	10	3	2	3	2	4	0	4	2
ENSMUSG00000004707.14_Ly9	8	5	1	4	6	14	3	4	8	2	8	5	2	5	4	8	1	3	6	6	2	4	7	2
ENSMUSG00000004709.14_Cd244	1	0	0	0	2	0	1	3	1	0	1	1	0	0	0	2	1	2	1	0	0	1	1	1
ENSMUSG00000004730.14_Adgre1	11	32	28	29	35	66	9	27	30	32	39	42	11	45	25	61	19	34	58	25	13	30	40	27
ENSMUSG00000004748.5_Mtfp1	106	127	155	180	125	45	69	93	154	116	91	88	110	125	183	262	133	79	73	79	142	105	102	91
ENSMUSG00000004768.14_Rab23	36	37	39	57	57	43	14	52	52	39	47	50	31	37	73	56	51	25	29	23	27	24	63	44
ENSMUSG00000004771.12_Rab11a	168	224	163	144	140	183	136	139	192	143	168	258	248	194	269	307	205	151	210	172	193	136	218	233
ENSMUSG00000004788.11_Eif2b2	52	90	55	70	52	85	52	64	73	32	58	82	50	79	105	110	51	37	52	66	41	46	55	52
ENSMUSG00000004789.10_Dlst	718	1137	1029	1171	764	1064	548	882	1158	642	855	873	1001	853	1503	1374	943	735	861	623	650	660	973	771
ENSMUSG00000004791.7_Pgf	0	0	0	1	0	0	1	1	0	0	0	1	0	0	0	0	0	0	0	0	0	0	1	0
ENSMUSG00000004798.14_Ulk2	254	230	159	298	319	189	206	263	267	208	346	259	292	398	403	461	422	258	358	197	100	239	508	342
ENSMUSG00000004814.10_Ccl24	1	2	3	1	8	2	2	8	1	2	5	5	0	2	2	5	5	0	1	3	3	2	4	1
ENSMUSG00000004815.12_Dgkq	97	233	194	149	128	119	92	118	162	111	103	171	122	128	221	264	168	149	127	98	166	91	151	127
ENSMUSG00000004821.1_Tmed11	0	0	0	0	0	0	0	0	0	0	0	0	0	0	0	0	0	0	0	0	0	0	0	0
ENSMUSG00000004837.2_Grap	9	9	13	14	8	9	10	12	17	5	10	8	11	12	7	25	15	9	19	5	15	9	6	8
ENSMUSG00000004842.18_Pou1f1	0	2	0	0	0	0	0	0	0	0	0	0	0	0	0	0	0	0	0	0	1	0	0	0
ENSMUSG00000004843.6_Chmp2b	85	106	100	94	90	160	74	99	122	60	65	130	87	100	168	133	95	104	103	83	77	62	115	141
ENSMUSG00000004846.10_Plod3	116	140	111	102	82	107	81	110	104	82	106	96	138	137	146	215	116	99	108	82	54	86	106	102
ENSMUSG00000004849.14_Ap1s1	80	115	110	105	55	137	56	71	117	47	57	68	82	95	130	129	67	67	79	65	87	65	77	57
ENSMUSG00000004864.12_Mapk13	0	1	6	2	0	5	2	1	1	1	2	3	2	1	3	4	0	0	1	1	3	0	0	1
ENSMUSG00000004865.15_Srpk1	111	213	157	201	144	160	114	128	224	157	146	167	163	164	263	373	202	133	165	157	137	118	158	155
ENSMUSG00000004872.15_Pax3	0	0	0	0	0	0	0	0	0	0	0	0	0	0	0	0	0	0	0	0	0	0	0	0
ENSMUSG00000004880.11_Lbr	24	69	83	108	49	57	14	47	77	106	51	77	38	59	107	177	56	54	43	44	49	67	70	44
ENSMUSG00000004885.5_Crabp2	0	0	1	0	0	0	0	0	0	0	0	0	0	0	0	0	0	1	0	1	0	0	0	0
ENSMUSG00000004891.16_Nes	6	41	16	22	10	17	4	9	26	4	14	5	8	28	30	23	11	16	6	17	12	14	13	12
ENSMUSG00000004892.13_Bcan	0	0	0	0	0	0	0	0	0	0	0	0	0	0	0	0	0	0	0	0	0	0	0	0
ENSMUSG00000004894.10_Hapln2	0	0	0	0	0	0	0	0	0	0	0	0	0	0	0	0	0	0	0	0	0	0	0	0
ENSMUSG00000004895.9_Prcc	116	146	129	119	128	113	106	109	119	110	99	113	153	151	189	235	137	112	111	93	73	63	138	136
ENSMUSG00000004896.16_Rrnad1	52	67	57	73	64	45	55	47	54	51	48	60	62	65	77	127	72	55	60	29	68	41	70	58
ENSMUSG00000004897.16_Hdgf	878	1031	1095	1002	640	776	531	730	1104	931	643	1009	1015	922	1738	2036	822	782	908	750	826	706	910	926
ENSMUSG00000004902.7_Slc25a18	0	0	0	0	0	0	0	1	1	0	0	0	0	0	0	0	0	0	1	0	0	0	0	0
ENSMUSG00000004929.12_Thop1	16	52	52	37	28	39	29	26	62	23	27	26	35	56	60	40	19	15	17	28	31	18	26	20
ENSMUSG00000004931.11_Apba3	94	207	96	120	136	88	71	124	74	79	126	70	95	143	140	203	140	99	104	95	45	61	85	53
ENSMUSG00000004933.17_Matk	0	1	0	0	0	3	0	0	0	0	0	2	1	0	3	1	1	0	0	1	0	0	0	2
ENSMUSG00000004934.14_Pias4	65	96	60	51	52	80	63	73	62	64	41	74	81	70	113	105	68	64	65	43	37	58	56	69
ENSMUSG00000004936.8_Map2k1	95	143	149	121	100	115	83	115	176	106	97	149	111	155	219	223	128	139	168	125	88	113	156	129
ENSMUSG00000004937.6_Sgta	302	391	421	304	231	363	262	314	445	232	229	305	321	379	528	548	301	279	292	259	225	220	255	197
ENSMUSG00000004939.7_Nmrk2	0	0	0	0	0	0	0	0	0	0	0	0	0	0	0	0	0	0	0	0	0	0	0	0
ENSMUSG00000004945.15_Tmem242	66	99	95	98	90	82	59	96	97	83	77	79	94	91	150	113	105	74	71	59	97	70	86	81
ENSMUSG00000004947.15_Dtx2	14	30	24	35	23	23	25	22	21	28	21	26	20	24	43	72	29	29	22	19	16	28	30	20
ENSMUSG00000004948.12_Zp3	0	0	0	0	0	0	0	0	0	0	0	0	0	0	0	2	0	0	0	0	0	0	0	0
ENSMUSG00000004951.10_Hspb1	36	153	102	48	65	88	29	74	91	54	81	76	37	97	111	59	50	80	46	110	58	16	37	55
ENSMUSG00000004952.13_Rasa4	9	15	5	1	9	15	4	2	9	4	9	8	3	6	7	11	11	6	11	1	6	5	5	5
ENSMUSG00000004961.7_Syt5	0	0	0	0	0	2	0	0	0	0	0	0	0	0	0	0	0	0	0	0	0	0	0	1
ENSMUSG00000004980.16_Hnrnpa2b1	686	1257	1134	1225	888	759	476	1020	1089	859	850	1397	1178	1042	1745	1798	1053	768	880	722	926	731	1196	1196
ENSMUSG00000004988.9_Fxyd4	0	0	0	0	0	0	0	0	0	0	0	0	0	0	0	0	0	0	0	0	0	0	0	0
ENSMUSG00000004994.12_Ccdc130	20	26	25	25	17	19	23	15	20	14	13	23	25	19	21	45	15	18	21	9	19	11	26	12
ENSMUSG00000004996.9_Mri1	47	84	81	89	42	57	36	58	59	39	29	58	72	58	92	107	46	42	51	34	46	54	44	47
ENSMUSG00000005034.15_Prkacb	180	255	242	283	192	216	179	178	225	225	213	319	288	246	404	387	239	212	273	166	153	176	283	272
ENSMUSG00000005043.13_Sgsh	20	83	64	49	30	32	33	74	62	6	35	32	38	81	82	61	32	30	49	37	22	27	29	22
ENSMUSG00000005045.16_Chd5	0	0	0	0	0	3	0	0	0	1	0	0	0	0	3	0	0	0	0	1	0	1	0	0
ENSMUSG00000005054.7_Cstb	72	93	84	55	69	140	64	72	87	71	65	89	76	79	125	135	66	75	65	67	69	76	88	77
ENSMUSG00000005057.13_Sh2b2	9	18	6	3	17	10	10	9	8	10	9	3	4	12	7	19	13	14	10	9	5	10	9	17
ENSMUSG00000005069.12_Pex5	424	750	710	523	399	328	286	524	772	279	354	493	462	642	948	773	485	458	482	456	343	338	445	366
ENSMUSG00000005078.16_Jkamp	94	100	104	89	75	78	53	85	99	55	67	77	84	99	145	132	85	68	86	59	56	54	86	68
ENSMUSG00000005087.17_Cd44	13	29	21	20	26	76	13	25	21	21	29	26	17	30	32	46	32	20	42	21	21	17	31	17
ENSMUSG00000005089.15_Slc1a2	829	638	534	515	910	218	686	629	626	759	743	940	1060	811	1029	917	1057	653	1186	436	366	514	1206	938
ENSMUSG00000005102.13_Eif2ak4	30	61	57	76	75	66	48	55	71	61	55	83	50	69	108	106	54	71	72	42	33	38	62	86
ENSMUSG00000005103.12_Wdr1	156	335	294	266	142	277	132	191	300	179	160	197	195	311	456	399	193	170	253	187	204	143	198	205
ENSMUSG00000005107.13_Slc2a9	146	265	285	306	140	133	140	183	285	154	121	208	243	214	437	338	165	148	268	153	173	117	139	181
ENSMUSG00000005124.9_Wisp1	3	5	4	4	8	12	2	4	3	1	6	1	4	7	10	8	8	3	7	4	1	3	5	5
ENSMUSG00000005125.12_Ndrg1	42	62	30	25	61	108	94	103	42	46	112	65	77	70	58	78	65	74	95	39	25	16	48	90
ENSMUSG00000005131.4_4930550C14Rik	0	1	0	2	0	0	1	1	0	1	0	0	0	0	1	2	3	0	3	0	1	0	0	1
ENSMUSG00000005142.10_Man2b1	399	444	514	615	448	503	351	476	541	441	441	566	526	591	741	1012	541	499	596	390	201	354	520	519
ENSMUSG00000005148.7_Klf5	0	1	4	2	0	5	2	0	1	3	1	3	0	3	4	2	0	0	1	0	0	1	0	0
ENSMUSG00000005150.16_Wdr83	44	98	67	69	44	53	33	43	60	17	37	51	62	55	111	86	47	32	44	38	47	28	34	24
ENSMUSG00000005161.15_Prdx2	289	302	254	291	232	315	163	229	296	212	228	271	301	245	405	492	303	242	265	197	223	172	244	225
ENSMUSG00000005198.15_Polr2a	408	510	384	489	394	556	789	477	418	1105	450	403	543	591	635	1260	494	447	470	275	157	508	549	384
ENSMUSG00000005202.2_Shbg	0	0	0	0	0	0	0	0	0	0	0	0	0	0	0	0	0	0	0	0	0	0	0	0
ENSMUSG00000005204.12_Senp3	84	168	162	150	103	142	71	123	155	94	99	161	135	152	229	286	105	137	123	107	101	97	156	109
ENSMUSG00000005220.10_Corin	6	9	9	5	3	6	3	5	5	0	3	4	7	2	8	5	3	2	2	4	7	4	1	2
ENSMUSG00000005225.15_Plekha8	138	168	162	199	162	170	80	117	148	186	157	164	188	207	233	406	153	129	142	130	129	126	203	164
ENSMUSG00000005232.11_G6pc2	0	0	0	0	0	0	0	0	0	0	0	0	0	0	0	0	0	0	0	0	0	0	0	0
ENSMUSG00000005233.16_Spc25	39	19	14	7	11	118	14	14	12	11	15	33	21	12	17	21	13	27	23	10	6	14	7	59
ENSMUSG00000005237.14_Dnah2	1	1	1	1	3	1	0	0	4	0	1	3	0	2	2	3	1	1	2	2	3	0	0	0
ENSMUSG00000005251.14_Ripk4	23	36	24	39	18	40	15	11	28	34	14	26	20	31	46	65	24	24	14	31	15	14	25	24
ENSMUSG00000005262.12_Ufd1	103	154	153	166	95	125	90	139	156	128	138	197	130	139	211	272	128	127	128	107	114	111	162	146
ENSMUSG00000005267.13_Zfp287	1	0	0	1	2	4	1	1	4	4	5	1	1	3	5	5	3	2	4	1	1	2	1	3
ENSMUSG00000005268.20_Prlr	765	1180	1184	1474	953	318	867	1060	1355	1078	813	1226	1264	1180	1648	2087	1362	1120	789	733	612	409	850	1449
ENSMUSG00000005299.6_Letm1	242	426	451	499	324	379	160	314	456	373	333	354	295	340	598	843	428	249	273	243	218	283	453	253
ENSMUSG00000005312.14_Ubqln1	413	984	843	1053	897	654	503	834	1043	714	922	822	775	1046	1381	1521	948	730	702	624	480	679	1133	868
ENSMUSG00000005320.9_Fgfr4	164	234	257	205	211	224	164	209	222	218	180	264	199	230	312	492	255	289	193	176	89	145	179	216
ENSMUSG00000005338.13_Cadm3	30	40	45	48	35	22	20	28	43	38	36	41	21	39	56	65	29	41	42	25	16	32	29	27
ENSMUSG00000005339.10_Fcer1a	0	0	0	0	0	0	0	0	0	0	0	0	0	0	0	0	0	0	0	0	0	0	0	0
ENSMUSG00000005354.15_Txn2	733	779	863	818	535	756	446	575	767	593	502	539	726	702	1145	1119	743	551	591	480	604	503	629	604
ENSMUSG00000005355.9_Casp14	0	0	0	0	0	0	0	0	0	0	0	0	0	0	0	0	0	0	0	0	0	0	0	0
ENSMUSG00000005357.9_Slc1a6	0	0	0	1	0	0	0	0	0	0	0	0	0	0	0	0	0	0	0	0	0	0	0	1
ENSMUSG00000005360.14_Slc1a3	0	2	0	0	1	4	1	0	0	0	1	0	1	5	4	2	0	0	1	0	0	2	1	0
ENSMUSG00000005362.14_Crbn	83	68	81	82	94	119	67	80	137	69	95	168	124	85	143	149	82	116	137	54	50	61	160	148
ENSMUSG00000005364.11_Il5ra	0	0	0	0	0	0	0	0	0	0	0	0	0	0	0	0	0	0	1	0	0	0	0	0
ENSMUSG00000005370.3_Msh6	46	68	64	56	60	51	35	71	71	86	58	95	58	70	122	130	71	77	79	41	39	57	92	122
ENSMUSG00000005371.14_Fbxo11	115	196	163	173	153	148	119	177	190	163	161	258	177	197	256	304	170	181	198	117	125	101	217	217
ENSMUSG00000005373.13_Mlxipl	1114	2717	3175	3354	2264	622	1683	2195	2954	3013	1963	2177	1714	3027	4341	6794	2748	2461	2279	1381	2375	1986	2292	1913
ENSMUSG00000005374.13_Tbl2	77	120	100	119	93	151	56	115	114	78	105	82	97	142	130	195	103	73	83	74	59	64	134	89
ENSMUSG00000005378.17_Wbscr22	62	146	127	90	54	47	48	100	104	52	48	94	73	89	142	181	94	62	53	53	60	57	63	54
ENSMUSG00000005397.8_Nid1	55	113	103	103	102	301	64	100	99	100	112	199	59	117	123	174	82	126	52	82	43	60	88	89
ENSMUSG00000005410.6_Mcm5	2	8	2	14	5	63	4	6	21	6	8	6	3	6	18	14	2	5	9	2	6	29	2	2
ENSMUSG00000005413.8_Hmox1	51	70	39	67	55	398	40	42	46	39	99	82	66	72	73	104	74	84	89	40	32	32	78	66
ENSMUSG00000005417.17_Mprip	351	674	538	535	487	511	393	462	558	478	430	644	554	567	725	1047	553	556	516	422	517	344	561	503
ENSMUSG00000005442.13_Cic	139	317	307	311	212	305	219	292	298	362	211	303	212	397	353	746	254	309	272	220	114	159	215	178
ENSMUSG00000005447.12_Pafah1b3	10	25	14	9	8	9	10	13	25	16	4	19	17	15	30	20	11	11	15	13	16	7	11	6
ENSMUSG00000005465.9_Il27ra	2	6	8	4	6	5	2	5	6	1	0	9	3	3	4	8	3	2	3	1	4	3	2	5
ENSMUSG00000005469.10_Prkaca	329	474	370	318	298	278	314	379	498	282	284	388	337	428	575	477	384	314	338	271	219	257	350	335
ENSMUSG00000005470.8_Asf1b	0	5	0	1	1	9	1	1	1	4	1	2	2	0	3	4	7	2	1	2	1	4	2	3
ENSMUSG00000005474.9_Myl10	0	0	0	0	0	0	0	0	0	0	0	0	0	0	0	0	0	0	0	0	0	0	0	0
ENSMUSG00000005481.18_Ddx39	28	67	75	78	34	71	22	37	60	50	42	41	27	53	84	100	42	26	27	54	56	39	31	34
ENSMUSG00000005483.10_Dnajb1	77	81	45	140	89	66	55	85	50	133	101	38	78	123	56	250	105	65	55	63	35	85	114	62
ENSMUSG00000005493.15_Msh4	0	0	0	0	0	0	0	0	0	0	0	0	0	0	0	0	0	0	0	0	0	2	0	0
ENSMUSG00000005501.14_Usp40	151	249	222	238	201	185	127	218	226	125	171	325	246	230	365	349	237	208	217	156	128	122	206	236
ENSMUSG00000005503.8_Evx1	0	0	0	0	0	0	0	0	0	0	0	0	0	0	0	0	0	0	0	0	1	0	0	0
ENSMUSG00000005505.12_Kbtbd4	43	87	52	69	56	33	32	51	64	24	40	43	53	81	88	101	59	46	56	34	34	21	60	61
ENSMUSG00000005506.16_Celf1	448	546	703	712	503	463	396	422	654	497	487	691	581	575	947	1084	577	467	574	380	380	418	573	589
ENSMUSG00000005510.9_Ndufs3	313	277	290	310	278	263	212	257	285	291	255	279	271	266	421	443	291	284	243	208	268	231	333	315
ENSMUSG00000005514.14_Por	3558	2029	2193	2118	1541	3534	2776	1472	1985	3541	1461	3028	4245	2002	2920	6508	2228	2856	2232	1524	952	938	1616	2603
ENSMUSG00000005533.10_Igf1r	18	21	21	39	36	47	15	27	29	38	29	28	25	34	43	54	36	19	25	17	19	22	35	20
ENSMUSG00000005534.10_Insr	864	718	752	1003	1065	697	892	725	871	894	1189	1401	1286	893	1264	1522	1321	1202	1247	594	487	564	1247	1343
ENSMUSG00000005540.10_Fcer2a	1	2	1	0	0	5	0	2	0	0	2	0	1	3	3	0	3	3	5	1	2	3	0	1
ENSMUSG00000005547.14_Cyp2a5	1660	1281	2215	2270	1020	3350	635	1122	1651	1729	749	747	1068	1787	2920	2933	988	803	1738	1323	1313	874	977	896
ENSMUSG00000005553.14_Atp4a	0	4	2	2	1	3	0	1	4	1	1	4	0	3	6	5	3	0	2	0	5	3	4	0
ENSMUSG00000005566.14_Trim28	282	374	323	309	219	286	198	258	273	287	163	315	274	351	432	597	256	305	343	205	179	179	236	295
ENSMUSG00000005575.16_Ube2m	233	380	330	244	197	300	218	239	323	296	144	232	289	271	445	465	198	188	225	234	306	186	227	243
ENSMUSG00000005580.11_Adcy9	102	63	68	129	137	52	163	64	97	118	133	126	164	103	126	186	142	125	175	44	25	84	162	117
ENSMUSG00000005583.16_Mef2c	14	11	16	24	20	24	16	18	23	9	16	26	12	10	38	21	14	17	20	12	14	10	26	18
ENSMUSG00000005609.16_Ctr9	74	214	126	152	126	166	93	167	159	109	168	146	155	208	236	301	128	111	153	163	70	118	184	173
ENSMUSG00000005610.17_Eif4g2	1863	2874	3217	3666	2607	2701	1913	2564	3558	3284	2808	3240	3190	3635	4802	6371	3085	2392	2730	2362	1710	2340	3662	3116
ENSMUSG00000005611.15_Mrvi1	5	14	5	10	9	26	4	9	12	6	16	11	9	18	15	21	8	11	7	9	5	8	19	11
ENSMUSG00000005615.14_Pcyt1a	304	432	521	527	337	565	265	386	630	346	351	646	404	547	749	861	501	478	437	373	278	322	438	457
ENSMUSG00000005621.11_Zfp592	138	195	206	239	204	191	149	195	229	258	229	237	207	223	303	534	240	231	203	161	106	151	268	182
ENSMUSG00000005625.15_Psmd4	223	385	356	305	261	321	222	286	381	240	253	271	278	268	512	521	288	238	272	261	262	207	299	219
ENSMUSG00000005628.12_Tmod4	2	2	0	0	2	1	3	1	1	3	0	0	1	1	2	1	3	2	1	0	0	1	3	1
ENSMUSG00000005640.11_Insrr	0	0	0	0	0	1	0	0	0	0	0	0	0	0	0	1	1	0	1	0	0	1	0	0
ENSMUSG00000005649.17_Cabp5	0	0	0	0	0	0	0	0	0	0	0	0	0	0	0	0	0	0	0	0	0	0	0	0
ENSMUSG00000005656.9_Snx6	56	107	75	89	74	79	56	97	75	59	63	84	72	91	105	129	84	68	63	78	45	41	66	90
ENSMUSG00000005667.8_Mthfd2	8	5	6	5	5	21	2	5	2	4	3	8	6	3	3	13	8	1	2	3	3	8	10	0
ENSMUSG00000005672.12_Kit	11	35	25	38	26	18	25	36	42	41	19	36	33	38	50	62	21	19	12	24	18	32	24	27
ENSMUSG00000005674.9_Tomm40l	18	39	22	17	15	64	15	29	29	8	19	23	41	33	36	50	40	18	51	32	22	24	48	18
ENSMUSG00000005677.14_Nr1i3	1965	1573	1773	1198	1658	398	1431	1210	1353	955	1159	1892	2057	1601	2418	2535	1789	1749	1703	1284	1345	544	1037	2164
ENSMUSG00000005681.12_Apoa2	24452	24234	22654	21127	20515	9595	19464	18051	22356	20149	18540	20751	24517	19685	30703	34855	22548	18059	19154	13411	19335	12680	18166	20893
ENSMUSG00000005682.9_Pan2	114	217	227	293	174	208	125	169	207	147	145	274	183	186	276	410	181	191	225	144	200	128	172	176
ENSMUSG00000005683.8_Cs	445	1083	1434	1490	755	531	368	836	1573	595	790	712	580	1004	2126	1659	878	710	672	593	748	872	1023	570
ENSMUSG00000005686.17_Ampd3	7	8	4	10	7	15	3	0	6	3	4	9	4	13	11	11	5	6	6	3	9	4	1	6
ENSMUSG00000005687.14_Bcas2	116	150	114	123	85	95	71	118	100	66	77	164	142	113	174	175	88	110	123	98	97	78	89	124
ENSMUSG00000005696.11_Sh2d1a	0	0	0	0	0	0	0	0	0	0	0	0	0	0	0	0	0	0	0	0	1	0	0	0
ENSMUSG00000005698.15_Ctcf	118	226	147	227	142	147	105	167	173	169	164	200	193	215	274	334	174	129	176	150	108	124	204	178
ENSMUSG00000005699.16_Pard6a	9	8	11	12	10	11	6	5	9	11	5	7	10	12	18	22	19	11	10	7	3	7	8	15
ENSMUSG00000005705.10_Agrp	0	0	0	0	2	2	0	0	0	0	0	0	0	0	0	0	0	0	0	1	0	0	0	1
ENSMUSG00000005716.16_Pvalb	0	0	0	0	0	1	0	0	0	0	0	0	0	0	0	0	0	0	0	0	0	0	1	0
ENSMUSG00000005718.7_Tfap4	23	22	17	20	17	22	17	12	23	16	19	33	32	21	25	33	18	40	30	9	18	5	24	46
ENSMUSG00000005732.14_Ranbp1	71	180	158	114	94	126	86	128	175	90	97	130	145	139	264	205	110	86	106	124	104	94	122	99
ENSMUSG00000005763.15_Cd247	0	2	2	1	0	0	1	2	0	1	4	1	0	0	0	2	2	1	2	1	0	3	3	0
ENSMUSG00000005774.12_Rfx5	53	139	92	48	56	126	48	129	114	20	35	108	94	146	141	72	73	84	115	79	53	33	58	101
ENSMUSG00000005779.12_Psmb4	279	346	387	369	299	284	213	269	334	279	251	271	288	302	446	586	312	232	269	229	297	218	324	231
ENSMUSG00000005800.3_Mmp8	0	0	0	1	0	0	1	0	2	0	0	0	0	1	1	0	0	1	0	0	0	0	0	1
ENSMUSG00000005802.12_Slc30a4	40	57	51	66	54	90	46	34	41	68	70	79	58	52	65	111	64	60	65	42	33	35	96	71
ENSMUSG00000005803.14_Sqrdl	507	501	521	782	495	547	360	452	639	519	452	680	620	561	861	1117	627	574	678	375	370	368	577	649
ENSMUSG00000005804.14_Bloc1s6	39	80	73	61	64	60	44	60	54	43	64	69	94	66	92	87	63	56	53	47	30	38	56	53
ENSMUSG00000005813.12_Metap1	87	195	180	130	122	138	94	149	178	121	118	189	162	197	231	253	133	124	157	153	108	126	168	163
ENSMUSG00000005823.8_Gpr108	68	89	83	93	96	83	64	111	69	84	75	102	87	117	146	183	87	92	83	51	41	63	98	83
ENSMUSG00000005824.6_Tnfsf14	1	2	0	2	0	1	0	0	2	0	1	1	1	3	2	1	2	1	1	1	2	1	0	0
ENSMUSG00000005836.8_Gata6	40	52	21	80	42	74	35	43	35	80	44	64	66	34	52	115	50	58	49	25	22	37	67	80
ENSMUSG00000005846.11_Rsl1d1	98	195	154	164	129	166	96	168	187	136	117	196	170	198	234	322	137	162	205	155	119	116	177	190
ENSMUSG00000005864.7_Cnga2	0	0	0	0	0	0	0	0	1	0	1	0	0	0	0	0	0	0	0	0	0	0	0	0
ENSMUSG00000005871.14_Apc	173	219	260	304	272	278	188	198	296	416	310	372	289	260	429	738	283	270	313	198	200	234	376	285
ENSMUSG00000005873.5_Reep5	53	82	59	70	54	77	20	45	66	50	52	89	56	56	93	140	59	64	44	53	76	60	63	54
ENSMUSG00000005881.13_Ergic3	331	371	345	391	273	337	222	267	356	278	255	323	378	334	524	627	321	299	291	235	206	213	309	267
ENSMUSG00000005882.18_Uqcc1	120	185	187	192	120	121	93	155	183	82	136	154	173	192	256	219	131	126	145	111	120	104	136	147
ENSMUSG00000005883.15_Spo11	0	0	0	0	0	0	0	0	0	0	0	0	0	0	0	0	0	1	0	0	0	0	0	0
ENSMUSG00000005886.14_Ncoa2	180	232	254	323	370	281	205	206	364	287	362	353	357	337	425	584	311	279	372	178	130	200	494	349
ENSMUSG00000005891.7_Prl4a1	0	0	0	0	0	0	0	0	0	0	0	0	0	0	0	0	0	0	0	0	0	0	0	0
ENSMUSG00000005892.4_Trh	0	0	0	0	0	0	0	0	0	0	0	0	0	0	0	0	0	0	0	0	0	0	0	0
ENSMUSG00000005893.14_Nr2c2	118	97	124	140	183	204	120	91	136	198	220	256	176	106	217	380	219	255	235	98	104	130	251	257
ENSMUSG00000005897.14_Nr2c1	71	83	98	103	77	78	42	80	130	78	88	107	99	84	151	149	99	78	102	73	56	62	98	67
ENSMUSG00000005899.12_Smpd4	69	137	115	84	76	86	58	99	126	40	63	108	78	101	145	140	77	73	80	79	63	66	76	88
ENSMUSG00000005907.14_Pex1	108	203	173	207	147	126	93	150	199	109	178	216	152	214	226	273	195	147	159	121	84	120	188	200
ENSMUSG00000005917.15_Otx1	0	0	0	1	0	0	0	0	0	0	0	0	0	0	0	0	0	0	0	0	0	0	0	0
ENSMUSG00000005936.18_Kctd20	90	168	191	157	170	183	83	156	196	83	143	203	148	211	252	243	171	124	164	107	105	92	172	135
ENSMUSG00000005947.11_Itgae	1	4	2	1	3	4	1	1	1	0	2	2	2	2	2	2	0	0	0	0	1	0	1	4
ENSMUSG00000005949.9_Ctns	77	84	85	99	68	96	57	65	87	56	64	100	113	80	101	157	94	76	85	54	48	42	98	73
ENSMUSG00000005950.14_P2rx5	0	2	0	0	0	0	0	2	0	0	1	0	0	0	0	0	1	0	0	3	0	0	0	0
ENSMUSG00000005951.13_Shpk	175	291	390	372	226	165	120	217	387	193	221	286	224	278	470	580	278	228	233	155	219	179	241	210
ENSMUSG00000005952.15_Trpv1	0	8	0	1	3	0	0	6	3	3	0	2	1	2	0	3	0	0	1	0	2	0	2	0
ENSMUSG00000005958.14_Ephb3	1	5	0	5	2	6	1	2	1	3	1	1	1	4	6	5	2	0	3	0	0	0	0	1
ENSMUSG00000005968.14_Tuft1	3	26	7	14	13	29	8	17	13	16	12	21	7	15	19	32	21	18	19	8	15	15	19	18
ENSMUSG00000005973.6_Rcn1	8	27	26	49	35	34	13	25	37	21	40	31	29	30	48	52	20	21	24	15	27	23	26	34
ENSMUSG00000005980.15_Dnase1	0	0	0	0	0	1	0	0	0	0	0	1	0	0	0	0	1	0	0	0	0	1	0	0
ENSMUSG00000005981.11_Trap1	576	760	798	918	705	711	512	663	843	708	667	842	814	800	1106	1329	829	723	793	545	395	576	861	787
ENSMUSG00000005982.13_Naa60	595	437	547	541	405	473	402	430	601	497	391	546	609	592	865	1119	472	532	537	409	257	349	460	576
ENSMUSG00000005983.15_1700037C18Rik	0	2	3	0	1	0	0	1	0	0	0	1	1	1	1	1	0	0	1	1	4	0	1	0
ENSMUSG00000005986.15_Ankrd13d	0	3	2	2	1	2	2	1	4	1	2	1	1	2	2	5	6	1	3	2	0	2	3	3
ENSMUSG00000005994.14_Tyrp1	0	0	0	0	0	0	0	0	0	0	0	0	0	0	0	0	0	0	0	0	0	0	0	0
ENSMUSG00000006005.17_Tpr	261	492	445	463	351	720	314	448	457	326	378	811	512	550	686	765	468	483	547	386	249	295	539	543
ENSMUSG00000006007.14_Pdc	0	0	0	0	0	0	0	0	0	0	0	0	0	0	0	0	0	0	0	0	0	0	1	0
ENSMUSG00000006010.14_BC003331	103	143	134	146	141	123	87	118	145	133	128	173	130	142	213	224	132	106	161	95	93	93	163	153
ENSMUSG00000006014.16_Prg4	241	352	294	510	419	168	328	307	403	566	328	345	315	464	614	819	398	296	326	207	169	384	546	397
ENSMUSG00000006019.15_Dhx34	31	47	43	38	39	48	30	27	40	16	33	36	50	40	51	50	35	20	52	12	15	23	30	29
ENSMUSG00000006021.5_Kptn	23	60	77	65	38	47	20	43	61	58	38	42	45	38	72	126	52	25	44	29	39	30	44	26
ENSMUSG00000006024.13_Napa	257	408	395	402	297	318	208	297	402	276	261	341	350	349	513	647	314	298	307	255	271	235	318	270
ENSMUSG00000006050.11_Sra1	193	288	279	314	169	180	166	166	247	221	152	221	239	210	348	452	229	158	209	138	198	172	210	193
ENSMUSG00000006056.13_Calcoco2	0	0	0	0	0	0	0	0	0	0	0	0	0	0	0	0	0	0	0	0	0	0	0	0
ENSMUSG00000006057.15_Atp5g1	339	335	352	372	351	311	321	245	371	385	318	325	265	292	445	577	354	283	292	191	161	203	282	270
ENSMUSG00000006058.10_Snf8	116	126	135	143	88	105	73	100	112	91	113	97	118	118	178	194	138	80	90	81	112	74	132	86
ENSMUSG00000006095.12_Tbcb	35	61	65	51	26	45	36	48	78	46	37	47	48	58	90	81	36	28	36	35	42	33	45	22
ENSMUSG00000006127.9_Inpp5k	67	71	85	71	80	116	63	50	75	40	65	134	88	76	113	125	80	88	91	38	52	34	81	87
ENSMUSG00000006134.3_Crkl	92	137	139	254	135	146	89	142	186	195	202	163	157	205	264	360	167	147	137	109	73	126	181	146
ENSMUSG00000006143.12_Upk3bl	0	0	0	0	0	0	0	0	0	0	0	0	0	0	0	0	0	0	0	0	0	0	0	0
ENSMUSG00000006154.13_Eps8l1	7	13	5	8	11	7	7	12	4	4	6	20	14	8	4	7	14	9	9	4	0	0	10	10
ENSMUSG00000006169.19_Clint1	162	353	401	469	276	369	183	322	421	221	274	516	335	422	554	597	257	349	313	206	189	273	354	305
ENSMUSG00000006179.8_Prss16	0	0	0	0	0	0	0	0	0	0	0	0	0	0	0	0	0	0	0	0	0	0	0	0
ENSMUSG00000006191.17_Cdkal1	40	50	62	60	49	48	24	56	51	32	28	49	54	54	84	70	42	36	45	46	42	36	49	40
ENSMUSG00000006200.3_Rhox6	0	0	0	0	0	0	0	0	0	0	0	0	0	0	0	0	0	0	0	0	0	0	0	0
ENSMUSG00000006204.6_5430419D17Rik	0	0	0	0	0	0	0	0	0	0	0	0	0	0	0	0	0	0	0	0	0	0	0	0
ENSMUSG00000006205.13_Htra1	6	4	0	6	8	13	6	12	8	3	2	10	5	6	12	10	6	10	7	4	5	6	8	4
ENSMUSG00000006215.12_Zbtb17	46	61	47	64	25	54	26	38	59	37	43	30	36	52	68	88	49	37	59	29	40	42	38	37
ENSMUSG00000006216.10_Clcnkb	0	0	0	0	0	0	0	0	0	0	0	0	0	0	0	0	0	0	0	0	0	0	0	0
ENSMUSG00000006218.4_Fam131c	17	60	19	4	6	38	15	17	19	3	9	18	24	16	26	18	13	15	12	14	6	7	9	4
ENSMUSG00000006219.12_Fblim1	7	6	10	8	7	57	9	9	13	3	4	6	3	9	7	18	9	5	7	4	4	5	6	5
ENSMUSG00000006221.7_Hspb7	0	0	1	0	0	0	0	0	1	0	0	0	0	0	1	0	0	0	0	0	0	0	1	1
ENSMUSG00000006235.6_Epor	2	0	5	3	2	2	1	5	5	0	7	6	4	3	5	5	3	8	2	0	0	3	4	4
ENSMUSG00000006241.16_Ccdc159	19	29	32	29	19	19	9	22	24	8	21	17	25	33	32	37	22	17	34	9	25	10	20	14
ENSMUSG00000006262.15_Mob1b	173	153	267	254	181	214	149	212	273	284	216	310	227	242	417	470	276	226	325	161	228	245	363	274
ENSMUSG00000006269.7_Atp6v1b1	0	0	0	0	0	0	0	0	0	0	0	0	0	0	0	0	0	0	0	0	0	0	0	0
ENSMUSG00000006270.7_Vax1	0	0	0	0	0	0	0	0	0	0	0	0	0	0	0	0	0	0	0	0	0	0	0	0
ENSMUSG00000006273.14_Atp6v1b2	114	188	107	185	151	270	94	139	149	123	156	201	176	175	171	216	169	164	157	117	79	80	172	182
ENSMUSG00000006276.10_Eps15l1	72	127	113	142	96	64	58	93	111	64	88	115	111	149	155	171	115	90	101	69	46	81	99	74
ENSMUSG00000006281.7_Tep1	52	132	95	115	105	124	73	92	110	65	95	98	112	117	144	174	114	79	116	56	52	71	87	100
ENSMUSG00000006288.7_Ttc5	17	36	24	14	16	31	12	20	19	3	25	24	17	29	34	24	17	19	19	17	27	8	21	16
ENSMUSG00000006289.14_Osgep	51	79	80	88	61	41	41	44	79	61	34	57	54	58	94	107	74	71	63	52	72	45	55	42
ENSMUSG00000006299.13_Aamp	433	553	486	443	334	433	307	403	507	319	320	459	586	507	689	706	429	410	471	354	403	246	426	414
ENSMUSG00000006301.17_Tmbim1	172	266	247	197	167	268	177	199	278	138	148	245	239	251	310	315	210	208	260	164	144	129	169	203
ENSMUSG00000006304.14_Arpc2	350	593	564	531	386	527	349	444	637	515	405	532	518	535	873	959	473	417	505	401	358	368	521	522
ENSMUSG00000006307.16_Kmt2b	147	219	180	269	145	224	197	175	224	235	197	276	211	223	278	520	208	242	203	122	124	169	211	152
ENSMUSG00000006310.10_Zbtb32	0	3	4	0	0	0	0	0	2	0	0	0	0	1	0	0	0	0	0	0	0	1	1	0
ENSMUSG00000006311.8_Etv2	0	0	0	0	0	0	0	0	0	0	0	0	0	0	0	0	0	0	0	0	0	0	0	0
ENSMUSG00000006313.5_Upk1a	1	5	1	1	2	1	1	0	0	0	0	0	2	0	1	3	0	1	0	0	3	0	0	1
ENSMUSG00000006315.9_Tmem147	161	226	217	191	129	213	113	157	194	99	141	149	157	194	217	246	178	116	166	136	154	123	148	101
ENSMUSG00000006333.14_Rps9	486	587	540	530	392	539	326	410	535	455	404	607	557	445	673	806	473	492	464	390	506	301	502	499
ENSMUSG00000006335.16_Tfpt	21	35	17	29	25	23	10	19	24	22	16	29	28	28	41	55	32	39	32	28	30	19	27	31
ENSMUSG00000006342.15_Susd2	9	11	11	18	11	57	12	13	10	11	17	10	6	14	19	24	9	5	11	8	4	15	15	12
ENSMUSG00000006344.17_Ggt5	9	12	17	26	15	25	11	11	8	17	11	7	15	19	11	25	15	13	6	6	4	3	18	12
ENSMUSG00000006345.10_Ggt1	0	0	2	0	0	2	0	1	0	0	0	0	0	1	0	1	0	1	0	0	0	0	1	0
ENSMUSG00000006356.10_Crip2	152	379	279	285	211	342	274	285	299	246	192	404	336	239	438	770	245	332	215	217	167	199	207	260
ENSMUSG00000006360.11_Crip1	8	8	7	10	6	24	14	13	10	8	6	10	8	9	15	21	5	13	4	12	11	17	6	12
ENSMUSG00000006362.16_Cbfa2t3	23	29	25	30	18	29	26	21	28	21	28	77	32	30	47	59	24	29	29	14	15	28	12	16
ENSMUSG00000006369.14_Fbln1	6	11	3	3	4	18	4	3	11	3	4	8	4	8	9	4	4	0	8	2	0	1	5	4
ENSMUSG00000006373.10_Pgrmc1	2285	2850	2597	3023	2587	2965	1761	2366	3010	2418	2752	3394	3037	2807	4172	4451	3038	2549	3164	2012	2208	2136	3271	3362
ENSMUSG00000006378.13_Gcat	215	280	314	255	215	163	173	230	275	182	206	234	200	232	382	403	284	256	210	134	163	154	205	214
ENSMUSG00000006386.15_Tek	37	48	64	56	55	47	37	66	70	50	79	65	57	66	87	112	56	42	55	29	35	41	61	62
ENSMUSG00000006389.13_Mpl	0	0	0	0	0	2	0	0	0	0	0	0	0	0	0	0	0	0	0	0	0	0	0	0
ENSMUSG00000006390.15_Elovl1	113	257	192	142	134	277	120	185	238	90	125	215	125	186	278	224	164	174	154	116	94	97	128	124
ENSMUSG00000006392.16_Med8	103	205	140	149	135	117	100	149	173	100	128	166	157	163	225	226	161	123	116	109	134	123	144	163
ENSMUSG00000006398.15_Cdc20	0	2	0	0	0	57	1	0	3	0	0	0	3	3	1	1	2	1	2	0	2	3	1	1
ENSMUSG00000006403.13_Adamts4	0	1	0	1	0	4	0	0	1	0	0	1	1	1	1	1	0	0	5	0	0	0	0	0
ENSMUSG00000006411.12_Nectin4	0	0	1	4	1	5	1	0	2	2	1	2	1	1	1	0	0	1	0	0	0	1	2	0
ENSMUSG00000006412.10_Pfdn2	129	201	133	160	121	82	67	128	133	84	105	150	164	136	211	184	128	104	146	95	141	86	143	162
ENSMUSG00000006418.17_Rnf114	247	317	253	258	268	311	242	243	240	198	252	262	281	292	305	465	311	270	281	181	157	172	296	272
ENSMUSG00000006423.15_C330007P06Rik	125	126	118	140	105	98	98	106	146	138	128	165	173	140	216	264	136	115	146	79	74	113	152	124
ENSMUSG00000006435.15_Neurl1a	0	1	0	1	0	5	0	1	1	0	0	0	0	0	0	5	1	0	2	0	1	2	1	0
ENSMUSG00000006442.10_Srm	63	131	84	116	49	65	50	98	85	71	50	45	52	143	102	168	71	36	48	70	47	76	61	28
ENSMUSG00000006445.3_Epha2	95	171	78	56	120	172	79	125	79	35	140	142	193	130	121	76	175	194	56	58	34	49	177	178
ENSMUSG00000006456.10_Rbm14	84	84	82	168	100	59	60	69	69	99	108	54	95	93	93	211	128	53	58	52	44	78	117	50
ENSMUSG00000006457.3_Actn3	0	1	0	0	0	1	0	0	0	0	0	2	0	0	0	0	0	0	0	0	0	0	0	0
ENSMUSG00000006463.13_Zdhhc24	9	14	19	13	12	14	5	17	16	9	18	17	17	13	19	26	13	15	13	11	12	12	29	13
ENSMUSG00000006464.8_Bbs1	5	10	7	3	3	11	6	11	9	2	5	8	6	8	13	6	9	4	8	7	1	5	6	7
ENSMUSG00000006469.13_Slc34a3	0	0	0	0	0	0	0	0	0	0	0	0	0	0	0	0	0	0	0	0	0	0	0	0
ENSMUSG00000006471.18_Ndor1	42	104	85	86	59	100	61	70	81	57	57	116	97	92	108	180	66	84	83	57	62	52	69	85
ENSMUSG00000006476.19_Nsmf	255	749	605	434	277	246	270	491	699	312	302	358	430	590	846	890	381	276	492	353	290	378	413	224
ENSMUSG00000006488.16_Prl7a1	0	0	0	0	0	0	0	0	0	0	0	0	0	0	0	0	0	0	0	0	0	0	0	0
ENSMUSG00000006490.2_Prl8a9	0	0	0	0	0	0	0	0	0	0	0	0	0	0	0	0	0	0	0	0	0	0	0	0
ENSMUSG00000006494.11_Pdk1	473	523	809	1271	710	97	316	407	782	765	756	823	627	611	1403	1565	877	696	627	327	480	619	888	779
ENSMUSG00000006498.16_Ptbp1	336	343	626	657	403	553	384	322	558	464	433	437	439	522	752	1003	531	434	576	355	287	410	540	451
ENSMUSG00000006517.5_Mvd	31	210	207	209	77	22	14	154	237	56	54	82	9	222	315	129	152	48	24	111	129	84	84	31
ENSMUSG00000006519.11_Cyba	17	24	16	27	10	48	11	12	14	15	15	26	9	33	19	45	21	14	20	8	16	14	15	14
ENSMUSG00000006522.15_Itih3	3174	6506	4876	5424	4403	5016	4053	4601	5273	3995	3921	5841	5765	5287	6439	8745	5194	4516	3776	2841	2490	2543	4717	6544
ENSMUSG00000006526.11_Tmem110	29	74	81	82	43	36	34	38	81	20	25	50	42	58	86	72	31	33	58	40	30	39	36	33
ENSMUSG00000006527.14_Sfmbt1	134	133	142	180	116	151	101	154	189	167	184	222	165	207	259	404	175	179	183	112	111	105	213	205
ENSMUSG00000006529.14_Itih1	2068	3013	3005	3213	2553	2052	2038	2706	3104	2256	2451	2874	3032	3594	4510	5395	3183	2762	2908	1882	1367	1933	2820	2823
ENSMUSG00000006538.12_Ihh	3	2	5	5	2	2	5	3	4	9	0	7	4	3	14	29	4	2	13	2	5	20	3	1
ENSMUSG00000006542.13_Prkag3	0	1	0	0	0	0	0	0	1	0	0	0	0	0	0	0	0	0	0	0	0	0	1	0
ENSMUSG00000006546.3_Cryba2	0	0	0	0	0	0	0	0	0	0	0	0	0	0	0	0	0	0	0	0	0	0	0	0
ENSMUSG00000006567.11_Atp7b	131	249	310	346	198	179	147	263	301	72	191	305	197	322	431	322	204	204	266	140	111	153	201	174
ENSMUSG00000006570.3_Defb2	0	0	0	0	0	0	0	0	0	0	0	0	0	0	0	0	0	0	0	0	0	0	0	0
ENSMUSG00000006574.15_Slc4a1	5	4	3	2	1	1	1	1	1	2	1	1	0	1	2	4	1	1	9	2	1	0	3	1
ENSMUSG00000006575.14_Rundc3a	2	11	7	6	3	6	2	9	0	5	1	3	6	4	9	8	1	5	4	0	2	1	2	3
ENSMUSG00000006576.16_Slc4a3	1	4	10	4	1	13	1	2	3	1	2	2	1	1	3	8	2	2	2	2	3	1	2	4
ENSMUSG00000006585.3_Cdt1	10	10	4	4	7	21	8	8	12	2	6	30	12	7	18	14	7	22	15	11	5	8	6	21
ENSMUSG00000006586.15_Runx1t1	0	0	0	6	1	1	4	1	1	2	1	1	1	2	4	9	1	4	1	2	0	2	1	1
ENSMUSG00000006587.6_Snai3	2	5	0	4	0	0	1	1	2	2	0	1	0	1	0	0	0	1	0	1	0	1	2	0
ENSMUSG00000006589.8_Aprt	81	160	115	75	44	151	84	68	113	75	54	98	79	76	109	115	74	76	73	64	62	53	55	59
ENSMUSG00000006599.13_Gtf2h1	145	151	109	146	102	151	98	122	131	101	101	191	174	151	192	255	104	113	156	118	101	87	160	171
ENSMUSG00000006611.14_Hfe	141	215	199	208	146	194	117	157	223	111	123	155	191	169	258	258	156	134	189	124	127	109	136	119
ENSMUSG00000006641.12_Slc5a6	47	38	22	26	23	101	25	37	27	32	17	27	40	49	31	66	38	35	44	24	11	18	30	25
ENSMUSG00000006642.3_Tcf23	2	1	0	1	1	0	1	0	0	0	0	1	0	1	0	2	0	0	2	0	1	0	0	0
ENSMUSG00000006649.17_Nphs1	0	0	0	0	0	0	0	0	0	0	0	0	0	0	0	0	0	0	0	0	0	0	0	0
ENSMUSG00000006651.8_Aplp1	0	4	3	2	2	11	1	3	2	3	1	2	3	0	2	4	0	0	0	2	3	3	2	3
ENSMUSG00000006673.14_Qrich1	169	268	184	217	153	285	181	248	237	165	205	268	244	317	342	371	217	237	266	189	140	173	233	202
ENSMUSG00000006675.10_P4htm	0	1	0	0	1	1	2	2	3	0	0	4	1	7	1	1	0	2	0	0	0	0	0	1
ENSMUSG00000006676.16_Usp19	255	458	368	393	399	390	280	347	349	318	347	381	388	394	485	673	414	362	402	276	162	252	384	336
ENSMUSG00000006678.6_Pola1	17	13	12	16	16	19	4	15	12	17	12	24	16	20	19	48	14	20	21	13	10	11	21	25
ENSMUSG00000006699.17_Cdc42	455	711	679	828	554	740	353	592	768	595	528	695	682	687	1099	1228	573	525	667	502	494	512	752	679
ENSMUSG00000006705.12_Pknox1	38	103	44	54	72	47	26	90	75	37	84	58	49	104	64	99	63	54	60	70	20	40	83	56
ENSMUSG00000006711.15_D130043K22Rik	30	24	84	79	21	30	14	25	78	28	22	70	31	50	82	136	29	50	43	47	50	25	28	41
ENSMUSG00000006715.11_Gmnn	19	33	30	24	15	35	8	18	23	15	11	26	15	16	34	21	29	30	20	14	25	8	27	32
ENSMUSG00000006717.6_Acot13	174	260	274	288	132	223	117	166	244	203	139	216	261	198	389	472	213	158	170	162	235	136	165	184
ENSMUSG00000006720.16_Zfp184	0	1	0	1	0	1	2	2	2	0	0	1	1	0	0	5	1	0	0	1	1	1	1	0
ENSMUSG00000006724.12_Cyp27b1	0	0	0	1	0	0	0	0	0	0	1	0	0	0	0	2	0	0	0	0	0	0	0	0
ENSMUSG00000006728.12_Cdk4	136	162	100	119	83	142	100	159	125	58	85	148	150	178	179	173	129	131	148	93	103	67	113	119
ENSMUSG00000006731.10_B4galnt1	776	835	718	809	662	596	712	588	759	651	564	763	890	729	1063	1168	799	724	648	531	469	372	626	718
ENSMUSG00000006732.14_Mettl1	22	66	50	66	15	27	20	56	61	19	29	26	20	54	50	89	26	12	34	32	34	27	33	19
ENSMUSG00000006736.9_Tspan31	1197	1298	1104	1076	802	1549	668	966	1197	652	915	866	1180	1204	1939	1517	1125	733	975	742	786	747	1135	902
ENSMUSG00000006740.13_Kif5b	95	177	225	245	169	163	98	162	238	200	179	265	154	204	328	395	170	149	183	154	126	154	274	192
ENSMUSG00000006763.14_Saal1	11	31	38	28	15	23	10	27	27	13	15	9	32	26	53	34	12	13	29	9	22	15	19	18
ENSMUSG00000006764.8_Tph2	0	0	0	0	0	0	0	0	0	0	0	0	0	0	0	0	0	0	0	0	0	0	0	0
ENSMUSG00000006777.7_Krt23	13	4	1	1	7	35	0	6	4	1	7	3	9	7	2	8	6	4	14	5	7	3	3	3
ENSMUSG00000006782.16_Cnp	43	83	99	73	42	17	49	61	87	43	45	61	47	78	99	94	62	52	70	34	36	47	65	43
ENSMUSG00000006784.14_Ttc25	2	1	11	11	7	1	1	0	10	1	1	2	0	5	17	13	6	1	3	0	11	2	2	2
ENSMUSG00000006800.13_Sulf2	100	84	84	67	70	238	99	82	104	37	92	79	109	73	98	71	89	102	134	36	36	41	103	112
ENSMUSG00000006818.4_Sod2	894	1014	1050	1059	838	756	640	751	974	888	851	884	986	959	1485	1603	1027	800	858	635	704	614	928	885
ENSMUSG00000006850.7_Tmco6	26	17	16	22	33	26	13	27	21	24	15	42	24	20	38	37	31	22	21	7	6	10	32	21
ENSMUSG00000006906.10_Stambp	61	77	60	66	57	67	40	69	80	46	51	113	75	80	112	77	63	74	70	52	54	40	77	78
ENSMUSG00000006920.14_Ezh1	80	119	68	86	120	155	75	90	92	67	125	129	119	106	102	141	105	70	111	56	46	56	122	109
ENSMUSG00000006930.15_Hap1	8	7	14	8	7	21	9	8	16	4	4	16	6	2	14	16	5	8	10	6	7	11	6	6
ENSMUSG00000006931.15_P3h4	3	12	5	3	2	11	4	2	3	6	3	7	4	3	1	5	3	6	2	2	3	1	3	4
ENSMUSG00000006932.17_Ctnnb1	487	900	842	990	818	917	476	807	924	670	850	873	807	1023	1306	1452	893	659	776	636	486	593	969	791
ENSMUSG00000006941.5_Eif1b	47	88	40	65	54	32	48	55	67	34	46	62	74	66	83	95	54	37	50	36	55	28	61	55
ENSMUSG00000006948.7_Klk4	0	0	0	0	0	0	0	0	0	0	0	0	0	0	0	0	0	0	0	0	0	0	0	0
ENSMUSG00000006958.13_Chrd	19	43	14	12	33	16	26	42	17	13	14	22	41	36	17	55	33	21	30	15	18	11	25	24
ENSMUSG00000006998.15_Psmd2	405	727	735	724	608	527	369	584	879	508	537	507	533	663	1059	1042	632	430	611	463	368	467	705	448
ENSMUSG00000007021.4_Syngr3	0	0	0	1	0	0	0	0	0	0	0	1	0	0	0	0	0	1	1	1	1	1	0	0
ENSMUSG00000007029.16_Vars	84	175	222	221	133	305	87	131	230	136	120	168	153	186	301	393	156	127	143	118	68	151	156	116
ENSMUSG00000007030.8_Vwa7	1	5	0	1	0	3	0	2	1	1	3	1	2	2	6	3	1	1	4	5	2	0	2	0
ENSMUSG00000007033.4_Hspa1l	0	1	0	0	1	1	0	0	0	0	0	0	0	0	1	1	0	0	3	0	0	0	1	1
ENSMUSG00000007034.15_Slc44a4	0	1	0	2	0	10	0	0	0	1	0	1	1	1	3	4	2	1	0	0	1	1	1	3
ENSMUSG00000007035.15_Msh5	0	6	8	8	8	3	3	6	4	3	3	6	7	6	12	5	8	5	4	4	3	3	5	6
ENSMUSG00000007036.15_Abhd16a	112	187	209	192	103	120	111	135	183	136	110	127	136	183	237	259	127	118	139	96	100	95	122	94
ENSMUSG00000007038.5_Neu1	175	179	155	134	108	150	173	116	151	113	124	196	226	154	227	228	163	146	202	111	89	81	125	161
ENSMUSG00000007039.12_Ddah2	4	20	13	12	7	21	6	7	12	1	8	10	3	16	22	18	10	11	8	5	13	7	3	5
ENSMUSG00000007041.9_Clic1	34	59	44	43	55	82	41	51	63	32	51	57	34	75	88	95	40	46	68	44	45	32	48	52
ENSMUSG00000007050.17_Lsm2	39	58	51	61	47	60	50	41	61	49	31	46	58	61	99	104	70	46	43	30	35	44	35	53
ENSMUSG00000007080.14_Pole	4	15	13	11	8	62	10	4	12	3	9	17	7	14	15	13	13	14	13	3	5	22	4	20
ENSMUSG00000007097.14_Atp1a2	6	6	0	6	4	25	0	3	7	2	2	4	2	1	11	12	8	2	5	4	2	7	0	7
ENSMUSG00000007107.6_Atp1a4	2	2	0	0	0	0	1	1	0	1	0	0	0	0	0	1	0	0	0	0	0	0	0	0
ENSMUSG00000007122.11_Casq1	1	5	1	1	0	0	1	0	1	0	1	3	0	1	0	2	0	0	2	0	0	0	0	0
ENSMUSG00000007207.10_Stx1a	1	7	6	4	1	4	1	2	3	1	0	6	0	0	8	8	4	2	4	1	4	7	1	3
ENSMUSG00000007209.4_Ceacam9	0	0	0	0	0	0	0	0	0	0	0	0	0	0	0	0	0	0	0	0	0	0	0	0
ENSMUSG00000007216.6_Zfp775	13	20	14	6	12	17	9	16	10	5	5	12	20	10	19	10	12	17	11	6	4	7	4	14
ENSMUSG00000007279.14_Scube2	0	0	0	0	0	0	0	0	0	0	0	0	0	0	0	0	0	0	0	0	0	0	0	0
ENSMUSG00000007338.9_Mrpl49	95	164	126	120	107	80	74	124	136	86	82	96	128	124	198	169	109	61	111	105	92	74	124	119
ENSMUSG00000007379.15_Dennd2c	0	7	3	4	3	12	2	1	4	7	3	8	4	2	4	10	2	5	4	5	5	1	2	4
ENSMUSG00000007411.16_Mark3	93	222	167	198	146	150	120	155	189	157	147	188	167	190	240	366	165	115	144	133	156	136	206	173
ENSMUSG00000007415.15_Gatad1	234	304	273	279	207	193	190	241	277	253	213	321	303	300	399	469	274	171	240	215	217	191	305	303
ENSMUSG00000007440.10_Pcdha11	0	0	0	1	0	0	0	0	0	0	0	0	1	0	0	1	0	0	0	0	0	1	0	0
ENSMUSG00000007457.3_2310003L06Rik	0	0	0	0	0	0	0	0	0	0	0	0	0	0	0	0	0	0	0	0	0	0	0	0
ENSMUSG00000007458.14_M6pr	272	435	419	482	314	353	240	344	470	309	295	450	381	459	729	611	379	335	430	277	280	306	384	376
ENSMUSG00000007476.18_Lrrc8a	156	190	174	190	170	279	164	159	174	223	193	208	193	221	213	414	212	207	179	134	81	122	180	137
ENSMUSG00000007480.3_Mc5r	0	0	0	0	0	0	0	0	0	0	0	0	0	0	0	0	0	0	0	0	0	0	0	0
ENSMUSG00000007564.14_Ppp2r1a	251	399	465	391	265	380	227	308	463	231	251	368	313	378	603	532	290	327	306	227	253	203	307	237
ENSMUSG00000007570.15_Fance	28	47	27	28	37	29	28	22	32	13	27	52	39	25	44	58	31	32	38	15	9	16	34	28
ENSMUSG00000007589.8_Tinf2	43	65	61	64	33	59	42	45	63	31	21	63	52	62	101	115	44	51	64	46	63	46	52	33
ENSMUSG00000007591.14_Tssk4	0	0	1	1	0	2	0	0	1	0	0	1	0	0	0	0	1	0	1	1	0	0	0	0
ENSMUSG00000007594.10_Hapln4	42	154	78	85	57	39	29	121	115	31	62	69	50	162	115	126	77	52	45	54	41	51	74	49
ENSMUSG00000007603.8_Dus3l	40	98	57	73	60	71	28	53	62	65	46	67	55	69	82	154	70	50	62	41	41	31	45	39
ENSMUSG00000007610.15_Gtpbp3	24	65	19	34	27	38	25	31	28	10	25	29	33	33	40	43	15	14	19	31	16	22	28	26
ENSMUSG00000007613.15_Tgfbr1	93	175	187	186	108	176	77	140	204	169	127	183	114	229	315	363	143	131	118	124	124	112	164	121
ENSMUSG00000007617.18_Homer1	29	60	59	64	55	24	24	50	60	60	58	74	46	77	70	109	63	49	59	43	39	46	80	53
ENSMUSG00000007646.13_Rad51c	0	9	1	2	9	7	2	12	0	11	14	6	0	13	3	8	3	1	2	5	0	3	5	4
ENSMUSG00000007653.12_Gabrb2	0	0	0	0	0	0	0	0	0	0	0	0	0	0	0	0	0	0	0	0	0	0	0	0
ENSMUSG00000007655.16_Cav1	6	12	8	12	11	38	4	6	16	8	9	15	12	7	17	16	12	19	14	7	11	10	20	11
ENSMUSG00000007656.13_Arpp19	139	290	239	217	151	187	136	198	231	158	123	253	233	223	357	336	171	141	190	154	220	118	174	205
ENSMUSG00000007659.18_Bcl2l1	162	175	126	125	173	177	148	161	133	229	154	147	179	181	179	386	181	158	139	133	79	104	178	201
ENSMUSG00000007670.9_Khsrp	184	361	262	360	236	264	250	310	302	267	225	300	290	386	468	574	302	321	255	210	130	184	285	251
ENSMUSG00000007682.6_Dio2	0	0	0	0	0	0	0	0	0	0	0	0	0	0	0	0	0	0	0	0	0	0	0	0
ENSMUSG00000007721.6_Ccdc124	78	134	122	111	79	101	51	87	120	104	80	70	88	91	178	194	77	53	93	80	96	63	102	49
ENSMUSG00000007739.10_Cct4	310	518	436	376	338	310	215	389	429	255	357	350	434	464	622	498	410	312	360	335	320	199	445	439
ENSMUSG00000007777.9_0610009B22Rik	41	42	38	52	47	45	28	40	41	30	46	41	52	30	59	70	46	39	37	27	19	29	45	48
ENSMUSG00000007783.10_Cpt1c	6	0	1	4	1	11	2	4	1	0	1	2	0	1	4	5	1	5	3	3	4	3	2	2
ENSMUSG00000007805.4_Twist2	0	0	1	1	1	1	0	0	0	0	0	0	0	1	0	0	0	0	0	1	0	0	1	1
ENSMUSG00000007812.16_Zfp655	86	123	102	122	104	190	86	97	116	73	137	201	129	119	167	183	126	125	228	72	74	95	178	168
ENSMUSG00000007815.13_Rhoa	436	613	565	607	448	520	347	484	613	447	465	670	674	541	864	856	539	464	534	388	419	374	551	673
ENSMUSG00000007817.14_Zmiz1	192	340	357	506	327	471	256	323	400	384	362	518	242	497	722	944	364	400	431	236	196	321	450	370
ENSMUSG00000007827.10_Ankrd26	22	39	26	37	33	10	23	29	34	28	26	31	35	51	50	80	30	25	22	23	18	12	44	29
ENSMUSG00000007833.15_Aldh16a1	254	325	298	250	226	211	181	242	266	245	249	280	292	241	392	515	306	257	226	154	173	146	248	194
ENSMUSG00000007836.6_Hnrnpa0	132	208	160	179	138	170	125	160	168	113	101	168	142	139	234	228	121	149	172	118	101	91	105	146
ENSMUSG00000007837.11_Prrg2	103	116	104	73	72	85	68	66	102	72	57	90	85	81	121	143	78	73	83	64	50	36	56	63
ENSMUSG00000007850.16_Hnrnph1	225	380	280	428	397	292	209	243	291	365	385	371	392	329	445	686	517	284	302	231	326	275	521	383
ENSMUSG00000007867.9_Ift43	8	16	11	7	7	15	2	8	6	5	7	13	15	11	15	15	11	8	10	13	10	9	7	8
ENSMUSG00000007872.3_Id3	94	197	141	63	125	311	151	164	130	62	92	141	103	118	158	146	220	124	234	131	59	86	107	78
ENSMUSG00000007877.2_Tcap	0	1	0	0	0	0	1	0	0	0	0	0	1	0	0	0	0	0	0	0	0	0	0	0
ENSMUSG00000007880.16_Arid1a	260	436	356	420	326	431	340	340	432	327	347	429	436	406	571	737	407	280	402	195	204	242	412	250
ENSMUSG00000007888.15_Crlf1	0	0	0	0	0	1	0	0	0	0	0	0	0	0	0	0	0	0	0	1	1	0	0	0
ENSMUSG00000007891.16_Ctsd	1514	1677	1847	1978	1643	2404	1213	1244	1921	1636	1570	1597	1514	1678	2550	3141	1941	1653	1478	973	966	1182	1643	1334
ENSMUSG00000007892.8_Rplp1	1071	1130	1059	884	749	1167	1072	725	900	1299	760	940	901	887	1234	1728	1123	712	771	528	697	559	827	645
ENSMUSG00000007907.4_Cabs1	0	0	0	0	0	0	0	0	0	0	0	0	0	0	0	0	0	0	0	0	0	0	0	0
ENSMUSG00000007908.14_Hmgcll1	0	0	0	0	1	2	0	0	1	0	0	0	1	0	0	0	1	0	0	1	1	1	0	0
ENSMUSG00000007944.8_Ttc9b	0	0	0	0	0	0	0	0	0	0	0	0	0	0	0	0	0	0	0	0	0	0	0	0
ENSMUSG00000007946.11_Phox2a	0	0	0	0	0	0	0	0	0	0	0	0	0	0	0	0	0	0	0	0	0	0	0	0
ENSMUSG00000007950.9_Abhd8	13	50	25	13	19	31	15	24	30	20	14	23	28	25	36	55	23	37	14	23	11	17	16	23
ENSMUSG00000007987.12_Ift22	17	18	18	12	11	14	8	19	17	5	8	15	13	19	35	14	15	11	11	15	8	7	11	10
ENSMUSG00000007989.6_Fzd3	0	0	0	0	0	0	1	0	1	1	1	0	0	1	0	0	0	0	1	0	0	2	2	1
ENSMUSG00000008028.15_1700008O03Rik	1	3	0	0	0	0	0	0	0	0	0	0	0	0	0	1	0	0	2	0	2	0	2	0
ENSMUSG00000008035.12_Mid1ip1	132	927	732	453	183	102	61	717	724	297	117	174	120	790	913	801	319	85	117	500	374	288	211	102
ENSMUSG00000008036.11_Ap2s1	151	189	176	134	92	151	92	104	185	89	102	100	148	138	230	219	118	108	121	128	154	96	139	99
ENSMUSG00000008090.14_Fgfrl1	183	183	300	170	82	130	148	137	264	128	71	208	126	192	437	262	118	200	251	93	171	118	121	188
ENSMUSG00000008129.14_4930432K21Rik	0	2	1	0	0	1	0	1	1	0	0	0	0	0	0	0	1	1	0	0	0	1	0	1
ENSMUSG00000008136.14_Fhl2	0	0	0	1	0	5	1	0	1	1	0	0	0	2	2	2	2	0	2	2	1	0	2	1
ENSMUSG00000008140.17_Emc10	268	353	294	267	217	216	264	216	319	324	198	234	232	238	413	510	281	225	205	136	162	175	205	191
ENSMUSG00000008153.11_Clstn3	35	90	49	27	31	25	18	76	73	7	29	48	36	63	79	17	33	23	43	26	22	20	26	27
ENSMUSG00000008167.14_Fbxw9	74	177	133	87	60	107	48	101	150	69	57	76	91	131	213	211	70	74	107	61	81	55	49	48
ENSMUSG00000008193.13_Spib	1	4	0	0	0	5	2	3	3	1	0	3	2	4	3	1	1	1	4	1	2	1	0	2
ENSMUSG00000008200.14_Fnbp4	113	195	232	283	150	154	156	143	201	444	153	259	146	193	322	606	220	220	201	122	268	190	205	208
ENSMUSG00000008206.16_Cers4	6	16	24	29	15	20	13	19	33	8	9	16	18	26	34	44	22	20	17	13	18	15	14	15
ENSMUSG00000008226.14_Scrn3	157	306	257	319	246	157	162	264	276	177	238	325	295	301	436	426	284	209	287	177	156	157	279	308
ENSMUSG00000008301.11_Phax	93	102	54	61	68	94	54	80	53	44	81	106	92	88	109	131	87	73	93	57	46	51	98	134
ENSMUSG00000008305.18_Tle1	177	136	164	298	147	133	104	130	157	190	157	83	246	157	260	424	147	73	254	108	94	166	205	121
ENSMUSG00000008307.11_1700109H08Rik	6	12	14	14	6	6	6	11	13	17	7	25	11	9	24	27	14	16	14	4	8	10	11	14
ENSMUSG00000008318.10_Relt	0	0	1	0	1	2	0	1	2	0	0	2	1	1	0	1	2	1	1	1	1	4	0	2
ENSMUSG00000008333.12_Snrpb2	27	60	56	45	38	42	21	28	47	24	30	66	53	43	61	55	36	34	37	30	41	29	41	47
ENSMUSG00000008348.9_Ubc	603	999	571	951	707	952	504	679	1146	878	734	643	670	993	653	1014	842	822	592	608	637	450	569	598
ENSMUSG00000008373.16_Prpf31	28	80	63	62	55	48	40	52	72	23	52	62	58	74	101	69	50	36	49	44	36	33	56	44
ENSMUSG00000008384.8_Sertad1	23	20	20	13	10	15	18	17	14	32	12	8	20	20	30	46	20	7	16	18	11	14	26	6
ENSMUSG00000008393.8_Carhsp1	282	411	310	274	334	372	261	254	360	199	291	400	380	350	419	410	414	384	395	243	217	190	363	370
ENSMUSG00000008398.15_Elk3	52	54	56	45	54	68	30	67	68	51	56	55	51	54	89	88	54	44	58	39	51	35	47	63
ENSMUSG00000008429.8_Herpud2	137	141	151	180	145	161	131	120	182	189	153	230	168	154	219	320	185	163	195	96	103	107	189	227
ENSMUSG00000008435.15_Rdh13	55	46	39	79	37	46	48	56	56	54	29	56	60	49	62	113	59	47	46	30	35	45	60	40
ENSMUSG00000008438.3_Adam21	0	0	0	0	0	0	0	1	0	0	0	0	0	0	0	0	0	1	0	0	0	0	0	1
ENSMUSG00000008450.8_Nutf2	16	30	36	35	22	37	7	16	20	15	17	12	24	31	29	43	31	23	35	18	12	19	40	14
ENSMUSG00000008461.6_Fut1	0	2	2	3	0	2	1	0	1	0	0	6	1	0	3	4	1	3	1	3	4	1	1	2
ENSMUSG00000008475.13_Arpc5	193	253	222	257	185	202	149	182	222	160	177	226	250	229	357	357	192	202	252	184	207	153	271	247
ENSMUSG00000008482.8_Rnf151	0	0	0	0	0	0	0	0	0	0	0	0	0	0	0	0	0	0	0	0	0	0	0	0
ENSMUSG00000008489.18_Elavl2	0	0	0	0	0	0	0	0	0	0	0	1	0	0	0	0	0	0	0	0	0	0	0	0
ENSMUSG00000008496.19_Pou2f2	8	9	2	6	21	18	2	8	3	10	7	7	0	16	6	21	7	5	29	10	2	10	11	4
ENSMUSG00000008540.11_Mgst1	7197	7813	7119	7354	6920	5040	4659	6373	8492	5389	8259	7043	7310	7485	10883	9543	8329	5729	8296	4455	6090	6203	10366	7410
ENSMUSG00000008575.17_Nfib	711	707	783	870	749	561	595	625	913	625	753	1018	1011	881	1339	1489	964	813	957	618	688	546	970	1139
ENSMUSG00000008590.4_Htr3b	0	0	0	0	0	0	0	0	0	0	0	0	0	0	0	0	0	0	0	0	0	0	0	0
ENSMUSG00000008601.12_Rab25	0	0	1	2	2	5	0	2	0	0	3	1	1	2	0	0	2	2	3	3	1	0	0	3
ENSMUSG00000008604.11_Ubqln4	239	456	286	340	250	197	188	305	325	317	217	307	298	379	373	718	353	265	202	295	141	188	243	273
ENSMUSG00000008658.15_Rbfox1	0	1	0	0	0	1	0	0	0	0	0	0	0	0	0	1	0	1	0	0	0	1	1	4
ENSMUSG00000008668.14_Rps18	248	370	298	290	228	251	159	247	283	241	242	303	320	269	393	539	242	233	280	239	360	200	353	321
ENSMUSG00000008682.13_Rpl10	440	598	539	524	412	535	263	429	505	393	428	586	542	558	746	964	529	487	503	412	399	327	628	582
ENSMUSG00000008683.16_Rps15a	244	344	310	287	238	291	167	222	252	252	196	314	256	249	331	440	271	216	222	193	255	184	258	262
ENSMUSG00000008690.15_Ncaph2	179	230	235	194	143	227	139	152	254	139	122	188	210	188	317	347	145	159	181	149	119	132	142	167
ENSMUSG00000008730.17_Hipk1	317	357	375	520	480	378	350	371	456	515	477	553	524	469	584	973	591	484	512	338	201	290	576	503
ENSMUSG00000008734.9_Gprc5b	4	3	5	5	3	89	2	5	7	1	1	5	6	1	6	6	1	1	8	2	0	3	2	1
ENSMUSG00000008763.16_Man1a2	169	172	197	262	244	200	120	186	235	268	270	338	265	231	314	565	271	275	201	177	113	156	323	316
ENSMUSG00000008789.10_Ceacam5	0	0	0	0	0	0	0	0	0	0	0	0	0	0	0	0	0	0	0	0	0	0	0	0
ENSMUSG00000008813.12_Tppp2	0	0	0	0	0	0	0	0	0	0	0	0	0	0	0	0	0	0	0	0	1	0	0	0
ENSMUSG00000008822.15_Acyp1	23	17	23	18	19	10	17	9	12	6	16	22	21	10	26	16	27	15	19	9	20	11	27	26
ENSMUSG00000008843.4_Cldn13	0	0	0	0	0	0	0	0	0	0	0	0	0	0	0	0	0	0	0	0	0	0	0	0
ENSMUSG00000008845.9_Cd163	31	61	38	99	91	7	26	33	26	100	148	81	41	43	50	210	79	48	56	24	31	45	87	53
ENSMUSG00000008855.17_Hdac5	136	293	173	150	172	226	153	235	176	142	197	303	176	306	355	355	223	319	244	181	94	113	185	236
ENSMUSG00000008859.8_Rala	102	192	164	163	126	121	97	117	175	145	126	197	121	164	281	318	149	148	142	135	140	97	152	157
ENSMUSG00000008874.3_Clec3a	0	0	0	0	0	0	0	0	0	0	0	0	0	0	0	0	0	0	0	0	0	0	0	0
ENSMUSG00000008892.12_Vdac3	174	206	222	225	162	169	90	159	239	149	157	232	192	214	292	356	192	127	163	150	195	105	200	201
ENSMUSG00000008932.9_Slc1a7	0	2	0	0	0	2	0	0	0	1	0	2	0	0	3	1	0	0	2	0	0	0	0	0
ENSMUSG00000008958.14_Vps72	58	105	84	84	66	84	57	72	88	63	57	105	86	99	116	135	81	100	70	70	38	43	77	87
ENSMUSG00000008976.16_Gabpa	147	208	263	283	219	182	150	214	282	235	266	376	278	227	424	445	314	249	302	150	149	183	310	331
ENSMUSG00000008999.7_Bmp7	2	5	0	3	7	6	5	2	10	4	3	6	4	5	7	8	4	5	3	2	2	0	6	10
ENSMUSG00000009013.5_Dynll1	31	142	71	64	43	60	25	92	61	37	28	40	40	100	73	88	31	21	21	80	70	34	39	26
ENSMUSG00000009030.14_Pdcl	35	83	55	123	68	52	50	84	85	82	97	103	70	97	116	176	81	73	75	59	56	75	104	81
ENSMUSG00000009035.13_Tmem184b	169	181	222	165	134	237	118	144	251	136	131	153	152	217	335	353	165	179	219	150	114	97	102	130
ENSMUSG00000009047.3_Gm5965	0	0	0	0	0	0	0	0	0	0	0	0	0	0	0	0	0	0	0	0	0	0	0	0
ENSMUSG00000009070.14_Rsph14	0	0	0	0	0	0	0	0	0	0	0	1	0	0	0	0	0	0	0	0	0	0	0	0
ENSMUSG00000009073.16_Nf2	129	207	151	163	200	126	86	147	157	128	194	118	164	251	199	280	208	127	163	127	108	116	224	186
ENSMUSG00000009075.2_Cabp7	0	0	0	0	0	0	0	0	0	0	0	0	0	0	0	0	0	0	0	0	0	0	0	0
ENSMUSG00000009076.10_Zmat5	21	28	27	21	12	13	9	18	23	6	12	15	17	12	30	22	14	6	17	11	24	7	16	9
ENSMUSG00000009079.16_Ewsr1	298	580	563	485	272	428	259	436	505	261	281	520	473	489	753	703	372	363	385	262	372	281	344	339
ENSMUSG00000009090.17_Ap1b1	172	387	368	351	229	259	164	321	424	171	249	233	261	365	511	476	275	195	260	241	169	212	267	188
ENSMUSG00000009092.5_Derl3	0	8	3	1	4	4	0	17	4	1	1	2	4	20	23	20	1	0	1	8	2	0	1	2
ENSMUSG00000009093.7_Gstt4	0	0	0	0	0	0	0	0	0	0	0	0	0	0	0	0	0	0	0	0	0	0	1	0
ENSMUSG00000009097.9_Tbx1	0	0	0	1	0	2	0	0	0	1	0	0	0	0	0	1	0	1	0	0	0	0	0	0
ENSMUSG00000009108.15_Gnat2	2	3	0	2	3	3	1	5	4	0	6	1	3	4	6	2	1	0	0	2	1	0	2	1
ENSMUSG00000009112.4_Bcl2l13	201	251	199	248	226	379	214	211	285	213	263	384	285	267	367	590	269	296	286	188	111	164	268	300
ENSMUSG00000009114.17_2610028H24Rik	0	0	0	0	0	0	0	0	0	0	0	0	0	0	0	0	0	0	0	0	0	0	0	0
ENSMUSG00000009115.5_Spatc1l	0	1	1	2	1	0	0	1	0	1	0	0	0	0	0	0	1	0	0	0	0	1	0	1
ENSMUSG00000009145.6_Dqx1	95	122	64	79	77	120	65	87	91	21	65	98	88	75	92	73	95	87	77	48	37	15	61	87
ENSMUSG00000009185.2_Ccl8	0	0	0	0	0	0	0	0	1	0	0	0	0	0	0	0	0	0	1	0	0	0	0	0
ENSMUSG00000009207.15_Lnpk	5	17	10	18	20	29	6	13	13	8	12	20	12	21	34	28	9	18	12	14	12	11	23	21
ENSMUSG00000009210.10_Prr29	0	0	0	0	0	0	0	0	0	0	0	0	0	0	0	0	0	0	0	0	0	0	0	0
ENSMUSG00000009214.9_Tmem8c	0	0	0	0	0	0	0	0	0	0	0	0	0	0	0	0	0	0	0	0	0	0	0	0
ENSMUSG00000009216.7_Fam163b	0	0	0	0	0	0	0	0	0	0	0	0	0	0	0	0	0	0	0	0	0	0	0	0
ENSMUSG00000009246.14_Trpm5	0	1	2	0	0	0	0	0	0	0	0	0	0	0	0	0	0	0	0	0	0	0	0	0
ENSMUSG00000009248.6_Ascl2	0	0	0	0	0	1	0	0	0	1	0	0	0	0	0	0	0	0	0	0	0	0	0	0
ENSMUSG00000009281.6_Rarres2	1263	1418	1460	1704	1265	1630	1177	1221	1581	1665	1043	1400	1331	1404	2011	2472	1313	1265	1557	1008	1093	1051	1523	1584
ENSMUSG00000009291.13_Pttg1ip	1019	1084	1066	985	952	1107	1016	897	1122	793	941	1210	1494	1107	1464	1527	1179	1155	1232	746	606	567	1127	1263
ENSMUSG00000009292.18_Trpm2	10	13	13	18	19	19	10	15	10	13	18	26	6	31	27	48	16	12	47	5	21	20	16	10
ENSMUSG00000009293.17_Ube2g2	94	245	160	254	141	170	126	173	178	222	171	132	157	249	191	378	176	168	122	110	75	122	151	150
ENSMUSG00000009350.13_Mpo	0	0	0	0	1	0	0	0	0	0	0	0	0	0	0	0	0	0	0	0	0	0	0	0
ENSMUSG00000009356.12_Lpo	0	0	0	0	0	0	0	0	0	0	0	0	0	0	0	0	0	0	0	0	0	0	0	0
ENSMUSG00000009376.15_Met	416	480	439	541	466	256	358	460	599	337	497	580	515	636	804	813	624	523	676	373	300	325	672	597
ENSMUSG00000009378.3_Slc16a12	276	282	444	463	230	157	162	279	381	292	156	307	305	433	600	948	277	238	272	297	249	186	221	250
ENSMUSG00000009394.13_Syn2	0	0	0	0	0	1	0	2	0	0	0	1	0	1	0	0	0	0	0	0	1	0	0	0
ENSMUSG00000009406.13_Elk1	26	34	20	23	29	43	30	34	31	21	20	43	45	28	39	75	33	39	39	22	12	12	28	31
ENSMUSG00000009418.15_Nav1	25	70	49	57	41	85	32	48	60	29	37	50	37	65	92	94	37	32	37	33	44	41	43	50
ENSMUSG00000009470.16_Tnpo1	286	229	302	383	318	302	221	272	373	354	359	414	324	345	484	650	357	349	407	263	230	201	490	357
ENSMUSG00000009471.4_Myod1	0	0	0	0	0	0	0	0	0	0	0	0	0	0	0	0	0	0	0	0	0	0	0	0
ENSMUSG00000009487.10_Otog	0	0	0	0	0	0	0	0	0	0	0	0	0	0	0	0	0	0	0	0	0	0	0	0
ENSMUSG00000009535.13_Rnmt	33	50	50	39	51	46	27	35	56	38	42	54	49	49	78	69	67	29	61	39	36	38	51	51
ENSMUSG00000009545.14_Kcnq1	5	5	9	4	4	19	3	2	11	6	6	9	2	3	14	12	2	3	5	4	8	2	9	3
ENSMUSG00000009549.14_Srp14	106	112	89	85	65	78	64	66	89	75	70	112	93	102	112	119	93	54	68	60	76	62	90	95
ENSMUSG00000009551.2_6330409D20Rik	0	0	0	0	0	0	0	0	0	0	0	0	0	0	0	0	0	0	0	0	0	0	0	0
ENSMUSG00000009555.16_Cdk9	105	146	127	122	95	137	68	72	136	94	102	161	140	109	184	221	92	133	116	106	95	63	120	126
ENSMUSG00000009563.16_Tor2a	102	175	151	121	111	103	101	130	159	116	79	115	121	143	215	245	132	100	122	105	95	71	96	77
ENSMUSG00000009566.12_Fpgs	514	773	713	902	641	527	704	524	571	319	669	709	871	651	1029	911	655	844	479	263	214	456	559	566
ENSMUSG00000009569.14_Mkl2	116	217	217	238	180	480	165	192	213	211	195	313	173	236	375	383	166	242	205	166	131	152	216	242
ENSMUSG00000009575.14_Cbx5	174	178	181	266	206	162	118	162	192	214	231	237	229	266	300	351	319	187	221	123	131	125	276	265
ENSMUSG00000009580.15_Odam	0	0	0	0	0	0	0	0	0	0	0	0	0	0	0	0	0	0	0	0	0	0	0	0
ENSMUSG00000009585.17_Apobec3	14	28	16	16	18	50	15	10	25	10	10	28	17	20	24	28	17	12	32	13	15	19	16	15
ENSMUSG00000009588.9_St6galnac1	0	0	0	0	0	0	0	0	0	0	0	0	0	0	0	0	0	0	0	0	0	0	0	0
ENSMUSG00000009596.9_Taf7l	0	0	0	0	0	0	0	0	0	0	0	0	0	0	0	0	0	0	0	0	0	0	0	0
ENSMUSG00000009614.16_Sardh	3505	3868	4543	5869	3675	3710	2760	3504	4882	3547	3376	3334	4156	4611	6412	6727	4416	3673	4153	2399	2040	2673	3748	3399
ENSMUSG00000009621.18_Vav2	187	246	215	243	228	247	139	227	250	174	192	265	242	289	349	431	277	274	229	187	118	142	196	236
ENSMUSG00000009628.14_Tex15	0	0	0	0	0	0	0	0	0	0	0	0	1	0	0	0	0	0	0	1	0	0	0	0
ENSMUSG00000009630.10_Ppp2cb	118	121	142	123	86	180	100	112	150	106	108	191	178	145	200	229	119	152	135	119	127	82	129	152
ENSMUSG00000009633.3_G0s2	769	286	114	52	233	328	277	192	132	37	278	562	924	185	208	129	439	614	203	91	66	59	288	815
ENSMUSG00000009640.11_Dmap1	25	93	55	44	28	45	22	40	59	13	27	54	54	50	89	67	34	49	38	44	42	13	37	41
ENSMUSG00000009646.13_Pla2g12b	130	130	131	104	128	148	96	94	151	83	118	131	136	127	168	171	166	135	129	99	68	78	126	118
ENSMUSG00000009647.13_Mcu	102	198	176	171	139	111	102	147	191	87	123	166	128	152	215	294	109	153	127	105	123	91	123	174
ENSMUSG00000009654.4_Oit3	75	86	95	161	157	96	65	81	93	122	138	108	90	101	157	248	149	111	114	46	58	105	116	112
ENSMUSG00000009670.11_Tex11	0	0	0	0	0	0	0	0	0	0	0	0	0	0	0	0	0	0	0	0	0	0	0	0
ENSMUSG00000009681.10_Bcr	190	305	223	232	302	226	175	266	241	173	319	223	300	376	352	344	311	215	219	208	108	143	305	255
ENSMUSG00000009687.14_Fxyd5	14	22	17	17	17	52	16	14	29	22	15	22	17	20	37	41	15	15	22	16	20	20	14	18
ENSMUSG00000009731.4_Kcnd1	0	2	2	5	3	2	2	1	0	7	8	6	4	2	0	6	3	4	1	0	0	0	0	0
ENSMUSG00000009733.8_Tfcp2	24	43	21	38	39	27	20	48	27	37	36	48	42	43	61	72	44	36	30	23	21	20	37	40
ENSMUSG00000009734.18_Pou6f2	0	0	0	0	0	0	0	0	0	0	0	0	0	0	0	0	0	0	0	0	0	0	0	0
ENSMUSG00000009739.16_Pou6f1	24	60	68	46	23	68	57	52	52	25	31	68	53	65	96	81	35	52	72	34	30	38	29	51
ENSMUSG00000009741.15_Ubp1	321	379	319	361	326	382	317	315	417	378	331	541	453	404	556	717	403	396	407	263	320	275	438	394
ENSMUSG00000009772.15_Nuak2	66	76	28	29	37	36	47	64	60	29	42	59	70	92	78	57	64	36	67	54	30	22	67	53
ENSMUSG00000009828.15_Ick	70	106	101	116	88	92	50	113	130	86	119	115	98	150	169	219	118	80	97	101	62	75	119	104
ENSMUSG00000009863.14_Sdhb	747	722	851	1028	704	747	627	600	821	797	722	755	812	822	1091	1315	908	736	891	517	582	567	868	854
ENSMUSG00000009876.13_Cox4i2	0	0	1	0	0	1	0	0	0	1	1	0	0	0	0	0	1	1	0	0	1	0	0	0
ENSMUSG00000009894.15_Snap47	178	291	247	185	163	164	156	204	286	86	157	175	238	242	386	236	161	157	269	126	116	148	204	159
ENSMUSG00000009900.7_Wnt3a	0	0	0	0	0	0	0	0	0	0	0	0	0	0	0	0	0	0	0	0	0	0	0	0
ENSMUSG00000009905.5_Kdsr	141	116	118	114	124	133	99	75	94	78	104	157	181	143	188	256	142	154	151	92	79	66	126	143
ENSMUSG00000009907.17_Vps4b	174	239	271	284	252	263	232	219	336	207	271	328	328	290	462	435	312	280	332	158	159	175	330	324
ENSMUSG00000009927.9_Rps25	401	513	437	424	332	373	288	322	385	470	323	523	459	378	566	673	415	313	360	343	473	267	512	495
ENSMUSG00000009941.10_Nxf2	0	0	0	0	0	0	0	0	0	0	0	0	0	0	0	0	1	0	0	0	0	0	0	0
ENSMUSG00000009995.17_Taz	118	179	120	136	106	86	93	125	145	89	93	155	166	186	194	243	135	123	173	116	116	81	134	118
ENSMUSG00000010021.13_Kif19a	0	3	0	0	1	1	0	0	1	0	0	0	0	0	2	1	2	0	3	0	0	0	1	1
ENSMUSG00000010025.19_Aldh3a2	1886	2688	2653	2319	1741	2652	1550	2149	2359	1805	1721	2231	2542	2702	3764	4406	1896	2057	2059	1924	1234	1363	1660	2232
ENSMUSG00000010044.12_Zmynd10	3	2	1	0	5	1	2	0	0	3	1	1	3	0	3	3	3	0	0	0	0	4	2	0
ENSMUSG00000010045.2_Tmem115	88	121	80	92	75	97	66	88	82	72	72	98	91	96	115	174	86	103	96	89	41	50	93	85
ENSMUSG00000010047.12_Hyal2	174	174	134	117	161	211	181	141	126	126	137	186	218	162	181	200	189	223	212	101	71	63	141	191
ENSMUSG00000010048.10_Ifrd2	131	241	198	130	101	147	83	150	208	128	100	147	126	198	238	378	135	109	123	172	155	83	118	116
ENSMUSG00000010051.15_Hyal1	252	343	194	398	398	182	319	265	251	192	467	307	461	343	350	380	452	314	410	154	117	213	481	322
ENSMUSG00000010054.4_Tusc2	164	202	173	153	114	169	135	128	171	118	119	169	233	185	246	303	153	152	143	118	103	94	171	144
ENSMUSG00000010057.8_Nprl2	44	79	67	51	53	40	37	60	60	51	54	62	74	46	72	100	60	34	46	35	39	32	51	47
ENSMUSG00000010064.15_Slc38a3	6074	5315	6483	6648	3663	4076	3811	5411	7431	3949	3498	4223	5600	6110	9685	6845	5633	4141	8760	3124	3230	2953	4838	3391
ENSMUSG00000010066.15_Cacna2d2	0	0	0	0	0	0	0	0	0	0	0	0	0	0	0	0	0	0	0	0	0	0	0	0
ENSMUSG00000010067.13_Rassf1	17	26	33	39	18	42	12	17	18	26	21	32	29	22	35	79	20	26	23	15	16	23	25	29
ENSMUSG00000010080.15_Epn3	0	1	3	1	1	14	2	0	0	1	1	0	0	2	1	1	1	0	1	2	1	0	0	0
ENSMUSG00000010086.17_Rnf112	0	0	0	0	0	1	0	0	0	0	0	1	0	0	0	0	0	0	0	0	0	0	0	0
ENSMUSG00000010095.13_Slc3a2	199	265	211	198	173	334	186	222	197	176	142	187	243	245	294	405	216	176	175	165	80	104	173	192
ENSMUSG00000010097.13_Nxf1	220	311	261	347	343	285	234	235	261	331	310	359	236	305	340	702	408	284	285	212	246	214	377	273
ENSMUSG00000010110.17_Stx5a	136	222	193	307	205	225	126	221	217	242	211	210	235	254	241	535	243	150	234	148	128	164	261	153
ENSMUSG00000010122.14_Slc47a1	667	713	752	908	786	443	350	517	659	415	668	595	667	686	979	913	845	550	520	443	605	405	682	649
ENSMUSG00000010136.14_Pifo	0	0	0	0	0	0	0	0	0	0	0	0	0	0	0	0	0	0	0	0	0	0	0	0
ENSMUSG00000010142.12_Tnfrsf13b	0	4	0	1	0	9	0	1	3	0	0	1	0	1	1	0	0	1	5	1	1	1	0	1
ENSMUSG00000010154.7_Spire2	0	0	0	0	0	15	0	0	0	0	0	1	0	0	0	1	0	0	0	0	0	0	1	0
ENSMUSG00000010175.13_Prox1	825	871	570	699	1191	884	639	831	845	446	1322	1232	1218	1118	1121	832	1399	962	838	535	367	371	1264	1256
ENSMUSG00000010205.11_Raver1	136	265	256	295	133	235	174	219	243	192	135	162	177	261	365	524	201	167	182	147	126	174	170	147
ENSMUSG00000010277.7_2610507B11Rik	675	992	840	1040	982	783	711	987	1063	709	988	1021	1058	1285	1449	1704	1085	860	1200	656	474	749	1205	910
ENSMUSG00000010290.7_AI597479	32	35	33	47	45	43	21	34	46	27	46	43	52	35	66	66	52	30	32	18	34	30	52	43
ENSMUSG00000010307.7_Tmem86a	22	20	23	19	17	182	14	18	28	11	25	14	19	18	37	30	22	32	37	16	11	10	25	11
ENSMUSG00000010311.15_Optc	0	0	0	0	0	0	0	0	0	0	1	1	0	0	0	4	0	1	0	0	0	0	0	0
ENSMUSG00000010342.16_Tex14	0	0	0	0	0	0	0	1	1	0	1	2	0	0	1	1	0	0	2	1	0	0	0	0
ENSMUSG00000010358.13_Ifi35	49	125	115	67	46	52	39	78	114	35	37	56	63	71	164	138	59	55	78	89	111	41	57	51
ENSMUSG00000010362.9_Rdm1	17	34	18	23	13	19	17	18	24	16	24	17	26	22	24	35	24	15	23	19	12	11	26	20
ENSMUSG00000010376.14_Nedd8	102	187	172	131	104	134	90	97	159	119	92	122	138	129	206	218	131	85	99	84	136	87	126	103
ENSMUSG00000010392.8_Gosr1	158	251	181	253	186	169	142	199	212	151	206	272	233	215	297	322	228	236	254	153	108	136	224	241
ENSMUSG00000010406.11_Mrpl52	93	154	136	114	78	125	88	108	124	131	87	104	83	91	191	196	108	75	92	81	99	60	94	84
ENSMUSG00000010435.7_Spaca7	0	0	0	0	0	2	0	0	0	0	0	0	0	0	0	0	0	0	0	0	0	0	0	0
ENSMUSG00000010453.12_Kansl3	239	203	263	244	237	329	204	198	263	244	257	282	337	253	364	468	300	285	330	168	157	160	312	259
ENSMUSG00000010461.15_Eya4	0	2	2	2	0	5	1	1	3	1	0	2	1	4	4	0	3	3	5	0	7	3	3	1
ENSMUSG00000010476.14_Ebf3	2	2	2	1	0	3	1	1	1	0	0	5	1	1	3	9	0	1	0	1	2	2	1	1
ENSMUSG00000010505.15_Myt1	0	0	0	0	0	0	0	0	0	0	0	1	0	0	0	0	0	0	0	0	0	0	0	0
ENSMUSG00000010517.7_Faf1	101	177	163	137	126	116	79	139	177	142	132	174	126	164	178	231	138	132	118	120	109	80	164	163
ENSMUSG00000010529.6_Gm266	0	0	0	0	0	0	0	0	0	0	0	0	0	0	0	0	0	0	0	0	0	0	0	0
ENSMUSG00000010538.14_Tsacc	6	9	3	5	2	9	3	1	9	9	7	3	4	7	7	12	4	6	3	6	6	9	7	9
ENSMUSG00000010554.14_Mettl16	47	119	82	73	50	55	32	67	81	60	73	68	65	100	146	106	66	41	56	61	49	51	83	68
ENSMUSG00000010592.8_Dazl	0	2	0	0	0	0	1	0	0	0	0	0	0	0	0	0	0	0	0	0	0	0	1	0
ENSMUSG00000010601.13_Apol7a	400	690	732	474	289	299	242	520	785	260	230	492	409	723	1029	780	382	372	527	431	632	272	242	348
ENSMUSG00000010607.8_Pigyl	41	78	66	42	40	57	38	49	61	32	27	54	44	51	97	90	53	61	63	38	38	24	41	32
ENSMUSG00000010608.15_Rbm25	331	450	527	642	391	332	188	382	551	430	352	573	484	571	857	1061	472	357	453	327	575	418	529	578
ENSMUSG00000010609.15_Psen2	441	1006	880	737	596	583	468	652	1105	315	594	1005	674	833	1194	635	709	743	632	458	800	415	595	787
ENSMUSG00000010651.4_Acaa1b	2590	3949	3889	3412	2161	3109	1726	2657	3373	2034	2433	2921	3611	3327	4945	6469	2650	2649	2560	2726	2932	2725	2270	2083
ENSMUSG00000010660.3_Plcd1	1	4	3	3	4	3	1	2	1	2	1	4	0	5	7	3	5	1	3	5	1	1	1	1
ENSMUSG00000010663.4_Fads1	3912	3310	3459	5434	4281	3821	2664	3186	3932	3568	4160	4005	3708	4762	6839	7285	4762	3870	4098	2416	2218	3899	5394	4233
ENSMUSG00000010721.15_Lmbr1	20	29	27	21	20	22	17	32	35	11	29	33	32	21	30	40	20	23	26	19	17	15	29	30
ENSMUSG00000010751.15_Tnfrsf22	0	9	2	5	3	4	1	5	2	1	2	6	4	10	9	7	2	3	3	5	3	3	0	2
ENSMUSG00000010755.17_Cars	75	120	134	143	88	151	50	98	149	142	98	150	95	150	205	333	120	99	88	113	106	106	118	121
ENSMUSG00000010760.5_Phlda2	0	4	1	0	0	2	0	2	0	0	0	0	0	0	0	4	1	1	0	1	1	0	0	0
ENSMUSG00000010796.11_Asz1	0	0	0	0	0	1	0	0	0	0	0	1	1	0	0	1	0	0	0	0	1	0	0	0
ENSMUSG00000010797.6_Wnt2	13	13	9	14	7	6	5	11	11	8	8	6	15	11	24	24	10	6	16	12	3	5	6	9
ENSMUSG00000010803.13_Gabra1	0	0	0	0	0	0	0	0	0	0	0	0	0	0	0	0	0	0	0	0	0	0	0	0
ENSMUSG00000010825.17_Grid2ip	0	0	0	0	0	1	0	0	0	0	1	0	0	0	0	0	0	0	0	0	0	0	0	0
ENSMUSG00000010830.7_Kdelr3	0	1	1	1	0	7	0	1	2	0	0	1	0	0	2	2	0	1	2	0	1	1	0	0
ENSMUSG00000010841.13_1700006E09Rik	0	0	0	0	0	0	0	0	0	0	0	0	0	0	0	0	0	0	0	0	0	0	0	0
ENSMUSG00000010911.12_Apip	53	65	57	41	36	19	34	37	72	37	38	47	40	62	85	60	46	26	38	27	43	40	51	26
ENSMUSG00000010914.10_Pdhx	82	173	143	166	123	111	59	123	157	108	119	119	110	168	225	233	138	82	123	106	108	118	164	118
ENSMUSG00000010936.11_Vac14	110	185	297	249	110	121	88	106	240	164	103	131	109	270	409	373	134	102	121	121	130	183	126	89
ENSMUSG00000011008.13_Mcoln2	0	0	3	0	0	1	0	0	0	0	2	1	1	1	1	0	1	1	2	0	1	1	0	2
ENSMUSG00000011034.6_Slc5a1	9	9	9	8	8	18	3	4	14	8	6	17	6	9	20	38	10	13	9	10	13	11	13	9
ENSMUSG00000011096.17_Akt1s1	168	236	178	179	126	249	155	164	176	128	139	160	176	164	271	307	180	187	175	86	108	101	152	162
ENSMUSG00000011114.18_Tbrg1	105	326	195	183	154	226	83	214	209	77	144	200	185	190	246	200	170	141	168	165	151	110	212	171
ENSMUSG00000011118.4_Panx3	0	0	0	0	0	0	0	0	0	0	0	0	0	0	0	0	0	0	0	0	0	0	0	0
ENSMUSG00000011148.14_Adssl1	70	134	148	113	58	90	64	97	156	90	58	115	130	115	143	218	72	90	113	80	83	70	75	91
ENSMUSG00000011154.17_Cfap161	0	0	0	0	0	0	0	0	0	0	0	0	0	0	0	0	0	0	0	0	0	0	0	0
ENSMUSG00000011158.8_Brf1	61	96	106	126	71	80	63	67	102	57	65	103	78	90	113	164	81	60	82	77	74	51	76	73
ENSMUSG00000011171.11_Vipr2	0	0	0	0	0	0	0	0	0	0	0	0	0	0	0	0	0	0	0	0	0	0	0	0
ENSMUSG00000011179.8_Odc1	174	341	290	245	193	205	147	302	280	208	164	173	204	264	415	411	182	112	130	177	166	142	212	191
ENSMUSG00000011254.16_Thg1l	11	30	17	17	11	31	8	12	12	14	5	20	18	15	35	29	8	8	7	14	17	10	6	18
ENSMUSG00000011256.16_Adam19	4	17	9	7	8	11	3	12	6	7	5	6	6	6	11	13	4	6	10	4	8	6	9	8
ENSMUSG00000011257.19_Pabpc4	121	232	147	163	112	189	128	148	143	162	118	178	192	195	229	209	122	125	136	145	88	95	174	183
ENSMUSG00000011263.16_Exoc3l2	23	53	35	42	47	28	28	33	62	35	33	43	27	48	79	80	41	32	23	28	26	31	33	20
ENSMUSG00000011267.8_Zfp296	3	6	1	1	5	1	3	0	0	2	3	1	3	2	0	2	6	3	0	1	1	3	2	2
ENSMUSG00000011305.11_Plin5	149	316	179	273	153	333	208	186	151	183	189	282	276	174	226	662	185	343	89	159	78	123	166	270
ENSMUSG00000011306.7_Sugp1	48	134	91	94	67	91	59	101	84	49	76	100	112	87	120	135	72	79	103	63	49	44	76	93
ENSMUSG00000011349.5_Dmrtc2	0	0	0	0	0	0	0	0	0	0	0	0	0	0	0	0	0	0	0	0	0	0	0	0
ENSMUSG00000011382.8_Dhdh	1037	970	997	942	987	636	1103	764	1080	1053	934	1348	1308	1066	1566	1726	1256	1083	1315	727	850	791	1149	1585
ENSMUSG00000011427.16_Zfp790	30	34	34	73	34	41	37	31	38	34	48	43	63	56	63	99	51	40	48	25	19	30	59	35
ENSMUSG00000011463.5_Cpb1	0	0	0	0	0	0	0	0	0	0	0	0	0	1	0	0	0	0	0	0	0	0	0	0
ENSMUSG00000011486.14_Slc25a41	0	0	0	0	0	0	0	1	0	0	0	0	0	0	0	0	0	0	0	0	0	0	0	0
ENSMUSG00000011589.8_Fsd1	0	0	0	0	0	0	0	0	0	0	0	0	0	0	0	0	0	0	0	1	0	0	0	0
ENSMUSG00000011632.7_Pinlyp	0	0	0	0	0	0	0	0	0	0	0	0	0	0	0	0	0	0	0	0	0	0	0	1
ENSMUSG00000011658.15_Fuz	24	49	32	35	12	24	11	31	42	15	11	25	30	32	35	39	15	13	32	17	17	18	15	15
ENSMUSG00000011751.16_Sptbn4	0	2	0	1	0	0	1	0	0	0	1	0	0	0	1	0	0	1	0	0	1	0	0	0
ENSMUSG00000011752.6_Pgam1	84	95	122	120	92	101	54	94	119	57	104	94	97	107	127	184	105	83	110	78	45	56	107	62
ENSMUSG00000011831.16_Evi5	468	491	565	672	709	650	463	485	658	579	799	875	808	690	963	1129	747	620	730	485	477	445	1004	973
ENSMUSG00000011832.15_Evi5l	19	54	33	24	22	32	24	31	30	17	23	36	23	34	44	60	32	30	31	16	17	19	21	28
ENSMUSG00000011837.4_Snapc2	41	46	33	18	21	39	35	41	45	20	15	50	43	36	69	49	26	47	52	31	29	20	31	27
ENSMUSG00000011877.13_Git1	59	113	78	74	48	131	72	67	78	63	59	86	76	83	139	170	71	110	88	66	44	66	64	84
ENSMUSG00000011884.13_Gltp	12	29	16	16	23	45	8	18	25	10	15	16	16	14	24	22	10	12	16	8	8	10	20	14
ENSMUSG00000011958.17_Bnip2	153	174	202	224	176	160	103	160	175	201	141	239	208	194	292	330	226	176	191	108	186	140	205	264
ENSMUSG00000011960.12_Ccnt1	113	116	118	202	125	90	111	117	115	158	165	199	184	140	191	335	179	119	172	71	95	148	180	102
ENSMUSG00000012017.3_Scarf2	18	35	31	33	20	44	17	30	29	33	29	23	19	28	43	56	21	19	27	7	11	22	12	22
ENSMUSG00000012042.8_4930579F01Rik	0	2	0	0	0	0	0	5	0	0	0	8	6	0	0	0	0	0	0	0	0	0	0	0
ENSMUSG00000012076.8_Brms1l	10	24	24	23	19	25	9	24	20	27	17	21	10	20	41	35	18	20	20	19	23	17	17	22
ENSMUSG00000012114.16_Med15	101	202	172	169	125	215	132	179	189	122	154	220	154	202	242	311	179	172	196	114	106	119	152	164
ENSMUSG00000012117.13_Dhdds	78	172	137	146	98	131	65	133	141	91	119	131	110	145	200	188	129	83	102	104	71	77	150	103
ENSMUSG00000012123.16_Aim1l	24	73	87	31	24	11	31	35	65	23	59	48	40	44	61	45	44	14	44	30	19	26	47	23
ENSMUSG00000012126.16_Ubxn11	0	2	1	0	1	2	0	0	0	0	0	2	1	0	0	1	0	0	1	0	1	1	0	0
ENSMUSG00000012187.13_Mogat1	8	4	1	2	6	9	4	1	1	2	8	0	5	3	3	5	4	1	2	2	0	1	3	4
ENSMUSG00000012211.13_Tex22	0	0	0	0	0	0	0	0	0	0	0	0	0	0	0	0	0	0	0	0	0	0	0	0
ENSMUSG00000012282.2_Wnt8a	0	0	0	0	0	0	0	0	0	0	0	0	0	0	0	0	0	0	0	0	0	0	0	0
ENSMUSG00000012296.15_Tjap1	20	34	26	38	33	36	32	18	35	28	21	27	23	17	39	68	27	18	21	25	15	20	25	14
ENSMUSG00000012350.15_Ehf	3	3	4	7	2	43	5	3	5	3	5	10	5	4	12	8	9	3	11	6	4	4	5	6
ENSMUSG00000012396.12_Nanog	0	0	0	0	0	0	0	0	0	0	0	0	0	0	0	0	0	0	0	0	0	0	0	0
ENSMUSG00000012405.15_Rpl15	126	193	175	177	157	177	77	172	167	120	152	184	152	181	265	278	157	149	159	126	154	93	172	172
ENSMUSG00000012422.14_Tmem167	82	167	107	136	94	133	69	129	153	70	138	137	124	153	154	204	141	91	114	116	93	96	198	98
ENSMUSG00000012428.9_Steap4	197	419	332	485	356	348	167	371	367	230	354	346	203	553	618	724	435	231	379	270	170	387	596	321
ENSMUSG00000012429.9_Mplkip	33	42	25	26	26	28	30	34	41	13	39	52	36	42	55	28	31	35	43	22	40	18	49	36
ENSMUSG00000012443.3_Kif11	3	4	1	3	5	49	2	1	4	3	13	4	5	3	3	14	3	4	5	3	4	3	10	5
ENSMUSG00000012483.4_Rpa3	14	15	10	11	18	13	2	12	11	20	11	17	22	11	27	13	9	7	15	10	14	14	12	18
ENSMUSG00000012519.14_Mlkl	7	33	30	20	9	42	15	20	39	4	16	41	11	22	36	19	10	10	28	16	21	18	25	18
ENSMUSG00000012520.10_Phox2b	0	0	0	0	0	0	0	0	0	0	0	0	0	0	0	0	0	0	0	0	0	0	0	0
ENSMUSG00000012535.14_Tnpo3	187	336	231	266	245	218	139	297	284	232	272	247	314	315	391	475	285	217	250	240	153	233	298	293
ENSMUSG00000012609.19_Ttll5	56	61	44	65	52	73	56	70	56	84	64	96	68	69	65	130	84	104	70	51	39	42	86	109
ENSMUSG00000012640.16_Zfp715	49	63	54	73	43	57	41	40	58	47	47	95	77	47	70	137	59	61	71	35	56	27	64	64
ENSMUSG00000012705.16_Retn	0	1	0	1	0	0	0	0	0	0	0	1	0	0	0	0	0	1	0	0	0	0	0	0
ENSMUSG00000012777.14_Acpt	0	0	0	0	0	0	0	0	0	0	0	0	0	0	0	0	0	0	0	0	0	0	0	0
ENSMUSG00000012819.15_Cdh23	0	0	0	0	0	0	0	0	0	0	0	0	0	0	0	1	0	0	0	0	0	0	0	0
ENSMUSG00000012848.15_Rps5	564	848	709	621	484	682	485	532	673	581	443	724	674	583	922	1165	547	583	481	462	556	354	535	565
ENSMUSG00000012889.8_Podnl1	2	1	0	1	3	1	0	0	0	0	1	3	0	2	1	0	0	1	0	0	1	1	0	0
ENSMUSG00000013033.16_Adgrl1	16	54	51	60	42	65	24	48	49	32	36	47	32	47	63	84	35	32	41	24	40	25	41	32
ENSMUSG00000013076.17_Amotl1	30	63	62	66	52	75	46	82	57	70	72	58	51	88	112	111	59	40	53	50	46	57	61	50
ENSMUSG00000013083.8_2200002J24Rik	0	0	0	0	0	0	0	0	0	0	0	0	0	0	0	0	0	0	0	0	0	0	0	0
ENSMUSG00000013089.15_Etv5	9	35	15	20	25	36	3	37	8	15	25	13	13	38	13	31	12	15	18	23	6	10	23	13
ENSMUSG00000013091.5_Tmem190	0	0	0	0	0	0	0	0	0	0	0	0	0	0	0	0	0	0	0	0	0	0	0	0
ENSMUSG00000013150.15_Gfod2	33	47	21	23	45	33	28	33	35	33	60	40	42	41	45	57	57	45	23	14	7	18	36	36
ENSMUSG00000013155.10_Enkd1	0	6	5	0	0	6	5	2	2	1	2	2	3	8	3	2	2	3	2	3	2	0	2	3
ENSMUSG00000013158.6_4933405L10Rik	0	0	0	0	0	0	0	0	0	0	1	0	1	0	0	0	0	0	0	0	0	0	0	0
ENSMUSG00000013160.7_Atp6v0d1	239	283	288	267	216	284	210	226	307	220	194	262	258	246	371	417	231	201	248	178	172	149	249	205
ENSMUSG00000013236.16_Ptprs	20	76	50	36	33	67	31	67	59	33	17	72	54	42	76	80	26	37	36	27	32	15	24	33
ENSMUSG00000013275.9_Slc41a1	14	45	27	26	18	30	17	29	33	17	19	48	13	30	25	54	27	30	42	25	15	14	27	26
ENSMUSG00000013338.16_Fer1l4	0	0	0	0	0	0	0	0	0	0	0	0	0	0	0	0	0	0	0	0	0	0	0	0
ENSMUSG00000013353.10_4931406B18Rik	0	0	0	0	0	0	0	0	0	0	0	0	0	0	0	0	0	0	0	0	0	0	0	0
ENSMUSG00000013367.5_Iglon5	4	6	5	1	3	0	3	2	3	3	3	0	2	8	4	4	2	6	4	2	3	7	5	3
ENSMUSG00000013415.9_Igf2bp1	0	0	0	1	1	0	1	0	0	2	1	0	2	0	0	1	0	0	0	0	0	0	0	0
ENSMUSG00000013418.8_B4galnt2	0	0	0	0	0	0	0	0	0	0	0	0	0	0	0	0	0	0	0	0	0	0	0	0
ENSMUSG00000013419.7_Zfp651	3	1	5	7	5	16	2	6	6	6	3	6	3	8	7	17	0	5	6	3	3	1	8	3
ENSMUSG00000013465.19_Nelfb	70	142	90	103	83	123	63	95	114	61	75	109	88	125	131	139	99	95	124	78	30	60	106	92
ENSMUSG00000013483.14_Card14	0	4	4	1	1	1	0	0	0	0	1	3	2	0	0	1	1	2	1	2	0	0	0	0
ENSMUSG00000013495.15_Tmem175	45	65	24	50	41	46	34	37	28	16	38	34	38	55	41	60	34	28	39	26	16	7	37	31
ENSMUSG00000013523.13_Bcas1	0	0	0	0	0	0	0	0	0	0	0	1	1	0	0	0	0	0	0	0	2	1	2	0
ENSMUSG00000013539.13_Tango2	219	220	123	197	309	145	169	170	177	212	241	231	216	172	206	280	331	234	116	111	103	114	287	343
ENSMUSG00000013584.5_Aldh1a2	0	0	1	0	2	4	0	1	2	0	0	3	3	0	1	0	1	0	1	0	1	4	1	0
ENSMUSG00000013593.12_Ndufs2	688	878	862	949	799	844	516	704	837	700	748	969	901	811	1240	1562	860	743	771	605	611	549	913	970
ENSMUSG00000013611.14_Snx31	0	0	0	0	0	0	0	0	0	0	0	0	0	0	0	0	0	0	0	0	0	0	0	0
ENSMUSG00000013622.15_Atraid	247	309	295	268	238	229	230	224	312	222	149	231	314	211	396	471	298	235	228	168	151	165	211	221
ENSMUSG00000013629.16_Cad	20	109	78	135	64	50	21	106	91	85	64	65	32	133	111	212	72	41	21	68	24	50	76	26
ENSMUSG00000013643.13_Lypd8	0	0	0	0	0	0	0	0	0	0	0	0	0	0	0	0	0	0	0	0	0	0	0	0
ENSMUSG00000013646.17_Sh3bp5l	61	100	60	78	70	73	60	54	49	29	78	63	71	81	92	110	92	51	73	72	28	38	75	56
ENSMUSG00000013653.2_1810065E05Rik	0	0	0	0	0	0	0	0	0	0	0	0	0	0	0	0	0	0	0	0	0	0	0	0
ENSMUSG00000013662.5_Atad1	217	233	239	258	222	211	143	208	249	173	236	300	295	290	393	360	284	235	287	173	157	163	283	306
ENSMUSG00000013663.7_Pten	529	663	609	770	706	532	451	596	756	652	762	903	757	893	1008	1154	837	688	723	480	369	431	995	926
ENSMUSG00000013668.9_4933402N03Rik	0	0	0	0	0	0	0	0	0	0	0	0	0	0	0	0	0	0	0	0	0	0	0	0
ENSMUSG00000013698.12_Pea15a	71	95	84	83	74	147	39	71	100	59	68	71	78	112	133	154	76	64	85	60	64	67	62	67
ENSMUSG00000013701.12_Timm23	168	213	191	215	133	141	115	156	192	125	169	174	208	157	271	256	179	140	150	148	98	124	207	161
ENSMUSG00000013707.3_Tnfaip8l2	1	6	1	6	4	7	4	2	7	1	6	4	4	3	3	14	6	1	6	0	2	2	4	1
ENSMUSG00000013736.16_Trnt1	32	56	79	60	71	54	25	58	63	43	35	86	71	61	77	83	45	49	65	42	51	51	75	76
ENSMUSG00000013766.11_Ly6g6e	0	0	0	1	0	0	0	0	0	0	0	0	0	0	1	2	1	1	0	1	0	0	0	0
ENSMUSG00000013787.15_Ehmt2	233	409	417	260	235	324	264	318	441	216	183	384	283	393	525	566	320	314	388	238	225	163	244	277
ENSMUSG00000013822.7_Elof1	90	121	101	53	72	100	66	82	100	60	64	84	96	83	142	139	84	46	75	66	56	36	64	60
ENSMUSG00000013833.15_Med16	64	87	108	84	43	85	66	67	126	53	37	64	50	71	125	125	63	55	90	67	45	45	55	40
ENSMUSG00000013846.9_St3gal1	355	850	534	835	827	577	610	713	559	509	784	624	587	782	959	1257	824	824	671	353	179	502	743	752
ENSMUSG00000013858.14_Tmem259	545	512	589	462	357	481	492	364	539	431	308	473	511	378	704	1001	453	452	471	310	253	238	325	327
ENSMUSG00000013878.18_Rnf170	49	77	78	93	79	58	49	66	98	77	80	110	71	80	123	165	76	63	67	72	44	68	77	78
ENSMUSG00000013921.15_Clip3	9	7	5	3	6	16	4	2	2	2	4	7	1	3	2	8	4	4	5	6	2	4	6	4
ENSMUSG00000013928.13_Thap8	0	0	0	0	1	0	0	0	0	0	0	0	0	0	0	0	1	1	0	0	0	0	0	0
ENSMUSG00000013936.12_Myl2	0	1	0	0	0	0	0	0	0	0	0	0	0	0	0	1	1	0	0	0	0	0	0	0
ENSMUSG00000013973.12_Dedd	91	126	106	117	122	82	96	83	105	96	85	99	121	124	168	199	124	86	139	63	65	75	111	122
ENSMUSG00000013974.3_Mcemp1	0	0	0	0	0	1	0	0	0	0	0	0	0	0	0	2	0	2	1	0	0	0	1	1
ENSMUSG00000013997.10_Nit1	366	448	419	469	392	290	330	372	421	250	356	404	528	459	655	581	410	351	426	261	298	239	408	397
ENSMUSG00000014030.15_Pax5	0	7	1	0	0	3	0	2	5	0	1	3	2	4	4	0	0	4	8	2	2	1	2	3
ENSMUSG00000014039.17_Prdm15	20	34	37	51	30	13	23	23	28	23	37	36	39	33	43	81	32	27	25	27	33	27	46	21
ENSMUSG00000014074.17_Rnf168	43	63	43	56	68	56	30	62	62	40	65	72	70	79	128	128	56	40	77	50	36	41	87	51
ENSMUSG00000014075.15_Tctex1d2	5	7	4	3	1	4	1	7	5	0	1	5	0	4	3	2	8	4	2	0	4	2	6	2
ENSMUSG00000014077.13_Chp1	1337	1520	1306	1410	1338	1066	1153	1333	1470	1217	1303	1683	1869	1780	2129	2283	1572	1468	1606	977	508	830	1594	1620
ENSMUSG00000014104.12_Sval2	0	0	0	0	0	0	0	0	0	0	0	0	0	0	0	0	0	0	0	0	0	0	0	0
ENSMUSG00000014158.12_Trpv4	1	4	3	4	1	10	2	1	2	4	2	2	1	2	2	9	2	0	1	2	1	1	1	2
ENSMUSG00000014164.14_Klhl3	27	20	27	41	42	21	10	12	28	53	31	28	38	15	37	80	38	27	20	5	12	10	34	24
ENSMUSG00000014177.10_Tvp23b	70	65	49	59	88	47	33	59	49	49	53	90	84	74	81	106	60	58	83	54	47	35	75	116
ENSMUSG00000014195.15_Dnajc7	226	317	334	310	259	174	168	243	327	230	213	285	309	274	431	461	261	220	266	157	237	197	323	336
ENSMUSG00000014198.15_Zfp385c	0	2	2	0	0	0	0	0	0	0	0	1	0	0	0	0	1	0	0	0	1	0	0	0
ENSMUSG00000014226.10_Cacybp	58	216	126	135	121	102	49	151	141	122	105	149	119	197	199	209	112	95	76	159	142	77	163	148
ENSMUSG00000014232.14_Cluap1	27	50	45	18	16	25	22	42	49	23	21	55	62	56	73	82	18	43	22	34	37	14	25	38
ENSMUSG00000014243.5_Zswim7	20	36	28	32	14	30	24	31	29	6	13	18	17	14	30	25	17	13	29	15	23	9	19	11
ENSMUSG00000014245.8_Pigl	16	22	18	18	18	33	30	20	19	20	28	37	41	20	27	68	21	30	34	11	8	11	16	21
ENSMUSG00000014294.4_Ndufa2	158	152	170	137	99	144	115	123	158	178	131	145	169	122	166	245	150	106	116	106	195	77	137	108
ENSMUSG00000014301.12_Pam16	14	21	17	15	25	22	17	14	20	30	18	22	23	20	38	37	25	16	13	20	34	14	20	13
ENSMUSG00000014303.13_Glis2	8	14	13	13	1	33	10	2	6	3	9	9	10	5	21	34	13	12	10	11	4	6	10	5
ENSMUSG00000014313.14_Cox6c	641	669	562	568	558	449	406	450	587	584	533	686	647	482	845	888	602	490	507	388	768	338	668	703
ENSMUSG00000014329.14_Bicc1	19	41	36	64	25	154	16	26	46	26	20	52	28	34	61	71	38	33	45	29	44	20	36	36
ENSMUSG00000014349.7_Ube2z	189	296	276	268	210	281	172	248	226	218	206	304	257	314	424	509	219	280	244	223	176	147	264	229
ENSMUSG00000014351.12_Gip	0	0	0	0	0	0	0	0	0	0	0	0	0	0	0	0	0	0	0	0	0	0	0	0
ENSMUSG00000014353.14_Tmem87b	119	146	136	189	111	159	70	132	142	75	125	199	161	135	204	231	154	150	148	89	107	80	172	158
ENSMUSG00000014355.10_Anapc1	129	278	237	251	213	197	158	253	253	187	251	283	217	314	429	381	254	213	248	204	103	180	284	221
ENSMUSG00000014361.5_Mertk	80	153	119	131	167	140	67	105	129	110	153	181	128	142	177	279	154	153	146	91	102	88	164	169
ENSMUSG00000014402.15_Tsg101	136	221	173	189	141	147	122	166	205	160	155	181	157	154	260	318	146	110	160	134	148	128	171	160
ENSMUSG00000014418.16_Hps5	89	80	96	84	99	70	65	100	89	66	92	89	113	117	118	153	94	65	67	62	74	57	72	122
ENSMUSG00000014426.8_Map3k4	54	165	135	137	132	87	75	135	179	88	117	130	110	206	229	257	117	126	142	97	79	93	133	128
ENSMUSG00000014444.17_Piezo1	20	44	39	41	22	91	27	46	52	31	25	36	25	42	45	87	33	25	40	23	12	43	21	17
ENSMUSG00000014453.3_Blk	1	0	0	0	0	2	1	1	0	0	0	2	0	0	3	1	1	2	3	1	0	2	0	1
ENSMUSG00000014470.4_Rnf166	35	77	71	58	35	62	52	59	66	43	26	77	45	59	115	118	44	57	38	50	39	32	36	48
ENSMUSG00000014496.7_Ankrd28	91	171	204	227	141	152	101	142	259	171	153	253	186	173	332	409	149	198	172	119	94	132	162	208
ENSMUSG00000014498.9_Ankrd52	170	256	296	341	217	391	220	225	332	284	221	275	284	352	429	700	258	258	270	203	114	209	304	215
ENSMUSG00000014503.14_Pkd2l2	0	0	0	0	0	2	0	1	0	0	0	0	1	0	0	1	1	1	0	0	1	0	0	0
ENSMUSG00000014504.16_Srp19	31	74	55	69	55	52	29	45	66	53	38	58	48	52	79	103	58	37	54	54	51	42	82	40
ENSMUSG00000014529.9_Tmbim7	0	0	0	0	0	0	0	0	0	0	0	0	0	0	0	0	0	0	0	0	0	0	0	0
ENSMUSG00000014542.3_Clec4f	109	182	135	197	191	188	68	169	165	151	188	214	127	166	171	357	163	178	289	97	146	132	184	144
ENSMUSG00000014543.14_Klra17	0	2	1	0	0	0	0	0	0	0	0	0	0	0	1	0	0	0	0	0	0	0	1	0
ENSMUSG00000014547.9_Wdfy2	14	21	18	39	27	17	12	27	24	27	38	34	20	38	25	63	25	26	32	19	5	25	38	23
ENSMUSG00000014550.14_Rbsn	55	81	67	75	77	72	47	50	71	60	53	81	75	80	108	132	80	80	81	43	38	43	75	68
ENSMUSG00000014551.8_Mrps25	38	63	46	57	36	24	39	45	43	55	39	42	63	35	70	73	51	30	35	28	56	39	48	45
ENSMUSG00000014554.13_Dguok	36	53	59	50	48	45	33	62	53	38	39	54	43	48	73	97	59	40	56	28	25	26	47	59
ENSMUSG00000014592.20_Camta1	11	18	14	29	13	16	14	13	13	16	14	22	19	22	22	29	19	16	15	15	16	9	19	25
ENSMUSG00000014599.10_Csf1	23	109	62	47	28	77	29	62	71	23	27	50	32	84	81	86	42	26	55	52	46	43	40	47
ENSMUSG00000014601.13_Strip1	60	130	118	105	100	64	54	98	114	72	76	90	81	116	179	195	101	69	71	90	51	58	91	72
ENSMUSG00000014602.15_Kif1a	1	0	2	1	0	11	0	1	1	0	1	1	1	2	5	5	1	4	3	1	1	1	2	1
ENSMUSG00000014603.2_Alx3	0	0	0	1	0	0	1	0	0	0	1	0	0	0	0	1	0	0	0	0	0	0	0	0
ENSMUSG00000014606.14_Slc25a11	258	275	321	299	191	260	174	242	329	201	229	240	251	278	454	309	219	216	300	182	192	176	230	172
ENSMUSG00000014609.16_Chrne	0	0	0	4	5	0	1	0	2	0	0	0	2	2	4	1	2	2	3	0	0	0	2	0
ENSMUSG00000014633.15_Cmc2	15	43	35	17	20	32	14	18	27	15	20	23	27	34	24	43	17	15	15	29	27	11	26	19
ENSMUSG00000014668.15_Chfr	54	89	71	80	73	81	50	56	87	67	72	116	88	76	145	156	111	58	98	48	61	67	94	98
ENSMUSG00000014686.8_Ceacam16	0	1	0	1	0	1	0	2	0	0	0	0	0	0	2	1	0	0	0	0	1	0	0	0
ENSMUSG00000014704.10_Hoxa2	2	1	1	1	3	9	1	3	4	2	1	3	0	1	2	3	1	1	5	3	3	0	0	4
ENSMUSG00000014725.14_Adam28	0	0	0	0	0	0	0	0	0	0	0	0	0	0	0	0	0	0	0	0	0	0	0	0
ENSMUSG00000014747.6_Ankrd53	0	0	0	0	0	0	0	0	0	0	0	0	0	0	0	0	0	0	0	0	0	0	0	0
ENSMUSG00000014748.13_Tex261	357	421	412	392	249	470	304	360	394	286	254	382	403	403	514	561	366	369	374	226	180	219	290	292
ENSMUSG00000014763.7_Fam120b	86	135	98	105	88	111	67	100	90	87	102	105	96	134	158	188	101	94	95	83	70	56	118	118
ENSMUSG00000014767.16_Tbp	43	73	50	86	57	46	60	46	44	51	42	89	69	56	90	115	55	54	55	38	30	39	74	43
ENSMUSG00000014769.9_Psmb1	386	500	457	497	385	377	289	358	408	341	321	411	436	414	669	731	449	313	422	290	323	312	411	401
ENSMUSG00000014771.12_Pdcd2	41	58	66	46	29	33	37	46	55	48	35	71	54	45	91	78	60	49	57	54	47	42	45	54
ENSMUSG00000014773.13_Dll1	20	54	39	45	19	23	16	41	37	48	17	43	37	25	46	94	41	32	22	33	19	15	16	21
ENSMUSG00000014776.7_Nol3	2	16	15	8	3	9	2	8	6	8	5	4	3	5	13	8	0	1	4	6	8	1	7	2
ENSMUSG00000014778.10_Fhod1	30	45	22	33	34	31	28	24	38	48	47	48	35	41	41	95	46	35	39	23	20	36	30	34
ENSMUSG00000014782.16_Plekhg4	0	1	0	1	0	0	0	0	2	0	0	0	0	0	0	0	0	0	0	0	0	0	1	0
ENSMUSG00000014786.8_Slc9a5	1	4	2	4	3	3	2	1	2	2	0	2	1	3	4	5	5	5	6	1	1	1	1	1
ENSMUSG00000014791.10_Elmo3	131	172	159	120	98	87	113	130	167	106	71	143	175	168	217	250	90	113	144	104	82	55	92	109
ENSMUSG00000014813.8_Stc1	0	0	0	0	0	3	0	0	0	0	1	0	2	0	1	2	1	0	1	0	0	0	0	0
ENSMUSG00000014837.15_4931428F04Rik	5	19	14	9	14	3	1	12	4	7	6	9	12	13	11	23	12	3	3	6	9	6	11	4
ENSMUSG00000014846.12_Tppp3	0	0	0	1	1	1	2	0	2	0	0	0	1	0	2	1	5	0	1	0	0	1	2	0
ENSMUSG00000014850.15_Msh3	52	67	81	74	68	63	64	50	78	46	63	139	78	72	109	155	92	99	77	74	68	65	80	128
ENSMUSG00000014852.16_Adamts13	14	24	22	33	45	19	10	32	24	24	34	23	20	20	39	58	23	19	26	12	18	16	34	20
ENSMUSG00000014856.12_Tmem208	65	59	62	66	58	64	49	38	53	49	39	57	68	55	73	101	66	50	35	40	51	27	56	57
ENSMUSG00000014859.9_E2f4	75	180	136	151	77	88	84	118	119	89	88	89	108	118	167	240	99	109	91	86	60	76	81	74
ENSMUSG00000014867.9_Surf4	838	1289	1235	1327	952	1064	607	964	1373	905	895	1157	964	1322	1635	2154	1087	866	941	772	724	661	1007	814
ENSMUSG00000014873.15_Surf2	69	58	54	54	41	69	47	41	73	33	46	83	93	48	85	97	59	44	63	45	69	35	66	85
ENSMUSG00000014905.4_Dnajb9	166	258	176	601	165	211	181	288	226	638	185	191	318	541	185	993	201	148	218	213	141	339	267	228
ENSMUSG00000014907.10_Naf1	24	32	30	31	25	33	29	17	23	17	14	40	24	23	48	45	19	24	28	15	8	22	25	30
ENSMUSG00000014932.15_Yes1	79	97	101	125	107	116	87	89	121	97	112	196	163	106	179	224	140	146	158	91	108	83	191	186
ENSMUSG00000014956.15_Ppp1cb	330	398	352	488	395	377	217	422	405	377	415	602	525	458	652	715	450	427	391	374	339	295	618	609
ENSMUSG00000014959.12_Gorasp2	347	703	692	682	445	488	326	524	756	519	426	539	435	652	901	1088	499	379	492	369	368	353	556	363
ENSMUSG00000014980.14_Tsen15	17	23	17	12	20	13	8	23	8	13	19	15	15	24	27	23	24	9	13	14	9	6	24	20
ENSMUSG00000015001.17_Oc90	0	0	0	0	0	0	0	0	0	0	0	0	0	0	0	0	0	0	0	0	0	0	0	0
ENSMUSG00000015002.17_Efr3a	179	229	279	351	236	239	201	187	333	295	247	324	301	256	428	557	288	263	311	196	151	189	316	270
ENSMUSG00000015013.9_Trappc2l	47	60	45	48	18	36	22	27	45	34	18	39	35	42	45	51	32	36	46	26	28	18	28	31
ENSMUSG00000015016.8_Acsf3	78	117	135	131	93	148	80	101	131	83	105	83	82	114	174	201	109	87	110	88	84	76	118	75
ENSMUSG00000015023.7_Ddx19a	67	107	84	109	78	92	101	87	102	119	92	97	96	101	178	170	97	84	101	73	48	81	101	89
ENSMUSG00000015027.11_Galns	22	40	39	30	18	68	6	21	44	27	21	44	33	36	43	52	21	26	27	24	20	29	25	28
ENSMUSG00000015053.14_Gata2	5	6	8	7	9	10	9	4	5	8	4	9	6	5	9	14	1	6	3	4	2	6	7	6
ENSMUSG00000015083.11_C8g	776	960	943	929	732	428	588	672	990	748	642	769	751	775	1180	1661	910	759	828	550	829	534	808	675
ENSMUSG00000015085.8_Entpd2	15	17	7	10	13	24	14	9	14	9	10	21	13	15	20	17	8	12	17	14	6	2	13	11
ENSMUSG00000015087.14_Rabl6	104	129	115	153	91	124	65	95	111	125	95	131	106	143	169	324	106	93	88	117	88	91	106	93
ENSMUSG00000015090.13_Ptgds	1	9	9	15	2	1	0	5	10	9	0	9	4	2	3	34	6	5	4	8	11	2	3	2
ENSMUSG00000015092.9_Edf1	369	534	460	488	351	378	249	353	488	473	366	388	426	447	771	940	406	347	371	368	415	368	468	432
ENSMUSG00000015093.15_Clic3	0	1	0	2	1	0	0	0	1	1	0	0	0	0	1	1	0	0	1	0	0	0	0	0
ENSMUSG00000015094.16_Npdc1	18	28	19	26	23	95	15	23	21	14	14	22	21	16	23	33	14	16	18	17	13	10	24	18
ENSMUSG00000015095.12_Fbxw5	171	283	294	236	152	204	222	226	291	148	179	218	200	225	325	411	166	182	196	154	118	129	172	115
ENSMUSG00000015112.15_Slc25a13	936	967	1014	1187	909	922	751	977	1060	845	1005	1105	1255	1275	1722	1895	1173	916	1179	755	592	768	1292	1284
ENSMUSG00000015120.15_Ube2i	114	202	222	185	153	167	112	178	212	149	196	358	181	223	320	352	213	243	201	134	179	115	204	240
ENSMUSG00000015126.9_Tsr3	33	48	48	41	18	27	30	33	38	23	21	37	33	33	60	60	36	22	29	23	43	19	36	29
ENSMUSG00000015127.14_Unkl	15	33	26	27	29	37	28	30	43	37	25	29	34	39	40	74	39	31	36	23	9	23	26	17
ENSMUSG00000015133.17_Lrrk1	69	123	87	129	119	91	63	134	107	68	120	75	57	165	141	183	115	91	114	63	50	84	133	67
ENSMUSG00000015134.15_Aldh1a3	2	2	2	3	5	15	0	2	4	1	4	3	4	1	4	11	4	5	1	2	0	0	8	5
ENSMUSG00000015143.15_Actn1	105	146	212	172	100	151	78	116	169	209	84	172	107	164	247	388	102	128	190	125	110	102	131	136
ENSMUSG00000015149.14_Sirt2	212	255	261	292	224	240	242	252	268	240	188	233	272	294	390	515	265	232	239	169	146	180	228	230
ENSMUSG00000015165.16_Hnrnpl	413	459	539	456	311	563	371	293	512	371	274	590	466	341	673	716	415	502	528	263	412	309	380	474
ENSMUSG00000015176.9_Nolc1	80	199	183	209	81	115	82	140	144	101	84	93	134	167	256	331	98	82	89	94	84	156	118	87
ENSMUSG00000015189.12_Casd1	94	118	90	131	110	84	77	117	128	112	120	124	123	137	161	197	171	113	147	67	70	107	198	143
ENSMUSG00000015202.13_Cnksr3	34	81	59	56	65	68	51	50	62	44	70	77	63	60	92	86	54	76	49	41	48	40	62	69
ENSMUSG00000015214.14_Mtmr1	109	118	135	157	116	132	98	111	158	123	123	190	155	160	218	273	134	134	157	101	95	119	163	134
ENSMUSG00000015217.11_Hmgb3	15	38	30	19	6	20	24	24	28	19	16	46	34	16	43	31	15	27	20	14	24	11	21	35
ENSMUSG00000015222.17_Map2	8	6	3	9	11	8	1	4	8	3	10	12	5	4	9	10	5	8	7	2	7	3	8	8
ENSMUSG00000015224.10_Cyp2j9	46	73	86	61	32	55	65	41	83	61	23	178	109	35	175	268	24	86	94	50	142	41	34	96
ENSMUSG00000015242.14_Nipsnap3a	0	0	0	0	0	0	0	0	0	0	0	0	0	0	0	0	0	0	0	0	0	0	0	0
ENSMUSG00000015243.4_Abca1	563	1090	1087	1760	833	730	563	1173	1275	952	877	1309	976	1695	1643	2165	855	1027	1505	981	675	894	1111	1098
ENSMUSG00000015247.10_Nipsnap3b	140	153	187	188	147	193	117	149	166	140	119	190	173	162	252	317	191	163	163	117	91	115	170	118
ENSMUSG00000015289.4_Lage3	45	61	60	42	37	28	42	36	45	33	31	36	52	47	74	48	36	46	50	47	46	26	45	27
ENSMUSG00000015290.15_Ubl4a	127	138	135	150	118	185	83	113	159	110	107	118	124	127	182	244	117	122	95	89	97	96	158	111
ENSMUSG00000015291.10_Gdi1	271	408	411	330	285	229	252	304	329	358	232	331	332	374	448	693	302	233	282	197	228	215	316	301
ENSMUSG00000015305.6_Sash1	157	140	208	223	268	278	179	160	218	328	317	341	252	204	348	432	274	318	317	110	98	214	390	328
ENSMUSG00000015312.9_Gadd45b	6	8	4	6	3	12	4	4	5	2	2	6	21	2	3	35	8	19	3	6	5	3	3	24
ENSMUSG00000015314.10_Slamf6	1	2	3	0	0	1	1	3	0	0	0	4	1	4	2	2	2	1	3	0	2	2	1	4
ENSMUSG00000015316.11_Slamf1	1	0	1	0	1	0	0	0	0	0	0	0	1	0	1	0	0	0	0	0	2	1	1	0
ENSMUSG00000015335.16_Zdhhc12	51	70	47	39	51	70	64	39	44	26	42	54	62	44	63	72	55	66	59	31	23	33	53	40
ENSMUSG00000015337.5_Endog	95	142	159	124	67	80	67	105	123	98	78	88	106	127	161	217	107	87	84	63	72	53	71	81
ENSMUSG00000015340.10_Cybb	21	45	21	40	47	113	16	30	41	26	43	67	38	52	50	84	35	31	87	31	20	48	50	47
ENSMUSG00000015341.17_Golga7	146	173	172	230	195	155	136	150	194	136	159	205	189	203	254	279	195	162	172	114	91	133	213	186
ENSMUSG00000015342.6_Xk	19	28	31	39	31	20	10	33	19	27	32	21	19	49	42	67	30	23	37	17	17	15	37	28
ENSMUSG00000015354.8_Pcolce2	2	2	3	2	2	1	1	1	4	1	3	5	1	5	4	10	1	3	3	1	1	3	5	1
ENSMUSG00000015355.13_Cd48	1	6	2	2	5	12	1	3	3	1	3	6	2	5	4	8	6	4	2	4	3	6	6	5
ENSMUSG00000015357.10_Clpx	224	553	385	844	1021	776	878	528	453	404	1299	1554	1066	544	759	977	803	1318	530	298	219	538	887	1829
ENSMUSG00000015363.13_Trabd	234	387	354	507	285	284	195	326	400	315	252	358	257	400	454	740	320	302	288	241	174	267	343	240
ENSMUSG00000015365.15_Mov10l1	0	0	0	0	0	0	0	0	0	0	0	0	0	0	0	0	0	0	0	0	0	0	0	0
ENSMUSG00000015377.9_Dennd6b	19	51	24	42	29	33	21	36	32	15	23	24	30	31	47	45	33	22	28	16	41	10	25	15
ENSMUSG00000015396.4_Cd83	1	5	2	2	3	19	5	4	5	3	5	4	2	7	3	4	4	4	7	3	1	5	8	3
ENSMUSG00000015401.12_Tmem27	1	0	0	0	0	0	0	0	0	0	0	0	0	0	0	0	0	0	0	0	0	0	0	0
ENSMUSG00000015405.15_Ace2	0	5	1	2	1	6	0	2	1	1	1	1	2	1	3	7	3	2	3	4	3	1	2	4
ENSMUSG00000015437.4_Gzmb	0	3	1	2	2	0	2	3	5	0	2	4	1	2	2	2	2	2	1	1	1	2	2	4
ENSMUSG00000015441.3_Gzmf	0	0	0	0	0	0	0	0	0	0	0	0	0	0	0	0	0	0	0	0	0	0	0	0
ENSMUSG00000015443.8_Gzmn	0	0	0	0	0	0	0	0	0	0	0	0	0	0	0	0	0	0	0	0	0	0	0	0
ENSMUSG00000015452.14_Ager	3	3	0	3	1	2	3	0	0	3	0	3	2	3	2	3	2	1	0	0	2	2	2	4
ENSMUSG00000015461.15_Atf6b	38	143	97	115	78	58	50	113	81	52	75	68	74	122	113	172	80	47	66	95	30	52	83	53
ENSMUSG00000015467.14_Egfl8	1	5	6	4	4	5	1	3	0	2	5	5	2	2	0	12	5	5	1	2	2	4	3	5
ENSMUSG00000015468.14_Notch4	22	28	16	19	21	20	4	19	18	22	18	13	11	21	30	32	37	18	11	9	13	15	25	19
ENSMUSG00000015474.16_Ppt2	149	181	119	121	129	143	133	135	132	78	102	142	166	182	217	216	148	147	155	88	56	89	123	137
ENSMUSG00000015476.6_Prrt1	2	3	0	0	1	4	4	1	0	3	3	1	5	2	1	4	2	0	4	1	0	1	0	2
ENSMUSG00000015478.13_Rnf5	148	199	169	186	124	131	111	128	180	157	117	134	187	186	267	340	170	142	168	117	127	104	172	115
ENSMUSG00000015484.3_Fam163a	2	1	0	0	0	4	0	0	1	0	0	0	0	0	0	0	0	0	0	0	0	0	0	0
ENSMUSG00000015488.14_Cacfd1	85	135	84	107	83	93	86	113	106	69	85	102	109	136	137	208	129	72	97	82	57	34	103	79
ENSMUSG00000015501.10_Hivep2	43	50	41	60	59	62	33	49	41	44	65	55	50	76	87	75	75	51	69	19	27	35	72	69
ENSMUSG00000015519.12_2310057J18Rik	0	0	0	0	0	0	0	0	0	0	0	0	0	0	0	0	0	0	0	0	0	0	0	0
ENSMUSG00000015522.18_Arnt	137	219	266	251	233	267	118	216	255	196	178	338	194	260	359	399	205	245	219	173	160	180	219	255
ENSMUSG00000015533.8_Itga2	0	0	0	0	0	5	0	1	0	0	0	1	0	0	0	1	3	0	0	0	0	0	0	0
ENSMUSG00000015536.14_Mocs2	295	385	481	409	325	294	213	315	443	336	315	454	294	342	621	578	373	355	321	292	383	254	410	520
ENSMUSG00000015542.17_Nat9	96	107	103	76	89	66	58	75	83	27	59	83	102	95	159	98	62	55	93	67	80	50	71	89
ENSMUSG00000015568.16_Lpl	30	99	29	47	38	241	20	55	38	16	21	50	43	68	54	47	18	32	111	44	45	21	44	39
ENSMUSG00000015575.14_Atp6v0e	119	114	115	136	104	176	66	78	108	102	91	100	123	100	167	164	112	92	108	70	73	57	113	127
ENSMUSG00000015579.4_Nkx2-5	0	0	0	0	0	0	0	0	0	0	0	0	0	0	0	0	0	0	0	0	0	0	0	0
ENSMUSG00000015597.16_Zfp318	114	147	146	168	161	129	127	141	136	203	189	253	153	182	254	377	173	163	193	161	131	110	237	222
ENSMUSG00000015599.8_Ttbk1	0	12	7	8	5	2	4	10	6	1	5	2	3	7	16	13	5	0	6	8	1	3	1	1
ENSMUSG00000015605.5_Srf	70	139	78	111	66	65	77	76	90	88	75	70	66	73	105	192	59	72	71	59	23	51	72	41
ENSMUSG00000015619.10_Gata3	1	0	2	0	2	13	1	0	1	0	0	3	0	1	1	0	1	0	1	0	1	1	1	0
ENSMUSG00000015627.5_Gata5	3	5	0	3	0	0	1	0	5	2	1	2	1	2	5	3	0	0	1	1	0	2	0	1
ENSMUSG00000015647.9_Lama5	16	32	35	34	23	111	22	26	25	23	17	32	16	32	44	79	27	27	17	19	30	12	15	13
ENSMUSG00000015652.9_Steap1	1	1	3	0	1	0	0	0	1	0	0	1	0	0	0	4	1	0	0	0	0	0	0	0
ENSMUSG00000015653.13_Steap2	52	93	109	117	73	119	65	72	109	114	64	244	124	90	139	288	94	143	114	109	68	66	104	148
ENSMUSG00000015656.17_Hspa8	2850	6376	1367	3384	4251	2122	1898	5451	1165	2996	4707	1829	3470	6456	1592	4301	4373	2041	2214	3453	795	2095	5030	2462
ENSMUSG00000015659.12_Serac1	6	22	22	21	20	14	21	24	16	15	19	18	21	22	32	37	32	16	28	9	9	21	19	14
ENSMUSG00000015665.8_Awat1	0	0	0	0	0	0	0	0	0	0	0	0	0	0	0	0	0	0	0	0	0	0	0	0
ENSMUSG00000015668.13_Pdzd11	50	86	73	87	62	53	39	67	85	45	54	59	66	87	121	106	58	26	61	40	54	44	66	32
ENSMUSG00000015671.11_Psma2	156	244	218	252	159	159	132	173	250	187	168	220	214	218	341	331	196	137	185	149	198	141	231	211
ENSMUSG00000015672.4_Mrpl32	71	91	84	92	65	61	43	69	108	47	76	71	100	67	149	121	81	67	94	60	65	72	89	63
ENSMUSG00000015697.14_Setdb1	126	195	161	157	145	118	114	139	171	109	141	189	166	166	221	296	169	143	168	87	131	99	176	165
ENSMUSG00000015702.13_Anxa9	7	9	12	8	2	29	3	5	7	5	4	6	8	4	12	16	9	6	10	6	6	8	8	7
ENSMUSG00000015709.9_Arnt2	0	0	0	0	0	9	1	1	2	0	0	0	0	0	1	0	0	0	1	0	2	0	1	0
ENSMUSG00000015711.8_Prune1	81	160	125	77	74	324	100	88	120	74	77	144	120	128	159	149	117	138	116	88	40	52	82	118
ENSMUSG00000015714.11_Cers2	1211	1651	1808	2090	1200	1026	930	1336	1979	1337	1027	1426	1455	1754	2673	2962	1360	1154	1551	958	1095	1114	1388	1284
ENSMUSG00000015721.18_Nlrp5	0	0	0	0	0	0	0	0	0	0	0	0	0	0	0	0	0	0	0	0	0	0	0	0
ENSMUSG00000015733.13_Capza2	212	305	297	298	237	285	191	228	323	246	262	370	331	287	419	484	287	273	329	214	221	162	304	353
ENSMUSG00000015745.9_Plekho1	18	21	24	18	19	29	15	23	12	18	18	18	24	27	28	44	9	14	23	19	8	19	19	7
ENSMUSG00000015747.5_Vps45	18	31	39	48	37	27	14	35	54	21	31	34	30	52	61	38	40	25	35	32	30	21	40	45
ENSMUSG00000015748.13_Prpf3	31	106	50	96	52	43	37	60	88	68	45	68	67	98	78	147	51	42	50	43	39	39	59	49
ENSMUSG00000015749.12_Anp32e	42	139	111	105	59	59	41	122	95	42	96	106	113	128	193	111	92	54	68	67	66	69	84	89
ENSMUSG00000015750.15_Aph1a	98	142	168	131	86	90	120	110	139	84	101	143	142	142	193	197	125	108	156	105	77	73	115	160
ENSMUSG00000015755.16_Tab2	333	345	455	547	509	617	673	353	491	670	622	934	622	428	834	1078	594	855	638	351	266	428	655	938
ENSMUSG00000015757.10_Ppil4	54	96	88	128	71	76	58	62	73	69	59	104	79	98	141	195	76	58	68	57	72	59	97	92
ENSMUSG00000015759.10_Cnih1	178	240	221	273	169	174	131	185	235	141	172	159	193	222	360	329	229	126	164	156	223	186	266	150
ENSMUSG00000015766.14_Eps8	8	15	13	9	20	20	11	9	13	10	17	21	3	14	29	28	9	20	16	8	8	8	10	27
ENSMUSG00000015776.12_Med22	70	120	97	81	89	111	60	99	116	54	82	67	99	133	118	136	103	74	90	85	42	51	57	70
ENSMUSG00000015787.15_Abo	0	0	0	0	0	0	0	0	0	0	0	0	0	0	0	0	0	0	0	0	0	0	0	0
ENSMUSG00000015790.16_Surf1	103	160	124	124	93	80	82	120	122	110	82	126	145	121	190	185	107	101	121	70	106	78	136	122
ENSMUSG00000015804.14_Med28	38	78	47	54	49	69	46	43	56	36	51	75	58	47	77	81	58	47	49	38	50	39	60	63
ENSMUSG00000015806.12_Qdpr	1183	1175	1260	1541	1183	727	573	946	1359	944	1098	1188	1091	1160	1642	1593	1364	1112	1078	730	1046	689	1398	1153
ENSMUSG00000015812.7_Gnrh1	1	3	1	3	1	4	1	1	2	2	1	1	0	1	2	5	0	4	1	1	2	0	1	1
ENSMUSG00000015829.13_Tnr	0	0	0	0	0	0	0	0	0	0	0	1	0	0	1	0	0	1	0	0	0	0	1	0
ENSMUSG00000015837.15_Sqstm1	993	1730	2102	1527	1236	2943	1023	1213	2086	1078	1317	1369	1442	1427	2669	3126	1485	1282	1502	1171	1098	952	1560	1301
ENSMUSG00000015839.6_Nfe2l2	287	499	471	496	408	410	262	397	570	379	438	375	423	463	670	950	493	289	401	424	440	322	461	349
ENSMUSG00000015843.10_Rxrg	17	48	41	17	16	22	13	48	42	8	18	44	24	30	54	27	27	32	20	23	22	17	24	26
ENSMUSG00000015846.14_Rxra	1868	2055	1802	1904	1877	2207	1670	1663	1960	1469	1772	2423	2460	2105	2779	3187	2275	2202	2416	1084	914	1112	2143	1962
ENSMUSG00000015850.11_Adamtsl4	8	13	18	39	19	33	10	12	18	20	13	18	5	22	25	64	20	19	21	17	11	12	31	18
ENSMUSG00000015852.13_Fcrls	0	0	0	0	0	0	1	0	0	0	0	0	0	0	0	1	0	0	0	0	0	0	0	0
ENSMUSG00000015854.7_Cd5l	70	131	91	185	144	319	60	135	131	114	173	184	71	160	204	305	127	114	363	91	109	120	170	111
ENSMUSG00000015869.16_Prpsap1	300	260	284	301	227	268	201	184	294	220	196	280	299	232	391	410	274	225	296	200	198	171	260	254
ENSMUSG00000015879.8_Fam184b	1	3	1	0	6	5	0	5	4	0	2	0	0	1	5	1	0	0	2	0	0	2	4	0
ENSMUSG00000015880.13_Ncapg	0	0	0	0	0	20	1	0	0	0	0	1	0	1	0	1	1	0	0	0	0	2	1	0
ENSMUSG00000015882.17_Lcorl	28	52	44	61	47	60	51	49	53	61	69	93	66	66	94	132	63	49	76	67	39	44	74	99
ENSMUSG00000015889.8_Lta4h	115	143	157	128	127	96	87	114	145	84	124	147	148	127	206	153	147	106	116	74	66	91	143	149
ENSMUSG00000015890.2_Amdhd1	834	1144	1018	928	882	766	877	863	1053	626	775	1314	1494	862	1124	1846	1032	1152	1166	754	785	390	805	1213
ENSMUSG00000015932.8_Dstn	381	640	515	738	535	475	318	448	541	482	510	756	558	574	881	901	564	502	529	396	401	470	844	755
ENSMUSG00000015937.14_H2afy	243	340	288	306	250	244	152	210	311	197	248	273	309	279	486	473	298	229	260	188	227	226	291	281
ENSMUSG00000015942.9_Gtf2ird2	10	41	14	34	22	18	20	24	35	50	38	29	23	23	36	111	27	35	28	23	21	29	41	21
ENSMUSG00000015943.11_Bola1	40	73	57	50	21	39	30	34	54	36	20	28	45	48	73	78	30	36	28	23	36	20	21	26
ENSMUSG00000015944.9_Gatsl2	11	68	19	13	30	15	11	41	30	20	23	20	27	48	38	35	29	20	17	13	20	13	32	16
ENSMUSG00000015947.10_Fcgr1	7	6	3	5	7	14	3	8	7	4	7	18	3	11	6	6	9	8	9	5	4	6	10	5
ENSMUSG00000015950.13_Ncf1	7	8	4	16	11	15	4	14	13	7	24	7	5	7	13	17	19	5	26	7	18	10	8	14
ENSMUSG00000015957.12_Wnt11	0	0	0	0	1	1	0	0	0	0	0	0	0	0	0	3	0	0	0	0	0	0	0	0
ENSMUSG00000015961.8_Adss	150	204	187	208	186	232	113	161	226	112	183	237	213	239	284	273	195	133	222	115	149	129	279	253
ENSMUSG00000015962.5_1700016C15Rik	0	0	0	0	0	1	0	0	0	0	0	0	0	0	0	0	0	0	0	0	0	0	0	0
ENSMUSG00000015966.16_Il17rb	37	66	34	56	24	79	22	36	38	10	36	59	55	32	57	69	31	23	35	29	31	22	36	37
ENSMUSG00000015968.16_Cacna1d	6	6	9	6	10	4	10	10	7	1	1	7	4	7	12	16	9	5	8	3	4	3	14	8
ENSMUSG00000015970.18_Chdh	642	1233	1250	1244	991	1266	679	1004	1395	760	999	1477	1098	1317	1933	2415	1040	1080	1174	837	605	802	1093	1061
ENSMUSG00000015971.4_Actr8	80	101	124	105	83	82	78	91	114	53	97	105	112	113	175	188	96	96	95	84	83	72	107	119
ENSMUSG00000015980.14_Lrrc27	1	1	0	1	2	4	3	2	2	9	1	0	2	4	3	2	4	1	1	1	0	0	4	1
ENSMUSG00000015981.12_Stk32c	0	0	1	1	0	5	1	2	1	1	1	1	0	5	2	2	0	3	0	0	0	0	0	1
ENSMUSG00000015994.10_Fnta	116	160	134	127	94	108	92	115	128	93	88	154	144	137	179	174	106	116	115	112	113	87	117	150
ENSMUSG00000016018.3_Skiv2l2	51	129	125	149	121	100	58	129	143	92	98	113	110	174	197	199	107	90	102	103	69	93	127	128
ENSMUSG00000016024.9_Lbp	588	967	577	483	561	573	688	606	614	647	453	852	867	710	735	1334	628	803	593	525	204	196	535	778
ENSMUSG00000016028.9_Celsr1	72	488	414	468	275	129	91	324	435	302	266	174	176	406	590	699	279	158	74	223	123	210	238	169
ENSMUSG00000016087.13_Fli1	15	16	20	20	27	27	8	14	21	12	24	17	16	31	39	41	17	12	26	7	16	14	17	9
ENSMUSG00000016128.14_Stard13	106	133	134	151	201	96	106	123	150	155	210	134	259	203	188	206	198	121	184	99	88	99	212	217
ENSMUSG00000016150.15_Tenm1	0	0	0	0	0	1	0	0	0	0	0	0	0	0	0	0	0	0	0	0	0	0	1	0
ENSMUSG00000016179.11_Camk1g	0	0	0	0	0	0	0	0	0	0	0	0	0	0	0	0	0	0	0	0	0	0	0	0
ENSMUSG00000016181.9_Diexf	28	33	35	45	44	37	35	36	33	48	43	32	41	50	64	92	39	23	31	28	32	29	39	32
ENSMUSG00000016194.14_Hsd11b1	2301	2747	2852	2910	2501	635	1880	2332	2879	2191	2135	2869	2806	2537	3971	4684	2583	2440	2067	1598	1827	1291	2601	3527
ENSMUSG00000016200.14_Syt14	0	0	0	0	0	13	0	0	0	0	0	0	0	0	0	0	1	0	0	0	0	0	0	1
ENSMUSG00000016206.6_H2-M3	5	10	4	4	8	7	3	9	15	2	7	12	4	11	11	11	4	9	11	14	3	9	6	4
ENSMUSG00000016239.11_Lonrf3	16	6	11	40	32	18	21	15	26	41	34	21	21	25	32	64	18	27	11	12	9	31	24	30
ENSMUSG00000016252.7_Atp5e	229	265	248	242	210	203	159	205	203	228	178	213	199	232	287	361	248	164	179	171	303	123	249	206
ENSMUSG00000016253.12_Nelfcd	110	157	209	156	100	91	105	102	192	78	96	140	143	151	229	266	144	142	149	88	96	82	133	118
ENSMUSG00000016255.5_Tubb1	0	0	1	0	0	0	0	1	0	0	0	0	0	2	0	0	1	1	0	0	0	0	0	1
ENSMUSG00000016256.10_Ctsz	809	1140	973	876	691	734	586	731	961	626	637	825	962	769	1438	1682	798	731	720	537	591	491	678	806
ENSMUSG00000016257.15_Prelid3b	95	189	143	162	113	107	66	146	140	113	111	138	118	156	218	252	139	81	84	112	116	101	173	100
ENSMUSG00000016262.14_Sertad4	1	0	0	3	1	5	0	2	3	1	1	0	0	0	4	1	1	2	1	1	0	0	0	0
ENSMUSG00000016283.13_H2-M2	0	1	0	0	0	8	0	0	0	0	0	0	0	0	0	1	0	0	2	0	1	1	0	0
ENSMUSG00000016308.12_Ube2a	47	91	49	68	61	67	37	61	76	69	66	85	71	64	104	119	78	50	56	58	77	51	93	77
ENSMUSG00000016319.3_Slc25a5	1029	1320	1520	1642	1101	1211	749	1006	1447	1108	1061	1262	1178	1221	1986	2089	1295	1042	1071	842	884	779	1250	1112
ENSMUSG00000016327.9_Atp1b4	0	0	0	0	0	0	0	1	0	0	0	0	0	0	0	0	0	0	0	0	0	0	0	0
ENSMUSG00000016344.14_Ppdpf	116	131	121	87	65	69	104	94	118	63	54	92	104	107	165	128	92	75	92	59	59	41	87	72
ENSMUSG00000016346.17_Kcnq2	0	0	0	0	0	0	0	0	0	0	0	0	0	0	1	0	0	0	0	0	0	0	0	0
ENSMUSG00000016349.10_Eef1a2	0	0	0	0	0	0	0	0	0	0	0	0	0	0	1	0	0	0	1	0	0	0	0	0
ENSMUSG00000016356.17_Col20a1	6	67	14	16	20	10	6	54	14	12	22	19	30	41	22	14	20	16	10	14	12	3	17	6
ENSMUSG00000016382.15_Pls3	290	441	546	656	349	230	211	401	561	446	399	499	450	495	739	933	403	342	430	340	323	286	485	485
ENSMUSG00000016386.15_Mpped2	1	0	2	0	1	2	1	2	1	0	3	0	0	1	4	0	0	0	0	2	0	1	0	0
ENSMUSG00000016409.4_Nkap	17	35	41	40	36	57	25	32	39	32	39	49	54	58	69	71	39	35	43	32	27	32	56	61
ENSMUSG00000016427.7_Ndufa1	213	225	219	187	165	156	233	160	221	257	170	192	245	168	240	340	220	149	181	96	156	110	156	184
ENSMUSG00000016458.14_Wt1	8	9	2	10	6	28	8	10	8	3	3	13	4	6	8	13	4	6	10	4	1	1	5	14
ENSMUSG00000016477.18_E2f3	16	26	23	20	20	41	25	35	32	31	18	44	31	33	41	61	24	32	47	18	15	21	37	24
ENSMUSG00000016481.15_Cr1l	138	169	203	233	166	130	92	127	197	185	148	207	169	174	297	318	190	123	149	119	145	138	191	172
ENSMUSG00000016487.15_Ppfibp1	131	258	336	297	175	240	134	207	378	147	167	296	257	205	446	406	182	227	272	188	140	119	264	254
ENSMUSG00000016493.13_Cd46	6	9	10	5	9	6	9	11	16	7	9	13	7	7	9	8	5	14	13	5	7	8	9	16
ENSMUSG00000016494.9_Cd34	3	13	4	8	7	63	2	1	16	7	6	14	5	5	10	12	10	3	4	5	5	8	9	2
ENSMUSG00000016495.12_Plgrkt	16	36	22	12	27	27	12	26	26	13	17	40	29	33	35	35	17	22	31	15	41	10	16	15
ENSMUSG00000016496.7_Cd274	4	29	6	6	9	9	7	27	11	3	10	11	6	24	18	12	7	5	18	10	8	7	10	6
ENSMUSG00000016498.9_Pdcd1lg2	0	0	0	0	0	0	1	0	1	0	0	1	0	0	0	0	0	0	0	0	0	0	0	0
ENSMUSG00000016503.16_Gtf3a	48	65	71	60	44	37	42	53	65	68	37	44	55	53	111	128	66	41	59	50	44	41	59	61
ENSMUSG00000016510.11_Mtif3	100	153	115	86	103	123	82	103	128	33	98	127	140	122	164	147	120	91	113	77	69	58	142	108
ENSMUSG00000016520.7_Lnx2	76	150	142	180	142	155	124	92	131	113	160	186	134	126	235	326	126	187	123	129	64	82	107	134
ENSMUSG00000016524.12_Il19	0	0	0	0	0	0	0	0	0	0	0	0	0	0	0	0	0	0	0	0	0	0	0	0
ENSMUSG00000016526.8_Dyrk3	3	4	6	6	2	11	5	3	5	7	1	4	7	4	9	21	2	7	5	8	6	3	2	3
ENSMUSG00000016528.10_Mapkapk2	194	307	233	224	198	375	212	256	243	156	240	313	291	292	377	351	235	283	303	195	108	149	242	227
ENSMUSG00000016529.5_Il10	0	1	0	0	0	0	0	1	0	0	0	1	0	1	0	0	0	0	1	0	0	0	0	0
ENSMUSG00000016534.15_Lamp2	2034	2395	2398	3194	2839	1935	2061	2398	2852	2659	2846	3061	3062	2830	4141	4643	3113	2433	2748	1740	1573	2006	4026	3677
ENSMUSG00000016541.9_Atxn10	220	347	306	238	167	428	194	289	312	217	207	274	356	286	414	365	240	205	281	225	207	198	264	244
ENSMUSG00000016552.13_Foxred2	2	0	1	2	1	2	1	0	0	2	1	3	1	0	0	3	0	1	2	1	1	0	1	0
ENSMUSG00000016554.8_Eif3d	226	456	359	328	207	255	139	293	333	162	219	266	320	392	487	517	269	260	299	260	178	196	270	274
ENSMUSG00000016559.14_H3f3b	365	872	496	518	357	957	323	605	551	318	394	705	514	506	825	540	418	425	439	290	492	268	440	560
ENSMUSG00000016619.9_Nup50	87	243	175	209	145	199	113	188	219	155	164	140	175	212	296	288	182	150	206	133	115	130	220	157
ENSMUSG00000016624.15_Phf21b	0	8	2	0	6	1	7	4	3	4	2	2	5	3	1	6	1	0	0	1	1	4	4	1
ENSMUSG00000016626.10_Nlrp14	0	0	0	0	0	0	0	0	0	0	0	0	2	0	0	0	0	0	0	0	0	0	0	0
ENSMUSG00000016637.6_Ift27	27	36	40	45	27	28	20	28	27	32	23	21	21	36	50	48	35	19	19	19	25	30	36	19
ENSMUSG00000016664.14_Pacsin2	188	370	369	323	228	236	175	283	344	204	214	259	262	403	489	517	284	227	268	222	160	192	296	225
ENSMUSG00000016756.16_Cmah	298	277	385	617	474	75	222	393	489	398	894	281	277	702	897	943	627	235	948	248	310	866	1372	320
ENSMUSG00000016757.10_Ttll12	44	94	74	57	49	58	28	61	106	29	43	36	28	77	81	99	47	33	41	44	19	46	42	30
ENSMUSG00000016758.3_Bik	18	9	2	4	12	13	18	4	8	3	21	17	33	5	5	7	13	6	10	4	2	0	6	14
ENSMUSG00000016763.14_Scube1	1	1	2	2	2	65	5	0	3	0	2	0	3	3	1	4	1	1	2	0	1	1	1	0
ENSMUSG00000016831.11_Tox4	114	185	126	180	156	226	121	191	158	125	150	210	188	195	196	314	175	177	182	117	90	100	173	235
ENSMUSG00000016833.14_Mrps18c	37	62	58	64	47	37	38	41	67	42	33	55	57	46	79	77	54	52	33	51	64	51	65	44
ENSMUSG00000016918.15_Sulf1	10	14	7	14	12	32	5	5	18	16	11	11	7	9	15	29	11	15	5	9	11	10	26	25
ENSMUSG00000016921.14_Srsf6	236	517	569	524	330	381	259	372	455	364	274	544	374	463	668	893	395	437	411	319	469	314	431	428
ENSMUSG00000016933.17_Plcg1	169	204	195	188	157	219	176	154	271	158	159	261	188	217	322	306	215	193	319	118	123	195	235	190
ENSMUSG00000016940.18_Kctd2	87	126	122	106	81	78	44	96	109	84	67	122	85	119	149	191	101	86	106	105	124	55	85	86
ENSMUSG00000016942.5_Tmprss6	1611	1956	1900	2069	1858	1526	1448	1658	2055	1483	1585	1733	1865	2167	2857	3610	2081	1894	2056	1234	872	1260	1883	1630
ENSMUSG00000016946.5_Kctd5	10	19	12	25	7	21	11	10	12	7	9	23	12	9	24	34	15	24	19	12	8	8	6	10
ENSMUSG00000016982.6_Pom121l2	0	0	0	0	0	0	0	0	0	0	0	0	1	0	0	0	0	0	0	0	0	0	0	0
ENSMUSG00000016984.7_Etaa1	16	19	9	25	36	20	13	22	20	29	33	29	33	32	41	34	37	18	30	14	11	17	41	31
ENSMUSG00000016995.17_Matn4	0	0	0	0	0	1	0	0	0	0	0	0	0	0	0	0	1	0	0	0	0	0	0	0
ENSMUSG00000016998.2_Svs4	0	0	0	0	0	0	0	0	0	0	0	0	0	0	0	0	0	0	0	0	0	0	0	0
ENSMUSG00000017000.2_Svs6	0	0	0	0	0	0	0	0	0	0	0	0	0	0	0	0	0	0	0	0	0	0	0	0
ENSMUSG00000017002.14_Slpi	8	12	8	10	4	31	6	5	10	3	9	7	2	0	8	14	5	5	2	6	8	5	9	4
ENSMUSG00000017003.7_Svs3a	0	0	0	0	0	0	0	0	0	0	0	0	0	0	0	0	0	0	0	0	0	0	0	0
ENSMUSG00000017004.7_Svs5	0	0	0	0	0	0	0	0	0	0	0	0	0	0	0	0	0	0	0	0	0	0	0	0
ENSMUSG00000017007.9_Rbpjl	0	0	0	0	0	0	0	0	0	0	0	0	0	0	0	0	0	0	0	0	0	0	0	0
ENSMUSG00000017009.3_Sdc4	1680	954	895	1550	1308	681	983	903	859	1402	1288	1171	2319	924	1275	2329	1509	1110	1448	463	789	653	1723	1399
ENSMUSG00000017049.4_Ccdc70	0	0	0	0	0	0	0	0	0	0	0	0	0	0	0	0	0	0	0	0	0	0	0	0
ENSMUSG00000017057.9_Il13ra1	143	181	176	244	140	117	125	153	222	125	148	196	170	225	279	287	206	158	253	74	112	136	210	219
ENSMUSG00000017064.4_Prl5a1	0	0	0	0	0	0	0	0	0	0	0	0	0	0	0	0	0	0	0	0	0	0	0	0
ENSMUSG00000017119.19_Nbr1	818	936	868	1030	1202	827	586	806	1087	852	1209	1226	1297	1084	1322	1741	1305	919	1155	640	669	606	1548	1304
ENSMUSG00000017132.17_Cyth1	177	153	202	298	154	167	107	146	238	182	171	156	193	173	337	318	212	149	162	105	195	129	235	163
ENSMUSG00000017144.8_Rnd3	41	73	61	70	43	111	48	60	68	62	49	79	63	66	114	131	73	39	109	63	54	58	109	54
ENSMUSG00000017146.12_Brca1	23	18	23	28	18	23	16	9	21	20	12	36	32	11	20	20	16	13	9	7	11	7	15	32
ENSMUSG00000017165.1_Gast	0	0	0	0	0	0	0	0	0	0	0	0	0	0	0	0	0	0	0	0	0	0	0	0
ENSMUSG00000017167.6_Cntnap1	10	23	12	8	12	34	10	22	10	4	21	8	12	18	14	10	22	6	12	6	5	5	20	5
ENSMUSG00000017176.17_Nt5c3b	5	20	10	5	1	22	3	9	10	7	5	10	8	5	10	10	9	9	6	4	4	4	7	7
ENSMUSG00000017188.3_Coa3	106	162	133	117	71	95	62	112	154	75	67	94	104	112	196	188	100	76	81	97	102	64	83	66
ENSMUSG00000017195.15_Zpbp2	0	1	0	0	0	0	4	0	1	0	0	2	3	1	0	2	0	0	0	0	2	0	0	0
ENSMUSG00000017204.4_Gsdma	0	0	0	0	0	0	0	0	0	0	0	0	0	0	0	0	0	0	0	0	0	0	0	0
ENSMUSG00000017210.14_Med24	55	136	115	113	81	83	65	120	123	66	76	94	72	123	163	208	79	90	73	82	50	63	69	54
ENSMUSG00000017211.14_Gsdma2	0	0	0	0	0	0	0	0	0	0	0	0	0	0	0	0	0	0	0	0	0	0	0	0
ENSMUSG00000017221.14_Psmd3	340	512	597	559	348	392	250	383	625	312	312	403	424	505	774	759	400	351	495	349	267	327	390	287
ENSMUSG00000017264.16_Exosc10	77	202	186	153	104	134	55	163	138	84	103	124	119	155	227	195	119	99	114	108	72	83	144	104
ENSMUSG00000017286.15_Glod4	125	217	192	225	154	139	86	148	209	117	168	180	217	204	293	320	175	125	179	166	132	119	174	167
ENSMUSG00000017288.15_Vps53	103	214	185	175	134	138	75	145	205	109	118	195	173	173	269	223	133	105	152	151	115	108	161	139
ENSMUSG00000017291.13_Taok1	213	259	208	268	245	249	151	238	289	276	259	381	288	321	389	432	276	274	361	213	171	183	401	308
ENSMUSG00000017299.13_Dnttip1	51	66	56	38	48	103	46	46	53	35	52	69	48	46	79	85	57	59	73	36	45	37	56	60
ENSMUSG00000017300.9_Tnnc2	0	2	0	0	0	0	0	1	0	0	0	1	0	0	0	0	0	0	0	0	0	0	0	0
ENSMUSG00000017307.15_Acot8	54	80	67	61	36	48	77	63	44	31	50	52	70	60	74	72	84	64	39	29	28	23	48	48
ENSMUSG00000017309.11_Cd300lg	57	59	88	110	66	87	57	87	79	70	62	96	84	79	134	160	82	68	82	49	68	65	72	88
ENSMUSG00000017310.7_Spint4	0	0	0	0	0	0	0	0	0	0	0	0	0	0	0	0	0	0	0	0	0	0	0	0
ENSMUSG00000017311.15_Pyy	0	0	0	0	0	0	0	0	0	0	0	0	0	0	0	0	0	0	0	0	0	0	0	0
ENSMUSG00000017314.12_Mpp2	1	5	1	5	5	15	2	0	2	0	2	3	0	2	6	9	6	1	4	1	2	2	0	3
ENSMUSG00000017316.13_Ppy	0	0	0	0	0	0	0	0	0	0	0	0	0	0	0	0	0	0	0	0	0	0	0	0
ENSMUSG00000017344.4_Vtn	10967	11746	10912	10385	8772	7823	8447	9229	10857	9141	7923	10346	12121	10988	15957	19778	11701	9757	9665	6839	6333	6643	9859	9993
ENSMUSG00000017376.15_Nlk	39	63	42	49	47	49	42	43	51	31	40	45	47	74	88	105	52	33	55	49	36	43	78	50
ENSMUSG00000017386.10_Traf4	181	183	238	153	145	220	201	130	206	213	168	191	190	145	280	390	208	210	157	134	131	119	146	99
ENSMUSG00000017390.15_Aldoc	46	35	62	53	35	57	28	22	36	45	32	61	56	46	62	77	65	31	59	22	22	46	62	36
ENSMUSG00000017400.10_Stac2	1	0	0	0	1	1	0	0	0	0	0	1	0	1	0	1	1	0	0	1	0	0	0	3
ENSMUSG00000017404.12_Rpl19	434	590	535	565	390	483	286	425	521	419	385	567	507	454	715	818	432	452	445	413	516	331	560	640
ENSMUSG00000017405.14_Nek8	20	21	20	19	17	42	11	12	15	19	25	32	22	22	30	26	28	21	23	6	11	13	26	22
ENSMUSG00000017412.15_Cacnb4	1	3	0	0	0	0	0	0	0	0	1	1	0	1	1	2	0	0	0	0	1	0	0	0
ENSMUSG00000017417.14_Plxdc1	2	4	1	2	4	9	3	4	5	3	2	1	4	1	2	3	3	7	4	2	1	5	1	7
ENSMUSG00000017418.13_Arl5b	165	117	175	270	196	140	105	145	216	365	215	240	219	252	291	422	271	161	279	152	148	139	277	176
[truncated: 20,074 more rows]

## Sheet: CR day 12h_6mo
Raw count data for all 6 feeding conditons and 2 ages (each condition is in a separate tab). Columns represent different timepoints
[truncated: 21,871 more rows]

[truncated: 9 more sheets: CR night 2h_6mo, CR night 12h_6mo, CR spread_6mo, AL_19mo, CR day 2h_19mo, CR day 12h_19mo, CR night 2h_19mo, CR night 12h_19mo, CR spread_19mo]
