# Supplementary material for: Circadian alignment of early onset caloric restriction promotes longevity in male C57BL/6J mice
Source: Science. Author manuscript; Available in PMC 2022 Jul 7. (PMC9262309; doi:10.1126/science.abk0297)
Supplement: Supplemental Data table 4 [file NIHMS1820506-supplement-Supplemental_Data_table_4.xlsx]

## Sheet: AL upregulated
Gene Ontology for Differentially Expressed Genes, UP-regulated under Ad Libitum
Liver gene expression was collected as biological duplicates, collected every 4h for two days, in constant darkness
Gene was considered differentially expressed if padj (BH.Q) was < 0.05 and fold change (old/young) > 1.5
source	term_id	term_name	adjusted_p_value	effective_domain_size	query_size	term_size	intersection_size	intersection	Enrichment
GO:BP	GO:0002376	immune system process	1.81528e-67	13972	2029	1864	546	ENSMUSG00000068220,ENSMUSG00000002944,ENSMUSG00000008734,ENSMUSG00000017723,ENSMUSG00000024661,ENSMUSG00000037440,ENSMUSG00000023367,ENSMUSG00000021208,ENSMUSG00000032080,ENSMUSG00000038910,ENSMUSG00000032231,ENSMUSG00000000440,ENSMUSG00000029810,ENSMUSG00000078945,ENSMUSG00000034634,ENSMUSG00000049109,ENSMUSG00000053219,ENSMUSG00000020357,ENSMUSG00000021699,ENSMUSG00000049723,ENSMUSG00000035413,…	29
GO:BP	GO:0006955	immune response	3.7192e-67	13972	2029	1051	373	ENSMUSG00000068220,ENSMUSG00000002944,ENSMUSG00000008734,ENSMUSG00000017723,ENSMUSG00000024661,ENSMUSG00000037440,ENSMUSG00000021208,ENSMUSG00000032080,ENSMUSG00000038910,ENSMUSG00000000440,ENSMUSG00000078945,ENSMUSG00000049109,ENSMUSG00000053219,ENSMUSG00000021699,ENSMUSG00000049723,ENSMUSG00000035413,ENSMUSG00000026981,ENSMUSG00000003518,ENSMUSG00000031451,ENSMUSG00000026822,ENSMUSG00000032966,…	35
GO:BP	GO:0006952	defense response	9.76867e-56	13972	2029	1092	361	ENSMUSG00000002944,ENSMUSG00000008734,ENSMUSG00000017723,ENSMUSG00000075706,ENSMUSG00000037440,ENSMUSG00000021208,ENSMUSG00000032080,ENSMUSG00000000440,ENSMUSG00000078945,ENSMUSG00000053219,ENSMUSG00000049723,ENSMUSG00000026981,ENSMUSG00000024781,ENSMUSG00000027962,ENSMUSG00000032420,ENSMUSG00000026822,ENSMUSG00000015340,ENSMUSG00000026395,ENSMUSG00000027035,ENSMUSG00000023913,ENSMUSG00000021423,…	33
GO:BP	GO:0043207	response to external biotic stimulus	1.5082e-53	13972	2029	1031	343	ENSMUSG00000002944,ENSMUSG00000017723,ENSMUSG00000037440,ENSMUSG00000021208,ENSMUSG00000032377,ENSMUSG00000019929,ENSMUSG00000032080,ENSMUSG00000000440,ENSMUSG00000050965,ENSMUSG00000078945,ENSMUSG00000053219,ENSMUSG00000021699,ENSMUSG00000049723,ENSMUSG00000027962,ENSMUSG00000026822,ENSMUSG00000015340,ENSMUSG00000026395,ENSMUSG00000056035,ENSMUSG00000021423,ENSMUSG00000018920,ENSMUSG00000022892,…	33
GO:BP	GO:0051707	response to other organism	1.5082e-53	13972	2029	1031	343	ENSMUSG00000002944,ENSMUSG00000017723,ENSMUSG00000037440,ENSMUSG00000021208,ENSMUSG00000032377,ENSMUSG00000019929,ENSMUSG00000032080,ENSMUSG00000000440,ENSMUSG00000050965,ENSMUSG00000078945,ENSMUSG00000053219,ENSMUSG00000021699,ENSMUSG00000049723,ENSMUSG00000027962,ENSMUSG00000026822,ENSMUSG00000015340,ENSMUSG00000026395,ENSMUSG00000056035,ENSMUSG00000021423,ENSMUSG00000018920,ENSMUSG00000022892,…	33
GO:BP	GO:0009607	response to biotic stimulus	2.08041e-52	13972	2029	1060	347	ENSMUSG00000002944,ENSMUSG00000017723,ENSMUSG00000037440,ENSMUSG00000021208,ENSMUSG00000032377,ENSMUSG00000019929,ENSMUSG00000032080,ENSMUSG00000000440,ENSMUSG00000050965,ENSMUSG00000078945,ENSMUSG00000053219,ENSMUSG00000021699,ENSMUSG00000049723,ENSMUSG00000027962,ENSMUSG00000026822,ENSMUSG00000015340,ENSMUSG00000026395,ENSMUSG00000056035,ENSMUSG00000021423,ENSMUSG00000018920,ENSMUSG00000022892,…	33
GO:BP	GO:0009605	response to external stimulus	6.98414e-50	13972	2029	1999	530	ENSMUSG00000018411,ENSMUSG00000002944,ENSMUSG00000008734,ENSMUSG00000017723,ENSMUSG00000075706,ENSMUSG00000037440,ENSMUSG00000028664,ENSMUSG00000022883,ENSMUSG00000021208,ENSMUSG00000032377,ENSMUSG00000019929,ENSMUSG00000032080,ENSMUSG00000032231,ENSMUSG00000000440,ENSMUSG00000050965,ENSMUSG00000003849,ENSMUSG00000078945,ENSMUSG00000053219,ENSMUSG00000027712,ENSMUSG00000052133,ENSMUSG00000025351,…	27
GO:BP	GO:0002682	regulation of immune system process	6.50777e-46	13972	2029	1010	323	ENSMUSG00000068220,ENSMUSG00000002944,ENSMUSG00000008734,ENSMUSG00000037440,ENSMUSG00000023367,ENSMUSG00000038910,ENSMUSG00000000440,ENSMUSG00000029810,ENSMUSG00000049109,ENSMUSG00000053219,ENSMUSG00000021699,ENSMUSG00000049723,ENSMUSG00000003518,ENSMUSG00000031451,ENSMUSG00000070354,ENSMUSG00000001942,ENSMUSG00000020272,ENSMUSG00000027962,ENSMUSG00000093938,ENSMUSG00000032966,ENSMUSG00000022831,…	32
GO:BP	GO:0098542	defense response to other organism	6.43357e-43	13972	2029	713	251	ENSMUSG00000002944,ENSMUSG00000017723,ENSMUSG00000037440,ENSMUSG00000021208,ENSMUSG00000032080,ENSMUSG00000000440,ENSMUSG00000078945,ENSMUSG00000053219,ENSMUSG00000049723,ENSMUSG00000026822,ENSMUSG00000015340,ENSMUSG00000026395,ENSMUSG00000021423,ENSMUSG00000018920,ENSMUSG00000022892,ENSMUSG00000019850,ENSMUSG00000073490,ENSMUSG00000067149,ENSMUSG00000044734,ENSMUSG00000037902,ENSMUSG00000020227,…	35
GO:BP	GO:0001775	cell activation	6.24535e-42	13972	2029	792	267	ENSMUSG00000068220,ENSMUSG00000037440,ENSMUSG00000038910,ENSMUSG00000050965,ENSMUSG00000034634,ENSMUSG00000049109,ENSMUSG00000035413,ENSMUSG00000003518,ENSMUSG00000031451,ENSMUSG00000027962,ENSMUSG00000032966,ENSMUSG00000023915,ENSMUSG00000029816,ENSMUSG00000050335,ENSMUSG00000026395,ENSMUSG00000022892,ENSMUSG00000019850,ENSMUSG00000000290,ENSMUSG00000037902,ENSMUSG00000031207,ENSMUSG00000027398,…	34
GO:BP	GO:0044419	biological process involved in interspecies interaction between organisms	6.24535e-42	13972	2029	1224	359	ENSMUSG00000068220,ENSMUSG00000002944,ENSMUSG00000017723,ENSMUSG00000037440,ENSMUSG00000021208,ENSMUSG00000032377,ENSMUSG00000019929,ENSMUSG00000032080,ENSMUSG00000032231,ENSMUSG00000000440,ENSMUSG00000050965,ENSMUSG00000078945,ENSMUSG00000053219,ENSMUSG00000021699,ENSMUSG00000049723,ENSMUSG00000031451,ENSMUSG00000027962,ENSMUSG00000026822,ENSMUSG00000015340,ENSMUSG00000026395,ENSMUSG00000056035,…	29
GO:BP	GO:0002684	positive regulation of immune system process	2.54772e-41	13972	2029	649	233	ENSMUSG00000068220,ENSMUSG00000002944,ENSMUSG00000008734,ENSMUSG00000037440,ENSMUSG00000038910,ENSMUSG00000049109,ENSMUSG00000053219,ENSMUSG00000021699,ENSMUSG00000049723,ENSMUSG00000003518,ENSMUSG00000031451,ENSMUSG00000070354,ENSMUSG00000027962,ENSMUSG00000093938,ENSMUSG00000022831,ENSMUSG00000022148,ENSMUSG00000023915,ENSMUSG00000050335,ENSMUSG00000026395,ENSMUSG00000021190,ENSMUSG00000023913,…	36
GO:BP	GO:0045321	leukocyte activation	3.91168e-39	13972	2029	697	240	ENSMUSG00000068220,ENSMUSG00000037440,ENSMUSG00000038910,ENSMUSG00000034634,ENSMUSG00000049109,ENSMUSG00000035413,ENSMUSG00000003518,ENSMUSG00000031451,ENSMUSG00000027962,ENSMUSG00000032966,ENSMUSG00000023915,ENSMUSG00000029816,ENSMUSG00000050335,ENSMUSG00000026395,ENSMUSG00000022892,ENSMUSG00000019850,ENSMUSG00000000290,ENSMUSG00000037902,ENSMUSG00000031207,ENSMUSG00000027398,ENSMUSG00000005087,…	34
GO:BP	GO:0050896	response to stimulus	8.51892e-39	13972	2029	6028	1155	ENSMUSG00000068220,ENSMUSG00000018411,ENSMUSG00000002944,ENSMUSG00000008734,ENSMUSG00000017723,ENSMUSG00000024661,ENSMUSG00000075706,ENSMUSG00000039601,ENSMUSG00000040660,ENSMUSG00000059060,ENSMUSG00000037440,ENSMUSG00000010025,ENSMUSG00000028664,ENSMUSG00000091867,ENSMUSG00000022790,ENSMUSG00000024526,ENSMUSG00000022883,ENSMUSG00000027961,ENSMUSG00000025232,ENSMUSG00000026688,ENSMUSG00000027803,…	19
GO:BP	GO:0045087	innate immune response	1.9473e-37	13972	2029	552	203	ENSMUSG00000017723,ENSMUSG00000037440,ENSMUSG00000021208,ENSMUSG00000032080,ENSMUSG00000000440,ENSMUSG00000078945,ENSMUSG00000053219,ENSMUSG00000049723,ENSMUSG00000026822,ENSMUSG00000015340,ENSMUSG00000021423,ENSMUSG00000018920,ENSMUSG00000022892,ENSMUSG00000019850,ENSMUSG00000073490,ENSMUSG00000067149,ENSMUSG00000044734,ENSMUSG00000037902,ENSMUSG00000020227,ENSMUSG00000072596,ENSMUSG00000021457,…	37
GO:BP	GO:0006954	inflammatory response	2.51629e-37	13972	2029	528	197	ENSMUSG00000008734,ENSMUSG00000075706,ENSMUSG00000037440,ENSMUSG00000000440,ENSMUSG00000078945,ENSMUSG00000026981,ENSMUSG00000024781,ENSMUSG00000027962,ENSMUSG00000032420,ENSMUSG00000015340,ENSMUSG00000027035,ENSMUSG00000023913,ENSMUSG00000021423,ENSMUSG00000022892,ENSMUSG00000019850,ENSMUSG00000000290,ENSMUSG00000061119,ENSMUSG00000044734,ENSMUSG00000037902,ENSMUSG00000037820,ENSMUSG00000049775,…	37
GO:BP	GO:0009617	response to bacterium	1.42293e-36	13972	2029	517	193	ENSMUSG00000002944,ENSMUSG00000017723,ENSMUSG00000032377,ENSMUSG00000019929,ENSMUSG00000050965,ENSMUSG00000078945,ENSMUSG00000021699,ENSMUSG00000027962,ENSMUSG00000026822,ENSMUSG00000056035,ENSMUSG00000021423,ENSMUSG00000018920,ENSMUSG00000022892,ENSMUSG00000019850,ENSMUSG00000067149,ENSMUSG00000037902,ENSMUSG00000020227,ENSMUSG00000000682,ENSMUSG00000027398,ENSMUSG00000021457,ENSMUSG00000025779,…	37
GO:BP	GO:0001816	cytokine production	6.12652e-32	13972	2029	583	200	ENSMUSG00000002944,ENSMUSG00000008734,ENSMUSG00000024526,ENSMUSG00000020357,ENSMUSG00000021699,ENSMUSG00000061665,ENSMUSG00000049723,ENSMUSG00000024781,ENSMUSG00000031451,ENSMUSG00000023915,ENSMUSG00000015340,ENSMUSG00000029816,ENSMUSG00000026395,ENSMUSG00000022892,ENSMUSG00000019850,ENSMUSG00000030536,ENSMUSG00000044734,ENSMUSG00000037902,ENSMUSG00000020227,ENSMUSG00000049775,ENSMUSG00000064246,…	34
GO:BP	GO:0001817	regulation of cytokine production	4.53242e-31	13972	2029	521	184	ENSMUSG00000002944,ENSMUSG00000008734,ENSMUSG00000024526,ENSMUSG00000020357,ENSMUSG00000021699,ENSMUSG00000061665,ENSMUSG00000049723,ENSMUSG00000031451,ENSMUSG00000023915,ENSMUSG00000015340,ENSMUSG00000029816,ENSMUSG00000026395,ENSMUSG00000022892,ENSMUSG00000019850,ENSMUSG00000030536,ENSMUSG00000044734,ENSMUSG00000037902,ENSMUSG00000020227,ENSMUSG00000049775,ENSMUSG00000027398,ENSMUSG00000021457,…	35
GO:BP	GO:0046649	lymphocyte activation	4.22115e-29	13972	2029	577	193	ENSMUSG00000068220,ENSMUSG00000037440,ENSMUSG00000038910,ENSMUSG00000034634,ENSMUSG00000049109,ENSMUSG00000035413,ENSMUSG00000003518,ENSMUSG00000031451,ENSMUSG00000027962,ENSMUSG00000032966,ENSMUSG00000023915,ENSMUSG00000029816,ENSMUSG00000050335,ENSMUSG00000026395,ENSMUSG00000019850,ENSMUSG00000000290,ENSMUSG00000037902,ENSMUSG00000031207,ENSMUSG00000027398,ENSMUSG00000005087,ENSMUSG00000021457,…	33
GO:BP	GO:0050776	regulation of immune response	1.13845e-28	13972	2029	515	178	ENSMUSG00000038910,ENSMUSG00000000440,ENSMUSG00000049109,ENSMUSG00000053219,ENSMUSG00000021699,ENSMUSG00000049723,ENSMUSG00000003518,ENSMUSG00000032966,ENSMUSG00000022148,ENSMUSG00000023915,ENSMUSG00000026395,ENSMUSG00000019850,ENSMUSG00000073490,ENSMUSG00000044734,ENSMUSG00000020227,ENSMUSG00000040268,ENSMUSG00000027398,ENSMUSG00000021457,ENSMUSG00000038147,ENSMUSG00000090272,ENSMUSG00000026288,…	35
GO:BP	GO:0001819	positive regulation of cytokine production	1.00646e-27	13972	2029	331	132	ENSMUSG00000002944,ENSMUSG00000008734,ENSMUSG00000020357,ENSMUSG00000021699,ENSMUSG00000049723,ENSMUSG00000015340,ENSMUSG00000026395,ENSMUSG00000022892,ENSMUSG00000027398,ENSMUSG00000021457,ENSMUSG00000025779,ENSMUSG00000090272,ENSMUSG00000060802,ENSMUSG00000073489,ENSMUSG00000049103,ENSMUSG00000024659,ENSMUSG00000051457,ENSMUSG00000004707,ENSMUSG00000006519,ENSMUSG00000023992,ENSMUSG00000027750,…	40
GO:BP	GO:0050865	regulation of cell activation	2.37263e-27	13972	2029	470	165	ENSMUSG00000068220,ENSMUSG00000037440,ENSMUSG00000050965,ENSMUSG00000003518,ENSMUSG00000031451,ENSMUSG00000027962,ENSMUSG00000023915,ENSMUSG00000029816,ENSMUSG00000050335,ENSMUSG00000026395,ENSMUSG00000019850,ENSMUSG00000037902,ENSMUSG00000027398,ENSMUSG00000021457,ENSMUSG00000020120,ENSMUSG00000040990,ENSMUSG00000038147,ENSMUSG00000026288,ENSMUSG00000030534,ENSMUSG00000049103,ENSMUSG00000020810,…	35
GO:BP	GO:0051239	regulation of multicellular organismal process	2.91873e-27	13972	2029	2023	469	ENSMUSG00000018411,ENSMUSG00000002944,ENSMUSG00000008734,ENSMUSG00000037440,ENSMUSG00000023367,ENSMUSG00000028664,ENSMUSG00000022790,ENSMUSG00000024526,ENSMUSG00000022883,ENSMUSG00000027803,ENSMUSG00000020458,ENSMUSG00000005220,ENSMUSG00000019929,ENSMUSG00000032080,ENSMUSG00000038910,ENSMUSG00000032231,ENSMUSG00000000440,ENSMUSG00000050965,ENSMUSG00000000628,ENSMUSG00000032294,ENSMUSG00000029810,…	23
GO:BP	GO:0032101	regulation of response to external stimulus	6.98854e-27	13972	2029	695	214	ENSMUSG00000002944,ENSMUSG00000008734,ENSMUSG00000075706,ENSMUSG00000028664,ENSMUSG00000022883,ENSMUSG00000032231,ENSMUSG00000000440,ENSMUSG00000050965,ENSMUSG00000053219,ENSMUSG00000027712,ENSMUSG00000052133,ENSMUSG00000049723,ENSMUSG00000003518,ENSMUSG00000031451,ENSMUSG00000032420,ENSMUSG00000021190,ENSMUSG00000023913,ENSMUSG00000021423,ENSMUSG00000022892,ENSMUSG00000019850,ENSMUSG00000073490,…	31
GO:BP	GO:0023052	signaling	1.04436e-26	13972	2029	4013	799	ENSMUSG00000018411,ENSMUSG00000002944,ENSMUSG00000008734,ENSMUSG00000028657,ENSMUSG00000039601,ENSMUSG00000037440,ENSMUSG00000028664,ENSMUSG00000022790,ENSMUSG00000024526,ENSMUSG00000022883,ENSMUSG00000027961,ENSMUSG00000025232,ENSMUSG00000027803,ENSMUSG00000040612,ENSMUSG00000020458,ENSMUSG00000021208,ENSMUSG00000019929,ENSMUSG00000046324,ENSMUSG00000038910,ENSMUSG00000032231,ENSMUSG00000030545,…	20
GO:BP	GO:0032103	positive regulation of response to external stimulus	1.24402e-26	13972	2029	311	125	ENSMUSG00000008734,ENSMUSG00000050965,ENSMUSG00000053219,ENSMUSG00000049723,ENSMUSG00000031451,ENSMUSG00000021190,ENSMUSG00000023913,ENSMUSG00000021423,ENSMUSG00000022892,ENSMUSG00000073490,ENSMUSG00000037820,ENSMUSG00000049775,ENSMUSG00000045382,ENSMUSG00000027398,ENSMUSG00000027030,ENSMUSG00000025779,ENSMUSG00000062515,ENSMUSG00000044968,ENSMUSG00000090272,ENSMUSG00000064210,ENSMUSG00000038642,…	40
GO:BP	GO:0022610	biological adhesion	1.44193e-26	13972	2029	1056	287	ENSMUSG00000068220,ENSMUSG00000002944,ENSMUSG00000037440,ENSMUSG00000022790,ENSMUSG00000022883,ENSMUSG00000026727,ENSMUSG00000040420,ENSMUSG00000020458,ENSMUSG00000032080,ENSMUSG00000050965,ENSMUSG00000025351,ENSMUSG00000026315,ENSMUSG00000061665,ENSMUSG00000049723,ENSMUSG00000026981,ENSMUSG00000003518,ENSMUSG00000031451,ENSMUSG00000036256,ENSMUSG00000020272,ENSMUSG00000031561,ENSMUSG00000027962,…	27
GO:BP	GO:0048584	positive regulation of response to stimulus	2.25693e-26	13972	2029	1602	390	ENSMUSG00000002944,ENSMUSG00000008734,ENSMUSG00000022790,ENSMUSG00000022883,ENSMUSG00000020458,ENSMUSG00000019929,ENSMUSG00000038910,ENSMUSG00000050965,ENSMUSG00000032562,ENSMUSG00000049109,ENSMUSG00000046532,ENSMUSG00000053219,ENSMUSG00000020357,ENSMUSG00000025351,ENSMUSG00000021699,ENSMUSG00000049723,ENSMUSG00000026981,ENSMUSG00000003518,ENSMUSG00000031451,ENSMUSG00000026872,ENSMUSG00000022831,…	24
GO:BP	GO:0050900	leukocyte migration	4.19618e-26	13972	2029	272	114	ENSMUSG00000021699,ENSMUSG00000031451,ENSMUSG00000020272,ENSMUSG00000027962,ENSMUSG00000050335,ENSMUSG00000021190,ENSMUSG00000023913,ENSMUSG00000018920,ENSMUSG00000022892,ENSMUSG00000027009,ENSMUSG00000031402,ENSMUSG00000000290,ENSMUSG00000037902,ENSMUSG00000031207,ENSMUSG00000027398,ENSMUSG00000021457,ENSMUSG00000027030,ENSMUSG00000039621,ENSMUSG00000064210,ENSMUSG00000049103,ENSMUSG00000037405,…	42
GO:BP	GO:0007155	cell adhesion	1.07973e-25	13972	2029	1048	283	ENSMUSG00000068220,ENSMUSG00000002944,ENSMUSG00000037440,ENSMUSG00000022790,ENSMUSG00000022883,ENSMUSG00000026727,ENSMUSG00000040420,ENSMUSG00000020458,ENSMUSG00000032080,ENSMUSG00000050965,ENSMUSG00000025351,ENSMUSG00000026315,ENSMUSG00000061665,ENSMUSG00000049723,ENSMUSG00000026981,ENSMUSG00000003518,ENSMUSG00000031451,ENSMUSG00000036256,ENSMUSG00000020272,ENSMUSG00000031561,ENSMUSG00000027962,…	27
GO:BP	GO:0051716	cellular response to stimulus	1.48049e-25	13972	2029	5042	954	ENSMUSG00000068220,ENSMUSG00000018411,ENSMUSG00000002944,ENSMUSG00000008734,ENSMUSG00000075706,ENSMUSG00000039601,ENSMUSG00000040660,ENSMUSG00000059060,ENSMUSG00000037440,ENSMUSG00000028664,ENSMUSG00000091867,ENSMUSG00000022790,ENSMUSG00000024526,ENSMUSG00000022883,ENSMUSG00000027961,ENSMUSG00000025232,ENSMUSG00000026688,ENSMUSG00000027803,ENSMUSG00000032808,ENSMUSG00000020458,ENSMUSG00000021208,…	19
GO:BP	GO:0051240	positive regulation of multicellular organismal process	8.20535e-25	13972	2029	1117	294	ENSMUSG00000018411,ENSMUSG00000002944,ENSMUSG00000008734,ENSMUSG00000037440,ENSMUSG00000028664,ENSMUSG00000022883,ENSMUSG00000027803,ENSMUSG00000020458,ENSMUSG00000032231,ENSMUSG00000000440,ENSMUSG00000050965,ENSMUSG00000000628,ENSMUSG00000032294,ENSMUSG00000032562,ENSMUSG00000046532,ENSMUSG00000020357,ENSMUSG00000021699,ENSMUSG00000049723,ENSMUSG00000031451,ENSMUSG00000070354,ENSMUSG00000026872,…	26
GO:BP	GO:0002694	regulation of leukocyte activation	8.50251e-25	13972	2029	432	151	ENSMUSG00000068220,ENSMUSG00000037440,ENSMUSG00000003518,ENSMUSG00000031451,ENSMUSG00000027962,ENSMUSG00000023915,ENSMUSG00000029816,ENSMUSG00000050335,ENSMUSG00000026395,ENSMUSG00000019850,ENSMUSG00000037902,ENSMUSG00000027398,ENSMUSG00000021457,ENSMUSG00000040990,ENSMUSG00000038147,ENSMUSG00000026288,ENSMUSG00000049103,ENSMUSG00000112148,ENSMUSG00000024659,ENSMUSG00000062593,ENSMUSG00000051457,…	35
GO:BP	GO:0007154	cell communication	8.5529e-25	13972	2029	4066	799	ENSMUSG00000018411,ENSMUSG00000002944,ENSMUSG00000008734,ENSMUSG00000028657,ENSMUSG00000039601,ENSMUSG00000037440,ENSMUSG00000028664,ENSMUSG00000022790,ENSMUSG00000024526,ENSMUSG00000022883,ENSMUSG00000027961,ENSMUSG00000025232,ENSMUSG00000027803,ENSMUSG00000040612,ENSMUSG00000020458,ENSMUSG00000021208,ENSMUSG00000019929,ENSMUSG00000046324,ENSMUSG00000038910,ENSMUSG00000030545,ENSMUSG00000000440,…	20
GO:BP	GO:0007165	signal transduction	1.32448e-23	13972	2029	3708	737	ENSMUSG00000018411,ENSMUSG00000002944,ENSMUSG00000008734,ENSMUSG00000039601,ENSMUSG00000037440,ENSMUSG00000028664,ENSMUSG00000022790,ENSMUSG00000024526,ENSMUSG00000022883,ENSMUSG00000027961,ENSMUSG00000025232,ENSMUSG00000027803,ENSMUSG00000020458,ENSMUSG00000021208,ENSMUSG00000019929,ENSMUSG00000046324,ENSMUSG00000038910,ENSMUSG00000030545,ENSMUSG00000000440,ENSMUSG00000050965,ENSMUSG00000032562,…	20
GO:BP	GO:0006950	response to stress	2.32867e-23	13972	2029	2904	605	ENSMUSG00000068220,ENSMUSG00000018411,ENSMUSG00000002944,ENSMUSG00000008734,ENSMUSG00000017723,ENSMUSG00000075706,ENSMUSG00000039601,ENSMUSG00000059060,ENSMUSG00000037440,ENSMUSG00000010025,ENSMUSG00000028664,ENSMUSG00000024526,ENSMUSG00000020458,ENSMUSG00000021208,ENSMUSG00000019929,ENSMUSG00000032080,ENSMUSG00000046324,ENSMUSG00000032231,ENSMUSG00000000440,ENSMUSG00000050965,ENSMUSG00000000628,…	21
GO:BP	GO:0050778	positive regulation of immune response	2.37519e-23	13972	2029	380	136	ENSMUSG00000038910,ENSMUSG00000049109,ENSMUSG00000053219,ENSMUSG00000021699,ENSMUSG00000049723,ENSMUSG00000003518,ENSMUSG00000022148,ENSMUSG00000023915,ENSMUSG00000026395,ENSMUSG00000073490,ENSMUSG00000040268,ENSMUSG00000027398,ENSMUSG00000021457,ENSMUSG00000090272,ENSMUSG00000060802,ENSMUSG00000073489,ENSMUSG00000049103,ENSMUSG00000024659,ENSMUSG00000051457,ENSMUSG00000005583,ENSMUSG00000022488,…	36
GO:BP	GO:0042110	T cell activation	2.84532e-23	13972	2029	402	141	ENSMUSG00000068220,ENSMUSG00000037440,ENSMUSG00000049109,ENSMUSG00000035413,ENSMUSG00000003518,ENSMUSG00000027962,ENSMUSG00000032966,ENSMUSG00000023915,ENSMUSG00000029816,ENSMUSG00000050335,ENSMUSG00000026395,ENSMUSG00000037902,ENSMUSG00000031207,ENSMUSG00000027398,ENSMUSG00000005087,ENSMUSG00000021457,ENSMUSG00000026786,ENSMUSG00000039621,ENSMUSG00000020143,ENSMUSG00000060802,ENSMUSG00000049103,…	35
GO:BP	GO:0048583	regulation of response to stimulus	4.70248e-23	13972	2029	2888	601	ENSMUSG00000018411,ENSMUSG00000002944,ENSMUSG00000008734,ENSMUSG00000075706,ENSMUSG00000039601,ENSMUSG00000037440,ENSMUSG00000028664,ENSMUSG00000022790,ENSMUSG00000024526,ENSMUSG00000022883,ENSMUSG00000027803,ENSMUSG00000020458,ENSMUSG00000019929,ENSMUSG00000038910,ENSMUSG00000032231,ENSMUSG00000000440,ENSMUSG00000050965,ENSMUSG00000032562,ENSMUSG00000029314,ENSMUSG00000049109,ENSMUSG00000046532,…	21
GO:BP	GO:0002252	immune effector process	3.94643e-22	13972	2029	588	180	ENSMUSG00000068220,ENSMUSG00000002944,ENSMUSG00000008734,ENSMUSG00000021208,ENSMUSG00000038910,ENSMUSG00000053219,ENSMUSG00000049723,ENSMUSG00000035413,ENSMUSG00000026395,ENSMUSG00000022892,ENSMUSG00000019850,ENSMUSG00000020227,ENSMUSG00000027398,ENSMUSG00000021457,ENSMUSG00000012519,ENSMUSG00000026786,ENSMUSG00000038147,ENSMUSG00000058818,ENSMUSG00000020143,ENSMUSG00000026288,ENSMUSG00000060802,…	31
GO:BP	GO:0031347	regulation of defense response	9.44301e-22	13972	2029	437	146	ENSMUSG00000008734,ENSMUSG00000075706,ENSMUSG00000000440,ENSMUSG00000053219,ENSMUSG00000049723,ENSMUSG00000032420,ENSMUSG00000022892,ENSMUSG00000019850,ENSMUSG00000073490,ENSMUSG00000044734,ENSMUSG00000037902,ENSMUSG00000020227,ENSMUSG00000037820,ENSMUSG00000049775,ENSMUSG00000027398,ENSMUSG00000027030,ENSMUSG00000062515,ENSMUSG00000044968,ENSMUSG00000090272,ENSMUSG00000038642,ENSMUSG00000051682,…	33
GO:BP	GO:0031349	positive regulation of defense response	1.38422e-21	13972	2029	190	85	ENSMUSG00000008734,ENSMUSG00000053219,ENSMUSG00000049723,ENSMUSG00000022892,ENSMUSG00000073490,ENSMUSG00000037820,ENSMUSG00000027398,ENSMUSG00000062515,ENSMUSG00000044968,ENSMUSG00000090272,ENSMUSG00000038642,ENSMUSG00000073489,ENSMUSG00000028456,ENSMUSG00000049103,ENSMUSG00000006519,ENSMUSG00000023992,ENSMUSG00000005583,ENSMUSG00000031616,ENSMUSG00000040522,ENSMUSG00000035042,ENSMUSG00000000982,…	45
GO:BP	GO:0050867	positive regulation of cell activation	1.38422e-21	13972	2029	278	108	ENSMUSG00000068220,ENSMUSG00000037440,ENSMUSG00000031451,ENSMUSG00000027962,ENSMUSG00000026395,ENSMUSG00000037902,ENSMUSG00000027398,ENSMUSG00000021457,ENSMUSG00000020120,ENSMUSG00000040990,ENSMUSG00000026288,ENSMUSG00000049103,ENSMUSG00000024659,ENSMUSG00000051457,ENSMUSG00000023992,ENSMUSG00000030579,ENSMUSG00000005583,ENSMUSG00000022488,ENSMUSG00000035042,ENSMUSG00000057329,ENSMUSG00000056529,…	39
GO:BP	GO:0070887	cellular response to chemical stimulus	1.87514e-21	13972	2029	2414	515	ENSMUSG00000068220,ENSMUSG00000018411,ENSMUSG00000002944,ENSMUSG00000075706,ENSMUSG00000040660,ENSMUSG00000037440,ENSMUSG00000091867,ENSMUSG00000024526,ENSMUSG00000022883,ENSMUSG00000026688,ENSMUSG00000032808,ENSMUSG00000032377,ENSMUSG00000019929,ENSMUSG00000028051,ENSMUSG00000032080,ENSMUSG00000046324,ENSMUSG00000000440,ENSMUSG00000050965,ENSMUSG00000000628,ENSMUSG00000032294,ENSMUSG00000032562,…	21
GO:BP	GO:0002274	myeloid leukocyte activation	1.87514e-21	13972	2029	180	82	ENSMUSG00000022892,ENSMUSG00000021457,ENSMUSG00000038147,ENSMUSG00000058818,ENSMUSG00000020143,ENSMUSG00000049103,ENSMUSG00000112148,ENSMUSG00000062593,ENSMUSG00000002111,ENSMUSG00000023992,ENSMUSG00000022965,ENSMUSG00000030579,ENSMUSG00000002699,ENSMUSG00000040522,ENSMUSG00000035042,ENSMUSG00000034947,ENSMUSG00000000982,ENSMUSG00000056529,ENSMUSG00000015355,ENSMUSG00000041836,ENSMUSG00000029484,…	46
GO:BP	GO:0002237	response to molecule of bacterial origin	1.6971e-20	13972	2029	298	111	ENSMUSG00000002944,ENSMUSG00000032377,ENSMUSG00000019929,ENSMUSG00000050965,ENSMUSG00000021699,ENSMUSG00000027962,ENSMUSG00000026822,ENSMUSG00000021423,ENSMUSG00000018920,ENSMUSG00000019850,ENSMUSG00000037902,ENSMUSG00000020227,ENSMUSG00000027398,ENSMUSG00000025779,ENSMUSG00000026480,ENSMUSG00000060802,ENSMUSG00000018774,ENSMUSG00000112148,ENSMUSG00000062593,ENSMUSG00000023992,ENSMUSG00000028036,…	37
GO:BP	GO:0002696	positive regulation of leukocyte activation	1.94143e-20	13972	2029	266	103	ENSMUSG00000068220,ENSMUSG00000037440,ENSMUSG00000031451,ENSMUSG00000027962,ENSMUSG00000026395,ENSMUSG00000037902,ENSMUSG00000027398,ENSMUSG00000021457,ENSMUSG00000040990,ENSMUSG00000026288,ENSMUSG00000049103,ENSMUSG00000024659,ENSMUSG00000051457,ENSMUSG00000023992,ENSMUSG00000030579,ENSMUSG00000005583,ENSMUSG00000022488,ENSMUSG00000035042,ENSMUSG00000057329,ENSMUSG00000056529,ENSMUSG00000027843,…	39
GO:BP	GO:0032501	multicellular organismal process	2.75788e-20	13972	2029	4922	911	ENSMUSG00000068220,ENSMUSG00000018411,ENSMUSG00000002944,ENSMUSG00000008734,ENSMUSG00000075706,ENSMUSG00000028657,ENSMUSG00000039601,ENSMUSG00000059060,ENSMUSG00000037440,ENSMUSG00000023367,ENSMUSG00000010025,ENSMUSG00000043753,ENSMUSG00000028664,ENSMUSG00000028715,ENSMUSG00000022790,ENSMUSG00000024526,ENSMUSG00000022883,ENSMUSG00000025232,ENSMUSG00000027803,ENSMUSG00000040420,ENSMUSG00000040612,…	19
GO:BP	GO:0002521	leukocyte differentiation	4.2563e-20	13972	2029	453	146	ENSMUSG00000068220,ENSMUSG00000037440,ENSMUSG00000023367,ENSMUSG00000038910,ENSMUSG00000032231,ENSMUSG00000000440,ENSMUSG00000029810,ENSMUSG00000034634,ENSMUSG00000049109,ENSMUSG00000035413,ENSMUSG00000031451,ENSMUSG00000070354,ENSMUSG00000093938,ENSMUSG00000022831,ENSMUSG00000026395,ENSMUSG00000022892,ENSMUSG00000019850,ENSMUSG00000027398,ENSMUSG00000021457,ENSMUSG00000058818,ENSMUSG00000039621,…	32
GO:BP	GO:0046651	lymphocyte proliferation	4.51221e-20	13972	2029	233	94	ENSMUSG00000038910,ENSMUSG00000027962,ENSMUSG00000032966,ENSMUSG00000023915,ENSMUSG00000029816,ENSMUSG00000050335,ENSMUSG00000026395,ENSMUSG00000031207,ENSMUSG00000027398,ENSMUSG00000021457,ENSMUSG00000020143,ENSMUSG00000026288,ENSMUSG00000049103,ENSMUSG00000112148,ENSMUSG00000024659,ENSMUSG00000062593,ENSMUSG00000051457,ENSMUSG00000030579,ENSMUSG00000005583,ENSMUSG00000022488,ENSMUSG00000021624,…	40
GO:BP	GO:0007159	leukocyte cell-cell adhesion	6.22612e-20	13972	2029	286	107	ENSMUSG00000068220,ENSMUSG00000037440,ENSMUSG00000032080,ENSMUSG00000003518,ENSMUSG00000020272,ENSMUSG00000027962,ENSMUSG00000032420,ENSMUSG00000023915,ENSMUSG00000029816,ENSMUSG00000026395,ENSMUSG00000027009,ENSMUSG00000000290,ENSMUSG00000037902,ENSMUSG00000031207,ENSMUSG00000027398,ENSMUSG00000005087,ENSMUSG00000021457,ENSMUSG00000049103,ENSMUSG00000037405,ENSMUSG00000024659,ENSMUSG00000051457,…	37
GO:BP	GO:0051249	regulation of lymphocyte activation	9.24156e-20	13972	2029	359	124	ENSMUSG00000068220,ENSMUSG00000037440,ENSMUSG00000003518,ENSMUSG00000031451,ENSMUSG00000027962,ENSMUSG00000023915,ENSMUSG00000029816,ENSMUSG00000050335,ENSMUSG00000026395,ENSMUSG00000019850,ENSMUSG00000037902,ENSMUSG00000027398,ENSMUSG00000021457,ENSMUSG00000040990,ENSMUSG00000026288,ENSMUSG00000049103,ENSMUSG00000024659,ENSMUSG00000051457,ENSMUSG00000038151,ENSMUSG00000030579,ENSMUSG00000005583,…	35
GO:BP	GO:0032943	mononuclear cell proliferation	1.25979e-19	13972	2029	236	94	ENSMUSG00000038910,ENSMUSG00000027962,ENSMUSG00000032966,ENSMUSG00000023915,ENSMUSG00000029816,ENSMUSG00000050335,ENSMUSG00000026395,ENSMUSG00000031207,ENSMUSG00000027398,ENSMUSG00000021457,ENSMUSG00000020143,ENSMUSG00000026288,ENSMUSG00000049103,ENSMUSG00000112148,ENSMUSG00000024659,ENSMUSG00000062593,ENSMUSG00000051457,ENSMUSG00000030579,ENSMUSG00000005583,ENSMUSG00000022488,ENSMUSG00000021624,…	40
GO:BP	GO:0098609	cell-cell adhesion	2.44616e-19	13972	2029	640	184	ENSMUSG00000068220,ENSMUSG00000037440,ENSMUSG00000022790,ENSMUSG00000022883,ENSMUSG00000040420,ENSMUSG00000032080,ENSMUSG00000050965,ENSMUSG00000026315,ENSMUSG00000061665,ENSMUSG00000026981,ENSMUSG00000003518,ENSMUSG00000020272,ENSMUSG00000027962,ENSMUSG00000032420,ENSMUSG00000023915,ENSMUSG00000047216,ENSMUSG00000029816,ENSMUSG00000026395,ENSMUSG00000069170,ENSMUSG00000019850,ENSMUSG00000027009,…	29
GO:BP	GO:0070661	leukocyte proliferation	3.53512e-19	13972	2029	255	98	ENSMUSG00000038910,ENSMUSG00000027962,ENSMUSG00000032966,ENSMUSG00000023915,ENSMUSG00000029816,ENSMUSG00000050335,ENSMUSG00000026395,ENSMUSG00000031207,ENSMUSG00000027398,ENSMUSG00000021457,ENSMUSG00000020143,ENSMUSG00000026288,ENSMUSG00000049103,ENSMUSG00000112148,ENSMUSG00000024659,ENSMUSG00000062593,ENSMUSG00000051457,ENSMUSG00000023992,ENSMUSG00000030579,ENSMUSG00000005583,ENSMUSG00000022488,…	38
GO:BP	GO:0032496	response to lipopolysaccharide	4.03139e-19	13972	2029	284	105	ENSMUSG00000002944,ENSMUSG00000032377,ENSMUSG00000019929,ENSMUSG00000050965,ENSMUSG00000021699,ENSMUSG00000027962,ENSMUSG00000026822,ENSMUSG00000021423,ENSMUSG00000018920,ENSMUSG00000019850,ENSMUSG00000037902,ENSMUSG00000020227,ENSMUSG00000027398,ENSMUSG00000025779,ENSMUSG00000026480,ENSMUSG00000060802,ENSMUSG00000018774,ENSMUSG00000112148,ENSMUSG00000062593,ENSMUSG00000023992,ENSMUSG00000028036,…	37
GO:BP	GO:0040011	locomotion	7.04235e-19	13972	2029	1356	320	ENSMUSG00000018411,ENSMUSG00000039601,ENSMUSG00000028664,ENSMUSG00000022883,ENSMUSG00000020458,ENSMUSG00000019929,ENSMUSG00000000440,ENSMUSG00000050965,ENSMUSG00000032562,ENSMUSG00000027907,ENSMUSG00000079523,ENSMUSG00000027712,ENSMUSG00000052133,ENSMUSG00000020357,ENSMUSG00000025351,ENSMUSG00000021699,ENSMUSG00000061665,ENSMUSG00000049723,ENSMUSG00000026981,ENSMUSG00000003518,ENSMUSG00000031451,…	24
GO:BP	GO:0042221	response to chemical	1.05309e-18	13972	2029	3188	631	ENSMUSG00000068220,ENSMUSG00000018411,ENSMUSG00000002944,ENSMUSG00000075706,ENSMUSG00000040660,ENSMUSG00000037440,ENSMUSG00000010025,ENSMUSG00000028664,ENSMUSG00000091867,ENSMUSG00000024526,ENSMUSG00000022883,ENSMUSG00000026688,ENSMUSG00000032808,ENSMUSG00000040612,ENSMUSG00000032377,ENSMUSG00000019929,ENSMUSG00000028051,ENSMUSG00000032080,ENSMUSG00000046324,ENSMUSG00000032231,ENSMUSG00000000440,…	20
GO:BP	GO:0042742	defense response to bacterium	1.31078e-18	13972	2029	152	70	ENSMUSG00000002944,ENSMUSG00000017723,ENSMUSG00000078945,ENSMUSG00000026822,ENSMUSG00000022892,ENSMUSG00000067149,ENSMUSG00000021457,ENSMUSG00000060802,ENSMUSG00000028456,ENSMUSG00000069516,ENSMUSG00000051457,ENSMUSG00000006519,ENSMUSG00000023992,ENSMUSG00000078942,ENSMUSG00000015947,ENSMUSG00000015950,ENSMUSG00000071203,ENSMUSG00000029484,ENSMUSG00000069792,ENSMUSG00000037411,ENSMUSG00000028874,…	46
GO:BP	GO:0034097	response to cytokine	2.71201e-18	13972	2029	768	207	ENSMUSG00000022883,ENSMUSG00000000440,ENSMUSG00000050965,ENSMUSG00000000628,ENSMUSG00000049723,ENSMUSG00000026981,ENSMUSG00000031451,ENSMUSG00000023861,ENSMUSG00000027962,ENSMUSG00000026822,ENSMUSG00000032966,ENSMUSG00000022831,ENSMUSG00000023915,ENSMUSG00000026395,ENSMUSG00000018920,ENSMUSG00000022892,ENSMUSG00000027009,ENSMUSG00000073490,ENSMUSG00000069892,ENSMUSG00000037902,ENSMUSG00000020227,…	27
GO:BP	GO:0097529	myeloid leukocyte migration	2.8888e-18	13972	2029	161	72	ENSMUSG00000021699,ENSMUSG00000050335,ENSMUSG00000021190,ENSMUSG00000023913,ENSMUSG00000022892,ENSMUSG00000031402,ENSMUSG00000037902,ENSMUSG00000027398,ENSMUSG00000021457,ENSMUSG00000039621,ENSMUSG00000064210,ENSMUSG00000049103,ENSMUSG00000024659,ENSMUSG00000023992,ENSMUSG00000022488,ENSMUSG00000031616,ENSMUSG00000035042,ENSMUSG00000000982,ENSMUSG00000018927,ENSMUSG00000026271,ENSMUSG00000034116,…	45
GO:BP	GO:0002250	adaptive immune response	3.75805e-18	13972	2029	330	114	ENSMUSG00000049109,ENSMUSG00000053219,ENSMUSG00000035413,ENSMUSG00000023915,ENSMUSG00000026395,ENSMUSG00000019850,ENSMUSG00000067149,ENSMUSG00000027398,ENSMUSG00000021457,ENSMUSG00000058818,ENSMUSG00000026288,ENSMUSG00000038642,ENSMUSG00000060802,ENSMUSG00000051682,ENSMUSG00000049103,ENSMUSG00000037405,ENSMUSG00000112148,ENSMUSG00000024659,ENSMUSG00000062593,ENSMUSG00000051457,ENSMUSG00000038151,…	35
GO:BP	GO:0051241	negative regulation of multicellular organismal process	4.00895e-18	13972	2029	796	212	ENSMUSG00000002944,ENSMUSG00000023367,ENSMUSG00000028664,ENSMUSG00000024526,ENSMUSG00000022883,ENSMUSG00000020458,ENSMUSG00000019929,ENSMUSG00000032080,ENSMUSG00000038910,ENSMUSG00000032231,ENSMUSG00000000440,ENSMUSG00000029810,ENSMUSG00000032562,ENSMUSG00000006717,ENSMUSG00000027712,ENSMUSG00000052133,ENSMUSG00000025351,ENSMUSG00000021699,ENSMUSG00000061665,ENSMUSG00000109350,ENSMUSG00000035413,…	27
GO:BP	GO:0050670	regulation of lymphocyte proliferation	7.13409e-18	13972	2029	178	76	ENSMUSG00000027962,ENSMUSG00000023915,ENSMUSG00000029816,ENSMUSG00000050335,ENSMUSG00000026395,ENSMUSG00000027398,ENSMUSG00000021457,ENSMUSG00000026288,ENSMUSG00000049103,ENSMUSG00000024659,ENSMUSG00000051457,ENSMUSG00000030579,ENSMUSG00000005583,ENSMUSG00000022488,ENSMUSG00000035042,ENSMUSG00000057329,ENSMUSG00000027843,ENSMUSG00000028581,ENSMUSG00000020399,ENSMUSG00000048583,ENSMUSG00000031101,…	43
GO:BP	GO:0071310	cellular response to organic substance	1.34397e-17	13972	2029	1921	415	ENSMUSG00000068220,ENSMUSG00000002944,ENSMUSG00000024526,ENSMUSG00000022883,ENSMUSG00000032377,ENSMUSG00000019929,ENSMUSG00000028051,ENSMUSG00000046324,ENSMUSG00000000440,ENSMUSG00000050965,ENSMUSG00000000628,ENSMUSG00000032294,ENSMUSG00000032562,ENSMUSG00000078945,ENSMUSG00000046532,ENSMUSG00000027712,ENSMUSG00000020357,ENSMUSG00000025351,ENSMUSG00000021699,ENSMUSG00000049723,ENSMUSG00000026981,…	22
GO:BP	GO:0030595	leukocyte chemotaxis	1.49609e-17	13972	2029	165	72	ENSMUSG00000021699,ENSMUSG00000031451,ENSMUSG00000050335,ENSMUSG00000021190,ENSMUSG00000023913,ENSMUSG00000018920,ENSMUSG00000022892,ENSMUSG00000031402,ENSMUSG00000027398,ENSMUSG00000021457,ENSMUSG00000027030,ENSMUSG00000039621,ENSMUSG00000064210,ENSMUSG00000049103,ENSMUSG00000024659,ENSMUSG00000022488,ENSMUSG00000031616,ENSMUSG00000035042,ENSMUSG00000000982,ENSMUSG00000018927,ENSMUSG00000026271,…	44
GO:BP	GO:0002253	activation of immune response	1.70142e-17	13972	2029	235	90	ENSMUSG00000038910,ENSMUSG00000049109,ENSMUSG00000021699,ENSMUSG00000003518,ENSMUSG00000022148,ENSMUSG00000023915,ENSMUSG00000026395,ENSMUSG00000073490,ENSMUSG00000040268,ENSMUSG00000027398,ENSMUSG00000021457,ENSMUSG00000090272,ENSMUSG00000073489,ENSMUSG00000051457,ENSMUSG00000005583,ENSMUSG00000022488,ENSMUSG00000078612,ENSMUSG00000002699,ENSMUSG00000057329,ENSMUSG00000040552,ENSMUSG00000027843,…	38
GO:BP	GO:0002685	regulation of leukocyte migration	1.84002e-17	13972	2029	173	74	ENSMUSG00000031451,ENSMUSG00000020272,ENSMUSG00000050335,ENSMUSG00000021190,ENSMUSG00000023913,ENSMUSG00000022892,ENSMUSG00000027009,ENSMUSG00000031402,ENSMUSG00000031207,ENSMUSG00000027398,ENSMUSG00000027030,ENSMUSG00000064210,ENSMUSG00000049103,ENSMUSG00000037405,ENSMUSG00000024659,ENSMUSG00000051457,ENSMUSG00000023992,ENSMUSG00000022488,ENSMUSG00000042429,ENSMUSG00000031616,ENSMUSG00000035042,…	43
GO:BP	GO:0032944	regulation of mononuclear cell proliferation	2.19051e-17	13972	2029	181	76	ENSMUSG00000027962,ENSMUSG00000023915,ENSMUSG00000029816,ENSMUSG00000050335,ENSMUSG00000026395,ENSMUSG00000027398,ENSMUSG00000021457,ENSMUSG00000026288,ENSMUSG00000049103,ENSMUSG00000024659,ENSMUSG00000051457,ENSMUSG00000030579,ENSMUSG00000005583,ENSMUSG00000022488,ENSMUSG00000035042,ENSMUSG00000057329,ENSMUSG00000027843,ENSMUSG00000028581,ENSMUSG00000020399,ENSMUSG00000048583,ENSMUSG00000031101,…	42
GO:BP	GO:0016477	cell migration	2.48511e-17	13972	2029	1162	279	ENSMUSG00000018411,ENSMUSG00000022883,ENSMUSG00000020458,ENSMUSG00000019929,ENSMUSG00000000440,ENSMUSG00000050965,ENSMUSG00000032562,ENSMUSG00000027907,ENSMUSG00000079523,ENSMUSG00000052133,ENSMUSG00000020357,ENSMUSG00000025351,ENSMUSG00000021699,ENSMUSG00000061665,ENSMUSG00000049723,ENSMUSG00000026981,ENSMUSG00000003518,ENSMUSG00000031451,ENSMUSG00000020272,ENSMUSG00000026872,ENSMUSG00000027962,…	24
GO:BP	GO:0060326	cell chemotaxis	3.17913e-17	13972	2029	229	88	ENSMUSG00000021699,ENSMUSG00000031451,ENSMUSG00000027962,ENSMUSG00000050335,ENSMUSG00000021190,ENSMUSG00000023913,ENSMUSG00000018920,ENSMUSG00000022892,ENSMUSG00000031402,ENSMUSG00000049775,ENSMUSG00000027398,ENSMUSG00000021457,ENSMUSG00000027030,ENSMUSG00000098112,ENSMUSG00000039621,ENSMUSG00000064210,ENSMUSG00000049103,ENSMUSG00000024659,ENSMUSG00000022488,ENSMUSG00000031616,ENSMUSG00000035042,…	38
GO:BP	GO:0010033	response to organic substance	4.19504e-17	13972	2029	2490	509	ENSMUSG00000068220,ENSMUSG00000018411,ENSMUSG00000002944,ENSMUSG00000075706,ENSMUSG00000040660,ENSMUSG00000024526,ENSMUSG00000022883,ENSMUSG00000026688,ENSMUSG00000040612,ENSMUSG00000032377,ENSMUSG00000019929,ENSMUSG00000028051,ENSMUSG00000032080,ENSMUSG00000046324,ENSMUSG00000032231,ENSMUSG00000000440,ENSMUSG00000050965,ENSMUSG00000000628,ENSMUSG00000032294,ENSMUSG00000032562,ENSMUSG00000003849,…	20
GO:BP	GO:0006935	chemotaxis	4.5276e-17	13972	2029	430	134	ENSMUSG00000028664,ENSMUSG00000022883,ENSMUSG00000052133,ENSMUSG00000021699,ENSMUSG00000003518,ENSMUSG00000031451,ENSMUSG00000027962,ENSMUSG00000050335,ENSMUSG00000021190,ENSMUSG00000023913,ENSMUSG00000018920,ENSMUSG00000022892,ENSMUSG00000031402,ENSMUSG00000062991,ENSMUSG00000049775,ENSMUSG00000022324,ENSMUSG00000045382,ENSMUSG00000027398,ENSMUSG00000072596,ENSMUSG00000021457,ENSMUSG00000027030,…	31
GO:BP	GO:0051674	localization of cell	5.35751e-17	13972	2029	1245	293	ENSMUSG00000018411,ENSMUSG00000022883,ENSMUSG00000020458,ENSMUSG00000019929,ENSMUSG00000000440,ENSMUSG00000050965,ENSMUSG00000032562,ENSMUSG00000027907,ENSMUSG00000079523,ENSMUSG00000027712,ENSMUSG00000052133,ENSMUSG00000020357,ENSMUSG00000025351,ENSMUSG00000021699,ENSMUSG00000061665,ENSMUSG00000049723,ENSMUSG00000026981,ENSMUSG00000003518,ENSMUSG00000031451,ENSMUSG00000020272,ENSMUSG00000026872,…	24
GO:BP	GO:0048870	cell motility	5.35751e-17	13972	2029	1245	293	ENSMUSG00000018411,ENSMUSG00000022883,ENSMUSG00000020458,ENSMUSG00000019929,ENSMUSG00000000440,ENSMUSG00000050965,ENSMUSG00000032562,ENSMUSG00000027907,ENSMUSG00000079523,ENSMUSG00000027712,ENSMUSG00000052133,ENSMUSG00000020357,ENSMUSG00000025351,ENSMUSG00000021699,ENSMUSG00000061665,ENSMUSG00000049723,ENSMUSG00000026981,ENSMUSG00000003518,ENSMUSG00000031451,ENSMUSG00000020272,ENSMUSG00000026872,…	24
GO:BP	GO:0042330	taxis	8.48124e-17	13972	2029	433	134	ENSMUSG00000028664,ENSMUSG00000022883,ENSMUSG00000052133,ENSMUSG00000021699,ENSMUSG00000003518,ENSMUSG00000031451,ENSMUSG00000027962,ENSMUSG00000050335,ENSMUSG00000021190,ENSMUSG00000023913,ENSMUSG00000018920,ENSMUSG00000022892,ENSMUSG00000031402,ENSMUSG00000062991,ENSMUSG00000049775,ENSMUSG00000022324,ENSMUSG00000045382,ENSMUSG00000027398,ENSMUSG00000072596,ENSMUSG00000021457,ENSMUSG00000027030,…	31
GO:BP	GO:0006928	movement of cell or subcellular component	9.43442e-17	13972	2029	1540	345	ENSMUSG00000018411,ENSMUSG00000028664,ENSMUSG00000022883,ENSMUSG00000020458,ENSMUSG00000019929,ENSMUSG00000000440,ENSMUSG00000050965,ENSMUSG00000032562,ENSMUSG00000027907,ENSMUSG00000079523,ENSMUSG00000027712,ENSMUSG00000052133,ENSMUSG00000020357,ENSMUSG00000025351,ENSMUSG00000021699,ENSMUSG00000061665,ENSMUSG00000049723,ENSMUSG00000026981,ENSMUSG00000003518,ENSMUSG00000031451,ENSMUSG00000020272,…	22
GO:BP	GO:0002520	immune system development	9.55482e-17	13972	2029	802	209	ENSMUSG00000068220,ENSMUSG00000037440,ENSMUSG00000023367,ENSMUSG00000038910,ENSMUSG00000032231,ENSMUSG00000000440,ENSMUSG00000029810,ENSMUSG00000034634,ENSMUSG00000049109,ENSMUSG00000020357,ENSMUSG00000035413,ENSMUSG00000031451,ENSMUSG00000070354,ENSMUSG00000093938,ENSMUSG00000022831,ENSMUSG00000026395,ENSMUSG00000022892,ENSMUSG00000019850,ENSMUSG00000030159,ENSMUSG00000037902,ENSMUSG00000020227,…	26
GO:BP	GO:1903039	positive regulation of leukocyte cell-cell adhesion	1.30023e-16	13972	2029	186	76	ENSMUSG00000068220,ENSMUSG00000037440,ENSMUSG00000027962,ENSMUSG00000026395,ENSMUSG00000027009,ENSMUSG00000037902,ENSMUSG00000027398,ENSMUSG00000005087,ENSMUSG00000021457,ENSMUSG00000049103,ENSMUSG00000037405,ENSMUSG00000024659,ENSMUSG00000051457,ENSMUSG00000022488,ENSMUSG00000035042,ENSMUSG00000056529,ENSMUSG00000027843,ENSMUSG00000015396,ENSMUSG00000031304,ENSMUSG00000020399,ENSMUSG00000048583,…	41
GO:BP	GO:0007166	cell surface receptor signaling pathway	1.46536e-16	13972	2029	1924	411	ENSMUSG00000002944,ENSMUSG00000008734,ENSMUSG00000039601,ENSMUSG00000028664,ENSMUSG00000022790,ENSMUSG00000024526,ENSMUSG00000022883,ENSMUSG00000025232,ENSMUSG00000027803,ENSMUSG00000020458,ENSMUSG00000019929,ENSMUSG00000038910,ENSMUSG00000000440,ENSMUSG00000050965,ENSMUSG00000032562,ENSMUSG00000049109,ENSMUSG00000046532,ENSMUSG00000024924,ENSMUSG00000052133,ENSMUSG00000020357,ENSMUSG00000025351,…	21
GO:BP	GO:0022409	positive regulation of cell-cell adhesion	1.50924e-16	13972	2029	222	85	ENSMUSG00000068220,ENSMUSG00000037440,ENSMUSG00000027962,ENSMUSG00000026395,ENSMUSG00000027009,ENSMUSG00000037902,ENSMUSG00000027398,ENSMUSG00000005087,ENSMUSG00000021457,ENSMUSG00000049103,ENSMUSG00000037405,ENSMUSG00000024659,ENSMUSG00000051457,ENSMUSG00000022488,ENSMUSG00000035042,ENSMUSG00000056529,ENSMUSG00000027843,ENSMUSG00000015396,ENSMUSG00000031304,ENSMUSG00000026585,ENSMUSG00000020399,…	38
GO:BP	GO:0032612	interleukin-1 production	1.73321e-16	13972	2029	91	49	ENSMUSG00000002944,ENSMUSG00000031451,ENSMUSG00000022892,ENSMUSG00000019850,ENSMUSG00000044734,ENSMUSG00000037902,ENSMUSG00000027398,ENSMUSG00000090272,ENSMUSG00000073489,ENSMUSG00000022534,ENSMUSG00000024659,ENSMUSG00000023992,ENSMUSG00000030579,ENSMUSG00000040522,ENSMUSG00000034947,ENSMUSG00000000982,ENSMUSG00000071203,ENSMUSG00000052336,ENSMUSG00000033538,ENSMUSG00000070873,ENSMUSG00000020399,…	54
GO:BP	GO:0030097	hemopoiesis	2.30213e-16	13972	2029	716	191	ENSMUSG00000068220,ENSMUSG00000037440,ENSMUSG00000023367,ENSMUSG00000038910,ENSMUSG00000032231,ENSMUSG00000000440,ENSMUSG00000029810,ENSMUSG00000034634,ENSMUSG00000049109,ENSMUSG00000020357,ENSMUSG00000035413,ENSMUSG00000031451,ENSMUSG00000070354,ENSMUSG00000093938,ENSMUSG00000022831,ENSMUSG00000026395,ENSMUSG00000022892,ENSMUSG00000019850,ENSMUSG00000030159,ENSMUSG00000037902,ENSMUSG00000027398,…	27
GO:BP	GO:0048534	hematopoietic or lymphoid organ development	2.45572e-16	13972	2029	747	197	ENSMUSG00000068220,ENSMUSG00000037440,ENSMUSG00000023367,ENSMUSG00000038910,ENSMUSG00000032231,ENSMUSG00000000440,ENSMUSG00000029810,ENSMUSG00000034634,ENSMUSG00000049109,ENSMUSG00000020357,ENSMUSG00000035413,ENSMUSG00000031451,ENSMUSG00000070354,ENSMUSG00000093938,ENSMUSG00000022831,ENSMUSG00000026395,ENSMUSG00000022892,ENSMUSG00000019850,ENSMUSG00000030159,ENSMUSG00000037902,ENSMUSG00000027398,…	26
GO:BP	GO:0030155	regulation of cell adhesion	3.1972e-16	13972	2029	603	168	ENSMUSG00000068220,ENSMUSG00000002944,ENSMUSG00000037440,ENSMUSG00000026727,ENSMUSG00000050965,ENSMUSG00000025351,ENSMUSG00000049723,ENSMUSG00000026981,ENSMUSG00000003518,ENSMUSG00000027962,ENSMUSG00000023915,ENSMUSG00000029816,ENSMUSG00000026395,ENSMUSG00000032366,ENSMUSG00000005397,ENSMUSG00000019850,ENSMUSG00000027009,ENSMUSG00000030536,ENSMUSG00000037902,ENSMUSG00000037820,ENSMUSG00000045382,…	28
GO:BP	GO:0070663	regulation of leukocyte proliferation	3.7265e-16	13972	2029	193	77	ENSMUSG00000027962,ENSMUSG00000023915,ENSMUSG00000029816,ENSMUSG00000050335,ENSMUSG00000026395,ENSMUSG00000027398,ENSMUSG00000021457,ENSMUSG00000026288,ENSMUSG00000049103,ENSMUSG00000024659,ENSMUSG00000051457,ENSMUSG00000030579,ENSMUSG00000005583,ENSMUSG00000022488,ENSMUSG00000035042,ENSMUSG00000057329,ENSMUSG00000027843,ENSMUSG00000028581,ENSMUSG00000020399,ENSMUSG00000048583,ENSMUSG00000031101,…	40
GO:BP	GO:0071345	cellular response to cytokine stimulus	3.87213e-16	13972	2029	674	182	ENSMUSG00000022883,ENSMUSG00000000440,ENSMUSG00000000628,ENSMUSG00000049723,ENSMUSG00000026981,ENSMUSG00000031451,ENSMUSG00000023861,ENSMUSG00000027962,ENSMUSG00000026822,ENSMUSG00000032966,ENSMUSG00000022831,ENSMUSG00000023915,ENSMUSG00000026395,ENSMUSG00000027009,ENSMUSG00000073490,ENSMUSG00000069892,ENSMUSG00000037902,ENSMUSG00000020227,ENSMUSG00000049775,ENSMUSG00000045382,ENSMUSG00000064246,…	27
GO:BP	GO:0022407	regulation of cell-cell adhesion	4.17378e-16	13972	2029	354	115	ENSMUSG00000068220,ENSMUSG00000037440,ENSMUSG00000050965,ENSMUSG00000026981,ENSMUSG00000003518,ENSMUSG00000027962,ENSMUSG00000023915,ENSMUSG00000029816,ENSMUSG00000026395,ENSMUSG00000019850,ENSMUSG00000027009,ENSMUSG00000037902,ENSMUSG00000027398,ENSMUSG00000005087,ENSMUSG00000021457,ENSMUSG00000030534,ENSMUSG00000049103,ENSMUSG00000037405,ENSMUSG00000024659,ENSMUSG00000051457,ENSMUSG00000022488,…	32
GO:BP	GO:0071219	cellular response to molecule of bacterial origin	6.01746e-16	13972	2029	175	72	ENSMUSG00000002944,ENSMUSG00000032377,ENSMUSG00000050965,ENSMUSG00000021699,ENSMUSG00000026822,ENSMUSG00000021423,ENSMUSG00000018920,ENSMUSG00000019850,ENSMUSG00000037902,ENSMUSG00000027398,ENSMUSG00000025779,ENSMUSG00000060802,ENSMUSG00000018774,ENSMUSG00000112148,ENSMUSG00000062593,ENSMUSG00000023992,ENSMUSG00000051439,ENSMUSG00000005583,ENSMUSG00000021624,ENSMUSG00000035042,ENSMUSG00000000982,…	41
GO:BP	GO:0050863	regulation of T cell activation	6.08388e-16	13972	2029	264	94	ENSMUSG00000068220,ENSMUSG00000037440,ENSMUSG00000003518,ENSMUSG00000027962,ENSMUSG00000023915,ENSMUSG00000029816,ENSMUSG00000050335,ENSMUSG00000026395,ENSMUSG00000037902,ENSMUSG00000027398,ENSMUSG00000021457,ENSMUSG00000049103,ENSMUSG00000024659,ENSMUSG00000051457,ENSMUSG00000038151,ENSMUSG00000022488,ENSMUSG00000035042,ENSMUSG00000027843,ENSMUSG00000015396,ENSMUSG00000028581,ENSMUSG00000031304,…	36
GO:BP	GO:0051251	positive regulation of lymphocyte activation	6.61749e-16	13972	2029	231	86	ENSMUSG00000068220,ENSMUSG00000037440,ENSMUSG00000031451,ENSMUSG00000027962,ENSMUSG00000026395,ENSMUSG00000037902,ENSMUSG00000027398,ENSMUSG00000021457,ENSMUSG00000040990,ENSMUSG00000026288,ENSMUSG00000049103,ENSMUSG00000024659,ENSMUSG00000051457,ENSMUSG00000030579,ENSMUSG00000005583,ENSMUSG00000022488,ENSMUSG00000035042,ENSMUSG00000057329,ENSMUSG00000027843,ENSMUSG00000015396,ENSMUSG00000031304,…	37
GO:BP	GO:0023056	positive regulation of signaling	6.90168e-16	13972	2029	1318	302	ENSMUSG00000002944,ENSMUSG00000008734,ENSMUSG00000028664,ENSMUSG00000022790,ENSMUSG00000022883,ENSMUSG00000020458,ENSMUSG00000019929,ENSMUSG00000032231,ENSMUSG00000050965,ENSMUSG00000032562,ENSMUSG00000021259,ENSMUSG00000046532,ENSMUSG00000020357,ENSMUSG00000025351,ENSMUSG00000049723,ENSMUSG00000026981,ENSMUSG00000031451,ENSMUSG00000026872,ENSMUSG00000022831,ENSMUSG00000029816,ENSMUSG00000026395,…	23
GO:BP	GO:0010647	positive regulation of cell communication	7.28691e-16	13972	2029	1313	301	ENSMUSG00000002944,ENSMUSG00000008734,ENSMUSG00000028664,ENSMUSG00000022790,ENSMUSG00000022883,ENSMUSG00000020458,ENSMUSG00000019929,ENSMUSG00000050965,ENSMUSG00000032562,ENSMUSG00000021259,ENSMUSG00000046532,ENSMUSG00000020357,ENSMUSG00000025351,ENSMUSG00000049723,ENSMUSG00000026981,ENSMUSG00000031451,ENSMUSG00000026872,ENSMUSG00000022831,ENSMUSG00000029816,ENSMUSG00000026395,ENSMUSG00000069170,…	23
GO:BP	GO:0050727	regulation of inflammatory response	9.9204e-16	13972	2029	249	90	ENSMUSG00000008734,ENSMUSG00000075706,ENSMUSG00000000440,ENSMUSG00000032420,ENSMUSG00000022892,ENSMUSG00000019850,ENSMUSG00000037902,ENSMUSG00000037820,ENSMUSG00000049775,ENSMUSG00000027398,ENSMUSG00000027030,ENSMUSG00000062515,ENSMUSG00000044968,ENSMUSG00000038642,ENSMUSG00000049103,ENSMUSG00000022534,ENSMUSG00000024659,ENSMUSG00000051457,ENSMUSG00000023992,ENSMUSG00000042429,ENSMUSG00000031616,…	36
GO:BP	GO:1903131	mononuclear cell differentiation	1.01092e-15	13972	2029	349	113	ENSMUSG00000068220,ENSMUSG00000037440,ENSMUSG00000023367,ENSMUSG00000038910,ENSMUSG00000000440,ENSMUSG00000029810,ENSMUSG00000034634,ENSMUSG00000049109,ENSMUSG00000035413,ENSMUSG00000031451,ENSMUSG00000026395,ENSMUSG00000019850,ENSMUSG00000027398,ENSMUSG00000021457,ENSMUSG00000058818,ENSMUSG00000039621,ENSMUSG00000020143,ENSMUSG00000026288,ENSMUSG00000060802,ENSMUSG00000049103,ENSMUSG00000024659,…	32
GO:BP	GO:1903555	regulation of tumor necrosis factor superfamily cytokine production	1.13897e-15	13972	2029	143	63	ENSMUSG00000002944,ENSMUSG00000024526,ENSMUSG00000031451,ENSMUSG00000015340,ENSMUSG00000029816,ENSMUSG00000026395,ENSMUSG00000022892,ENSMUSG00000019850,ENSMUSG00000037902,ENSMUSG00000020227,ENSMUSG00000021457,ENSMUSG00000025779,ENSMUSG00000034641,ENSMUSG00000049103,ENSMUSG00000051457,ENSMUSG00000006519,ENSMUSG00000023992,ENSMUSG00000030148,ENSMUSG00000051439,ENSMUSG00000030579,ENSMUSG00000000982,…	44
GO:BP	GO:0071706	tumor necrosis factor superfamily cytokine production	2.62491e-15	13972	2029	145	63	ENSMUSG00000002944,ENSMUSG00000024526,ENSMUSG00000031451,ENSMUSG00000015340,ENSMUSG00000029816,ENSMUSG00000026395,ENSMUSG00000022892,ENSMUSG00000019850,ENSMUSG00000037902,ENSMUSG00000020227,ENSMUSG00000021457,ENSMUSG00000025779,ENSMUSG00000034641,ENSMUSG00000049103,ENSMUSG00000051457,ENSMUSG00000006519,ENSMUSG00000023992,ENSMUSG00000030148,ENSMUSG00000051439,ENSMUSG00000030579,ENSMUSG00000000982,…	43
GO:BP	GO:0032611	interleukin-1 beta production	2.98437e-15	13972	2029	77	43	ENSMUSG00000002944,ENSMUSG00000022892,ENSMUSG00000019850,ENSMUSG00000044734,ENSMUSG00000037902,ENSMUSG00000027398,ENSMUSG00000090272,ENSMUSG00000073489,ENSMUSG00000022534,ENSMUSG00000023992,ENSMUSG00000030579,ENSMUSG00000040522,ENSMUSG00000034947,ENSMUSG00000000982,ENSMUSG00000071203,ENSMUSG00000052336,ENSMUSG00000033538,ENSMUSG00000070873,ENSMUSG00000062210,ENSMUSG00000026536,ENSMUSG00000037860,…	56
GO:BP	GO:0071216	cellular response to biotic stimulus	3.65133e-15	13972	2029	196	76	ENSMUSG00000002944,ENSMUSG00000032377,ENSMUSG00000050965,ENSMUSG00000021699,ENSMUSG00000026822,ENSMUSG00000021423,ENSMUSG00000018920,ENSMUSG00000019850,ENSMUSG00000037902,ENSMUSG00000027398,ENSMUSG00000021457,ENSMUSG00000025779,ENSMUSG00000060802,ENSMUSG00000018774,ENSMUSG00000112148,ENSMUSG00000062593,ENSMUSG00000023992,ENSMUSG00000051439,ENSMUSG00000005583,ENSMUSG00000021624,ENSMUSG00000035042,…	39
GO:BP	GO:1903037	regulation of leukocyte cell-cell adhesion	3.7512e-15	13972	2029	258	91	ENSMUSG00000068220,ENSMUSG00000037440,ENSMUSG00000003518,ENSMUSG00000027962,ENSMUSG00000023915,ENSMUSG00000029816,ENSMUSG00000026395,ENSMUSG00000027009,ENSMUSG00000037902,ENSMUSG00000027398,ENSMUSG00000005087,ENSMUSG00000021457,ENSMUSG00000049103,ENSMUSG00000037405,ENSMUSG00000024659,ENSMUSG00000051457,ENSMUSG00000022488,ENSMUSG00000035042,ENSMUSG00000056529,ENSMUSG00000027843,ENSMUSG00000015396,…	35
GO:BP	GO:0071222	cellular response to lipopolysaccharide	4.21121e-15	13972	2029	169	69	ENSMUSG00000002944,ENSMUSG00000032377,ENSMUSG00000050965,ENSMUSG00000021699,ENSMUSG00000026822,ENSMUSG00000021423,ENSMUSG00000018920,ENSMUSG00000019850,ENSMUSG00000037902,ENSMUSG00000027398,ENSMUSG00000025779,ENSMUSG00000060802,ENSMUSG00000018774,ENSMUSG00000112148,ENSMUSG00000062593,ENSMUSG00000023992,ENSMUSG00000051439,ENSMUSG00000005583,ENSMUSG00000021624,ENSMUSG00000035042,ENSMUSG00000000982,…	41
GO:BP	GO:0002764	immune response-regulating signaling pathway	4.21121e-15	13972	2029	169	69	ENSMUSG00000038910,ENSMUSG00000049109,ENSMUSG00000021699,ENSMUSG00000003518,ENSMUSG00000022148,ENSMUSG00000023915,ENSMUSG00000026395,ENSMUSG00000040268,ENSMUSG00000021457,ENSMUSG00000051457,ENSMUSG00000005583,ENSMUSG00000022488,ENSMUSG00000078612,ENSMUSG00000002699,ENSMUSG00000057329,ENSMUSG00000015947,ENSMUSG00000040552,ENSMUSG00000027843,ENSMUSG00000028581,ENSMUSG00000036504,ENSMUSG00000049130,…	41
GO:BP	GO:0045785	positive regulation of cell adhesion	4.30399e-15	13972	2029	360	114	ENSMUSG00000068220,ENSMUSG00000002944,ENSMUSG00000037440,ENSMUSG00000026727,ENSMUSG00000050965,ENSMUSG00000025351,ENSMUSG00000027962,ENSMUSG00000026395,ENSMUSG00000032366,ENSMUSG00000005397,ENSMUSG00000027009,ENSMUSG00000030536,ENSMUSG00000037902,ENSMUSG00000037820,ENSMUSG00000027398,ENSMUSG00000005087,ENSMUSG00000021457,ENSMUSG00000026786,ENSMUSG00000039621,ENSMUSG00000022665,ENSMUSG00000049103,…	32
GO:BP	GO:0032635	interleukin-6 production	4.9577e-15	13972	2029	132	59	ENSMUSG00000002944,ENSMUSG00000031451,ENSMUSG00000022892,ENSMUSG00000019850,ENSMUSG00000037902,ENSMUSG00000020227,ENSMUSG00000027398,ENSMUSG00000021457,ENSMUSG00000034641,ENSMUSG00000026288,ENSMUSG00000006519,ENSMUSG00000023992,ENSMUSG00000030579,ENSMUSG00000022488,ENSMUSG00000040522,ENSMUSG00000008496,ENSMUSG00000034947,ENSMUSG00000056529,ENSMUSG00000027843,ENSMUSG00000044583,ENSMUSG00000044827,…	45
GO:BP	GO:0032675	regulation of interleukin-6 production	5.3715e-15	13972	2029	125	57	ENSMUSG00000002944,ENSMUSG00000031451,ENSMUSG00000022892,ENSMUSG00000019850,ENSMUSG00000037902,ENSMUSG00000020227,ENSMUSG00000027398,ENSMUSG00000021457,ENSMUSG00000034641,ENSMUSG00000026288,ENSMUSG00000006519,ENSMUSG00000023992,ENSMUSG00000030579,ENSMUSG00000022488,ENSMUSG00000040522,ENSMUSG00000008496,ENSMUSG00000056529,ENSMUSG00000027843,ENSMUSG00000044583,ENSMUSG00000044827,ENSMUSG00000070873,…	46
GO:BP	GO:0002768	immune response-regulating cell surface receptor signaling pathway	5.57565e-15	13972	2029	166	68	ENSMUSG00000038910,ENSMUSG00000049109,ENSMUSG00000021699,ENSMUSG00000003518,ENSMUSG00000022148,ENSMUSG00000023915,ENSMUSG00000026395,ENSMUSG00000040268,ENSMUSG00000021457,ENSMUSG00000051457,ENSMUSG00000005583,ENSMUSG00000022488,ENSMUSG00000078612,ENSMUSG00000002699,ENSMUSG00000057329,ENSMUSG00000015947,ENSMUSG00000040552,ENSMUSG00000027843,ENSMUSG00000028581,ENSMUSG00000036504,ENSMUSG00000049130,…	41
GO:BP	GO:0032680	regulation of tumor necrosis factor production	9.80677e-15	13972	2029	141	61	ENSMUSG00000002944,ENSMUSG00000024526,ENSMUSG00000031451,ENSMUSG00000015340,ENSMUSG00000029816,ENSMUSG00000026395,ENSMUSG00000022892,ENSMUSG00000019850,ENSMUSG00000037902,ENSMUSG00000020227,ENSMUSG00000021457,ENSMUSG00000025779,ENSMUSG00000034641,ENSMUSG00000049103,ENSMUSG00000051457,ENSMUSG00000006519,ENSMUSG00000023992,ENSMUSG00000030148,ENSMUSG00000051439,ENSMUSG00000030579,ENSMUSG00000000982,…	43
GO:BP	GO:0032640	tumor necrosis factor production	2.18021e-14	13972	2029	143	61	ENSMUSG00000002944,ENSMUSG00000024526,ENSMUSG00000031451,ENSMUSG00000015340,ENSMUSG00000029816,ENSMUSG00000026395,ENSMUSG00000022892,ENSMUSG00000019850,ENSMUSG00000037902,ENSMUSG00000020227,ENSMUSG00000021457,ENSMUSG00000025779,ENSMUSG00000034641,ENSMUSG00000049103,ENSMUSG00000051457,ENSMUSG00000006519,ENSMUSG00000023992,ENSMUSG00000030148,ENSMUSG00000051439,ENSMUSG00000030579,ENSMUSG00000000982,…	43
GO:BP	GO:0010646	regulation of cell communication	2.18021e-14	13972	2029	2485	495	ENSMUSG00000018411,ENSMUSG00000002944,ENSMUSG00000008734,ENSMUSG00000039601,ENSMUSG00000037440,ENSMUSG00000028664,ENSMUSG00000022790,ENSMUSG00000024526,ENSMUSG00000022883,ENSMUSG00000027803,ENSMUSG00000020458,ENSMUSG00000019929,ENSMUSG00000038910,ENSMUSG00000000440,ENSMUSG00000050965,ENSMUSG00000032562,ENSMUSG00000029314,ENSMUSG00000021259,ENSMUSG00000046532,ENSMUSG00000027712,ENSMUSG00000020357,…	20
GO:BP	GO:0002683	negative regulation of immune system process	2.77282e-14	13972	2029	332	106	ENSMUSG00000023367,ENSMUSG00000038910,ENSMUSG00000000440,ENSMUSG00000029810,ENSMUSG00000049723,ENSMUSG00000003518,ENSMUSG00000023915,ENSMUSG00000029816,ENSMUSG00000026395,ENSMUSG00000019850,ENSMUSG00000020227,ENSMUSG00000038147,ENSMUSG00000026288,ENSMUSG00000049103,ENSMUSG00000018774,ENSMUSG00000112148,ENSMUSG00000024659,ENSMUSG00000062593,ENSMUSG00000051457,ENSMUSG00000030579,ENSMUSG00000042429,…	32
GO:BP	GO:0048518	positive regulation of biological process	2.7851e-14	13972	2029	4719	847	ENSMUSG00000068220,ENSMUSG00000018411,ENSMUSG00000002944,ENSMUSG00000008734,ENSMUSG00000028657,ENSMUSG00000059060,ENSMUSG00000037440,ENSMUSG00000028664,ENSMUSG00000022790,ENSMUSG00000024526,ENSMUSG00000022883,ENSMUSG00000026727,ENSMUSG00000027803,ENSMUSG00000020458,ENSMUSG00000019929,ENSMUSG00000032080,ENSMUSG00000038910,ENSMUSG00000032231,ENSMUSG00000000440,ENSMUSG00000050965,ENSMUSG00000000628,…	18
GO:BP	GO:0023051	regulation of signaling	3.37004e-14	13972	2029	2497	496	ENSMUSG00000018411,ENSMUSG00000002944,ENSMUSG00000008734,ENSMUSG00000039601,ENSMUSG00000037440,ENSMUSG00000028664,ENSMUSG00000022790,ENSMUSG00000024526,ENSMUSG00000022883,ENSMUSG00000027803,ENSMUSG00000020458,ENSMUSG00000019929,ENSMUSG00000038910,ENSMUSG00000032231,ENSMUSG00000000440,ENSMUSG00000050965,ENSMUSG00000032562,ENSMUSG00000029314,ENSMUSG00000021259,ENSMUSG00000046532,ENSMUSG00000027712,…	20
GO:BP	GO:0050671	positive regulation of lymphocyte proliferation	3.54557e-14	13972	2029	108	51	ENSMUSG00000027962,ENSMUSG00000026395,ENSMUSG00000027398,ENSMUSG00000021457,ENSMUSG00000049103,ENSMUSG00000024659,ENSMUSG00000051457,ENSMUSG00000005583,ENSMUSG00000022488,ENSMUSG00000035042,ENSMUSG00000057329,ENSMUSG00000027843,ENSMUSG00000020399,ENSMUSG00000048583,ENSMUSG00000031101,ENSMUSG00000023067,ENSMUSG00000022901,ENSMUSG00000016496,ENSMUSG00000004709,ENSMUSG00000030707,ENSMUSG00000030830,…	47
GO:BP	GO:0097530	granulocyte migration	3.54557e-14	13972	2029	108	51	ENSMUSG00000021699,ENSMUSG00000050335,ENSMUSG00000031402,ENSMUSG00000037902,ENSMUSG00000027398,ENSMUSG00000021457,ENSMUSG00000039621,ENSMUSG00000024659,ENSMUSG00000022488,ENSMUSG00000031616,ENSMUSG00000035042,ENSMUSG00000000982,ENSMUSG00000018927,ENSMUSG00000034116,ENSMUSG00000040552,ENSMUSG00000029372,ENSMUSG00000056054,ENSMUSG00000049130,ENSMUSG00000035385,ENSMUSG00000058715,ENSMUSG00000035873,…	47
GO:BP	GO:0050870	positive regulation of T cell activation	6.30568e-14	13972	2029	169	67	ENSMUSG00000068220,ENSMUSG00000037440,ENSMUSG00000027962,ENSMUSG00000026395,ENSMUSG00000037902,ENSMUSG00000027398,ENSMUSG00000021457,ENSMUSG00000049103,ENSMUSG00000024659,ENSMUSG00000051457,ENSMUSG00000022488,ENSMUSG00000035042,ENSMUSG00000027843,ENSMUSG00000015396,ENSMUSG00000031304,ENSMUSG00000020399,ENSMUSG00000048583,ENSMUSG00000095788,ENSMUSG00000031101,ENSMUSG00000035385,ENSMUSG00000039384,…	40
GO:BP	GO:1990266	neutrophil migration	7.29356e-14	13972	2029	89	45	ENSMUSG00000021699,ENSMUSG00000050335,ENSMUSG00000031402,ENSMUSG00000027398,ENSMUSG00000021457,ENSMUSG00000039621,ENSMUSG00000022488,ENSMUSG00000031616,ENSMUSG00000035042,ENSMUSG00000000982,ENSMUSG00000018927,ENSMUSG00000034116,ENSMUSG00000040552,ENSMUSG00000029372,ENSMUSG00000056054,ENSMUSG00000049130,ENSMUSG00000035385,ENSMUSG00000058715,ENSMUSG00000035873,ENSMUSG00000029373,ENSMUSG00000033220,…	51
GO:BP	GO:1902533	positive regulation of intracellular signal transduction	7.4504e-14	13972	2029	751	190	ENSMUSG00000002944,ENSMUSG00000008734,ENSMUSG00000022883,ENSMUSG00000020458,ENSMUSG00000019929,ENSMUSG00000032562,ENSMUSG00000046532,ENSMUSG00000020357,ENSMUSG00000026981,ENSMUSG00000031451,ENSMUSG00000026872,ENSMUSG00000022831,ENSMUSG00000029816,ENSMUSG00000026395,ENSMUSG00000069170,ENSMUSG00000028278,ENSMUSG00000022892,ENSMUSG00000030536,ENSMUSG00000062991,ENSMUSG00000037820,ENSMUSG00000064246,…	25
GO:BP	GO:0071674	mononuclear cell migration	7.4504e-14	13972	2029	135	58	ENSMUSG00000031451,ENSMUSG00000020272,ENSMUSG00000050335,ENSMUSG00000021190,ENSMUSG00000023913,ENSMUSG00000018920,ENSMUSG00000022892,ENSMUSG00000027009,ENSMUSG00000037902,ENSMUSG00000031207,ENSMUSG00000027030,ENSMUSG00000064210,ENSMUSG00000049103,ENSMUSG00000037405,ENSMUSG00000024659,ENSMUSG00000051457,ENSMUSG00000035042,ENSMUSG00000000982,ENSMUSG00000018927,ENSMUSG00000040552,ENSMUSG00000021508,…	43
GO:BP	GO:0032946	positive regulation of mononuclear cell proliferation	8.81875e-14	13972	2029	110	51	ENSMUSG00000027962,ENSMUSG00000026395,ENSMUSG00000027398,ENSMUSG00000021457,ENSMUSG00000049103,ENSMUSG00000024659,ENSMUSG00000051457,ENSMUSG00000005583,ENSMUSG00000022488,ENSMUSG00000035042,ENSMUSG00000057329,ENSMUSG00000027843,ENSMUSG00000020399,ENSMUSG00000048583,ENSMUSG00000031101,ENSMUSG00000023067,ENSMUSG00000022901,ENSMUSG00000016496,ENSMUSG00000004709,ENSMUSG00000030707,ENSMUSG00000030830,…	46
GO:BP	GO:0030593	neutrophil chemotaxis	1.4226e-13	13972	2029	74	40	ENSMUSG00000021699,ENSMUSG00000050335,ENSMUSG00000031402,ENSMUSG00000027398,ENSMUSG00000021457,ENSMUSG00000039621,ENSMUSG00000022488,ENSMUSG00000031616,ENSMUSG00000035042,ENSMUSG00000000982,ENSMUSG00000018927,ENSMUSG00000034116,ENSMUSG00000040552,ENSMUSG00000029372,ENSMUSG00000056054,ENSMUSG00000049130,ENSMUSG00000035385,ENSMUSG00000058715,ENSMUSG00000029373,ENSMUSG00000033220,ENSMUSG00000056071,…	54
GO:BP	GO:0002757	immune response-activating signal transduction	2.21786e-13	13972	2029	157	63	ENSMUSG00000038910,ENSMUSG00000049109,ENSMUSG00000021699,ENSMUSG00000003518,ENSMUSG00000022148,ENSMUSG00000023915,ENSMUSG00000026395,ENSMUSG00000040268,ENSMUSG00000021457,ENSMUSG00000051457,ENSMUSG00000005583,ENSMUSG00000022488,ENSMUSG00000078612,ENSMUSG00000002699,ENSMUSG00000057329,ENSMUSG00000040552,ENSMUSG00000027843,ENSMUSG00000028581,ENSMUSG00000036504,ENSMUSG00000049130,ENSMUSG00000051998,…	40
GO:BP	GO:0032652	regulation of interleukin-1 production	2.27982e-13	13972	2029	78	41	ENSMUSG00000031451,ENSMUSG00000022892,ENSMUSG00000019850,ENSMUSG00000044734,ENSMUSG00000037902,ENSMUSG00000090272,ENSMUSG00000073489,ENSMUSG00000022534,ENSMUSG00000024659,ENSMUSG00000023992,ENSMUSG00000030579,ENSMUSG00000040522,ENSMUSG00000000982,ENSMUSG00000071203,ENSMUSG00000052336,ENSMUSG00000033538,ENSMUSG00000070873,ENSMUSG00000020399,ENSMUSG00000026536,ENSMUSG00000037860,ENSMUSG00000079227,…	53
GO:BP	GO:0032609	interferon-gamma production	2.75113e-13	13972	2029	95	46	ENSMUSG00000021699,ENSMUSG00000031451,ENSMUSG00000022892,ENSMUSG00000037902,ENSMUSG00000027398,ENSMUSG00000049103,ENSMUSG00000051457,ENSMUSG00000051439,ENSMUSG00000040522,ENSMUSG00000027843,ENSMUSG00000044583,ENSMUSG00000028581,ENSMUSG00000020399,ENSMUSG00000031101,ENSMUSG00000027347,ENSMUSG00000032446,ENSMUSG00000070691,ENSMUSG00000002602,ENSMUSG00000016496,ENSMUSG00000015314,ENSMUSG00000004709,…	48
GO:BP	GO:0001818	negative regulation of cytokine production	2.86337e-13	13972	2029	198	73	ENSMUSG00000024526,ENSMUSG00000061665,ENSMUSG00000031451,ENSMUSG00000023915,ENSMUSG00000029816,ENSMUSG00000026395,ENSMUSG00000019850,ENSMUSG00000044734,ENSMUSG00000037902,ENSMUSG00000020227,ENSMUSG00000049775,ENSMUSG00000038147,ENSMUSG00000026288,ENSMUSG00000022534,ENSMUSG00000024659,ENSMUSG00000023992,ENSMUSG00000030148,ENSMUSG00000030579,ENSMUSG00000022488,ENSMUSG00000040522,ENSMUSG00000027843,…	37
GO:BP	GO:0050789	regulation of biological process	3.02638e-13	13972	2029	8036	1326	ENSMUSG00000068220,ENSMUSG00000018411,ENSMUSG00000002944,ENSMUSG00000024228,ENSMUSG00000008734,ENSMUSG00000017723,ENSMUSG00000024661,ENSMUSG00000075706,ENSMUSG00000028657,ENSMUSG00000039601,ENSMUSG00000059060,ENSMUSG00000037440,ENSMUSG00000023367,ENSMUSG00000043753,ENSMUSG00000028664,ENSMUSG00000022790,ENSMUSG00000024526,ENSMUSG00000022883,ENSMUSG00000027961,ENSMUSG00000026727,ENSMUSG00000025232,…	17
GO:BP	GO:0042100	B cell proliferation	3.21444e-13	13972	2029	66	37	ENSMUSG00000038910,ENSMUSG00000023915,ENSMUSG00000026395,ENSMUSG00000026288,ENSMUSG00000030579,ENSMUSG00000005583,ENSMUSG00000022488,ENSMUSG00000021624,ENSMUSG00000057329,ENSMUSG00000031101,ENSMUSG00000027347,ENSMUSG00000023067,ENSMUSG00000035873,ENSMUSG00000003882,ENSMUSG00000018168,ENSMUSG00000036526,ENSMUSG00000024610,ENSMUSG00000031264,ENSMUSG00000039005,ENSMUSG00000033721,ENSMUSG00000068105,…	56
GO:BP	GO:0030098	lymphocyte differentiation	3.27618e-13	13972	2029	307	98	ENSMUSG00000068220,ENSMUSG00000037440,ENSMUSG00000038910,ENSMUSG00000034634,ENSMUSG00000049109,ENSMUSG00000035413,ENSMUSG00000031451,ENSMUSG00000026395,ENSMUSG00000019850,ENSMUSG00000027398,ENSMUSG00000021457,ENSMUSG00000039621,ENSMUSG00000020143,ENSMUSG00000026288,ENSMUSG00000060802,ENSMUSG00000049103,ENSMUSG00000024659,ENSMUSG00000051457,ENSMUSG00000038151,ENSMUSG00000002111,ENSMUSG00000004707,…	32
GO:BP	GO:0051270	regulation of cellular component movement	3.27618e-13	13972	2029	863	209	ENSMUSG00000018411,ENSMUSG00000022883,ENSMUSG00000020458,ENSMUSG00000019929,ENSMUSG00000000440,ENSMUSG00000050965,ENSMUSG00000032562,ENSMUSG00000027907,ENSMUSG00000079523,ENSMUSG00000027712,ENSMUSG00000052133,ENSMUSG00000020357,ENSMUSG00000025351,ENSMUSG00000021699,ENSMUSG00000049723,ENSMUSG00000026981,ENSMUSG00000003518,ENSMUSG00000031451,ENSMUSG00000020272,ENSMUSG00000029816,ENSMUSG00000050335,…	24
GO:BP	GO:0002687	positive regulation of leukocyte migration	5.84572e-13	13972	2029	118	52	ENSMUSG00000031451,ENSMUSG00000050335,ENSMUSG00000021190,ENSMUSG00000023913,ENSMUSG00000022892,ENSMUSG00000027009,ENSMUSG00000027398,ENSMUSG00000027030,ENSMUSG00000064210,ENSMUSG00000049103,ENSMUSG00000037405,ENSMUSG00000051457,ENSMUSG00000023992,ENSMUSG00000022488,ENSMUSG00000031616,ENSMUSG00000035042,ENSMUSG00000000982,ENSMUSG00000056529,ENSMUSG00000040552,ENSMUSG00000052336,ENSMUSG00000021508,…	44
GO:BP	GO:0002429	immune response-activating cell surface receptor signaling pathway	5.85168e-13	13972	2029	156	62	ENSMUSG00000038910,ENSMUSG00000049109,ENSMUSG00000021699,ENSMUSG00000003518,ENSMUSG00000022148,ENSMUSG00000023915,ENSMUSG00000026395,ENSMUSG00000040268,ENSMUSG00000021457,ENSMUSG00000051457,ENSMUSG00000005583,ENSMUSG00000022488,ENSMUSG00000078612,ENSMUSG00000002699,ENSMUSG00000057329,ENSMUSG00000040552,ENSMUSG00000027843,ENSMUSG00000028581,ENSMUSG00000036504,ENSMUSG00000049130,ENSMUSG00000051998,…	40
GO:BP	GO:0032879	regulation of localization	7.66947e-13	13972	2029	2151	432	ENSMUSG00000018411,ENSMUSG00000002944,ENSMUSG00000028657,ENSMUSG00000028664,ENSMUSG00000024526,ENSMUSG00000022883,ENSMUSG00000027803,ENSMUSG00000020458,ENSMUSG00000005220,ENSMUSG00000019929,ENSMUSG00000028051,ENSMUSG00000032080,ENSMUSG00000032231,ENSMUSG00000000440,ENSMUSG00000050965,ENSMUSG00000000628,ENSMUSG00000032562,ENSMUSG00000027907,ENSMUSG00000079523,ENSMUSG00000046532,ENSMUSG00000027712,…	20
GO:BP	GO:0050729	positive regulation of inflammatory response	8.60507e-13	13972	2029	94	45	ENSMUSG00000008734,ENSMUSG00000022892,ENSMUSG00000037820,ENSMUSG00000027398,ENSMUSG00000062515,ENSMUSG00000044968,ENSMUSG00000038642,ENSMUSG00000049103,ENSMUSG00000023992,ENSMUSG00000031616,ENSMUSG00000035042,ENSMUSG00000000982,ENSMUSG00000015947,ENSMUSG00000037411,ENSMUSG00000056220,ENSMUSG00000056054,ENSMUSG00000070873,ENSMUSG00000027995,ENSMUSG00000020573,ENSMUSG00000030717,ENSMUSG00000058715,…	48
GO:BP	GO:0050921	positive regulation of chemotaxis	8.60507e-13	13972	2029	119	52	ENSMUSG00000031451,ENSMUSG00000021190,ENSMUSG00000023913,ENSMUSG00000022892,ENSMUSG00000049775,ENSMUSG00000045382,ENSMUSG00000027398,ENSMUSG00000027030,ENSMUSG00000064210,ENSMUSG00000049103,ENSMUSG00000023992,ENSMUSG00000022488,ENSMUSG00000031616,ENSMUSG00000035042,ENSMUSG00000000982,ENSMUSG00000040552,ENSMUSG00000021508,ENSMUSG00000037411,ENSMUSG00000036353,ENSMUSG00000022676,ENSMUSG00000025804,…	44
GO:BP	GO:0070665	positive regulation of leukocyte proliferation	8.60507e-13	13972	2029	119	52	ENSMUSG00000027962,ENSMUSG00000026395,ENSMUSG00000027398,ENSMUSG00000021457,ENSMUSG00000049103,ENSMUSG00000024659,ENSMUSG00000051457,ENSMUSG00000005583,ENSMUSG00000022488,ENSMUSG00000035042,ENSMUSG00000057329,ENSMUSG00000027843,ENSMUSG00000020399,ENSMUSG00000048583,ENSMUSG00000031101,ENSMUSG00000023067,ENSMUSG00000022901,ENSMUSG00000016496,ENSMUSG00000004709,ENSMUSG00000024621,ENSMUSG00000030707,…	44
GO:BP	GO:0035556	intracellular signal transduction	1.00486e-12	13972	2029	1969	401	ENSMUSG00000018411,ENSMUSG00000002944,ENSMUSG00000008734,ENSMUSG00000039601,ENSMUSG00000037440,ENSMUSG00000028664,ENSMUSG00000022883,ENSMUSG00000027803,ENSMUSG00000020458,ENSMUSG00000021208,ENSMUSG00000019929,ENSMUSG00000038910,ENSMUSG00000050965,ENSMUSG00000032562,ENSMUSG00000029314,ENSMUSG00000046532,ENSMUSG00000020357,ENSMUSG00000021699,ENSMUSG00000061665,ENSMUSG00000026981,ENSMUSG00000003518,…	20
GO:BP	GO:0030888	regulation of B cell proliferation	1.05276e-12	13972	2029	50	31	ENSMUSG00000023915,ENSMUSG00000026395,ENSMUSG00000026288,ENSMUSG00000030579,ENSMUSG00000005583,ENSMUSG00000022488,ENSMUSG00000057329,ENSMUSG00000031101,ENSMUSG00000023067,ENSMUSG00000035873,ENSMUSG00000018168,ENSMUSG00000036526,ENSMUSG00000024610,ENSMUSG00000031264,ENSMUSG00000039005,ENSMUSG00000033721,ENSMUSG00000068105,ENSMUSG00000040329,ENSMUSG00000051212,ENSMUSG00000017550,ENSMUSG00000045322,…	62
GO:BP	GO:0071621	granulocyte chemotaxis	1.05276e-12	13972	2029	91	44	ENSMUSG00000021699,ENSMUSG00000050335,ENSMUSG00000031402,ENSMUSG00000027398,ENSMUSG00000021457,ENSMUSG00000039621,ENSMUSG00000024659,ENSMUSG00000022488,ENSMUSG00000031616,ENSMUSG00000035042,ENSMUSG00000000982,ENSMUSG00000018927,ENSMUSG00000034116,ENSMUSG00000040552,ENSMUSG00000029372,ENSMUSG00000056054,ENSMUSG00000049130,ENSMUSG00000035385,ENSMUSG00000058715,ENSMUSG00000029373,ENSMUSG00000024621,…	48
GO:BP	GO:0040012	regulation of locomotion	1.13364e-12	13972	2029	825	200	ENSMUSG00000022883,ENSMUSG00000020458,ENSMUSG00000019929,ENSMUSG00000000440,ENSMUSG00000050965,ENSMUSG00000032562,ENSMUSG00000027907,ENSMUSG00000079523,ENSMUSG00000027712,ENSMUSG00000052133,ENSMUSG00000020357,ENSMUSG00000025351,ENSMUSG00000049723,ENSMUSG00000026981,ENSMUSG00000003518,ENSMUSG00000031451,ENSMUSG00000020272,ENSMUSG00000029816,ENSMUSG00000050335,ENSMUSG00000026395,ENSMUSG00000039202,…	24
GO:BP	GO:0042098	T cell proliferation	1.51721e-12	13972	2029	175	66	ENSMUSG00000027962,ENSMUSG00000032966,ENSMUSG00000023915,ENSMUSG00000029816,ENSMUSG00000050335,ENSMUSG00000026395,ENSMUSG00000031207,ENSMUSG00000027398,ENSMUSG00000021457,ENSMUSG00000020143,ENSMUSG00000049103,ENSMUSG00000112148,ENSMUSG00000024659,ENSMUSG00000062593,ENSMUSG00000051457,ENSMUSG00000022488,ENSMUSG00000035042,ENSMUSG00000027843,ENSMUSG00000028581,ENSMUSG00000020399,ENSMUSG00000048583,…	38
GO:BP	GO:2000145	regulation of cell motility	1.58934e-12	13972	2029	801	195	ENSMUSG00000022883,ENSMUSG00000020458,ENSMUSG00000019929,ENSMUSG00000000440,ENSMUSG00000050965,ENSMUSG00000032562,ENSMUSG00000027907,ENSMUSG00000079523,ENSMUSG00000027712,ENSMUSG00000052133,ENSMUSG00000020357,ENSMUSG00000025351,ENSMUSG00000049723,ENSMUSG00000026981,ENSMUSG00000003518,ENSMUSG00000031451,ENSMUSG00000020272,ENSMUSG00000029816,ENSMUSG00000050335,ENSMUSG00000026395,ENSMUSG00000039202,…	24
GO:BP	GO:0009966	regulation of signal transduction	1.96043e-12	13972	2029	2200	438	ENSMUSG00000018411,ENSMUSG00000002944,ENSMUSG00000008734,ENSMUSG00000039601,ENSMUSG00000037440,ENSMUSG00000028664,ENSMUSG00000022790,ENSMUSG00000024526,ENSMUSG00000022883,ENSMUSG00000027803,ENSMUSG00000020458,ENSMUSG00000019929,ENSMUSG00000038910,ENSMUSG00000000440,ENSMUSG00000050965,ENSMUSG00000032562,ENSMUSG00000029314,ENSMUSG00000046532,ENSMUSG00000020357,ENSMUSG00000025351,ENSMUSG00000021699,…	20
GO:BP	GO:0002831	regulation of response to biotic stimulus	2.00252e-12	13972	2029	248	83	ENSMUSG00000000440,ENSMUSG00000050965,ENSMUSG00000053219,ENSMUSG00000049723,ENSMUSG00000021423,ENSMUSG00000019850,ENSMUSG00000073490,ENSMUSG00000044734,ENSMUSG00000020227,ENSMUSG00000027398,ENSMUSG00000025779,ENSMUSG00000090272,ENSMUSG00000051682,ENSMUSG00000073489,ENSMUSG00000028456,ENSMUSG00000051457,ENSMUSG00000006519,ENSMUSG00000023992,ENSMUSG00000021624,ENSMUSG00000040522,ENSMUSG00000035042,…	33
GO:BP	GO:0002263	cell activation involved in immune response	2.16378e-12	13972	2029	218	76	ENSMUSG00000068220,ENSMUSG00000038910,ENSMUSG00000035413,ENSMUSG00000026395,ENSMUSG00000022892,ENSMUSG00000019850,ENSMUSG00000021457,ENSMUSG00000026786,ENSMUSG00000038147,ENSMUSG00000020143,ENSMUSG00000049103,ENSMUSG00000037405,ENSMUSG00000112148,ENSMUSG00000024659,ENSMUSG00000062593,ENSMUSG00000051457,ENSMUSG00000004707,ENSMUSG00000023992,ENSMUSG00000030579,ENSMUSG00000021624,ENSMUSG00000000982,…	35
GO:BP	GO:0009967	positive regulation of signal transduction	2.57909e-12	13972	2029	1173	262	ENSMUSG00000002944,ENSMUSG00000008734,ENSMUSG00000022790,ENSMUSG00000022883,ENSMUSG00000020458,ENSMUSG00000019929,ENSMUSG00000050965,ENSMUSG00000032562,ENSMUSG00000046532,ENSMUSG00000020357,ENSMUSG00000025351,ENSMUSG00000049723,ENSMUSG00000026981,ENSMUSG00000031451,ENSMUSG00000026872,ENSMUSG00000022831,ENSMUSG00000029816,ENSMUSG00000026395,ENSMUSG00000069170,ENSMUSG00000021423,ENSMUSG00000028278,…	22
GO:BP	GO:0002443	leukocyte mediated immunity	2.74664e-12	13972	2029	285	91	ENSMUSG00000053219,ENSMUSG00000026395,ENSMUSG00000027398,ENSMUSG00000021457,ENSMUSG00000038147,ENSMUSG00000058818,ENSMUSG00000026288,ENSMUSG00000060802,ENSMUSG00000051682,ENSMUSG00000078452,ENSMUSG00000049103,ENSMUSG00000037405,ENSMUSG00000051457,ENSMUSG00000030579,ENSMUSG00000053977,ENSMUSG00000000982,ENSMUSG00000056529,ENSMUSG00000034116,ENSMUSG00000015947,ENSMUSG00000015950,ENSMUSG00000029484,…	32
GO:BP	GO:0002366	leukocyte activation involved in immune response	3.01751e-12	13972	2029	215	75	ENSMUSG00000068220,ENSMUSG00000038910,ENSMUSG00000035413,ENSMUSG00000026395,ENSMUSG00000019850,ENSMUSG00000021457,ENSMUSG00000026786,ENSMUSG00000038147,ENSMUSG00000020143,ENSMUSG00000049103,ENSMUSG00000037405,ENSMUSG00000112148,ENSMUSG00000024659,ENSMUSG00000062593,ENSMUSG00000051457,ENSMUSG00000004707,ENSMUSG00000023992,ENSMUSG00000030579,ENSMUSG00000021624,ENSMUSG00000000982,ENSMUSG00000056529,…	35
GO:BP	GO:0030334	regulation of cell migration	3.02898e-12	13972	2029	769	188	ENSMUSG00000022883,ENSMUSG00000020458,ENSMUSG00000019929,ENSMUSG00000000440,ENSMUSG00000050965,ENSMUSG00000032562,ENSMUSG00000027907,ENSMUSG00000079523,ENSMUSG00000052133,ENSMUSG00000020357,ENSMUSG00000025351,ENSMUSG00000049723,ENSMUSG00000026981,ENSMUSG00000003518,ENSMUSG00000031451,ENSMUSG00000020272,ENSMUSG00000029816,ENSMUSG00000050335,ENSMUSG00000026395,ENSMUSG00000039202,ENSMUSG00000021190,…	24
GO:BP	GO:0032649	regulation of interferon-gamma production	5.10853e-12	13972	2029	84	41	ENSMUSG00000021699,ENSMUSG00000031451,ENSMUSG00000022892,ENSMUSG00000037902,ENSMUSG00000027398,ENSMUSG00000049103,ENSMUSG00000051439,ENSMUSG00000040522,ENSMUSG00000027843,ENSMUSG00000044583,ENSMUSG00000028581,ENSMUSG00000020399,ENSMUSG00000031101,ENSMUSG00000027347,ENSMUSG00000002602,ENSMUSG00000016496,ENSMUSG00000015314,ENSMUSG00000004709,ENSMUSG00000030149,ENSMUSG00000026070,ENSMUSG00000030793,…	49
GO:BP	GO:0071675	regulation of mononuclear cell migration	5.35126e-12	13972	2029	91	43	ENSMUSG00000031451,ENSMUSG00000020272,ENSMUSG00000050335,ENSMUSG00000021190,ENSMUSG00000023913,ENSMUSG00000022892,ENSMUSG00000027009,ENSMUSG00000031207,ENSMUSG00000027030,ENSMUSG00000064210,ENSMUSG00000049103,ENSMUSG00000051457,ENSMUSG00000035042,ENSMUSG00000000982,ENSMUSG00000040552,ENSMUSG00000021508,ENSMUSG00000037411,ENSMUSG00000051177,ENSMUSG00000025804,ENSMUSG00000049130,ENSMUSG00000035385,…	47
GO:BP	GO:0042113	B cell activation	6.39987e-12	13972	2029	205	72	ENSMUSG00000068220,ENSMUSG00000038910,ENSMUSG00000023915,ENSMUSG00000026395,ENSMUSG00000019850,ENSMUSG00000021457,ENSMUSG00000040990,ENSMUSG00000026288,ENSMUSG00000030579,ENSMUSG00000005583,ENSMUSG00000022488,ENSMUSG00000021624,ENSMUSG00000008496,ENSMUSG00000057329,ENSMUSG00000028581,ENSMUSG00000031304,ENSMUSG00000031101,ENSMUSG00000051998,ENSMUSG00000027347,ENSMUSG00000023067,ENSMUSG00000035873,…	35
GO:BP	GO:0008283	cell population proliferation	6.67316e-12	13972	2029	1486	315	ENSMUSG00000024661,ENSMUSG00000059060,ENSMUSG00000022883,ENSMUSG00000027803,ENSMUSG00000020458,ENSMUSG00000038910,ENSMUSG00000032231,ENSMUSG00000000440,ENSMUSG00000050965,ENSMUSG00000032562,ENSMUSG00000027907,ENSMUSG00000046532,ENSMUSG00000020357,ENSMUSG00000049723,ENSMUSG00000024781,ENSMUSG00000031451,ENSMUSG00000026872,ENSMUSG00000027962,ENSMUSG00000032966,ENSMUSG00000022831,ENSMUSG00000023915,…	21
GO:BP	GO:0043410	positive regulation of MAPK cascade	7.43161e-12	13972	2029	388	112	ENSMUSG00000002944,ENSMUSG00000022883,ENSMUSG00000032562,ENSMUSG00000046532,ENSMUSG00000020357,ENSMUSG00000026981,ENSMUSG00000031451,ENSMUSG00000026872,ENSMUSG00000029816,ENSMUSG00000026395,ENSMUSG00000022892,ENSMUSG00000030536,ENSMUSG00000064246,ENSMUSG00000027398,ENSMUSG00000005087,ENSMUSG00000021457,ENSMUSG00000012519,ENSMUSG00000027030,ENSMUSG00000038508,ENSMUSG00000037405,ENSMUSG00000040998,…	29
GO:BP	GO:0050851	antigen receptor-mediated signaling pathway	9.5464e-12	13972	2029	133	54	ENSMUSG00000038910,ENSMUSG00000049109,ENSMUSG00000021699,ENSMUSG00000003518,ENSMUSG00000022148,ENSMUSG00000023915,ENSMUSG00000026395,ENSMUSG00000040268,ENSMUSG00000021457,ENSMUSG00000051457,ENSMUSG00000005583,ENSMUSG00000022488,ENSMUSG00000078612,ENSMUSG00000002699,ENSMUSG00000057329,ENSMUSG00000027843,ENSMUSG00000028581,ENSMUSG00000036504,ENSMUSG00000051998,ENSMUSG00000035873,ENSMUSG00000034330,…	41
GO:BP	GO:1902531	regulation of intracellular signal transduction	9.83035e-12	13972	2029	1266	276	ENSMUSG00000018411,ENSMUSG00000002944,ENSMUSG00000008734,ENSMUSG00000039601,ENSMUSG00000037440,ENSMUSG00000028664,ENSMUSG00000022883,ENSMUSG00000020458,ENSMUSG00000019929,ENSMUSG00000032562,ENSMUSG00000029314,ENSMUSG00000046532,ENSMUSG00000020357,ENSMUSG00000021699,ENSMUSG00000061665,ENSMUSG00000026981,ENSMUSG00000003518,ENSMUSG00000031451,ENSMUSG00000026872,ENSMUSG00000021236,ENSMUSG00000022831,…	22
GO:BP	GO:0007186	G protein-coupled receptor signaling pathway	1.06706e-11	13972	2029	424	119	ENSMUSG00000008734,ENSMUSG00000038910,ENSMUSG00000032562,ENSMUSG00000069170,ENSMUSG00000038811,ENSMUSG00000022892,ENSMUSG00000031343,ENSMUSG00000031298,ENSMUSG00000046159,ENSMUSG00000037820,ENSMUSG00000057614,ENSMUSG00000045382,ENSMUSG00000021457,ENSMUSG00000030844,ENSMUSG00000020120,ENSMUSG00000026360,ENSMUSG00000039621,ENSMUSG00000048120,ENSMUSG00000049103,ENSMUSG00000048965,ENSMUSG00000024659,…	28
GO:BP	GO:0007204	positive regulation of cytosolic calcium ion concentration	1.09852e-11	13972	2029	220	75	ENSMUSG00000002944,ENSMUSG00000021699,ENSMUSG00000032966,ENSMUSG00000026395,ENSMUSG00000037820,ENSMUSG00000000682,ENSMUSG00000043079,ENSMUSG00000027398,ENSMUSG00000014776,ENSMUSG00000049103,ENSMUSG00000006519,ENSMUSG00000028036,ENSMUSG00000031616,ENSMUSG00000057329,ENSMUSG00000000982,ENSMUSG00000026271,ENSMUSG00000040552,ENSMUSG00000054640,ENSMUSG00000034593,ENSMUSG00000052336,ENSMUSG00000025804,…	34
GO:BP	GO:0032651	regulation of interleukin-1 beta production	1.3467e-11	13972	2029	66	35	ENSMUSG00000022892,ENSMUSG00000019850,ENSMUSG00000044734,ENSMUSG00000037902,ENSMUSG00000090272,ENSMUSG00000073489,ENSMUSG00000022534,ENSMUSG00000023992,ENSMUSG00000030579,ENSMUSG00000040522,ENSMUSG00000000982,ENSMUSG00000071203,ENSMUSG00000052336,ENSMUSG00000033538,ENSMUSG00000070873,ENSMUSG00000026536,ENSMUSG00000037860,ENSMUSG00000079227,ENSMUSG00000025888,ENSMUSG00000015568,ENSMUSG00000030793,…	53
GO:BP	GO:0002833	positive regulation of response to biotic stimulus	1.63147e-11	13972	2029	123	51	ENSMUSG00000050965,ENSMUSG00000053219,ENSMUSG00000049723,ENSMUSG00000021423,ENSMUSG00000073490,ENSMUSG00000025779,ENSMUSG00000090272,ENSMUSG00000073489,ENSMUSG00000028456,ENSMUSG00000006519,ENSMUSG00000021624,ENSMUSG00000040522,ENSMUSG00000034116,ENSMUSG00000020399,ENSMUSG00000026536,ENSMUSG00000027347,ENSMUSG00000037860,ENSMUSG00000022126,ENSMUSG00000016496,ENSMUSG00000015314,ENSMUSG00000043263,…	41
GO:BP	GO:0008284	positive regulation of cell population proliferation	1.63147e-11	13972	2029	708	174	ENSMUSG00000059060,ENSMUSG00000027803,ENSMUSG00000020458,ENSMUSG00000032231,ENSMUSG00000050965,ENSMUSG00000032562,ENSMUSG00000046532,ENSMUSG00000020357,ENSMUSG00000049723,ENSMUSG00000031451,ENSMUSG00000027962,ENSMUSG00000022831,ENSMUSG00000026395,ENSMUSG00000021190,ENSMUSG00000019850,ENSMUSG00000027009,ENSMUSG00000037820,ENSMUSG00000027398,ENSMUSG00000021457,ENSMUSG00000062515,ENSMUSG00000045333,…	25
GO:BP	GO:0050920	regulation of chemotaxis	1.63636e-11	13972	2029	179	65	ENSMUSG00000022883,ENSMUSG00000052133,ENSMUSG00000003518,ENSMUSG00000031451,ENSMUSG00000021190,ENSMUSG00000023913,ENSMUSG00000022892,ENSMUSG00000031402,ENSMUSG00000049775,ENSMUSG00000045382,ENSMUSG00000027398,ENSMUSG00000027030,ENSMUSG00000064210,ENSMUSG00000049103,ENSMUSG00000023992,ENSMUSG00000022488,ENSMUSG00000031616,ENSMUSG00000035042,ENSMUSG00000000982,ENSMUSG00000040552,ENSMUSG00000021508,…	36
GO:BP	GO:0033993	response to lipid	2.03e-11	13972	2029	731	178	ENSMUSG00000002944,ENSMUSG00000075706,ENSMUSG00000032377,ENSMUSG00000019929,ENSMUSG00000000440,ENSMUSG00000050965,ENSMUSG00000003849,ENSMUSG00000046532,ENSMUSG00000021699,ENSMUSG00000026981,ENSMUSG00000036256,ENSMUSG00000027962,ENSMUSG00000026822,ENSMUSG00000015340,ENSMUSG00000039202,ENSMUSG00000027792,ENSMUSG00000021423,ENSMUSG00000018920,ENSMUSG00000022892,ENSMUSG00000019850,ENSMUSG00000037902,…	24
GO:BP	GO:0006909	phagocytosis	2.59017e-11	13972	2029	189	67	ENSMUSG00000002944,ENSMUSG00000000440,ENSMUSG00000031451,ENSMUSG00000026395,ENSMUSG00000030047,ENSMUSG00000000290,ENSMUSG00000037902,ENSMUSG00000037820,ENSMUSG00000027398,ENSMUSG00000021457,ENSMUSG00000098112,ENSMUSG00000026480,ENSMUSG00000020143,ENSMUSG00000064210,ENSMUSG00000051682,ENSMUSG00000049103,ENSMUSG00000024659,ENSMUSG00000006519,ENSMUSG00000023992,ENSMUSG00000030579,ENSMUSG00000030605,…	35
GO:BP	GO:0042129	regulation of T cell proliferation	2.70215e-11	13972	2029	140	55	ENSMUSG00000027962,ENSMUSG00000023915,ENSMUSG00000029816,ENSMUSG00000050335,ENSMUSG00000026395,ENSMUSG00000027398,ENSMUSG00000021457,ENSMUSG00000049103,ENSMUSG00000024659,ENSMUSG00000051457,ENSMUSG00000022488,ENSMUSG00000035042,ENSMUSG00000027843,ENSMUSG00000028581,ENSMUSG00000020399,ENSMUSG00000048583,ENSMUSG00000031101,ENSMUSG00000035873,ENSMUSG00000022901,ENSMUSG00000002603,ENSMUSG00000016496,…	39
GO:BP	GO:2000026	regulation of multicellular organismal development	2.99249e-11	13972	2029	1074	240	ENSMUSG00000018411,ENSMUSG00000002944,ENSMUSG00000037440,ENSMUSG00000023367,ENSMUSG00000028664,ENSMUSG00000022883,ENSMUSG00000027803,ENSMUSG00000020458,ENSMUSG00000019929,ENSMUSG00000000440,ENSMUSG00000050965,ENSMUSG00000000628,ENSMUSG00000032294,ENSMUSG00000029810,ENSMUSG00000052133,ENSMUSG00000050860,ENSMUSG00000035413,ENSMUSG00000031451,ENSMUSG00000070354,ENSMUSG00000026872,ENSMUSG00000093938,…	22
GO:BP	GO:0043408	regulation of MAPK cascade	3.64875e-11	13972	2029	542	141	ENSMUSG00000002944,ENSMUSG00000028664,ENSMUSG00000022883,ENSMUSG00000032562,ENSMUSG00000046532,ENSMUSG00000020357,ENSMUSG00000026981,ENSMUSG00000003518,ENSMUSG00000031451,ENSMUSG00000026872,ENSMUSG00000029816,ENSMUSG00000026395,ENSMUSG00000022892,ENSMUSG00000030536,ENSMUSG00000037902,ENSMUSG00000020227,ENSMUSG00000064246,ENSMUSG00000027398,ENSMUSG00000005087,ENSMUSG00000021457,ENSMUSG00000012519,…	26
GO:BP	GO:0048731	system development	4.18898e-11	13972	2029	3525	643	ENSMUSG00000068220,ENSMUSG00000018411,ENSMUSG00000002944,ENSMUSG00000008734,ENSMUSG00000028657,ENSMUSG00000037440,ENSMUSG00000023367,ENSMUSG00000010025,ENSMUSG00000043753,ENSMUSG00000028664,ENSMUSG00000028715,ENSMUSG00000022883,ENSMUSG00000025232,ENSMUSG00000027803,ENSMUSG00000040612,ENSMUSG00000020458,ENSMUSG00000005220,ENSMUSG00000019929,ENSMUSG00000002881,ENSMUSG00000046324,ENSMUSG00000038910,…	18
GO:BP	GO:0002697	regulation of immune effector process	4.38535e-11	13972	2029	312	94	ENSMUSG00000002944,ENSMUSG00000008734,ENSMUSG00000053219,ENSMUSG00000049723,ENSMUSG00000026395,ENSMUSG00000019850,ENSMUSG00000020227,ENSMUSG00000027398,ENSMUSG00000021457,ENSMUSG00000038147,ENSMUSG00000060802,ENSMUSG00000051682,ENSMUSG00000049103,ENSMUSG00000112148,ENSMUSG00000024659,ENSMUSG00000062593,ENSMUSG00000051457,ENSMUSG00000030579,ENSMUSG00000035042,ENSMUSG00000056529,ENSMUSG00000034116,…	30
GO:BP	GO:0051094	positive regulation of developmental process	4.52815e-11	13972	2029	1039	233	ENSMUSG00000018411,ENSMUSG00000002944,ENSMUSG00000008734,ENSMUSG00000037440,ENSMUSG00000028664,ENSMUSG00000022883,ENSMUSG00000027803,ENSMUSG00000020458,ENSMUSG00000019929,ENSMUSG00000000440,ENSMUSG00000050965,ENSMUSG00000000628,ENSMUSG00000032294,ENSMUSG00000046532,ENSMUSG00000024924,ENSMUSG00000031451,ENSMUSG00000070354,ENSMUSG00000026872,ENSMUSG00000093938,ENSMUSG00000022831,ENSMUSG00000015340,…	22
GO:BP	GO:0051480	regulation of cytosolic calcium ion concentration	4.52815e-11	13972	2029	248	80	ENSMUSG00000002944,ENSMUSG00000021699,ENSMUSG00000032966,ENSMUSG00000026395,ENSMUSG00000037820,ENSMUSG00000000682,ENSMUSG00000043079,ENSMUSG00000027398,ENSMUSG00000014776,ENSMUSG00000049103,ENSMUSG00000006519,ENSMUSG00000028036,ENSMUSG00000031616,ENSMUSG00000057329,ENSMUSG00000000982,ENSMUSG00000026271,ENSMUSG00000040552,ENSMUSG00000054640,ENSMUSG00000034593,ENSMUSG00000052336,ENSMUSG00000047945,…	32
GO:BP	GO:0019221	cytokine-mediated signaling pathway	4.95948e-11	13972	2029	308	93	ENSMUSG00000022883,ENSMUSG00000000440,ENSMUSG00000049723,ENSMUSG00000026981,ENSMUSG00000031451,ENSMUSG00000032966,ENSMUSG00000026395,ENSMUSG00000020227,ENSMUSG00000049775,ENSMUSG00000045382,ENSMUSG00000027398,ENSMUSG00000005087,ENSMUSG00000021457,ENSMUSG00000059326,ENSMUSG00000027030,ENSMUSG00000058818,ENSMUSG00000014776,ENSMUSG00000022146,ENSMUSG00000037613,ENSMUSG00000049103,ENSMUSG00000002111,…	30
GO:BP	GO:0042127	regulation of cell population proliferation	6.01988e-11	13972	2029	1240	268	ENSMUSG00000024661,ENSMUSG00000059060,ENSMUSG00000022883,ENSMUSG00000027803,ENSMUSG00000020458,ENSMUSG00000032231,ENSMUSG00000000440,ENSMUSG00000050965,ENSMUSG00000032562,ENSMUSG00000027907,ENSMUSG00000046532,ENSMUSG00000020357,ENSMUSG00000049723,ENSMUSG00000031451,ENSMUSG00000027962,ENSMUSG00000022831,ENSMUSG00000023915,ENSMUSG00000029816,ENSMUSG00000050335,ENSMUSG00000026395,ENSMUSG00000027792,…	22
GO:BP	GO:0050794	regulation of cellular process	6.05818e-11	13972	2029	7705	1264	ENSMUSG00000068220,ENSMUSG00000018411,ENSMUSG00000002944,ENSMUSG00000008734,ENSMUSG00000017723,ENSMUSG00000024661,ENSMUSG00000075706,ENSMUSG00000028657,ENSMUSG00000039601,ENSMUSG00000059060,ENSMUSG00000037440,ENSMUSG00000023367,ENSMUSG00000043753,ENSMUSG00000028664,ENSMUSG00000022790,ENSMUSG00000024526,ENSMUSG00000022883,ENSMUSG00000027961,ENSMUSG00000026727,ENSMUSG00000025232,ENSMUSG00000030278,…	16
GO:BP	GO:0065009	regulation of molecular function	7.94291e-11	13972	2029	2234	435	ENSMUSG00000018411,ENSMUSG00000002944,ENSMUSG00000008734,ENSMUSG00000017723,ENSMUSG00000039601,ENSMUSG00000028664,ENSMUSG00000022883,ENSMUSG00000026727,ENSMUSG00000027803,ENSMUSG00000032080,ENSMUSG00000038910,ENSMUSG00000032231,ENSMUSG00000000440,ENSMUSG00000032562,ENSMUSG00000003849,ENSMUSG00000078945,ENSMUSG00000046532,ENSMUSG00000024924,ENSMUSG00000020357,ENSMUSG00000026315,ENSMUSG00000021699,…	19
GO:BP	GO:0050866	negative regulation of cell activation	8.16385e-11	13972	2029	168	61	ENSMUSG00000003518,ENSMUSG00000023915,ENSMUSG00000029816,ENSMUSG00000019850,ENSMUSG00000038147,ENSMUSG00000026288,ENSMUSG00000049103,ENSMUSG00000020810,ENSMUSG00000112148,ENSMUSG00000024659,ENSMUSG00000062593,ENSMUSG00000051457,ENSMUSG00000030579,ENSMUSG00000027843,ENSMUSG00000028581,ENSMUSG00000028874,ENSMUSG00000052713,ENSMUSG00000020399,ENSMUSG00000032350,ENSMUSG00000017631,ENSMUSG00000051998,…	36
GO:BP	GO:0000165	MAPK cascade	8.66405e-11	13972	2029	600	151	ENSMUSG00000002944,ENSMUSG00000028664,ENSMUSG00000022883,ENSMUSG00000032562,ENSMUSG00000046532,ENSMUSG00000020357,ENSMUSG00000026981,ENSMUSG00000003518,ENSMUSG00000031451,ENSMUSG00000026872,ENSMUSG00000029816,ENSMUSG00000026395,ENSMUSG00000022892,ENSMUSG00000030536,ENSMUSG00000062991,ENSMUSG00000037902,ENSMUSG00000020227,ENSMUSG00000064246,ENSMUSG00000027398,ENSMUSG00000005087,ENSMUSG00000021457,…	25
GO:BP	GO:0080134	regulation of response to stress	1.43805e-10	13972	2029	1028	229	ENSMUSG00000018411,ENSMUSG00000002944,ENSMUSG00000008734,ENSMUSG00000075706,ENSMUSG00000037440,ENSMUSG00000028664,ENSMUSG00000020458,ENSMUSG00000032231,ENSMUSG00000000440,ENSMUSG00000053219,ENSMUSG00000027712,ENSMUSG00000020357,ENSMUSG00000049723,ENSMUSG00000003518,ENSMUSG00000032420,ENSMUSG00000022892,ENSMUSG00000019850,ENSMUSG00000073490,ENSMUSG00000044734,ENSMUSG00000037902,ENSMUSG00000020227,…	22
GO:BP	GO:0050864	regulation of B cell activation	1.49098e-10	13972	2029	110	46	ENSMUSG00000023915,ENSMUSG00000026395,ENSMUSG00000019850,ENSMUSG00000021457,ENSMUSG00000040990,ENSMUSG00000026288,ENSMUSG00000030579,ENSMUSG00000005583,ENSMUSG00000022488,ENSMUSG00000057329,ENSMUSG00000028581,ENSMUSG00000031304,ENSMUSG00000031101,ENSMUSG00000023067,ENSMUSG00000035873,ENSMUSG00000002603,ENSMUSG00000058099,ENSMUSG00000018168,ENSMUSG00000037922,ENSMUSG00000036526,ENSMUSG00000024610,…	42
GO:BP	GO:0042102	positive regulation of T cell proliferation	1.64365e-10	13972	2029	81	38	ENSMUSG00000027962,ENSMUSG00000026395,ENSMUSG00000027398,ENSMUSG00000021457,ENSMUSG00000049103,ENSMUSG00000024659,ENSMUSG00000051457,ENSMUSG00000022488,ENSMUSG00000035042,ENSMUSG00000027843,ENSMUSG00000020399,ENSMUSG00000048583,ENSMUSG00000031101,ENSMUSG00000022901,ENSMUSG00000016496,ENSMUSG00000004709,ENSMUSG00000030707,ENSMUSG00000030830,ENSMUSG00000030793,ENSMUSG00000036526,ENSMUSG00000052142,…	47
GO:BP	GO:0006874	cellular calcium ion homeostasis	1.78275e-10	13972	2029	324	95	ENSMUSG00000002944,ENSMUSG00000021699,ENSMUSG00000032966,ENSMUSG00000026395,ENSMUSG00000022892,ENSMUSG00000037820,ENSMUSG00000000682,ENSMUSG00000043079,ENSMUSG00000027398,ENSMUSG00000014776,ENSMUSG00000049103,ENSMUSG00000006519,ENSMUSG00000028036,ENSMUSG00000031616,ENSMUSG00000035042,ENSMUSG00000057329,ENSMUSG00000000982,ENSMUSG00000026271,ENSMUSG00000040552,ENSMUSG00000054640,ENSMUSG00000034593,…	29
GO:BP	GO:0051272	positive regulation of cellular component movement	2.4891e-10	13972	2029	499	130	ENSMUSG00000020458,ENSMUSG00000050965,ENSMUSG00000032562,ENSMUSG00000027907,ENSMUSG00000052133,ENSMUSG00000020357,ENSMUSG00000031451,ENSMUSG00000029816,ENSMUSG00000050335,ENSMUSG00000026395,ENSMUSG00000021190,ENSMUSG00000023913,ENSMUSG00000018920,ENSMUSG00000022892,ENSMUSG00000027009,ENSMUSG00000030536,ENSMUSG00000049775,ENSMUSG00000045382,ENSMUSG00000027398,ENSMUSG00000027030,ENSMUSG00000039621,…	26
GO:BP	GO:0072503	cellular divalent inorganic cation homeostasis	2.51675e-10	13972	2029	345	99	ENSMUSG00000002944,ENSMUSG00000021699,ENSMUSG00000032966,ENSMUSG00000026395,ENSMUSG00000022892,ENSMUSG00000037820,ENSMUSG00000000682,ENSMUSG00000043079,ENSMUSG00000027398,ENSMUSG00000014776,ENSMUSG00000049103,ENSMUSG00000006519,ENSMUSG00000028036,ENSMUSG00000031616,ENSMUSG00000035042,ENSMUSG00000057329,ENSMUSG00000000982,ENSMUSG00000026271,ENSMUSG00000040552,ENSMUSG00000054640,ENSMUSG00000034593,…	29
GO:BP	GO:0032755	positive regulation of interleukin-6 production	2.57068e-10	13972	2029	82	38	ENSMUSG00000002944,ENSMUSG00000022892,ENSMUSG00000027398,ENSMUSG00000021457,ENSMUSG00000006519,ENSMUSG00000030579,ENSMUSG00000040522,ENSMUSG00000008496,ENSMUSG00000056529,ENSMUSG00000044583,ENSMUSG00000044827,ENSMUSG00000070873,ENSMUSG00000027995,ENSMUSG00000034610,ENSMUSG00000052688,ENSMUSG00000058715,ENSMUSG00000079227,ENSMUSG00000028059,ENSMUSG00000001741,ENSMUSG00000015568,ENSMUSG00000030793,…	46
GO:BP	GO:0032732	positive regulation of interleukin-1 production	2.57068e-10	13972	2029	49	28	ENSMUSG00000022892,ENSMUSG00000090272,ENSMUSG00000073489,ENSMUSG00000030579,ENSMUSG00000040522,ENSMUSG00000000982,ENSMUSG00000071203,ENSMUSG00000033538,ENSMUSG00000070873,ENSMUSG00000020399,ENSMUSG00000026536,ENSMUSG00000037860,ENSMUSG00000079227,ENSMUSG00000001741,ENSMUSG00000025888,ENSMUSG00000015568,ENSMUSG00000030793,ENSMUSG00000039005,ENSMUSG00000021994,ENSMUSG00000054203,ENSMUSG00000037944,…	57
GO:BP	GO:0055074	calcium ion homeostasis	2.674e-10	13972	2029	331	96	ENSMUSG00000002944,ENSMUSG00000021699,ENSMUSG00000032966,ENSMUSG00000026395,ENSMUSG00000022892,ENSMUSG00000037820,ENSMUSG00000000682,ENSMUSG00000043079,ENSMUSG00000027398,ENSMUSG00000014776,ENSMUSG00000049103,ENSMUSG00000006519,ENSMUSG00000028036,ENSMUSG00000031616,ENSMUSG00000035042,ENSMUSG00000057329,ENSMUSG00000000982,ENSMUSG00000026271,ENSMUSG00000040552,ENSMUSG00000054640,ENSMUSG00000034593,…	29
GO:BP	GO:0040017	positive regulation of locomotion	2.86528e-10	13972	2029	495	129	ENSMUSG00000020458,ENSMUSG00000050965,ENSMUSG00000032562,ENSMUSG00000027907,ENSMUSG00000052133,ENSMUSG00000020357,ENSMUSG00000031451,ENSMUSG00000029816,ENSMUSG00000050335,ENSMUSG00000026395,ENSMUSG00000021190,ENSMUSG00000023913,ENSMUSG00000018920,ENSMUSG00000022892,ENSMUSG00000027009,ENSMUSG00000030536,ENSMUSG00000049775,ENSMUSG00000045382,ENSMUSG00000027398,ENSMUSG00000027030,ENSMUSG00000039621,…	26
GO:BP	GO:0045088	regulation of innate immune response	3.06168e-10	13972	2029	156	57	ENSMUSG00000000440,ENSMUSG00000053219,ENSMUSG00000049723,ENSMUSG00000019850,ENSMUSG00000073490,ENSMUSG00000044734,ENSMUSG00000020227,ENSMUSG00000090272,ENSMUSG00000051682,ENSMUSG00000073489,ENSMUSG00000023992,ENSMUSG00000040522,ENSMUSG00000034116,ENSMUSG00000028874,ENSMUSG00000020399,ENSMUSG00000025804,ENSMUSG00000048583,ENSMUSG00000039384,ENSMUSG00000026536,ENSMUSG00000027347,ENSMUSG00000037860,…	37
GO:BP	GO:0002690	positive regulation of leukocyte chemotaxis	3.21455e-10	13972	2029	79	37	ENSMUSG00000031451,ENSMUSG00000021190,ENSMUSG00000023913,ENSMUSG00000022892,ENSMUSG00000027398,ENSMUSG00000027030,ENSMUSG00000064210,ENSMUSG00000049103,ENSMUSG00000022488,ENSMUSG00000031616,ENSMUSG00000035042,ENSMUSG00000000982,ENSMUSG00000040552,ENSMUSG00000021508,ENSMUSG00000037411,ENSMUSG00000025804,ENSMUSG00000049130,ENSMUSG00000035385,ENSMUSG00000024621,ENSMUSG00000033220,ENSMUSG00000024610,…	47
GO:BP	GO:0032502	developmental process	3.52037e-10	13972	2029	4578	799	ENSMUSG00000068220,ENSMUSG00000018411,ENSMUSG00000002944,ENSMUSG00000008734,ENSMUSG00000075706,ENSMUSG00000028657,ENSMUSG00000059060,ENSMUSG00000037440,ENSMUSG00000023367,ENSMUSG00000010025,ENSMUSG00000043753,ENSMUSG00000028664,ENSMUSG00000028715,ENSMUSG00000022883,ENSMUSG00000025232,ENSMUSG00000027803,ENSMUSG00000040420,ENSMUSG00000040612,ENSMUSG00000020458,ENSMUSG00000005220,ENSMUSG00000019929,…	17
GO:BP	GO:0003008	system process	3.89256e-10	13972	2029	1078	236	ENSMUSG00000018411,ENSMUSG00000002944,ENSMUSG00000028657,ENSMUSG00000039601,ENSMUSG00000028664,ENSMUSG00000022790,ENSMUSG00000025232,ENSMUSG00000027803,ENSMUSG00000020458,ENSMUSG00000005220,ENSMUSG00000032080,ENSMUSG00000000440,ENSMUSG00000022946,ENSMUSG00000032562,ENSMUSG00000046532,ENSMUSG00000052133,ENSMUSG00000020357,ENSMUSG00000021699,ENSMUSG00000035413,ENSMUSG00000028464,ENSMUSG00000026981,…	22
GO:BP	GO:0070098	chemokine-mediated signaling pathway	4.50085e-10	13972	2029	53	29	ENSMUSG00000022883,ENSMUSG00000045382,ENSMUSG00000027030,ENSMUSG00000049103,ENSMUSG00000023992,ENSMUSG00000035042,ENSMUSG00000000982,ENSMUSG00000018927,ENSMUSG00000026271,ENSMUSG00000052336,ENSMUSG00000029372,ENSMUSG00000025804,ENSMUSG00000035385,ENSMUSG00000079355,ENSMUSG00000079227,ENSMUSG00000029373,ENSMUSG00000029417,ENSMUSG00000031779,ENSMUSG00000031778,ENSMUSG00000018930,ENSMUSG00000037944,…	55
GO:BP	GO:0071677	positive regulation of mononuclear cell migration	4.50085e-10	13972	2029	53	29	ENSMUSG00000031451,ENSMUSG00000050335,ENSMUSG00000021190,ENSMUSG00000023913,ENSMUSG00000022892,ENSMUSG00000027009,ENSMUSG00000027030,ENSMUSG00000064210,ENSMUSG00000049103,ENSMUSG00000051457,ENSMUSG00000035042,ENSMUSG00000000982,ENSMUSG00000021508,ENSMUSG00000037411,ENSMUSG00000025804,ENSMUSG00000035385,ENSMUSG00000002603,ENSMUSG00000030793,ENSMUSG00000024397,ENSMUSG00000021994,ENSMUSG00000018930,…	55
GO:BP	GO:0032731	positive regulation of interleukin-1 beta production	4.92481e-10	13972	2029	44	26	ENSMUSG00000022892,ENSMUSG00000090272,ENSMUSG00000073489,ENSMUSG00000030579,ENSMUSG00000040522,ENSMUSG00000000982,ENSMUSG00000071203,ENSMUSG00000033538,ENSMUSG00000070873,ENSMUSG00000026536,ENSMUSG00000037860,ENSMUSG00000079227,ENSMUSG00000025888,ENSMUSG00000015568,ENSMUSG00000030793,ENSMUSG00000039005,ENSMUSG00000021994,ENSMUSG00000054203,ENSMUSG00000037944,ENSMUSG00000032691,ENSMUSG00000069830,…	59
GO:BP	GO:0048856	anatomical structure development	5.13638e-10	13972	2029	4238	746	ENSMUSG00000068220,ENSMUSG00000018411,ENSMUSG00000002944,ENSMUSG00000008734,ENSMUSG00000075706,ENSMUSG00000028657,ENSMUSG00000059060,ENSMUSG00000037440,ENSMUSG00000023367,ENSMUSG00000010025,ENSMUSG00000043753,ENSMUSG00000028664,ENSMUSG00000028715,ENSMUSG00000022883,ENSMUSG00000025232,ENSMUSG00000027803,ENSMUSG00000040420,ENSMUSG00000040612,ENSMUSG00000020458,ENSMUSG00000005220,ENSMUSG00000019929,…	18
GO:BP	GO:0030154	cell differentiation	5.36382e-10	13972	2029	2954	546	ENSMUSG00000068220,ENSMUSG00000018411,ENSMUSG00000002944,ENSMUSG00000008734,ENSMUSG00000037440,ENSMUSG00000023367,ENSMUSG00000043753,ENSMUSG00000028664,ENSMUSG00000022883,ENSMUSG00000025232,ENSMUSG00000027803,ENSMUSG00000040612,ENSMUSG00000020458,ENSMUSG00000005220,ENSMUSG00000002881,ENSMUSG00000038910,ENSMUSG00000032231,ENSMUSG00000030545,ENSMUSG00000000440,ENSMUSG00000047746,ENSMUSG00000029810,…	18
GO:BP	GO:0002688	regulation of leukocyte chemotaxis	6.79575e-10	13972	2029	99	42	ENSMUSG00000031451,ENSMUSG00000021190,ENSMUSG00000023913,ENSMUSG00000022892,ENSMUSG00000031402,ENSMUSG00000027398,ENSMUSG00000027030,ENSMUSG00000064210,ENSMUSG00000049103,ENSMUSG00000022488,ENSMUSG00000031616,ENSMUSG00000035042,ENSMUSG00000000982,ENSMUSG00000040552,ENSMUSG00000021508,ENSMUSG00000037411,ENSMUSG00000025804,ENSMUSG00000049130,ENSMUSG00000035385,ENSMUSG00000024621,ENSMUSG00000030149,…	42
GO:BP	GO:1902105	regulation of leukocyte differentiation	7.32057e-10	13972	2029	238	75	ENSMUSG00000037440,ENSMUSG00000023367,ENSMUSG00000029810,ENSMUSG00000031451,ENSMUSG00000070354,ENSMUSG00000093938,ENSMUSG00000022831,ENSMUSG00000026395,ENSMUSG00000021457,ENSMUSG00000026288,ENSMUSG00000049103,ENSMUSG00000024659,ENSMUSG00000038151,ENSMUSG00000023992,ENSMUSG00000030579,ENSMUSG00000022488,ENSMUSG00000035042,ENSMUSG00000000982,ENSMUSG00000015396,ENSMUSG00000027339,ENSMUSG00000052684,…	32
GO:BP	GO:0072676	lymphocyte migration	7.75303e-10	13972	2029	81	37	ENSMUSG00000031451,ENSMUSG00000020272,ENSMUSG00000018920,ENSMUSG00000022892,ENSMUSG00000027009,ENSMUSG00000031207,ENSMUSG00000027030,ENSMUSG00000049103,ENSMUSG00000037405,ENSMUSG00000051457,ENSMUSG00000035042,ENSMUSG00000000982,ENSMUSG00000018927,ENSMUSG00000021508,ENSMUSG00000035385,ENSMUSG00000020437,ENSMUSG00000030149,ENSMUSG00000030830,ENSMUSG00000030793,ENSMUSG00000024397,ENSMUSG00000021994,…	46
GO:BP	GO:2000147	positive regulation of cell motility	9.39826e-10	13972	2029	488	126	ENSMUSG00000020458,ENSMUSG00000050965,ENSMUSG00000032562,ENSMUSG00000027907,ENSMUSG00000052133,ENSMUSG00000020357,ENSMUSG00000031451,ENSMUSG00000029816,ENSMUSG00000050335,ENSMUSG00000026395,ENSMUSG00000021190,ENSMUSG00000023913,ENSMUSG00000018920,ENSMUSG00000022892,ENSMUSG00000027009,ENSMUSG00000030536,ENSMUSG00000049775,ENSMUSG00000045382,ENSMUSG00000027398,ENSMUSG00000027030,ENSMUSG00000039621,…	26
GO:BP	GO:0072507	divalent inorganic cation homeostasis	1.01073e-09	13972	2029	358	100	ENSMUSG00000002944,ENSMUSG00000021699,ENSMUSG00000032966,ENSMUSG00000026395,ENSMUSG00000022892,ENSMUSG00000037820,ENSMUSG00000000682,ENSMUSG00000043079,ENSMUSG00000027398,ENSMUSG00000014776,ENSMUSG00000049103,ENSMUSG00000006519,ENSMUSG00000028036,ENSMUSG00000031616,ENSMUSG00000035042,ENSMUSG00000057329,ENSMUSG00000000982,ENSMUSG00000026271,ENSMUSG00000040552,ENSMUSG00000054640,ENSMUSG00000034593,…	28
GO:BP	GO:0007275	multicellular organism development	1.13936e-09	13972	2029	3902	692	ENSMUSG00000068220,ENSMUSG00000018411,ENSMUSG00000002944,ENSMUSG00000008734,ENSMUSG00000075706,ENSMUSG00000028657,ENSMUSG00000059060,ENSMUSG00000037440,ENSMUSG00000023367,ENSMUSG00000010025,ENSMUSG00000043753,ENSMUSG00000028664,ENSMUSG00000028715,ENSMUSG00000022883,ENSMUSG00000025232,ENSMUSG00000027803,ENSMUSG00000040420,ENSMUSG00000040612,ENSMUSG00000020458,ENSMUSG00000005220,ENSMUSG00000019929,…	18
GO:BP	GO:0030335	positive regulation of cell migration	1.53201e-09	13972	2029	476	123	ENSMUSG00000020458,ENSMUSG00000050965,ENSMUSG00000032562,ENSMUSG00000027907,ENSMUSG00000052133,ENSMUSG00000020357,ENSMUSG00000031451,ENSMUSG00000029816,ENSMUSG00000050335,ENSMUSG00000026395,ENSMUSG00000021190,ENSMUSG00000023913,ENSMUSG00000018920,ENSMUSG00000022892,ENSMUSG00000027009,ENSMUSG00000030536,ENSMUSG00000049775,ENSMUSG00000045382,ENSMUSG00000027398,ENSMUSG00000027030,ENSMUSG00000039621,…	26
GO:BP	GO:0048522	positive regulation of cellular process	1.64161e-09	13972	2029	4379	764	ENSMUSG00000068220,ENSMUSG00000018411,ENSMUSG00000002944,ENSMUSG00000008734,ENSMUSG00000028657,ENSMUSG00000059060,ENSMUSG00000037440,ENSMUSG00000028664,ENSMUSG00000022790,ENSMUSG00000022883,ENSMUSG00000026727,ENSMUSG00000027803,ENSMUSG00000020458,ENSMUSG00000019929,ENSMUSG00000032080,ENSMUSG00000032231,ENSMUSG00000000440,ENSMUSG00000050965,ENSMUSG00000000628,ENSMUSG00000032294,ENSMUSG00000032562,…	17
GO:BP	GO:0045089	positive regulation of innate immune response	1.77784e-09	13972	2029	94	40	ENSMUSG00000053219,ENSMUSG00000049723,ENSMUSG00000073490,ENSMUSG00000090272,ENSMUSG00000073489,ENSMUSG00000040522,ENSMUSG00000034116,ENSMUSG00000020399,ENSMUSG00000026536,ENSMUSG00000027347,ENSMUSG00000037860,ENSMUSG00000015314,ENSMUSG00000043263,ENSMUSG00000039997,ENSMUSG00000030149,ENSMUSG00000030793,ENSMUSG00000024610,ENSMUSG00000024349,ENSMUSG00000025058,ENSMUSG00000037849,ENSMUSG00000073491,…	43
GO:BP	GO:0030003	cellular cation homeostasis	1.80913e-09	13972	2029	467	121	ENSMUSG00000002944,ENSMUSG00000024661,ENSMUSG00000028657,ENSMUSG00000021699,ENSMUSG00000060961,ENSMUSG00000026822,ENSMUSG00000032966,ENSMUSG00000026395,ENSMUSG00000045438,ENSMUSG00000022892,ENSMUSG00000037820,ENSMUSG00000000682,ENSMUSG00000043079,ENSMUSG00000027398,ENSMUSG00000014776,ENSMUSG00000049103,ENSMUSG00000006519,ENSMUSG00000018585,ENSMUSG00000028036,ENSMUSG00000031616,ENSMUSG00000035042,…	26
GO:BP	GO:0050830	defense response to Gram-positive bacterium	1.80913e-09	13972	2029	62	31	ENSMUSG00000002944,ENSMUSG00000022892,ENSMUSG00000060802,ENSMUSG00000069516,ENSMUSG00000015950,ENSMUSG00000028874,ENSMUSG00000020399,ENSMUSG00000027995,ENSMUSG00000049130,ENSMUSG00000062210,ENSMUSG00000044748,ENSMUSG00000003283,ENSMUSG00000035279,ENSMUSG00000028270,ENSMUSG00000030149,ENSMUSG00000003882,ENSMUSG00000029298,ENSMUSG00000028268,ENSMUSG00000069303,ENSMUSG00000034438,ENSMUSG00000054717,…	50
GO:BP	GO:0019932	second-messenger-mediated signaling	1.87573e-09	13972	2029	275	82	ENSMUSG00000018411,ENSMUSG00000002944,ENSMUSG00000039601,ENSMUSG00000032562,ENSMUSG00000021699,ENSMUSG00000027962,ENSMUSG00000026395,ENSMUSG00000022892,ENSMUSG00000031298,ENSMUSG00000062991,ENSMUSG00000046159,ENSMUSG00000057614,ENSMUSG00000045382,ENSMUSG00000021457,ENSMUSG00000026360,ENSMUSG00000049103,ENSMUSG00000023992,ENSMUSG00000028036,ENSMUSG00000029763,ENSMUSG00000021886,ENSMUSG00000061601,…	30
GO:BP	GO:0002695	negative regulation of leukocyte activation	1.9118e-09	13972	2029	150	54	ENSMUSG00000003518,ENSMUSG00000023915,ENSMUSG00000029816,ENSMUSG00000019850,ENSMUSG00000038147,ENSMUSG00000026288,ENSMUSG00000049103,ENSMUSG00000112148,ENSMUSG00000024659,ENSMUSG00000062593,ENSMUSG00000051457,ENSMUSG00000030579,ENSMUSG00000027843,ENSMUSG00000028581,ENSMUSG00000028874,ENSMUSG00000052713,ENSMUSG00000020399,ENSMUSG00000017631,ENSMUSG00000051998,ENSMUSG00000035873,ENSMUSG00000013707,…	36
GO:BP	GO:0070374	positive regulation of ERK1 and ERK2 cascade	2.76138e-09	13972	2029	164	57	ENSMUSG00000002944,ENSMUSG00000032562,ENSMUSG00000020357,ENSMUSG00000031451,ENSMUSG00000029816,ENSMUSG00000026395,ENSMUSG00000022892,ENSMUSG00000064246,ENSMUSG00000027398,ENSMUSG00000005087,ENSMUSG00000037405,ENSMUSG00000040998,ENSMUSG00000023992,ENSMUSG00000024109,ENSMUSG00000031616,ENSMUSG00000035042,ENSMUSG00000000982,ENSMUSG00000018927,ENSMUSG00000027843,ENSMUSG00000052684,ENSMUSG00000020399,…	35
GO:BP	GO:0065007	biological regulation	2.94191e-09	13972	2029	8498	1364	ENSMUSG00000068220,ENSMUSG00000018411,ENSMUSG00000002944,ENSMUSG00000024228,ENSMUSG00000008734,ENSMUSG00000017723,ENSMUSG00000024661,ENSMUSG00000075706,ENSMUSG00000028657,ENSMUSG00000039601,ENSMUSG00000059060,ENSMUSG00000037440,ENSMUSG00000023367,ENSMUSG00000043753,ENSMUSG00000028664,ENSMUSG00000022790,ENSMUSG00000024526,ENSMUSG00000022883,ENSMUSG00000027961,ENSMUSG00000026727,ENSMUSG00000025232,…	16
GO:BP	GO:0006873	cellular ion homeostasis	3.12786e-09	13972	2029	476	122	ENSMUSG00000002944,ENSMUSG00000024661,ENSMUSG00000028657,ENSMUSG00000021699,ENSMUSG00000060961,ENSMUSG00000026822,ENSMUSG00000032966,ENSMUSG00000026395,ENSMUSG00000045438,ENSMUSG00000022892,ENSMUSG00000037820,ENSMUSG00000000682,ENSMUSG00000043079,ENSMUSG00000027398,ENSMUSG00000014776,ENSMUSG00000049103,ENSMUSG00000006519,ENSMUSG00000018585,ENSMUSG00000028036,ENSMUSG00000031616,ENSMUSG00000035042,…	26
GO:BP	GO:0050853	B cell receptor signaling pathway	3.69488e-09	13972	2029	44	25	ENSMUSG00000038910,ENSMUSG00000026395,ENSMUSG00000040268,ENSMUSG00000021457,ENSMUSG00000005583,ENSMUSG00000022488,ENSMUSG00000057329,ENSMUSG00000034330,ENSMUSG00000030577,ENSMUSG00000052889,ENSMUSG00000024696,ENSMUSG00000058099,ENSMUSG00000029254,ENSMUSG00000024673,ENSMUSG00000033721,ENSMUSG00000021108,ENSMUSG00000039316,ENSMUSG00000003379,ENSMUSG00000000409,ENSMUSG00000034652,ENSMUSG00000040592,…	57
GO:BP	GO:1901700	response to oxygen-containing compound	3.87678e-09	13972	2029	1382	284	ENSMUSG00000068220,ENSMUSG00000002944,ENSMUSG00000075706,ENSMUSG00000010025,ENSMUSG00000040612,ENSMUSG00000032377,ENSMUSG00000019929,ENSMUSG00000028051,ENSMUSG00000032080,ENSMUSG00000000440,ENSMUSG00000050965,ENSMUSG00000032294,ENSMUSG00000032562,ENSMUSG00000003849,ENSMUSG00000046532,ENSMUSG00000027712,ENSMUSG00000021699,ENSMUSG00000031451,ENSMUSG00000036256,ENSMUSG00000027962,ENSMUSG00000026822,…	21
GO:BP	GO:0009615	response to virus	4.17999e-09	13972	2029	265	79	ENSMUSG00000021208,ENSMUSG00000049723,ENSMUSG00000026822,ENSMUSG00000026395,ENSMUSG00000020227,ENSMUSG00000027398,ENSMUSG00000012519,ENSMUSG00000033777,ENSMUSG00000051682,ENSMUSG00000051457,ENSMUSG00000030789,ENSMUSG00000022965,ENSMUSG00000040522,ENSMUSG00000035042,ENSMUSG00000008496,ENSMUSG00000057329,ENSMUSG00000053977,ENSMUSG00000027843,ENSMUSG00000044583,ENSMUSG00000009585,ENSMUSG00000035208,…	30
GO:BP	GO:0032729	positive regulation of interferon-gamma production	4.27761e-09	13972	2029	57	29	ENSMUSG00000021699,ENSMUSG00000022892,ENSMUSG00000027398,ENSMUSG00000049103,ENSMUSG00000051439,ENSMUSG00000040522,ENSMUSG00000027843,ENSMUSG00000044583,ENSMUSG00000020399,ENSMUSG00000031101,ENSMUSG00000027347,ENSMUSG00000015314,ENSMUSG00000004709,ENSMUSG00000030149,ENSMUSG00000026070,ENSMUSG00000030793,ENSMUSG00000027863,ENSMUSG00000039005,ENSMUSG00000032093,ENSMUSG00000021994,ENSMUSG00000068105,…	51
GO:BP	GO:0048869	cellular developmental process	4.94025e-09	13972	2029	3025	551	ENSMUSG00000068220,ENSMUSG00000018411,ENSMUSG00000002944,ENSMUSG00000008734,ENSMUSG00000037440,ENSMUSG00000023367,ENSMUSG00000043753,ENSMUSG00000028664,ENSMUSG00000022883,ENSMUSG00000025232,ENSMUSG00000027803,ENSMUSG00000040612,ENSMUSG00000020458,ENSMUSG00000005220,ENSMUSG00000002881,ENSMUSG00000038910,ENSMUSG00000032231,ENSMUSG00000030545,ENSMUSG00000000440,ENSMUSG00000047746,ENSMUSG00000029810,…	18
GO:BP	GO:0050801	ion homeostasis	5.3913e-09	13972	2029	569	139	ENSMUSG00000002944,ENSMUSG00000024661,ENSMUSG00000028657,ENSMUSG00000005220,ENSMUSG00000019929,ENSMUSG00000032562,ENSMUSG00000021699,ENSMUSG00000060961,ENSMUSG00000026822,ENSMUSG00000032966,ENSMUSG00000026395,ENSMUSG00000045438,ENSMUSG00000022892,ENSMUSG00000037820,ENSMUSG00000000682,ENSMUSG00000043079,ENSMUSG00000027398,ENSMUSG00000027030,ENSMUSG00000014776,ENSMUSG00000060802,ENSMUSG00000049103,…	24
GO:BP	GO:0046631	alpha-beta T cell activation	5.85022e-09	13972	2029	129	48	ENSMUSG00000035413,ENSMUSG00000026395,ENSMUSG00000021457,ENSMUSG00000020143,ENSMUSG00000049103,ENSMUSG00000112148,ENSMUSG00000024659,ENSMUSG00000062593,ENSMUSG00000051457,ENSMUSG00000038151,ENSMUSG00000004707,ENSMUSG00000030148,ENSMUSG00000022488,ENSMUSG00000057329,ENSMUSG00000027843,ENSMUSG00000015396,ENSMUSG00000031304,ENSMUSG00000031101,ENSMUSG00000032446,ENSMUSG00000070691,ENSMUSG00000002603,…	37
GO:BP	GO:0048513	animal organ development	6.91387e-09	13972	2029	2571	478	ENSMUSG00000068220,ENSMUSG00000028657,ENSMUSG00000037440,ENSMUSG00000023367,ENSMUSG00000043753,ENSMUSG00000028664,ENSMUSG00000028715,ENSMUSG00000022883,ENSMUSG00000027803,ENSMUSG00000040612,ENSMUSG00000020458,ENSMUSG00000019929,ENSMUSG00000002881,ENSMUSG00000046324,ENSMUSG00000038910,ENSMUSG00000032231,ENSMUSG00000000440,ENSMUSG00000000628,ENSMUSG00000032294,ENSMUSG00000029810,ENSMUSG00000034634,…	19
GO:BP	GO:0001774	microglial cell activation	7.2427e-09	13972	2029	39	23	ENSMUSG00000022892,ENSMUSG00000023992,ENSMUSG00000022965,ENSMUSG00000030579,ENSMUSG00000040522,ENSMUSG00000052336,ENSMUSG00000044583,ENSMUSG00000052684,ENSMUSG00000044827,ENSMUSG00000027995,ENSMUSG00000049130,ENSMUSG00000025888,ENSMUSG00000039005,ENSMUSG00000029254,ENSMUSG00000024397,ENSMUSG00000036887,ENSMUSG00000051498,ENSMUSG00000031778,ENSMUSG00000045322,ENSMUSG00000025889,ENSMUSG00000005800,…	59
GO:BP	GO:0055080	cation homeostasis	8.10763e-09	13972	2029	530	131	ENSMUSG00000002944,ENSMUSG00000024661,ENSMUSG00000028657,ENSMUSG00000005220,ENSMUSG00000032562,ENSMUSG00000021699,ENSMUSG00000060961,ENSMUSG00000026822,ENSMUSG00000032966,ENSMUSG00000026395,ENSMUSG00000045438,ENSMUSG00000022892,ENSMUSG00000037820,ENSMUSG00000000682,ENSMUSG00000043079,ENSMUSG00000027398,ENSMUSG00000014776,ENSMUSG00000060802,ENSMUSG00000049103,ENSMUSG00000006519,ENSMUSG00000018585,…	25
GO:BP	GO:0030217	T cell differentiation	8.36296e-09	13972	2029	222	69	ENSMUSG00000037440,ENSMUSG00000049109,ENSMUSG00000035413,ENSMUSG00000026395,ENSMUSG00000027398,ENSMUSG00000021457,ENSMUSG00000039621,ENSMUSG00000020143,ENSMUSG00000060802,ENSMUSG00000049103,ENSMUSG00000024659,ENSMUSG00000051457,ENSMUSG00000038151,ENSMUSG00000004707,ENSMUSG00000022488,ENSMUSG00000057329,ENSMUSG00000053977,ENSMUSG00000034116,ENSMUSG00000027843,ENSMUSG00000015396,ENSMUSG00000031304,…	31
GO:BP	GO:0006875	cellular metal ion homeostasis	1.0781e-08	13972	2029	413	108	ENSMUSG00000002944,ENSMUSG00000024661,ENSMUSG00000021699,ENSMUSG00000026822,ENSMUSG00000032966,ENSMUSG00000026395,ENSMUSG00000045438,ENSMUSG00000022892,ENSMUSG00000037820,ENSMUSG00000000682,ENSMUSG00000043079,ENSMUSG00000027398,ENSMUSG00000014776,ENSMUSG00000049103,ENSMUSG00000006519,ENSMUSG00000018585,ENSMUSG00000028036,ENSMUSG00000031616,ENSMUSG00000035042,ENSMUSG00000066152,ENSMUSG00000057329,…	26
GO:BP	GO:0098771	inorganic ion homeostasis	1.1489e-08	13972	2029	538	132	ENSMUSG00000002944,ENSMUSG00000024661,ENSMUSG00000028657,ENSMUSG00000005220,ENSMUSG00000032562,ENSMUSG00000021699,ENSMUSG00000060961,ENSMUSG00000026822,ENSMUSG00000032966,ENSMUSG00000026395,ENSMUSG00000045438,ENSMUSG00000022892,ENSMUSG00000037820,ENSMUSG00000000682,ENSMUSG00000043079,ENSMUSG00000027398,ENSMUSG00000014776,ENSMUSG00000060802,ENSMUSG00000049103,ENSMUSG00000006519,ENSMUSG00000018585,…	25
GO:BP	GO:1903557	positive regulation of tumor necrosis factor superfamily cytokine production	1.315e-08	13972	2029	88	37	ENSMUSG00000002944,ENSMUSG00000015340,ENSMUSG00000026395,ENSMUSG00000022892,ENSMUSG00000021457,ENSMUSG00000025779,ENSMUSG00000049103,ENSMUSG00000051457,ENSMUSG00000006519,ENSMUSG00000051439,ENSMUSG00000030579,ENSMUSG00000000982,ENSMUSG00000056529,ENSMUSG00000044827,ENSMUSG00000070873,ENSMUSG00000020399,ENSMUSG00000031101,ENSMUSG00000035385,ENSMUSG00000027347,ENSMUSG00000058715,ENSMUSG00000079227,…	42
GO:BP	GO:1903706	regulation of hemopoiesis	1.37572e-08	13972	2029	305	86	ENSMUSG00000037440,ENSMUSG00000023367,ENSMUSG00000029810,ENSMUSG00000031451,ENSMUSG00000070354,ENSMUSG00000093938,ENSMUSG00000022831,ENSMUSG00000026395,ENSMUSG00000021457,ENSMUSG00000026288,ENSMUSG00000060802,ENSMUSG00000049103,ENSMUSG00000024659,ENSMUSG00000038151,ENSMUSG00000002111,ENSMUSG00000032698,ENSMUSG00000023992,ENSMUSG00000030579,ENSMUSG00000005583,ENSMUSG00000022488,ENSMUSG00000035042,…	28
GO:BP	GO:0050793	regulation of developmental process	1.74082e-08	13972	2029	1882	364	ENSMUSG00000018411,ENSMUSG00000002944,ENSMUSG00000008734,ENSMUSG00000037440,ENSMUSG00000023367,ENSMUSG00000028664,ENSMUSG00000022883,ENSMUSG00000027803,ENSMUSG00000020458,ENSMUSG00000019929,ENSMUSG00000002881,ENSMUSG00000032231,ENSMUSG00000000440,ENSMUSG00000050965,ENSMUSG00000000628,ENSMUSG00000032294,ENSMUSG00000029810,ENSMUSG00000046532,ENSMUSG00000024924,ENSMUSG00000052133,ENSMUSG00000020357,…	19
GO:BP	GO:0051092	positive regulation of NF-kappaB transcription factor activity	2.06914e-08	13972	2029	125	46	ENSMUSG00000002944,ENSMUSG00000046532,ENSMUSG00000022892,ENSMUSG00000000290,ENSMUSG00000020227,ENSMUSG00000027398,ENSMUSG00000037405,ENSMUSG00000052336,ENSMUSG00000027995,ENSMUSG00000052688,ENSMUSG00000034457,ENSMUSG00000037860,ENSMUSG00000002603,ENSMUSG00000026321,ENSMUSG00000028059,ENSMUSG00000052889,ENSMUSG00000026875,ENSMUSG00000026070,ENSMUSG00000059327,ENSMUSG00000030793,ENSMUSG00000036526,…	37
GO:BP	GO:0002224	toll-like receptor signaling pathway	2.19249e-08	13972	2029	101	40	ENSMUSG00000002944,ENSMUSG00000020458,ENSMUSG00000022892,ENSMUSG00000019850,ENSMUSG00000020227,ENSMUSG00000025779,ENSMUSG00000033777,ENSMUSG00000051682,ENSMUSG00000062545,ENSMUSG00000006519,ENSMUSG00000051439,ENSMUSG00000021624,ENSMUSG00000040522,ENSMUSG00000027843,ENSMUSG00000044583,ENSMUSG00000044827,ENSMUSG00000020399,ENSMUSG00000027995,ENSMUSG00000052688,ENSMUSG00000022901,ENSMUSG00000079164,…	40
GO:BP	GO:0045123	cellular extravasation	2.41236e-08	13972	2029	57	28	ENSMUSG00000027962,ENSMUSG00000027009,ENSMUSG00000000290,ENSMUSG00000037902,ENSMUSG00000049103,ENSMUSG00000037405,ENSMUSG00000051457,ENSMUSG00000035042,ENSMUSG00000056529,ENSMUSG00000052336,ENSMUSG00000051177,ENSMUSG00000017631,ENSMUSG00000035385,ENSMUSG00000035873,ENSMUSG00000026580,ENSMUSG00000030830,ENSMUSG00000026581,ENSMUSG00000039942,ENSMUSG00000038843,ENSMUSG00000031778,ENSMUSG00000027239,…	49
GO:BP	GO:0048247	lymphocyte chemotaxis	2.75155e-08	13972	2029	41	23	ENSMUSG00000031451,ENSMUSG00000018920,ENSMUSG00000027030,ENSMUSG00000049103,ENSMUSG00000035042,ENSMUSG00000000982,ENSMUSG00000018927,ENSMUSG00000021508,ENSMUSG00000035385,ENSMUSG00000030149,ENSMUSG00000021994,ENSMUSG00000051212,ENSMUSG00000031779,ENSMUSG00000031778,ENSMUSG00000054400,ENSMUSG00000018930,ENSMUSG00000037944,ENSMUSG00000025473,ENSMUSG00000078719,ENSMUSG00000023078,ENSMUSG00000050232,…	56
GO:BP	GO:0002548	monocyte chemotaxis	2.82728e-08	13972	2029	38	22	ENSMUSG00000050335,ENSMUSG00000021190,ENSMUSG00000023913,ENSMUSG00000022892,ENSMUSG00000064210,ENSMUSG00000049103,ENSMUSG00000024659,ENSMUSG00000035042,ENSMUSG00000000982,ENSMUSG00000018927,ENSMUSG00000037411,ENSMUSG00000025804,ENSMUSG00000035385,ENSMUSG00000024397,ENSMUSG00000030223,ENSMUSG00000031779,ENSMUSG00000031778,ENSMUSG00000018930,ENSMUSG00000078719,ENSMUSG00000034855,ENSMUSG00000026573,…	58
GO:BP	GO:0032623	interleukin-2 production	3.16127e-08	13972	2029	61	29	ENSMUSG00000021699,ENSMUSG00000026395,ENSMUSG00000019850,ENSMUSG00000027398,ENSMUSG00000049103,ENSMUSG00000024659,ENSMUSG00000015396,ENSMUSG00000028581,ENSMUSG00000020399,ENSMUSG00000031101,ENSMUSG00000058715,ENSMUSG00000035873,ENSMUSG00000022952,ENSMUSG00000044206,ENSMUSG00000036526,ENSMUSG00000021795,ENSMUSG00000052397,ENSMUSG00000032093,ENSMUSG00000021356,ENSMUSG00000026177,ENSMUSG00000005763,…	48
GO:BP	GO:0055082	cellular chemical homeostasis	3.39945e-08	13972	2029	622	146	ENSMUSG00000068220,ENSMUSG00000002944,ENSMUSG00000024661,ENSMUSG00000028657,ENSMUSG00000020458,ENSMUSG00000000628,ENSMUSG00000021699,ENSMUSG00000060961,ENSMUSG00000031451,ENSMUSG00000027962,ENSMUSG00000026822,ENSMUSG00000032966,ENSMUSG00000026395,ENSMUSG00000045438,ENSMUSG00000022892,ENSMUSG00000037820,ENSMUSG00000000682,ENSMUSG00000043079,ENSMUSG00000027398,ENSMUSG00000022340,ENSMUSG00000014776,…	23
GO:BP	GO:0006816	calcium ion transport	3.4217e-08	13972	2029	286	81	ENSMUSG00000032231,ENSMUSG00000032562,ENSMUSG00000027712,ENSMUSG00000021699,ENSMUSG00000031451,ENSMUSG00000032966,ENSMUSG00000050335,ENSMUSG00000026395,ENSMUSG00000045382,ENSMUSG00000038147,ENSMUSG00000014776,ENSMUSG00000064210,ENSMUSG00000069806,ENSMUSG00000037405,ENSMUSG00000006519,ENSMUSG00000031616,ENSMUSG00000035042,ENSMUSG00000057329,ENSMUSG00000000982,ENSMUSG00000026271,ENSMUSG00000027843,…	28
GO:BP	GO:0072678	T cell migration	3.4217e-08	13972	2029	51	26	ENSMUSG00000018920,ENSMUSG00000022892,ENSMUSG00000027009,ENSMUSG00000031207,ENSMUSG00000027030,ENSMUSG00000049103,ENSMUSG00000037405,ENSMUSG00000051457,ENSMUSG00000035042,ENSMUSG00000000982,ENSMUSG00000035385,ENSMUSG00000020437,ENSMUSG00000030830,ENSMUSG00000030793,ENSMUSG00000024397,ENSMUSG00000021994,ENSMUSG00000051212,ENSMUSG00000022667,ENSMUSG00000037944,ENSMUSG00000025473,ENSMUSG00000005465,…	51
GO:BP	GO:1903556	negative regulation of tumor necrosis factor superfamily cytokine production	3.4217e-08	13972	2029	51	26	ENSMUSG00000024526,ENSMUSG00000031451,ENSMUSG00000029816,ENSMUSG00000019850,ENSMUSG00000037902,ENSMUSG00000020227,ENSMUSG00000023992,ENSMUSG00000030148,ENSMUSG00000027843,ENSMUSG00000020399,ENSMUSG00000002602,ENSMUSG00000016496,ENSMUSG00000039005,ENSMUSG00000030921,ENSMUSG00000039942,ENSMUSG00000016494,ENSMUSG00000051498,ENSMUSG00000031778,ENSMUSG00000039521,ENSMUSG00000005465,ENSMUSG00000047139,…	51
GO:BP	GO:0032760	positive regulation of tumor necrosis factor production	3.66976e-08	13972	2029	87	36	ENSMUSG00000002944,ENSMUSG00000015340,ENSMUSG00000026395,ENSMUSG00000022892,ENSMUSG00000021457,ENSMUSG00000025779,ENSMUSG00000049103,ENSMUSG00000051457,ENSMUSG00000006519,ENSMUSG00000051439,ENSMUSG00000030579,ENSMUSG00000000982,ENSMUSG00000056529,ENSMUSG00000044827,ENSMUSG00000070873,ENSMUSG00000020399,ENSMUSG00000031101,ENSMUSG00000035385,ENSMUSG00000027347,ENSMUSG00000058715,ENSMUSG00000079227,…	41
GO:BP	GO:0009611	response to wounding	3.6735e-08	13972	2029	432	110	ENSMUSG00000068220,ENSMUSG00000002944,ENSMUSG00000028664,ENSMUSG00000019929,ENSMUSG00000032231,ENSMUSG00000050965,ENSMUSG00000027712,ENSMUSG00000049723,ENSMUSG00000031451,ENSMUSG00000039202,ENSMUSG00000032366,ENSMUSG00000019850,ENSMUSG00000061119,ENSMUSG00000022324,ENSMUSG00000045382,ENSMUSG00000005087,ENSMUSG00000021457,ENSMUSG00000020120,ENSMUSG00000014776,ENSMUSG00000064210,ENSMUSG00000030534,…	25
GO:BP	GO:0030890	positive regulation of B cell proliferation	5.33212e-08	13972	2029	33	20	ENSMUSG00000026395,ENSMUSG00000005583,ENSMUSG00000022488,ENSMUSG00000057329,ENSMUSG00000031101,ENSMUSG00000023067,ENSMUSG00000036526,ENSMUSG00000024610,ENSMUSG00000039005,ENSMUSG00000033721,ENSMUSG00000068105,ENSMUSG00000040329,ENSMUSG00000051212,ENSMUSG00000017550,ENSMUSG00000045322,ENSMUSG00000022797,ENSMUSG00000031497,ENSMUSG00000027544,ENSMUSG00000040663,ENSMUSG00000017652	61
GO:BP	GO:0044093	positive regulation of molecular function	5.48868e-08	13972	2029	1435	287	ENSMUSG00000002944,ENSMUSG00000008734,ENSMUSG00000028664,ENSMUSG00000022883,ENSMUSG00000026727,ENSMUSG00000032080,ENSMUSG00000038910,ENSMUSG00000032231,ENSMUSG00000000440,ENSMUSG00000032562,ENSMUSG00000046532,ENSMUSG00000024924,ENSMUSG00000020357,ENSMUSG00000109350,ENSMUSG00000026981,ENSMUSG00000002992,ENSMUSG00000031451,ENSMUSG00000026872,ENSMUSG00000032966,ENSMUSG00000022831,ENSMUSG00000026395,…	20
GO:BP	GO:0001934	positive regulation of protein phosphorylation	6.26383e-08	13972	2029	633	147	ENSMUSG00000002944,ENSMUSG00000008734,ENSMUSG00000022883,ENSMUSG00000032231,ENSMUSG00000024924,ENSMUSG00000020357,ENSMUSG00000026981,ENSMUSG00000031451,ENSMUSG00000026872,ENSMUSG00000022831,ENSMUSG00000029816,ENSMUSG00000026395,ENSMUSG00000002058,ENSMUSG00000022892,ENSMUSG00000030536,ENSMUSG00000062991,ENSMUSG00000030117,ENSMUSG00000064246,ENSMUSG00000027398,ENSMUSG00000005087,ENSMUSG00000021457,…	23
GO:BP	GO:0050790	regulation of catalytic activity	6.26383e-08	13972	2029	1835	353	ENSMUSG00000018411,ENSMUSG00000008734,ENSMUSG00000017723,ENSMUSG00000028657,ENSMUSG00000039601,ENSMUSG00000028664,ENSMUSG00000022883,ENSMUSG00000026727,ENSMUSG00000027803,ENSMUSG00000032080,ENSMUSG00000032231,ENSMUSG00000000440,ENSMUSG00000032562,ENSMUSG00000003849,ENSMUSG00000078945,ENSMUSG00000024924,ENSMUSG00000020357,ENSMUSG00000026315,ENSMUSG00000109350,ENSMUSG00000028464,ENSMUSG00000026981,…	19
GO:BP	GO:0051250	negative regulation of lymphocyte activation	6.73739e-08	13972	2029	125	45	ENSMUSG00000003518,ENSMUSG00000023915,ENSMUSG00000029816,ENSMUSG00000019850,ENSMUSG00000026288,ENSMUSG00000024659,ENSMUSG00000051457,ENSMUSG00000030579,ENSMUSG00000027843,ENSMUSG00000028581,ENSMUSG00000028874,ENSMUSG00000052713,ENSMUSG00000020399,ENSMUSG00000051998,ENSMUSG00000035873,ENSMUSG00000013707,ENSMUSG00000022901,ENSMUSG00000070691,ENSMUSG00000002602,ENSMUSG00000002603,ENSMUSG00000016496,…	36
GO:BP	GO:0050877	nervous system process	7.10292e-08	13972	2029	607	142	ENSMUSG00000018411,ENSMUSG00000002944,ENSMUSG00000028657,ENSMUSG00000039601,ENSMUSG00000028664,ENSMUSG00000022790,ENSMUSG00000025232,ENSMUSG00000020458,ENSMUSG00000022946,ENSMUSG00000052133,ENSMUSG00000035413,ENSMUSG00000026981,ENSMUSG00000044071,ENSMUSG00000023915,ENSMUSG00000069170,ENSMUSG00000002058,ENSMUSG00000027792,ENSMUSG00000021190,ENSMUSG00000022892,ENSMUSG00000031343,ENSMUSG00000026655,…	23
GO:BP	GO:0042060	wound healing	7.24787e-08	13972	2029	325	88	ENSMUSG00000002944,ENSMUSG00000028664,ENSMUSG00000019929,ENSMUSG00000032231,ENSMUSG00000050965,ENSMUSG00000027712,ENSMUSG00000049723,ENSMUSG00000031451,ENSMUSG00000032366,ENSMUSG00000061119,ENSMUSG00000045382,ENSMUSG00000005087,ENSMUSG00000021457,ENSMUSG00000020120,ENSMUSG00000064210,ENSMUSG00000030534,ENSMUSG00000048120,ENSMUSG00000049103,ENSMUSG00000112148,ENSMUSG00000024659,ENSMUSG00000062593,…	27
GO:BP	GO:1903708	positive regulation of hemopoiesis	7.24787e-08	13972	2029	138	48	ENSMUSG00000037440,ENSMUSG00000031451,ENSMUSG00000070354,ENSMUSG00000093938,ENSMUSG00000022831,ENSMUSG00000026395,ENSMUSG00000021457,ENSMUSG00000026288,ENSMUSG00000049103,ENSMUSG00000024659,ENSMUSG00000023992,ENSMUSG00000030579,ENSMUSG00000022488,ENSMUSG00000035042,ENSMUSG00000000982,ENSMUSG00000015396,ENSMUSG00000052684,ENSMUSG00000031304,ENSMUSG00000025804,ENSMUSG00000031101,ENSMUSG00000039384,…	35
GO:BP	GO:1902107	positive regulation of leukocyte differentiation	7.24787e-08	13972	2029	138	48	ENSMUSG00000037440,ENSMUSG00000031451,ENSMUSG00000070354,ENSMUSG00000093938,ENSMUSG00000022831,ENSMUSG00000026395,ENSMUSG00000021457,ENSMUSG00000026288,ENSMUSG00000049103,ENSMUSG00000024659,ENSMUSG00000023992,ENSMUSG00000030579,ENSMUSG00000022488,ENSMUSG00000035042,ENSMUSG00000000982,ENSMUSG00000015396,ENSMUSG00000052684,ENSMUSG00000031304,ENSMUSG00000025804,ENSMUSG00000031101,ENSMUSG00000039384,…	35
GO:BP	GO:1990869	cellular response to chemokine	7.62107e-08	13972	2029	63	29	ENSMUSG00000022883,ENSMUSG00000045382,ENSMUSG00000027030,ENSMUSG00000049103,ENSMUSG00000023992,ENSMUSG00000035042,ENSMUSG00000000982,ENSMUSG00000018927,ENSMUSG00000026271,ENSMUSG00000052336,ENSMUSG00000029372,ENSMUSG00000025804,ENSMUSG00000035385,ENSMUSG00000079355,ENSMUSG00000079227,ENSMUSG00000029373,ENSMUSG00000029417,ENSMUSG00000031779,ENSMUSG00000031778,ENSMUSG00000018930,ENSMUSG00000037944,…	46
GO:BP	GO:1990868	response to chemokine	7.62107e-08	13972	2029	63	29	ENSMUSG00000022883,ENSMUSG00000045382,ENSMUSG00000027030,ENSMUSG00000049103,ENSMUSG00000023992,ENSMUSG00000035042,ENSMUSG00000000982,ENSMUSG00000018927,ENSMUSG00000026271,ENSMUSG00000052336,ENSMUSG00000029372,ENSMUSG00000025804,ENSMUSG00000035385,ENSMUSG00000079355,ENSMUSG00000079227,ENSMUSG00000029373,ENSMUSG00000029417,ENSMUSG00000031779,ENSMUSG00000031778,ENSMUSG00000018930,ENSMUSG00000037944,…	46
GO:BP	GO:0010562	positive regulation of phosphorus metabolic process	8.03972e-08	13972	2029	757	169	ENSMUSG00000002944,ENSMUSG00000008734,ENSMUSG00000028664,ENSMUSG00000022883,ENSMUSG00000032231,ENSMUSG00000046532,ENSMUSG00000024924,ENSMUSG00000020357,ENSMUSG00000109350,ENSMUSG00000026981,ENSMUSG00000002992,ENSMUSG00000060961,ENSMUSG00000031451,ENSMUSG00000026872,ENSMUSG00000021236,ENSMUSG00000022831,ENSMUSG00000029816,ENSMUSG00000026395,ENSMUSG00000002058,ENSMUSG00000022892,ENSMUSG00000030536,…	22
GO:BP	GO:0045937	positive regulation of phosphate metabolic process	8.03972e-08	13972	2029	757	169	ENSMUSG00000002944,ENSMUSG00000008734,ENSMUSG00000028664,ENSMUSG00000022883,ENSMUSG00000032231,ENSMUSG00000046532,ENSMUSG00000024924,ENSMUSG00000020357,ENSMUSG00000109350,ENSMUSG00000026981,ENSMUSG00000002992,ENSMUSG00000060961,ENSMUSG00000031451,ENSMUSG00000026872,ENSMUSG00000021236,ENSMUSG00000022831,ENSMUSG00000029816,ENSMUSG00000026395,ENSMUSG00000002058,ENSMUSG00000022892,ENSMUSG00000030536,…	22
GO:BP	GO:0055065	metal ion homeostasis	8.7972e-08	13972	2029	470	116	ENSMUSG00000002944,ENSMUSG00000024661,ENSMUSG00000005220,ENSMUSG00000032562,ENSMUSG00000021699,ENSMUSG00000026822,ENSMUSG00000032966,ENSMUSG00000026395,ENSMUSG00000045438,ENSMUSG00000022892,ENSMUSG00000037820,ENSMUSG00000000682,ENSMUSG00000043079,ENSMUSG00000027398,ENSMUSG00000014776,ENSMUSG00000060802,ENSMUSG00000049103,ENSMUSG00000006519,ENSMUSG00000018585,ENSMUSG00000028036,ENSMUSG00000042429,…	25
GO:BP	GO:0002460	adaptive immune response based on somatic recombination of immune receptors built from immunoglobulin superfamily domains	9.03001e-08	13972	2029	234	69	ENSMUSG00000053219,ENSMUSG00000035413,ENSMUSG00000026395,ENSMUSG00000019850,ENSMUSG00000027398,ENSMUSG00000058818,ENSMUSG00000026288,ENSMUSG00000060802,ENSMUSG00000051682,ENSMUSG00000049103,ENSMUSG00000037405,ENSMUSG00000024659,ENSMUSG00000051457,ENSMUSG00000004707,ENSMUSG00000005583,ENSMUSG00000053977,ENSMUSG00000015947,ENSMUSG00000040552,ENSMUSG00000056220,ENSMUSG00000026542,ENSMUSG00000020399,…	29
GO:BP	GO:0051049	regulation of transport	9.58037e-08	13972	2029	1348	271	ENSMUSG00000018411,ENSMUSG00000002944,ENSMUSG00000028657,ENSMUSG00000028664,ENSMUSG00000020458,ENSMUSG00000005220,ENSMUSG00000028051,ENSMUSG00000032080,ENSMUSG00000032231,ENSMUSG00000000440,ENSMUSG00000000628,ENSMUSG00000032562,ENSMUSG00000027712,ENSMUSG00000025351,ENSMUSG00000021699,ENSMUSG00000061665,ENSMUSG00000109350,ENSMUSG00000026981,ENSMUSG00000002992,ENSMUSG00000031451,ENSMUSG00000032966,…	20
GO:BP	GO:0001773	myeloid dendritic cell activation	9.93882e-08	13972	2029	31	19	ENSMUSG00000058818,ENSMUSG00000020143,ENSMUSG00000002111,ENSMUSG00000035186,ENSMUSG00000020399,ENSMUSG00000002603,ENSMUSG00000002983,ENSMUSG00000004709,ENSMUSG00000030149,ENSMUSG00000030793,ENSMUSG00000021356,ENSMUSG00000034266,ENSMUSG00000030144,ENSMUSG00000066684,ENSMUSG00000000244,ENSMUSG00000026971,ENSMUSG00000025321,ENSMUSG00000015316,ENSMUSG00000026630	61
GO:BP	GO:0045597	positive regulation of cell differentiation	1.09199e-07	13972	2029	699	158	ENSMUSG00000018411,ENSMUSG00000002944,ENSMUSG00000008734,ENSMUSG00000037440,ENSMUSG00000028664,ENSMUSG00000022883,ENSMUSG00000027803,ENSMUSG00000020458,ENSMUSG00000000440,ENSMUSG00000046532,ENSMUSG00000031451,ENSMUSG00000070354,ENSMUSG00000026872,ENSMUSG00000093938,ENSMUSG00000022831,ENSMUSG00000026395,ENSMUSG00000022892,ENSMUSG00000062991,ENSMUSG00000049775,ENSMUSG00000030117,ENSMUSG00000045382,…	23
GO:BP	GO:0002699	positive regulation of immune effector process	1.11664e-07	13972	2029	175	56	ENSMUSG00000002944,ENSMUSG00000008734,ENSMUSG00000053219,ENSMUSG00000026395,ENSMUSG00000027398,ENSMUSG00000021457,ENSMUSG00000038147,ENSMUSG00000060802,ENSMUSG00000049103,ENSMUSG00000112148,ENSMUSG00000024659,ENSMUSG00000062593,ENSMUSG00000030579,ENSMUSG00000056529,ENSMUSG00000034116,ENSMUSG00000015947,ENSMUSG00000027843,ENSMUSG00000028874,ENSMUSG00000031101,ENSMUSG00000035385,ENSMUSG00000027347,…	32
GO:BP	GO:0032720	negative regulation of tumor necrosis factor production	1.11664e-07	13972	2029	50	25	ENSMUSG00000024526,ENSMUSG00000031451,ENSMUSG00000029816,ENSMUSG00000019850,ENSMUSG00000037902,ENSMUSG00000020227,ENSMUSG00000023992,ENSMUSG00000030148,ENSMUSG00000027843,ENSMUSG00000020399,ENSMUSG00000002602,ENSMUSG00000039005,ENSMUSG00000030921,ENSMUSG00000039942,ENSMUSG00000016494,ENSMUSG00000051498,ENSMUSG00000031778,ENSMUSG00000039521,ENSMUSG00000005465,ENSMUSG00000047139,ENSMUSG00000055994,…	50
GO:BP	GO:0042116	macrophage activation	1.14665e-07	13972	2029	75	32	ENSMUSG00000022892,ENSMUSG00000021457,ENSMUSG00000023992,ENSMUSG00000022965,ENSMUSG00000030579,ENSMUSG00000040522,ENSMUSG00000034947,ENSMUSG00000052336,ENSMUSG00000044583,ENSMUSG00000052684,ENSMUSG00000044827,ENSMUSG00000056220,ENSMUSG00000020399,ENSMUSG00000027995,ENSMUSG00000049130,ENSMUSG00000040152,ENSMUSG00000044206,ENSMUSG00000025888,ENSMUSG00000039005,ENSMUSG00000029254,ENSMUSG00000024397,…	43
GO:BP	GO:0042327	positive regulation of phosphorylation	1.4075e-07	13972	2029	696	157	ENSMUSG00000002944,ENSMUSG00000008734,ENSMUSG00000028664,ENSMUSG00000022883,ENSMUSG00000032231,ENSMUSG00000046532,ENSMUSG00000024924,ENSMUSG00000020357,ENSMUSG00000026981,ENSMUSG00000060961,ENSMUSG00000031451,ENSMUSG00000026872,ENSMUSG00000021236,ENSMUSG00000022831,ENSMUSG00000029816,ENSMUSG00000026395,ENSMUSG00000002058,ENSMUSG00000022892,ENSMUSG00000030536,ENSMUSG00000062991,ENSMUSG00000030117,…	23
GO:BP	GO:0002573	myeloid leukocyte differentiation	1.54961e-07	13972	2029	181	57	ENSMUSG00000032231,ENSMUSG00000000440,ENSMUSG00000070354,ENSMUSG00000093938,ENSMUSG00000022831,ENSMUSG00000022892,ENSMUSG00000058818,ENSMUSG00000026288,ENSMUSG00000002111,ENSMUSG00000023992,ENSMUSG00000030579,ENSMUSG00000005583,ENSMUSG00000035042,ENSMUSG00000000982,ENSMUSG00000004508,ENSMUSG00000027339,ENSMUSG00000052684,ENSMUSG00000051177,ENSMUSG00000035186,ENSMUSG00000026542,ENSMUSG00000025804,…	31
GO:BP	GO:0000280	nuclear division	1.77118e-07	13972	2029	341	90	ENSMUSG00000027398,ENSMUSG00000024542,ENSMUSG00000003824,ENSMUSG00000020419,ENSMUSG00000041769,ENSMUSG00000031004,ENSMUSG00000018965,ENSMUSG00000002076,ENSMUSG00000051177,ENSMUSG00000037664,ENSMUSG00000024795,ENSMUSG00000029910,ENSMUSG00000048583,ENSMUSG00000025586,ENSMUSG00000029521,ENSMUSG00000002603,ENSMUSG00000028312,ENSMUSG00000033502,ENSMUSG00000042029,ENSMUSG00000024533,ENSMUSG00000015766,…	26
GO:BP	GO:0050766	positive regulation of phagocytosis	1.77118e-07	13972	2029	65	29	ENSMUSG00000002944,ENSMUSG00000000440,ENSMUSG00000031451,ENSMUSG00000026395,ENSMUSG00000037902,ENSMUSG00000027398,ENSMUSG00000020143,ENSMUSG00000064210,ENSMUSG00000006519,ENSMUSG00000023992,ENSMUSG00000030605,ENSMUSG00000022488,ENSMUSG00000015947,ENSMUSG00000031304,ENSMUSG00000017631,ENSMUSG00000095788,ENSMUSG00000035385,ENSMUSG00000058715,ENSMUSG00000030793,ENSMUSG00000029254,ENSMUSG00000021795,…	45
GO:BP	GO:0070372	regulation of ERK1 and ERK2 cascade	1.9652e-07	13972	2029	243	70	ENSMUSG00000002944,ENSMUSG00000028664,ENSMUSG00000032562,ENSMUSG00000020357,ENSMUSG00000003518,ENSMUSG00000031451,ENSMUSG00000029816,ENSMUSG00000026395,ENSMUSG00000022892,ENSMUSG00000037902,ENSMUSG00000064246,ENSMUSG00000027398,ENSMUSG00000005087,ENSMUSG00000021457,ENSMUSG00000037405,ENSMUSG00000040998,ENSMUSG00000020044,ENSMUSG00000023992,ENSMUSG00000024109,ENSMUSG00000031616,ENSMUSG00000035042,…	29
GO:BP	GO:0034762	regulation of transmembrane transport	2.09864e-07	13972	2029	383	98	ENSMUSG00000028664,ENSMUSG00000028051,ENSMUSG00000000628,ENSMUSG00000025351,ENSMUSG00000021699,ENSMUSG00000032966,ENSMUSG00000015340,ENSMUSG00000009687,ENSMUSG00000022892,ENSMUSG00000046159,ENSMUSG00000049775,ENSMUSG00000027398,ENSMUSG00000013698,ENSMUSG00000027030,ENSMUSG00000026360,ENSMUSG00000014776,ENSMUSG00000040584,ENSMUSG00000064210,ENSMUSG00000038642,ENSMUSG00000069806,ENSMUSG00000006519,…	26
GO:BP	GO:0002285	lymphocyte activation involved in immune response	2.09864e-07	13972	2029	151	50	ENSMUSG00000068220,ENSMUSG00000038910,ENSMUSG00000035413,ENSMUSG00000026395,ENSMUSG00000019850,ENSMUSG00000026786,ENSMUSG00000049103,ENSMUSG00000037405,ENSMUSG00000024659,ENSMUSG00000051457,ENSMUSG00000004707,ENSMUSG00000021624,ENSMUSG00000020399,ENSMUSG00000058715,ENSMUSG00000032446,ENSMUSG00000031093,ENSMUSG00000002603,ENSMUSG00000034330,ENSMUSG00000002983,ENSMUSG00000015314,ENSMUSG00000004709,…	33
GO:BP	GO:0002703	regulation of leukocyte mediated immunity	2.15107e-07	13972	2029	178	56	ENSMUSG00000053219,ENSMUSG00000026395,ENSMUSG00000027398,ENSMUSG00000021457,ENSMUSG00000038147,ENSMUSG00000060802,ENSMUSG00000049103,ENSMUSG00000051457,ENSMUSG00000030579,ENSMUSG00000056529,ENSMUSG00000034116,ENSMUSG00000015947,ENSMUSG00000028874,ENSMUSG00000020399,ENSMUSG00000017631,ENSMUSG00000048583,ENSMUSG00000031101,ENSMUSG00000035385,ENSMUSG00000027347,ENSMUSG00000058715,ENSMUSG00000031165,…	31
GO:BP	GO:1901701	cellular response to oxygen-containing compound	2.33777e-07	13972	2029	956	202	ENSMUSG00000068220,ENSMUSG00000002944,ENSMUSG00000032377,ENSMUSG00000028051,ENSMUSG00000032080,ENSMUSG00000000440,ENSMUSG00000050965,ENSMUSG00000032294,ENSMUSG00000032562,ENSMUSG00000003849,ENSMUSG00000046532,ENSMUSG00000027712,ENSMUSG00000021699,ENSMUSG00000031451,ENSMUSG00000027962,ENSMUSG00000026822,ENSMUSG00000015340,ENSMUSG00000021190,ENSMUSG00000021423,ENSMUSG00000018920,ENSMUSG00000028278,…	21
GO:BP	GO:0099024	plasma membrane invagination	2.3854e-07	13972	2029	55	26	ENSMUSG00000002944,ENSMUSG00000000440,ENSMUSG00000030047,ENSMUSG00000037902,ENSMUSG00000098112,ENSMUSG00000064210,ENSMUSG00000051682,ENSMUSG00000023992,ENSMUSG00000030605,ENSMUSG00000022488,ENSMUSG00000015947,ENSMUSG00000041112,ENSMUSG00000058715,ENSMUSG00000025044,ENSMUSG00000040152,ENSMUSG00000024533,ENSMUSG00000033220,ENSMUSG00000026879,ENSMUSG00000029254,ENSMUSG00000024397,ENSMUSG00000030474,…	47
GO:BP	GO:0070838	divalent metal ion transport	2.41004e-07	13972	2029	328	87	ENSMUSG00000032231,ENSMUSG00000032562,ENSMUSG00000027712,ENSMUSG00000021699,ENSMUSG00000031451,ENSMUSG00000032966,ENSMUSG00000050335,ENSMUSG00000026395,ENSMUSG00000045382,ENSMUSG00000038147,ENSMUSG00000014776,ENSMUSG00000064210,ENSMUSG00000069806,ENSMUSG00000037405,ENSMUSG00000006519,ENSMUSG00000031616,ENSMUSG00000035042,ENSMUSG00000057329,ENSMUSG00000000982,ENSMUSG00000026271,ENSMUSG00000027843,…	27
GO:BP	GO:0002449	lymphocyte mediated immunity	2.58241e-07	13972	2029	216	64	ENSMUSG00000053219,ENSMUSG00000026395,ENSMUSG00000027398,ENSMUSG00000058818,ENSMUSG00000026288,ENSMUSG00000060802,ENSMUSG00000051682,ENSMUSG00000078452,ENSMUSG00000049103,ENSMUSG00000037405,ENSMUSG00000051457,ENSMUSG00000053977,ENSMUSG00000034116,ENSMUSG00000015947,ENSMUSG00000026542,ENSMUSG00000020399,ENSMUSG00000036905,ENSMUSG00000048583,ENSMUSG00000031101,ENSMUSG00000027347,ENSMUSG00000020437,…	30
GO:BP	GO:0008219	cell death	2.7145e-07	13972	2029	1664	321	ENSMUSG00000068220,ENSMUSG00000018411,ENSMUSG00000002944,ENSMUSG00000075706,ENSMUSG00000028657,ENSMUSG00000037440,ENSMUSG00000024526,ENSMUSG00000030278,ENSMUSG00000021208,ENSMUSG00000000440,ENSMUSG00000050965,ENSMUSG00000000628,ENSMUSG00000032294,ENSMUSG00000032562,ENSMUSG00000003849,ENSMUSG00000078945,ENSMUSG00000046532,ENSMUSG00000027712,ENSMUSG00000020357,ENSMUSG00000026981,ENSMUSG00000031451,…	19
GO:BP	GO:0051607	defense response to virus	3.1857e-07	13972	2029	203	61	ENSMUSG00000021208,ENSMUSG00000049723,ENSMUSG00000026395,ENSMUSG00000027398,ENSMUSG00000012519,ENSMUSG00000051682,ENSMUSG00000051457,ENSMUSG00000030789,ENSMUSG00000022965,ENSMUSG00000040522,ENSMUSG00000035042,ENSMUSG00000057329,ENSMUSG00000053977,ENSMUSG00000027843,ENSMUSG00000044583,ENSMUSG00000009585,ENSMUSG00000035208,ENSMUSG00000020941,ENSMUSG00000037860,ENSMUSG00000022901,ENSMUSG00000033450,…	30
GO:BP	GO:0140546	defense response to symbiont	3.1857e-07	13972	2029	203	61	ENSMUSG00000021208,ENSMUSG00000049723,ENSMUSG00000026395,ENSMUSG00000027398,ENSMUSG00000012519,ENSMUSG00000051682,ENSMUSG00000051457,ENSMUSG00000030789,ENSMUSG00000022965,ENSMUSG00000040522,ENSMUSG00000035042,ENSMUSG00000057329,ENSMUSG00000053977,ENSMUSG00000027843,ENSMUSG00000044583,ENSMUSG00000009585,ENSMUSG00000035208,ENSMUSG00000020941,ENSMUSG00000037860,ENSMUSG00000022901,ENSMUSG00000033450,…	30
GO:BP	GO:0071396	cellular response to lipid	3.43628e-07	13972	2029	460	112	ENSMUSG00000002944,ENSMUSG00000032377,ENSMUSG00000000440,ENSMUSG00000050965,ENSMUSG00000046532,ENSMUSG00000021699,ENSMUSG00000026822,ENSMUSG00000039202,ENSMUSG00000021423,ENSMUSG00000018920,ENSMUSG00000022892,ENSMUSG00000019850,ENSMUSG00000037902,ENSMUSG00000057614,ENSMUSG00000031207,ENSMUSG00000027398,ENSMUSG00000025779,ENSMUSG00000038776,ENSMUSG00000060802,ENSMUSG00000018774,ENSMUSG00000112148,…	24
GO:BP	GO:0002504	antigen processing and presentation of peptide or polysaccharide antigen via MHC class II	3.43628e-07	13972	2029	19	14	ENSMUSG00000004552,ENSMUSG00000038642,ENSMUSG00000036469,ENSMUSG00000023992,ENSMUSG00000060586,ENSMUSG00000058715,ENSMUSG00000040152,ENSMUSG00000073421,ENSMUSG00000030793,ENSMUSG00000024610,ENSMUSG00000036594,ENSMUSG00000037649,ENSMUSG00000079547,ENSMUSG00000037548	74
GO:BP	GO:0032653	regulation of interleukin-10 production	3.44185e-07	13972	2029	39	21	ENSMUSG00000023915,ENSMUSG00000021457,ENSMUSG00000023992,ENSMUSG00000030579,ENSMUSG00000015396,ENSMUSG00000070873,ENSMUSG00000027995,ENSMUSG00000031101,ENSMUSG00000058715,ENSMUSG00000016496,ENSMUSG00000030793,ENSMUSG00000039005,ENSMUSG00000021356,ENSMUSG00000039942,ENSMUSG00000016494,ENSMUSG00000045322,ENSMUSG00000039521,ENSMUSG00000005800,ENSMUSG00000026012,ENSMUSG00000055994,ENSMUSG00000026573	54
GO:BP	GO:0070371	ERK1 and ERK2 cascade	4.12566e-07	13972	2029	257	72	ENSMUSG00000002944,ENSMUSG00000028664,ENSMUSG00000032562,ENSMUSG00000020357,ENSMUSG00000003518,ENSMUSG00000031451,ENSMUSG00000029816,ENSMUSG00000026395,ENSMUSG00000022892,ENSMUSG00000037902,ENSMUSG00000064246,ENSMUSG00000027398,ENSMUSG00000005087,ENSMUSG00000021457,ENSMUSG00000037405,ENSMUSG00000040998,ENSMUSG00000020044,ENSMUSG00000023992,ENSMUSG00000024109,ENSMUSG00000031616,ENSMUSG00000035042,…	28
GO:BP	GO:0032602	chemokine production	4.33193e-07	13972	2029	71	30	ENSMUSG00000022892,ENSMUSG00000037902,ENSMUSG00000027398,ENSMUSG00000021457,ENSMUSG00000022534,ENSMUSG00000023992,ENSMUSG00000027750,ENSMUSG00000035042,ENSMUSG00000044583,ENSMUSG00000022676,ENSMUSG00000020399,ENSMUSG00000027995,ENSMUSG00000024621,ENSMUSG00000015568,ENSMUSG00000030793,ENSMUSG00000024610,ENSMUSG00000039005,ENSMUSG00000024397,ENSMUSG00000021994,ENSMUSG00000040329,ENSMUSG00000045322,…	42
GO:BP	GO:0006911	phagocytosis, engulfment	4.40724e-07	13972	2029	46	23	ENSMUSG00000002944,ENSMUSG00000000440,ENSMUSG00000030047,ENSMUSG00000037902,ENSMUSG00000098112,ENSMUSG00000064210,ENSMUSG00000051682,ENSMUSG00000023992,ENSMUSG00000030605,ENSMUSG00000022488,ENSMUSG00000015947,ENSMUSG00000041112,ENSMUSG00000058715,ENSMUSG00000025044,ENSMUSG00000040152,ENSMUSG00000033220,ENSMUSG00000026879,ENSMUSG00000029254,ENSMUSG00000024397,ENSMUSG00000030474,ENSMUSG00000034652,…	50
GO:BP	GO:0012501	programmed cell death	4.90891e-07	13972	2029	1540	299	ENSMUSG00000068220,ENSMUSG00000018411,ENSMUSG00000075706,ENSMUSG00000028657,ENSMUSG00000037440,ENSMUSG00000024526,ENSMUSG00000030278,ENSMUSG00000021208,ENSMUSG00000000440,ENSMUSG00000050965,ENSMUSG00000000628,ENSMUSG00000032294,ENSMUSG00000032562,ENSMUSG00000003849,ENSMUSG00000078945,ENSMUSG00000046532,ENSMUSG00000027712,ENSMUSG00000020357,ENSMUSG00000026981,ENSMUSG00000031451,ENSMUSG00000070354,…	19
GO:BP	GO:0034765	regulation of ion transmembrane transport	4.90891e-07	13972	2029	379	96	ENSMUSG00000028664,ENSMUSG00000028051,ENSMUSG00000000628,ENSMUSG00000025351,ENSMUSG00000021699,ENSMUSG00000032966,ENSMUSG00000015340,ENSMUSG00000009687,ENSMUSG00000022892,ENSMUSG00000046159,ENSMUSG00000049775,ENSMUSG00000027398,ENSMUSG00000013698,ENSMUSG00000027030,ENSMUSG00000026360,ENSMUSG00000014776,ENSMUSG00000040584,ENSMUSG00000064210,ENSMUSG00000038642,ENSMUSG00000069806,ENSMUSG00000006519,…	25
GO:BP	GO:0072511	divalent inorganic cation transport	4.98691e-07	13972	2029	333	87	ENSMUSG00000032231,ENSMUSG00000032562,ENSMUSG00000027712,ENSMUSG00000021699,ENSMUSG00000031451,ENSMUSG00000032966,ENSMUSG00000050335,ENSMUSG00000026395,ENSMUSG00000045382,ENSMUSG00000038147,ENSMUSG00000014776,ENSMUSG00000064210,ENSMUSG00000069806,ENSMUSG00000037405,ENSMUSG00000006519,ENSMUSG00000031616,ENSMUSG00000035042,ENSMUSG00000057329,ENSMUSG00000000982,ENSMUSG00000026271,ENSMUSG00000027843,…	26
GO:BP	GO:0051336	regulation of hydrolase activity	4.99774e-07	13972	2029	1006	209	ENSMUSG00000017723,ENSMUSG00000028657,ENSMUSG00000039601,ENSMUSG00000022883,ENSMUSG00000026727,ENSMUSG00000032080,ENSMUSG00000032231,ENSMUSG00000000440,ENSMUSG00000032562,ENSMUSG00000078945,ENSMUSG00000026315,ENSMUSG00000109350,ENSMUSG00000028464,ENSMUSG00000002992,ENSMUSG00000031451,ENSMUSG00000005054,ENSMUSG00000032966,ENSMUSG00000026395,ENSMUSG00000031387,ENSMUSG00000021190,ENSMUSG00000037999,…	21
GO:BP	GO:0032613	interleukin-10 production	5.19489e-07	13972	2029	43	22	ENSMUSG00000023915,ENSMUSG00000021457,ENSMUSG00000023992,ENSMUSG00000030579,ENSMUSG00000015396,ENSMUSG00000070873,ENSMUSG00000027995,ENSMUSG00000031101,ENSMUSG00000058715,ENSMUSG00000016496,ENSMUSG00000030793,ENSMUSG00000039005,ENSMUSG00000021356,ENSMUSG00000039942,ENSMUSG00000016494,ENSMUSG00000045322,ENSMUSG00000039521,ENSMUSG00000005800,ENSMUSG00000026012,ENSMUSG00000055994,ENSMUSG00000021678,…	51
GO:BP	GO:0032642	regulation of chemokine production	5.7227e-07	13972	2029	68	29	ENSMUSG00000022892,ENSMUSG00000037902,ENSMUSG00000027398,ENSMUSG00000021457,ENSMUSG00000022534,ENSMUSG00000023992,ENSMUSG00000027750,ENSMUSG00000035042,ENSMUSG00000044583,ENSMUSG00000022676,ENSMUSG00000020399,ENSMUSG00000027995,ENSMUSG00000024621,ENSMUSG00000015568,ENSMUSG00000030793,ENSMUSG00000024610,ENSMUSG00000039005,ENSMUSG00000024397,ENSMUSG00000021994,ENSMUSG00000040329,ENSMUSG00000045322,…	43
GO:BP	GO:0043067	regulation of programmed cell death	6.62285e-07	13972	2029	1221	245	ENSMUSG00000075706,ENSMUSG00000028657,ENSMUSG00000037440,ENSMUSG00000024526,ENSMUSG00000030278,ENSMUSG00000000440,ENSMUSG00000050965,ENSMUSG00000032562,ENSMUSG00000003849,ENSMUSG00000078945,ENSMUSG00000046532,ENSMUSG00000027712,ENSMUSG00000020357,ENSMUSG00000026981,ENSMUSG00000031451,ENSMUSG00000070354,ENSMUSG00000020326,ENSMUSG00000093938,ENSMUSG00000022831,ENSMUSG00000050335,ENSMUSG00000026395,…	20
GO:BP	GO:0065008	regulation of biological quality	6.68937e-07	13972	2029	2950	524	ENSMUSG00000068220,ENSMUSG00000018411,ENSMUSG00000002944,ENSMUSG00000008734,ENSMUSG00000024661,ENSMUSG00000028657,ENSMUSG00000028664,ENSMUSG00000022790,ENSMUSG00000024526,ENSMUSG00000025232,ENSMUSG00000027803,ENSMUSG00000040612,ENSMUSG00000020458,ENSMUSG00000005220,ENSMUSG00000032377,ENSMUSG00000019929,ENSMUSG00000028051,ENSMUSG00000032080,ENSMUSG00000038910,ENSMUSG00000032231,ENSMUSG00000030545,…	18
GO:BP	GO:0010941	regulation of cell death	7.02999e-07	13972	2029	1341	265	ENSMUSG00000018411,ENSMUSG00000002944,ENSMUSG00000075706,ENSMUSG00000028657,ENSMUSG00000037440,ENSMUSG00000024526,ENSMUSG00000030278,ENSMUSG00000000440,ENSMUSG00000050965,ENSMUSG00000032562,ENSMUSG00000003849,ENSMUSG00000078945,ENSMUSG00000046532,ENSMUSG00000027712,ENSMUSG00000020357,ENSMUSG00000026981,ENSMUSG00000031451,ENSMUSG00000070354,ENSMUSG00000020326,ENSMUSG00000093938,ENSMUSG00000022831,…	20
GO:BP	GO:0001776	leukocyte homeostasis	7.0532e-07	13972	2029	88	34	ENSMUSG00000019850,ENSMUSG00000058818,ENSMUSG00000037613,ENSMUSG00000049103,ENSMUSG00000112148,ENSMUSG00000024659,ENSMUSG00000062593,ENSMUSG00000005583,ENSMUSG00000022488,ENSMUSG00000057329,ENSMUSG00000035385,ENSMUSG00000058715,ENSMUSG00000031093,ENSMUSG00000002602,ENSMUSG00000002603,ENSMUSG00000024521,ENSMUSG00000030707,ENSMUSG00000039936,ENSMUSG00000045502,ENSMUSG00000024610,ENSMUSG00000032218,…	39
GO:BP	GO:0002440	production of molecular mediator of immune response	7.06532e-07	13972	2029	170	53	ENSMUSG00000002944,ENSMUSG00000008734,ENSMUSG00000031451,ENSMUSG00000026395,ENSMUSG00000019850,ENSMUSG00000020227,ENSMUSG00000027398,ENSMUSG00000060802,ENSMUSG00000049103,ENSMUSG00000027843,ENSMUSG00000031101,ENSMUSG00000058715,ENSMUSG00000022901,ENSMUSG00000002603,ENSMUSG00000004709,ENSMUSG00000073421,ENSMUSG00000003882,ENSMUSG00000026070,ENSMUSG00000036526,ENSMUSG00000024610,ENSMUSG00000031264,…	31
GO:BP	GO:0032663	regulation of interleukin-2 production	7.27671e-07	13972	2029	54	25	ENSMUSG00000021699,ENSMUSG00000026395,ENSMUSG00000019850,ENSMUSG00000027398,ENSMUSG00000049103,ENSMUSG00000024659,ENSMUSG00000015396,ENSMUSG00000028581,ENSMUSG00000020399,ENSMUSG00000031101,ENSMUSG00000022952,ENSMUSG00000044206,ENSMUSG00000036526,ENSMUSG00000021795,ENSMUSG00000052397,ENSMUSG00000032093,ENSMUSG00000021356,ENSMUSG00000016494,ENSMUSG00000039521,ENSMUSG00000026928,ENSMUSG00000026012,…	46
GO:BP	GO:0050731	positive regulation of peptidyl-tyrosine phosphorylation	7.80026e-07	13972	2029	139	46	ENSMUSG00000002944,ENSMUSG00000008734,ENSMUSG00000031451,ENSMUSG00000022831,ENSMUSG00000026395,ENSMUSG00000002058,ENSMUSG00000022892,ENSMUSG00000030536,ENSMUSG00000062991,ENSMUSG00000005087,ENSMUSG00000021457,ENSMUSG00000037405,ENSMUSG00000023992,ENSMUSG00000042429,ENSMUSG00000035042,ENSMUSG00000015947,ENSMUSG00000015950,ENSMUSG00000070873,ENSMUSG00000048583,ENSMUSG00000021451,ENSMUSG00000002603,…	33
GO:BP	GO:0002544	chronic inflammatory response	8.09785e-07	13972	2029	15	12	ENSMUSG00000037440,ENSMUSG00000027962,ENSMUSG00000019850,ENSMUSG00000052336,ENSMUSG00000035385,ENSMUSG00000040152,ENSMUSG00000056071,ENSMUSG00000050953,ENSMUSG00000050737,ENSMUSG00000053965,ENSMUSG00000039521,ENSMUSG00000024401	80
GO:BP	GO:2000106	regulation of leukocyte apoptotic process	9.30341e-07	13972	2029	77	31	ENSMUSG00000031451,ENSMUSG00000022831,ENSMUSG00000050335,ENSMUSG00000024659,ENSMUSG00000005583,ENSMUSG00000035042,ENSMUSG00000058715,ENSMUSG00000079227,ENSMUSG00000002602,ENSMUSG00000016496,ENSMUSG00000003882,ENSMUSG00000039936,ENSMUSG00000045502,ENSMUSG00000024610,ENSMUSG00000021994,ENSMUSG00000002033,ENSMUSG00000039239,ENSMUSG00000064262,ENSMUSG00000030336,ENSMUSG00000037944,ENSMUSG00000025473,…	40
GO:BP	GO:0050764	regulation of phagocytosis	9.48757e-07	13972	2029	93	35	ENSMUSG00000002944,ENSMUSG00000000440,ENSMUSG00000031451,ENSMUSG00000026395,ENSMUSG00000037902,ENSMUSG00000027398,ENSMUSG00000021457,ENSMUSG00000020143,ENSMUSG00000064210,ENSMUSG00000006519,ENSMUSG00000023992,ENSMUSG00000030605,ENSMUSG00000022488,ENSMUSG00000015947,ENSMUSG00000031304,ENSMUSG00000028874,ENSMUSG00000017631,ENSMUSG00000095788,ENSMUSG00000035385,ENSMUSG00000058715,ENSMUSG00000003283,…	38
GO:BP	GO:0032655	regulation of interleukin-12 production	1.03296e-06	13972	2029	41	21	ENSMUSG00000002944,ENSMUSG00000020227,ENSMUSG00000021457,ENSMUSG00000022534,ENSMUSG00000040522,ENSMUSG00000051177,ENSMUSG00000070873,ENSMUSG00000040152,ENSMUSG00000001741,ENSMUSG00000039005,ENSMUSG00000042190,ENSMUSG00000051498,ENSMUSG00000045322,ENSMUSG00000057135,ENSMUSG00000027239,ENSMUSG00000037944,ENSMUSG00000055994,ENSMUSG00000024399,ENSMUSG00000017652,ENSMUSG00000015316,ENSMUSG00000049871	51
GO:BP	GO:0043085	positive regulation of catalytic activity	1.06902e-06	13972	2029	1145	231	ENSMUSG00000008734,ENSMUSG00000028664,ENSMUSG00000022883,ENSMUSG00000026727,ENSMUSG00000032080,ENSMUSG00000000440,ENSMUSG00000032562,ENSMUSG00000024924,ENSMUSG00000020357,ENSMUSG00000109350,ENSMUSG00000026981,ENSMUSG00000002992,ENSMUSG00000031451,ENSMUSG00000026872,ENSMUSG00000026395,ENSMUSG00000002058,ENSMUSG00000021190,ENSMUSG00000037999,ENSMUSG00000032366,ENSMUSG00000022892,ENSMUSG00000030536,…	20
GO:BP	GO:0042592	homeostatic process	1.23864e-06	13972	2029	1476	286	ENSMUSG00000068220,ENSMUSG00000002944,ENSMUSG00000008734,ENSMUSG00000024661,ENSMUSG00000028657,ENSMUSG00000024526,ENSMUSG00000027803,ENSMUSG00000040612,ENSMUSG00000020458,ENSMUSG00000005220,ENSMUSG00000019929,ENSMUSG00000032080,ENSMUSG00000038910,ENSMUSG00000000440,ENSMUSG00000000628,ENSMUSG00000032562,ENSMUSG00000006717,ENSMUSG00000003849,ENSMUSG00000021699,ENSMUSG00000109350,ENSMUSG00000026981,…	19
GO:BP	GO:0002221	pattern recognition receptor signaling pathway	1.24879e-06	13972	2029	141	46	ENSMUSG00000002944,ENSMUSG00000020458,ENSMUSG00000022892,ENSMUSG00000019850,ENSMUSG00000020227,ENSMUSG00000025779,ENSMUSG00000033777,ENSMUSG00000051682,ENSMUSG00000062545,ENSMUSG00000006519,ENSMUSG00000051439,ENSMUSG00000021624,ENSMUSG00000040522,ENSMUSG00000027843,ENSMUSG00000044583,ENSMUSG00000044827,ENSMUSG00000020399,ENSMUSG00000027995,ENSMUSG00000052688,ENSMUSG00000022901,ENSMUSG00000079164,…	33
GO:BP	GO:0045595	regulation of cell differentiation	1.27779e-06	13972	2029	1183	237	ENSMUSG00000018411,ENSMUSG00000002944,ENSMUSG00000008734,ENSMUSG00000037440,ENSMUSG00000023367,ENSMUSG00000028664,ENSMUSG00000022883,ENSMUSG00000027803,ENSMUSG00000020458,ENSMUSG00000000440,ENSMUSG00000029810,ENSMUSG00000046532,ENSMUSG00000052133,ENSMUSG00000035413,ENSMUSG00000031451,ENSMUSG00000070354,ENSMUSG00000026872,ENSMUSG00000093938,ENSMUSG00000022831,ENSMUSG00000023915,ENSMUSG00000026395,…	20
GO:BP	GO:2000401	regulation of lymphocyte migration	1.44695e-06	13972	2029	52	24	ENSMUSG00000020272,ENSMUSG00000022892,ENSMUSG00000027009,ENSMUSG00000031207,ENSMUSG00000027030,ENSMUSG00000049103,ENSMUSG00000051457,ENSMUSG00000035042,ENSMUSG00000000982,ENSMUSG00000021508,ENSMUSG00000030149,ENSMUSG00000030793,ENSMUSG00000024397,ENSMUSG00000021994,ENSMUSG00000022667,ENSMUSG00000018930,ENSMUSG00000037944,ENSMUSG00000025473,ENSMUSG00000005465,ENSMUSG00000023078,ENSMUSG00000022221,…	46
GO:BP	GO:0032637	interleukin-8 production	1.47513e-06	13972	2029	63	27	ENSMUSG00000026395,ENSMUSG00000049775,ENSMUSG00000064246,ENSMUSG00000027398,ENSMUSG00000021457,ENSMUSG00000024659,ENSMUSG00000051439,ENSMUSG00000040522,ENSMUSG00000027843,ENSMUSG00000044583,ENSMUSG00000044827,ENSMUSG00000037411,ENSMUSG00000027995,ENSMUSG00000035279,ENSMUSG00000004709,ENSMUSG00000030793,ENSMUSG00000027863,ENSMUSG00000024610,ENSMUSG00000039005,ENSMUSG00000021994,ENSMUSG00000039942,…	43
GO:BP	GO:0050878	regulation of body fluid levels	1.4828e-06	13972	2029	260	71	ENSMUSG00000002944,ENSMUSG00000028664,ENSMUSG00000032231,ENSMUSG00000050965,ENSMUSG00000000628,ENSMUSG00000032562,ENSMUSG00000027712,ENSMUSG00000031451,ENSMUSG00000046159,ENSMUSG00000021457,ENSMUSG00000027030,ENSMUSG00000020120,ENSMUSG00000064210,ENSMUSG00000030534,ENSMUSG00000048120,ENSMUSG00000112148,ENSMUSG00000062593,ENSMUSG00000021822,ENSMUSG00000006519,ENSMUSG00000042429,ENSMUSG00000021262,…	27
GO:BP	GO:0002755	MyD88-dependent toll-like receptor signaling pathway	1.58967e-06	13972	2029	18	13	ENSMUSG00000020227,ENSMUSG00000033777,ENSMUSG00000040522,ENSMUSG00000044583,ENSMUSG00000044827,ENSMUSG00000027995,ENSMUSG00000079164,ENSMUSG00000020400,ENSMUSG00000039005,ENSMUSG00000051498,ENSMUSG00000045322,ENSMUSG00000034652,ENSMUSG00000025498	72
GO:BP	GO:0006915	apoptotic process	1.66734e-06	13972	2029	1499	289	ENSMUSG00000068220,ENSMUSG00000018411,ENSMUSG00000028657,ENSMUSG00000037440,ENSMUSG00000024526,ENSMUSG00000030278,ENSMUSG00000021208,ENSMUSG00000000440,ENSMUSG00000050965,ENSMUSG00000000628,ENSMUSG00000032562,ENSMUSG00000003849,ENSMUSG00000078945,ENSMUSG00000046532,ENSMUSG00000027712,ENSMUSG00000020357,ENSMUSG00000026981,ENSMUSG00000031451,ENSMUSG00000070354,ENSMUSG00000020326,ENSMUSG00000093938,…	19
GO:BP	GO:0002275	myeloid cell activation involved in immune response	1.70155e-06	13972	2029	71	29	ENSMUSG00000021457,ENSMUSG00000038147,ENSMUSG00000020143,ENSMUSG00000049103,ENSMUSG00000112148,ENSMUSG00000062593,ENSMUSG00000023992,ENSMUSG00000030579,ENSMUSG00000000982,ENSMUSG00000056529,ENSMUSG00000029484,ENSMUSG00000028874,ENSMUSG00000020399,ENSMUSG00000017631,ENSMUSG00000027347,ENSMUSG00000058715,ENSMUSG00000033220,ENSMUSG00000030793,ENSMUSG00000031264,ENSMUSG00000040528,ENSMUSG00000034652,…	41
GO:BP	GO:0006959	humoral immune response	1.83111e-06	13972	2029	125	42	ENSMUSG00000017723,ENSMUSG00000023915,ENSMUSG00000026395,ENSMUSG00000022892,ENSMUSG00000067149,ENSMUSG00000027398,ENSMUSG00000060802,ENSMUSG00000049103,ENSMUSG00000005583,ENSMUSG00000069792,ENSMUSG00000021508,ENSMUSG00000029372,ENSMUSG00000026542,ENSMUSG00000036905,ENSMUSG00000035385,ENSMUSG00000015854,ENSMUSG00000022126,ENSMUSG00000029373,ENSMUSG00000044206,ENSMUSG00000073421,ENSMUSG00000056071,…	34
GO:BP	GO:0032677	regulation of interleukin-8 production	1.94668e-06	13972	2029	60	26	ENSMUSG00000026395,ENSMUSG00000049775,ENSMUSG00000027398,ENSMUSG00000021457,ENSMUSG00000024659,ENSMUSG00000051439,ENSMUSG00000040522,ENSMUSG00000027843,ENSMUSG00000044583,ENSMUSG00000044827,ENSMUSG00000037411,ENSMUSG00000027995,ENSMUSG00000035279,ENSMUSG00000004709,ENSMUSG00000030793,ENSMUSG00000027863,ENSMUSG00000024610,ENSMUSG00000039005,ENSMUSG00000021994,ENSMUSG00000039942,ENSMUSG00000051498,…	43
GO:BP	GO:0019722	calcium-mediated signaling	1.95435e-06	13972	2029	143	46	ENSMUSG00000018411,ENSMUSG00000039601,ENSMUSG00000027962,ENSMUSG00000026395,ENSMUSG00000022892,ENSMUSG00000062991,ENSMUSG00000046159,ENSMUSG00000045382,ENSMUSG00000021457,ENSMUSG00000049103,ENSMUSG00000023992,ENSMUSG00000028036,ENSMUSG00000029763,ENSMUSG00000053977,ENSMUSG00000000982,ENSMUSG00000054640,ENSMUSG00000052336,ENSMUSG00000038976,ENSMUSG00000028785,ENSMUSG00000036353,ENSMUSG00000025804,…	32
GO:BP	GO:0032715	negative regulation of interleukin-6 production	2.04561e-06	13972	2029	39	20	ENSMUSG00000031451,ENSMUSG00000019850,ENSMUSG00000037902,ENSMUSG00000020227,ENSMUSG00000026288,ENSMUSG00000022488,ENSMUSG00000027843,ENSMUSG00000020399,ENSMUSG00000037922,ENSMUSG00000039005,ENSMUSG00000030921,ENSMUSG00000045322,ENSMUSG00000024411,ENSMUSG00000039521,ENSMUSG00000022667,ENSMUSG00000005465,ENSMUSG00000047139,ENSMUSG00000015316,ENSMUSG00000024401,ENSMUSG00000049871	51
GO:BP	GO:0033674	positive regulation of kinase activity	2.05905e-06	13972	2029	454	108	ENSMUSG00000008734,ENSMUSG00000028664,ENSMUSG00000022883,ENSMUSG00000024924,ENSMUSG00000020357,ENSMUSG00000026981,ENSMUSG00000031451,ENSMUSG00000026872,ENSMUSG00000026395,ENSMUSG00000002058,ENSMUSG00000022892,ENSMUSG00000030536,ENSMUSG00000062991,ENSMUSG00000064246,ENSMUSG00000027398,ENSMUSG00000021457,ENSMUSG00000012519,ENSMUSG00000027030,ENSMUSG00000038508,ENSMUSG00000055254,ENSMUSG00000024109,…	24
GO:BP	GO:0098581	detection of external biotic stimulus	2.26723e-06	13972	2029	21	14	ENSMUSG00000078945,ENSMUSG00000025779,ENSMUSG00000023992,ENSMUSG00000078942,ENSMUSG00000071203,ENSMUSG00000044827,ENSMUSG00000027995,ENSMUSG00000035279,ENSMUSG00000039005,ENSMUSG00000051498,ENSMUSG00000021640,ENSMUSG00000055994,ENSMUSG00000039193,ENSMUSG00000030413	67
GO:BP	GO:1905517	macrophage migration	2.27546e-06	13972	2029	46	22	ENSMUSG00000050335,ENSMUSG00000049103,ENSMUSG00000023992,ENSMUSG00000035042,ENSMUSG00000000982,ENSMUSG00000026271,ENSMUSG00000040552,ENSMUSG00000052336,ENSMUSG00000036353,ENSMUSG00000049130,ENSMUSG00000035385,ENSMUSG00000030342,ENSMUSG00000024621,ENSMUSG00000029254,ENSMUSG00000042190,ENSMUSG00000031778,ENSMUSG00000054400,ENSMUSG00000022667,ENSMUSG00000027239,ENSMUSG00000037944,ENSMUSG00000015316,…	48
GO:BP	GO:0070588	calcium ion transmembrane transport	2.29418e-06	13972	2029	209	60	ENSMUSG00000032231,ENSMUSG00000027712,ENSMUSG00000021699,ENSMUSG00000031451,ENSMUSG00000032966,ENSMUSG00000026395,ENSMUSG00000014776,ENSMUSG00000064210,ENSMUSG00000069806,ENSMUSG00000006519,ENSMUSG00000031616,ENSMUSG00000000982,ENSMUSG00000026271,ENSMUSG00000027843,ENSMUSG00000054640,ENSMUSG00000034593,ENSMUSG00000028785,ENSMUSG00000036353,ENSMUSG00000063873,ENSMUSG00000020573,ENSMUSG00000035873,…	29
GO:BP	GO:0032102	negative regulation of response to external stimulus	2.33498e-06	13972	2029	283	75	ENSMUSG00000022883,ENSMUSG00000032231,ENSMUSG00000000440,ENSMUSG00000027712,ENSMUSG00000052133,ENSMUSG00000049723,ENSMUSG00000003518,ENSMUSG00000032420,ENSMUSG00000019850,ENSMUSG00000037902,ENSMUSG00000020227,ENSMUSG00000022534,ENSMUSG00000051457,ENSMUSG00000021822,ENSMUSG00000024109,ENSMUSG00000042429,ENSMUSG00000052336,ENSMUSG00000037411,ENSMUSG00000039546,ENSMUSG00000030659,ENSMUSG00000020399,…	27
GO:BP	GO:0140013	meiotic nuclear division	2.53241e-06	13972	2029	122	41	ENSMUSG00000003824,ENSMUSG00000020419,ENSMUSG00000002076,ENSMUSG00000051177,ENSMUSG00000025586,ENSMUSG00000028312,ENSMUSG00000024533,ENSMUSG00000026039,ENSMUSG00000020914,ENSMUSG00000032218,ENSMUSG00000021994,ENSMUSG00000024660,ENSMUSG00000026779,ENSMUSG00000030867,ENSMUSG00000026683,ENSMUSG00000040084,ENSMUSG00000033952,ENSMUSG00000038379,ENSMUSG00000028702,ENSMUSG00000027496,ENSMUSG00000035455,…	34
GO:BP	GO:0070269	pyroptosis	2.58886e-06	13972	2029	16	12	ENSMUSG00000078945,ENSMUSG00000078942,ENSMUSG00000071203,ENSMUSG00000033538,ENSMUSG00000037860,ENSMUSG00000029821,ENSMUSG00000025888,ENSMUSG00000015437,ENSMUSG00000021640,ENSMUSG00000027514,ENSMUSG00000070390,ENSMUSG00000039193	75
GO:BP	GO:0090026	positive regulation of monocyte chemotaxis	2.58886e-06	13972	2029	16	12	ENSMUSG00000021190,ENSMUSG00000023913,ENSMUSG00000022892,ENSMUSG00000064210,ENSMUSG00000049103,ENSMUSG00000035042,ENSMUSG00000037411,ENSMUSG00000025804,ENSMUSG00000035385,ENSMUSG00000024397,ENSMUSG00000034855,ENSMUSG00000052270	75
GO:BP	GO:0042119	neutrophil activation	2.67468e-06	13972	2029	24	15	ENSMUSG00000021457,ENSMUSG00000030579,ENSMUSG00000035042,ENSMUSG00000056529,ENSMUSG00000029484,ENSMUSG00000017631,ENSMUSG00000059089,ENSMUSG00000058715,ENSMUSG00000034652,ENSMUSG00000005980,ENSMUSG00000032739,ENSMUSG00000021678,ENSMUSG00000026180,ENSMUSG00000024401,ENSMUSG00000026068	62
GO:BP	GO:0045619	regulation of lymphocyte differentiation	2.67468e-06	13972	2029	149	47	ENSMUSG00000037440,ENSMUSG00000031451,ENSMUSG00000026395,ENSMUSG00000021457,ENSMUSG00000026288,ENSMUSG00000049103,ENSMUSG00000024659,ENSMUSG00000038151,ENSMUSG00000022488,ENSMUSG00000015396,ENSMUSG00000031304,ENSMUSG00000052713,ENSMUSG00000031101,ENSMUSG00000044258,ENSMUSG00000039384,ENSMUSG00000027347,ENSMUSG00000070691,ENSMUSG00000002602,ENSMUSG00000002603,ENSMUSG00000041272,ENSMUSG00000076431,…	32
GO:BP	GO:0032615	interleukin-12 production	2.77765e-06	13972	2029	43	21	ENSMUSG00000002944,ENSMUSG00000020227,ENSMUSG00000021457,ENSMUSG00000022534,ENSMUSG00000040522,ENSMUSG00000051177,ENSMUSG00000070873,ENSMUSG00000040152,ENSMUSG00000001741,ENSMUSG00000039005,ENSMUSG00000042190,ENSMUSG00000051498,ENSMUSG00000045322,ENSMUSG00000057135,ENSMUSG00000027239,ENSMUSG00000037944,ENSMUSG00000055994,ENSMUSG00000024399,ENSMUSG00000017652,ENSMUSG00000015316,ENSMUSG00000049871	49
GO:BP	GO:0032733	positive regulation of interleukin-10 production	2.80228e-06	13972	2029	30	17	ENSMUSG00000021457,ENSMUSG00000023992,ENSMUSG00000015396,ENSMUSG00000070873,ENSMUSG00000027995,ENSMUSG00000031101,ENSMUSG00000058715,ENSMUSG00000016496,ENSMUSG00000030793,ENSMUSG00000039005,ENSMUSG00000021356,ENSMUSG00000039942,ENSMUSG00000016494,ENSMUSG00000045322,ENSMUSG00000026012,ENSMUSG00000055994,ENSMUSG00000026573	57
GO:BP	GO:0097553	calcium ion transmembrane import into cytosol	2.80499e-06	13972	2029	101	36	ENSMUSG00000021699,ENSMUSG00000032966,ENSMUSG00000026395,ENSMUSG00000014776,ENSMUSG00000006519,ENSMUSG00000031616,ENSMUSG00000000982,ENSMUSG00000054640,ENSMUSG00000034593,ENSMUSG00000035873,ENSMUSG00000045730,ENSMUSG00000079227,ENSMUSG00000002603,ENSMUSG00000034330,ENSMUSG00000032020,ENSMUSG00000030707,ENSMUSG00000029417,ENSMUSG00000018507,ENSMUSG00000048779,ENSMUSG00000071719,ENSMUSG00000039239,…	36
GO:BP	GO:0042981	regulation of apoptotic process	3.05213e-06	13972	2029	1190	236	ENSMUSG00000028657,ENSMUSG00000037440,ENSMUSG00000024526,ENSMUSG00000030278,ENSMUSG00000000440,ENSMUSG00000050965,ENSMUSG00000032562,ENSMUSG00000003849,ENSMUSG00000078945,ENSMUSG00000046532,ENSMUSG00000027712,ENSMUSG00000020357,ENSMUSG00000026981,ENSMUSG00000031451,ENSMUSG00000070354,ENSMUSG00000020326,ENSMUSG00000093938,ENSMUSG00000022831,ENSMUSG00000050335,ENSMUSG00000026395,ENSMUSG00000021190,…	20
GO:BP	GO:0045860	positive regulation of protein kinase activity	3.09151e-06	13972	2029	399	97	ENSMUSG00000008734,ENSMUSG00000022883,ENSMUSG00000024924,ENSMUSG00000026981,ENSMUSG00000031451,ENSMUSG00000026872,ENSMUSG00000026395,ENSMUSG00000002058,ENSMUSG00000022892,ENSMUSG00000030536,ENSMUSG00000062991,ENSMUSG00000064246,ENSMUSG00000027398,ENSMUSG00000021457,ENSMUSG00000012519,ENSMUSG00000027030,ENSMUSG00000038508,ENSMUSG00000024109,ENSMUSG00000005583,ENSMUSG00000022488,ENSMUSG00000002699,…	24
GO:BP	GO:0051924	regulation of calcium ion transport	3.15274e-06	13972	2029	187	55	ENSMUSG00000032562,ENSMUSG00000021699,ENSMUSG00000032966,ENSMUSG00000050335,ENSMUSG00000045382,ENSMUSG00000038147,ENSMUSG00000014776,ENSMUSG00000037405,ENSMUSG00000006519,ENSMUSG00000031616,ENSMUSG00000035042,ENSMUSG00000057329,ENSMUSG00000000982,ENSMUSG00000026271,ENSMUSG00000027843,ENSMUSG00000054640,ENSMUSG00000034593,ENSMUSG00000028785,ENSMUSG00000036353,ENSMUSG00000070873,ENSMUSG00000025804,…	29
GO:BP	GO:0034341	response to interferon-gamma	3.16261e-06	13972	2029	123	41	ENSMUSG00000000440,ENSMUSG00000018920,ENSMUSG00000037902,ENSMUSG00000022534,ENSMUSG00000035042,ENSMUSG00000000982,ENSMUSG00000018927,ENSMUSG00000026728,ENSMUSG00000021262,ENSMUSG00000035186,ENSMUSG00000027995,ENSMUSG00000052688,ENSMUSG00000035385,ENSMUSG00000022504,ENSMUSG00000031165,ENSMUSG00000028270,ENSMUSG00000073421,ENSMUSG00000025888,ENSMUSG00000026879,ENSMUSG00000039005,ENSMUSG00000024397,…	33
GO:BP	GO:0043269	regulation of ion transport	3.74456e-06	13972	2029	986	201	ENSMUSG00000002944,ENSMUSG00000028664,ENSMUSG00000020458,ENSMUSG00000028051,ENSMUSG00000032080,ENSMUSG00000032231,ENSMUSG00000000628,ENSMUSG00000032562,ENSMUSG00000027712,ENSMUSG00000025351,ENSMUSG00000021699,ENSMUSG00000061665,ENSMUSG00000109350,ENSMUSG00000026981,ENSMUSG00000002992,ENSMUSG00000031451,ENSMUSG00000032966,ENSMUSG00000022831,ENSMUSG00000015340,ENSMUSG00000050335,ENSMUSG00000009687,…	20
GO:BP	GO:0001932	regulation of protein phosphorylation	3.81227e-06	13972	2029	957	196	ENSMUSG00000002944,ENSMUSG00000008734,ENSMUSG00000028664,ENSMUSG00000022883,ENSMUSG00000027803,ENSMUSG00000038910,ENSMUSG00000032231,ENSMUSG00000024924,ENSMUSG00000020357,ENSMUSG00000021699,ENSMUSG00000026981,ENSMUSG00000003518,ENSMUSG00000031451,ENSMUSG00000020326,ENSMUSG00000026872,ENSMUSG00000022831,ENSMUSG00000029816,ENSMUSG00000026395,ENSMUSG00000002058,ENSMUSG00000022892,ENSMUSG00000019850,…	20
GO:BP	GO:0002218	activation of innate immune response	3.98262e-06	13972	2029	37	19	ENSMUSG00000073490,ENSMUSG00000090272,ENSMUSG00000073489,ENSMUSG00000026536,ENSMUSG00000037860,ENSMUSG00000043263,ENSMUSG00000039997,ENSMUSG00000030149,ENSMUSG00000030793,ENSMUSG00000024349,ENSMUSG00000037849,ENSMUSG00000073491,ENSMUSG00000039005,ENSMUSG00000054203,ENSMUSG00000045322,ENSMUSG00000027514,ENSMUSG00000066677,ENSMUSG00000032344,ENSMUSG00000039193	51
GO:BP	GO:0010934	macrophage cytokine production	3.98262e-06	13972	2029	14	11	ENSMUSG00000002944,ENSMUSG00000008734,ENSMUSG00000031451,ENSMUSG00000020227,ENSMUSG00000002603,ENSMUSG00000024610,ENSMUSG00000039005,ENSMUSG00000021994,ENSMUSG00000039239,ENSMUSG00000037379,ENSMUSG00000021253	79
GO:BP	GO:0048285	organelle fission	4.21439e-06	13972	2029	391	95	ENSMUSG00000018411,ENSMUSG00000019929,ENSMUSG00000030545,ENSMUSG00000027398,ENSMUSG00000024542,ENSMUSG00000003824,ENSMUSG00000020419,ENSMUSG00000041769,ENSMUSG00000031004,ENSMUSG00000018965,ENSMUSG00000002076,ENSMUSG00000051177,ENSMUSG00000037664,ENSMUSG00000024795,ENSMUSG00000029910,ENSMUSG00000048583,ENSMUSG00000025586,ENSMUSG00000029521,ENSMUSG00000002603,ENSMUSG00000028312,ENSMUSG00000033502,…	24
GO:BP	GO:0002700	regulation of production of molecular mediator of immune response	4.40759e-06	13972	2029	120	40	ENSMUSG00000002944,ENSMUSG00000008734,ENSMUSG00000026395,ENSMUSG00000019850,ENSMUSG00000020227,ENSMUSG00000027398,ENSMUSG00000060802,ENSMUSG00000049103,ENSMUSG00000027843,ENSMUSG00000031101,ENSMUSG00000058715,ENSMUSG00000002603,ENSMUSG00000004709,ENSMUSG00000026070,ENSMUSG00000024610,ENSMUSG00000039005,ENSMUSG00000021994,ENSMUSG00000039239,ENSMUSG00000017550,ENSMUSG00000045322,ENSMUSG00000057135,…	33
GO:BP	GO:0019882	antigen processing and presentation	4.40759e-06	13972	2029	86	32	ENSMUSG00000004552,ENSMUSG00000038642,ENSMUSG00000060802,ENSMUSG00000051682,ENSMUSG00000018774,ENSMUSG00000037405,ENSMUSG00000079507,ENSMUSG00000036469,ENSMUSG00000023992,ENSMUSG00000030148,ENSMUSG00000015947,ENSMUSG00000060586,ENSMUSG00000058715,ENSMUSG00000036943,ENSMUSG00000031165,ENSMUSG00000002983,ENSMUSG00000040152,ENSMUSG00000073421,ENSMUSG00000030793,ENSMUSG00000051506,ENSMUSG00000024610,…	37
GO:BP	GO:0060402	calcium ion transport into cytosol	4.40759e-06	13972	2029	120	40	ENSMUSG00000021699,ENSMUSG00000032966,ENSMUSG00000026395,ENSMUSG00000014776,ENSMUSG00000006519,ENSMUSG00000031616,ENSMUSG00000057329,ENSMUSG00000000982,ENSMUSG00000054640,ENSMUSG00000034593,ENSMUSG00000035873,ENSMUSG00000045730,ENSMUSG00000079227,ENSMUSG00000002603,ENSMUSG00000034330,ENSMUSG00000032020,ENSMUSG00000030707,ENSMUSG00000029417,ENSMUSG00000024673,ENSMUSG00000018507,ENSMUSG00000003352,…	33
GO:BP	GO:0050871	positive regulation of B cell activation	4.44542e-06	13972	2029	70	28	ENSMUSG00000026395,ENSMUSG00000021457,ENSMUSG00000040990,ENSMUSG00000026288,ENSMUSG00000005583,ENSMUSG00000022488,ENSMUSG00000057329,ENSMUSG00000031304,ENSMUSG00000031101,ENSMUSG00000023067,ENSMUSG00000002603,ENSMUSG00000036526,ENSMUSG00000024610,ENSMUSG00000039005,ENSMUSG00000033721,ENSMUSG00000068105,ENSMUSG00000040329,ENSMUSG00000051212,ENSMUSG00000017550,ENSMUSG00000045322,ENSMUSG00000030336,…	40
GO:BP	GO:0002718	regulation of cytokine production involved in immune response	4.52776e-06	13972	2029	74	29	ENSMUSG00000002944,ENSMUSG00000008734,ENSMUSG00000020227,ENSMUSG00000027398,ENSMUSG00000060802,ENSMUSG00000049103,ENSMUSG00000031101,ENSMUSG00000058715,ENSMUSG00000002603,ENSMUSG00000026070,ENSMUSG00000024610,ENSMUSG00000039005,ENSMUSG00000021994,ENSMUSG00000039239,ENSMUSG00000045322,ENSMUSG00000057135,ENSMUSG00000039521,ENSMUSG00000037379,ENSMUSG00000005413,ENSMUSG00000032691,ENSMUSG00000028341,…	39
GO:BP	GO:0002286	T cell activation involved in immune response	4.5308e-06	13972	2029	78	30	ENSMUSG00000035413,ENSMUSG00000026786,ENSMUSG00000049103,ENSMUSG00000037405,ENSMUSG00000024659,ENSMUSG00000051457,ENSMUSG00000004707,ENSMUSG00000020399,ENSMUSG00000058715,ENSMUSG00000032446,ENSMUSG00000002603,ENSMUSG00000002983,ENSMUSG00000015314,ENSMUSG00000030142,ENSMUSG00000026070,ENSMUSG00000030830,ENSMUSG00000024610,ENSMUSG00000039899,ENSMUSG00000021356,ENSMUSG00000026177,ENSMUSG00000051212,…	38
GO:BP	GO:0001525	angiogenesis	4.99603e-06	13972	2029	446	105	ENSMUSG00000002944,ENSMUSG00000028664,ENSMUSG00000022883,ENSMUSG00000020458,ENSMUSG00000019929,ENSMUSG00000032231,ENSMUSG00000000440,ENSMUSG00000050965,ENSMUSG00000000628,ENSMUSG00000032294,ENSMUSG00000020357,ENSMUSG00000015340,ENSMUSG00000000290,ENSMUSG00000061119,ENSMUSG00000045382,ENSMUSG00000064246,ENSMUSG00000028194,ENSMUSG00000027398,ENSMUSG00000021457,ENSMUSG00000026222,ENSMUSG00000049103,…	24
GO:BP	GO:0002673	regulation of acute inflammatory response	5.06807e-06	13972	2029	31	17	ENSMUSG00000000440,ENSMUSG00000027398,ENSMUSG00000051457,ENSMUSG00000042429,ENSMUSG00000035042,ENSMUSG00000015947,ENSMUSG00000020573,ENSMUSG00000058715,ENSMUSG00000079227,ENSMUSG00000026321,ENSMUSG00000031264,ENSMUSG00000050737,ENSMUSG00000005980,ENSMUSG00000037944,ENSMUSG00000032691,ENSMUSG00000025473,ENSMUSG00000024401	55
GO:BP	GO:0036230	granulocyte activation	5.06807e-06	13972	2029	31	17	ENSMUSG00000021457,ENSMUSG00000049103,ENSMUSG00000030579,ENSMUSG00000035042,ENSMUSG00000000982,ENSMUSG00000056529,ENSMUSG00000029484,ENSMUSG00000017631,ENSMUSG00000059089,ENSMUSG00000058715,ENSMUSG00000034652,ENSMUSG00000005980,ENSMUSG00000032739,ENSMUSG00000021678,ENSMUSG00000026180,ENSMUSG00000024401,ENSMUSG00000026068	55
GO:BP	GO:0019220	regulation of phosphate metabolic process	5.13651e-06	13972	2029	1240	243	ENSMUSG00000018411,ENSMUSG00000002944,ENSMUSG00000008734,ENSMUSG00000039601,ENSMUSG00000028664,ENSMUSG00000022883,ENSMUSG00000027803,ENSMUSG00000038910,ENSMUSG00000032231,ENSMUSG00000032562,ENSMUSG00000046532,ENSMUSG00000024924,ENSMUSG00000020357,ENSMUSG00000021699,ENSMUSG00000109350,ENSMUSG00000026981,ENSMUSG00000003518,ENSMUSG00000002992,ENSMUSG00000060961,ENSMUSG00000031451,ENSMUSG00000020326,…	20
GO:BP	GO:0051050	positive regulation of transport	5.29574e-06	13972	2029	736	157	ENSMUSG00000002944,ENSMUSG00000028657,ENSMUSG00000028664,ENSMUSG00000020458,ENSMUSG00000032231,ENSMUSG00000000440,ENSMUSG00000032562,ENSMUSG00000025351,ENSMUSG00000061665,ENSMUSG00000031451,ENSMUSG00000022831,ENSMUSG00000050335,ENSMUSG00000026395,ENSMUSG00000022892,ENSMUSG00000037902,ENSMUSG00000049775,ENSMUSG00000028173,ENSMUSG00000031207,ENSMUSG00000027398,ENSMUSG00000054428,ENSMUSG00000021457,…	21
GO:BP	GO:0032722	positive regulation of chemokine production	5.35917e-06	13972	2029	48	22	ENSMUSG00000022892,ENSMUSG00000027398,ENSMUSG00000021457,ENSMUSG00000027750,ENSMUSG00000035042,ENSMUSG00000044583,ENSMUSG00000020399,ENSMUSG00000027995,ENSMUSG00000024621,ENSMUSG00000015568,ENSMUSG00000030793,ENSMUSG00000024610,ENSMUSG00000039005,ENSMUSG00000024397,ENSMUSG00000021994,ENSMUSG00000040329,ENSMUSG00000045322,ENSMUSG00000041607,ENSMUSG00000055994,ENSMUSG00000056130,ENSMUSG00000024401,…	46
GO:BP	GO:0051174	regulation of phosphorus metabolic process	5.45498e-06	13972	2029	1241	243	ENSMUSG00000018411,ENSMUSG00000002944,ENSMUSG00000008734,ENSMUSG00000039601,ENSMUSG00000028664,ENSMUSG00000022883,ENSMUSG00000027803,ENSMUSG00000038910,ENSMUSG00000032231,ENSMUSG00000032562,ENSMUSG00000046532,ENSMUSG00000024924,ENSMUSG00000020357,ENSMUSG00000021699,ENSMUSG00000109350,ENSMUSG00000026981,ENSMUSG00000003518,ENSMUSG00000002992,ENSMUSG00000060961,ENSMUSG00000031451,ENSMUSG00000020326,…	20
GO:BP	GO:0010935	regulation of macrophage cytokine production	5.51997e-06	13972	2029	12	10	ENSMUSG00000002944,ENSMUSG00000008734,ENSMUSG00000020227,ENSMUSG00000002603,ENSMUSG00000024610,ENSMUSG00000039005,ENSMUSG00000021994,ENSMUSG00000039239,ENSMUSG00000037379,ENSMUSG00000021253	83
GO:BP	GO:0010324	membrane invagination	5.67346e-06	13972	2029	63	26	ENSMUSG00000002944,ENSMUSG00000000440,ENSMUSG00000030047,ENSMUSG00000037902,ENSMUSG00000098112,ENSMUSG00000064210,ENSMUSG00000051682,ENSMUSG00000023992,ENSMUSG00000030605,ENSMUSG00000022488,ENSMUSG00000015947,ENSMUSG00000041112,ENSMUSG00000058715,ENSMUSG00000025044,ENSMUSG00000040152,ENSMUSG00000024533,ENSMUSG00000033220,ENSMUSG00000026879,ENSMUSG00000029254,ENSMUSG00000024397,ENSMUSG00000030474,…	41
GO:BP	GO:0009612	response to mechanical stimulus	6.41132e-06	13972	2029	172	51	ENSMUSG00000002944,ENSMUSG00000019929,ENSMUSG00000000440,ENSMUSG00000069170,ENSMUSG00000045382,ENSMUSG00000064246,ENSMUSG00000027398,ENSMUSG00000006519,ENSMUSG00000027750,ENSMUSG00000024109,ENSMUSG00000031616,ENSMUSG00000040522,ENSMUSG00000054640,ENSMUSG00000044583,ENSMUSG00000052684,ENSMUSG00000039457,ENSMUSG00000032350,ENSMUSG00000028364,ENSMUSG00000049625,ENSMUSG00000035385,ENSMUSG00000020941,…	30
GO:BP	GO:0071887	leukocyte apoptotic process	6.51304e-06	13972	2029	100	35	ENSMUSG00000031451,ENSMUSG00000022831,ENSMUSG00000023915,ENSMUSG00000050335,ENSMUSG00000037613,ENSMUSG00000024659,ENSMUSG00000005583,ENSMUSG00000035042,ENSMUSG00000058715,ENSMUSG00000079227,ENSMUSG00000002602,ENSMUSG00000050721,ENSMUSG00000016496,ENSMUSG00000003882,ENSMUSG00000039936,ENSMUSG00000045502,ENSMUSG00000024610,ENSMUSG00000021994,ENSMUSG00000002033,ENSMUSG00000039239,ENSMUSG00000064262,…	35
GO:BP	GO:0052548	regulation of endopeptidase activity	7.37892e-06	13972	2029	317	80	ENSMUSG00000017723,ENSMUSG00000022883,ENSMUSG00000032231,ENSMUSG00000000440,ENSMUSG00000078945,ENSMUSG00000026315,ENSMUSG00000031451,ENSMUSG00000005054,ENSMUSG00000031387,ENSMUSG00000021190,ENSMUSG00000022892,ENSMUSG00000044734,ENSMUSG00000005087,ENSMUSG00000021457,ENSMUSG00000047228,ENSMUSG00000014776,ENSMUSG00000037613,ENSMUSG00000036835,ENSMUSG00000022534,ENSMUSG00000020044,ENSMUSG00000020580,…	25
GO:BP	GO:0002526	acute inflammatory response	7.75053e-06	13972	2029	88	32	ENSMUSG00000037440,ENSMUSG00000000440,ENSMUSG00000026981,ENSMUSG00000027962,ENSMUSG00000061119,ENSMUSG00000027398,ENSMUSG00000064210,ENSMUSG00000037405,ENSMUSG00000051457,ENSMUSG00000061540,ENSMUSG00000042429,ENSMUSG00000035042,ENSMUSG00000015947,ENSMUSG00000020573,ENSMUSG00000030717,ENSMUSG00000058715,ENSMUSG00000044748,ENSMUSG00000079227,ENSMUSG00000026321,ENSMUSG00000031264,ENSMUSG00000028359,…	36
GO:BP	GO:0002367	cytokine production involved in immune response	7.75053e-06	13972	2029	88	32	ENSMUSG00000002944,ENSMUSG00000008734,ENSMUSG00000031451,ENSMUSG00000020227,ENSMUSG00000027398,ENSMUSG00000060802,ENSMUSG00000049103,ENSMUSG00000031101,ENSMUSG00000058715,ENSMUSG00000002603,ENSMUSG00000026070,ENSMUSG00000024610,ENSMUSG00000039005,ENSMUSG00000021994,ENSMUSG00000026177,ENSMUSG00000039239,ENSMUSG00000045322,ENSMUSG00000057135,ENSMUSG00000039521,ENSMUSG00000037379,ENSMUSG00000005413,…	36
GO:BP	GO:0060627	regulation of vesicle-mediated transport	8.28805e-06	13972	2029	467	108	ENSMUSG00000002944,ENSMUSG00000028657,ENSMUSG00000032231,ENSMUSG00000000440,ENSMUSG00000032562,ENSMUSG00000025351,ENSMUSG00000061665,ENSMUSG00000109350,ENSMUSG00000002992,ENSMUSG00000031451,ENSMUSG00000050335,ENSMUSG00000026395,ENSMUSG00000002058,ENSMUSG00000022892,ENSMUSG00000037902,ENSMUSG00000031207,ENSMUSG00000027398,ENSMUSG00000021457,ENSMUSG00000038147,ENSMUSG00000020143,ENSMUSG00000064210,…	23
GO:BP	GO:0002819	regulation of adaptive immune response	8.30295e-06	13972	2029	150	46	ENSMUSG00000026395,ENSMUSG00000019850,ENSMUSG00000027398,ENSMUSG00000060802,ENSMUSG00000049103,ENSMUSG00000024659,ENSMUSG00000051457,ENSMUSG00000005583,ENSMUSG00000015947,ENSMUSG00000015355,ENSMUSG00000031659,ENSMUSG00000056220,ENSMUSG00000020399,ENSMUSG00000031101,ENSMUSG00000039384,ENSMUSG00000058715,ENSMUSG00000031165,ENSMUSG00000002603,ENSMUSG00000016496,ENSMUSG00000073421,ENSMUSG00000003882,…	31
GO:BP	GO:0010959	regulation of metal ion transport	9.73387e-06	13972	2029	283	73	ENSMUSG00000032562,ENSMUSG00000025351,ENSMUSG00000021699,ENSMUSG00000032966,ENSMUSG00000050335,ENSMUSG00000009687,ENSMUSG00000045382,ENSMUSG00000027030,ENSMUSG00000038147,ENSMUSG00000014776,ENSMUSG00000064210,ENSMUSG00000060802,ENSMUSG00000037405,ENSMUSG00000006519,ENSMUSG00000023992,ENSMUSG00000042429,ENSMUSG00000031616,ENSMUSG00000035042,ENSMUSG00000066152,ENSMUSG00000057329,ENSMUSG00000000982,…	26
GO:BP	GO:0019725	cellular homeostasis	9.77008e-06	13972	2029	709	151	ENSMUSG00000068220,ENSMUSG00000002944,ENSMUSG00000024661,ENSMUSG00000028657,ENSMUSG00000020458,ENSMUSG00000000628,ENSMUSG00000003849,ENSMUSG00000021699,ENSMUSG00000060961,ENSMUSG00000031451,ENSMUSG00000027962,ENSMUSG00000026822,ENSMUSG00000032966,ENSMUSG00000026395,ENSMUSG00000045438,ENSMUSG00000022892,ENSMUSG00000044734,ENSMUSG00000037820,ENSMUSG00000000682,ENSMUSG00000043079,ENSMUSG00000027398,…	21
GO:BP	GO:0048878	chemical homeostasis	9.95259e-06	13972	2029	900	184	ENSMUSG00000068220,ENSMUSG00000002944,ENSMUSG00000008734,ENSMUSG00000024661,ENSMUSG00000028657,ENSMUSG00000020458,ENSMUSG00000005220,ENSMUSG00000019929,ENSMUSG00000032080,ENSMUSG00000000440,ENSMUSG00000000628,ENSMUSG00000032562,ENSMUSG00000021699,ENSMUSG00000109350,ENSMUSG00000002992,ENSMUSG00000060961,ENSMUSG00000031451,ENSMUSG00000027962,ENSMUSG00000026822,ENSMUSG00000032966,ENSMUSG00000026395,…	20
GO:BP	GO:0019730	antimicrobial humoral response	1.02843e-05	13972	2029	57	24	ENSMUSG00000017723,ENSMUSG00000022892,ENSMUSG00000067149,ENSMUSG00000060802,ENSMUSG00000069792,ENSMUSG00000021508,ENSMUSG00000029372,ENSMUSG00000035385,ENSMUSG00000022126,ENSMUSG00000029373,ENSMUSG00000056071,ENSMUSG00000029417,ENSMUSG00000021795,ENSMUSG00000031779,ENSMUSG00000069303,ENSMUSG00000037379,ENSMUSG00000023078,ENSMUSG00000021880,ENSMUSG00000055994,ENSMUSG00000034855,ENSMUSG00000018211,…	42
GO:BP	GO:0030001	metal ion transport	1.13109e-05	13972	2029	575	127	ENSMUSG00000024661,ENSMUSG00000028051,ENSMUSG00000032231,ENSMUSG00000032562,ENSMUSG00000027712,ENSMUSG00000025351,ENSMUSG00000021699,ENSMUSG00000060961,ENSMUSG00000031451,ENSMUSG00000026822,ENSMUSG00000032966,ENSMUSG00000050335,ENSMUSG00000026395,ENSMUSG00000009687,ENSMUSG00000045382,ENSMUSG00000027030,ENSMUSG00000038147,ENSMUSG00000014776,ENSMUSG00000064210,ENSMUSG00000060802,ENSMUSG00000069806,…	22
GO:BP	GO:0007249	I-kappaB kinase/NF-kappaB signaling	1.15808e-05	13972	2029	209	58	ENSMUSG00000002944,ENSMUSG00000008734,ENSMUSG00000019850,ENSMUSG00000037902,ENSMUSG00000037820,ENSMUSG00000027398,ENSMUSG00000023349,ENSMUSG00000040522,ENSMUSG00000020580,ENSMUSG00000034947,ENSMUSG00000052336,ENSMUSG00000044583,ENSMUSG00000035186,ENSMUSG00000027995,ENSMUSG00000049625,ENSMUSG00000001020,ENSMUSG00000020941,ENSMUSG00000034457,ENSMUSG00000002983,ENSMUSG00000060548,ENSMUSG00000052889,…	28
GO:BP	GO:0002523	leukocyte migration involved in inflammatory response	1.18257e-05	13972	2029	15	11	ENSMUSG00000000290,ENSMUSG00000029372,ENSMUSG00000056054,ENSMUSG00000035385,ENSMUSG00000056071,ENSMUSG00000031778,ENSMUSG00000027239,ENSMUSG00000032691,ENSMUSG00000025473,ENSMUSG00000047139,ENSMUSG00000015316	73
GO:BP	GO:0016045	detection of bacterium	1.18257e-05	13972	2029	15	11	ENSMUSG00000078945,ENSMUSG00000078942,ENSMUSG00000071203,ENSMUSG00000044827,ENSMUSG00000027995,ENSMUSG00000035279,ENSMUSG00000051498,ENSMUSG00000021640,ENSMUSG00000055994,ENSMUSG00000039193,ENSMUSG00000030413	73
GO:BP	GO:0098543	detection of other organism	1.18257e-05	13972	2029	15	11	ENSMUSG00000078945,ENSMUSG00000078942,ENSMUSG00000071203,ENSMUSG00000044827,ENSMUSG00000027995,ENSMUSG00000035279,ENSMUSG00000051498,ENSMUSG00000021640,ENSMUSG00000055994,ENSMUSG00000039193,ENSMUSG00000030413	73
GO:BP	GO:0007010	cytoskeleton organization	1.25416e-05	13972	2029	1152	226	ENSMUSG00000018411,ENSMUSG00000079523,ENSMUSG00000035439,ENSMUSG00000061665,ENSMUSG00000028464,ENSMUSG00000022831,ENSMUSG00000032366,ENSMUSG00000019850,ENSMUSG00000030536,ENSMUSG00000030047,ENSMUSG00000037902,ENSMUSG00000049775,ENSMUSG00000031827,ENSMUSG00000057614,ENSMUSG00000043079,ENSMUSG00000020589,ENSMUSG00000021068,ENSMUSG00000020120,ENSMUSG00000037736,ENSMUSG00000040990,ENSMUSG00000029674,…	20
GO:BP	GO:0035458	cellular response to interferon-beta	1.34959e-05	13972	2029	43	20	ENSMUSG00000073490,ENSMUSG00000069892,ENSMUSG00000090272,ENSMUSG00000073489,ENSMUSG00000026536,ENSMUSG00000037860,ENSMUSG00000028270,ENSMUSG00000069893,ENSMUSG00000043263,ENSMUSG00000039997,ENSMUSG00000058163,ENSMUSG00000024349,ENSMUSG00000037849,ENSMUSG00000073491,ENSMUSG00000054203,ENSMUSG00000028268,ENSMUSG00000104713,ENSMUSG00000066677,ENSMUSG00000078853,ENSMUSG00000048852	47
GO:BP	GO:0050854	regulation of antigen receptor-mediated signaling pathway	1.36727e-05	13972	2029	54	23	ENSMUSG00000038910,ENSMUSG00000003518,ENSMUSG00000026395,ENSMUSG00000027843,ENSMUSG00000028581,ENSMUSG00000036504,ENSMUSG00000035873,ENSMUSG00000030577,ENSMUSG00000052889,ENSMUSG00000024696,ENSMUSG00000058099,ENSMUSG00000036526,ENSMUSG00000029254,ENSMUSG00000052397,ENSMUSG00000021108,ENSMUSG00000000409,ENSMUSG00000034652,ENSMUSG00000027636,ENSMUSG00000037944,ENSMUSG00000042345,ENSMUSG00000022659,…	43
GO:BP	GO:1904062	regulation of cation transmembrane transport	1.39111e-05	13972	2029	245	65	ENSMUSG00000028664,ENSMUSG00000025351,ENSMUSG00000021699,ENSMUSG00000032966,ENSMUSG00000009687,ENSMUSG00000022892,ENSMUSG00000049775,ENSMUSG00000027030,ENSMUSG00000026360,ENSMUSG00000014776,ENSMUSG00000064210,ENSMUSG00000038642,ENSMUSG00000069806,ENSMUSG00000006519,ENSMUSG00000023992,ENSMUSG00000022965,ENSMUSG00000024109,ENSMUSG00000005583,ENSMUSG00000031616,ENSMUSG00000066152,ENSMUSG00000026271,…	27
GO:BP	GO:1901342	regulation of vasculature development	1.39111e-05	13972	2029	245	65	ENSMUSG00000002944,ENSMUSG00000019929,ENSMUSG00000000440,ENSMUSG00000050965,ENSMUSG00000000628,ENSMUSG00000032294,ENSMUSG00000015340,ENSMUSG00000000290,ENSMUSG00000045382,ENSMUSG00000064246,ENSMUSG00000028194,ENSMUSG00000027398,ENSMUSG00000026222,ENSMUSG00000049103,ENSMUSG00000030789,ENSMUSG00000020580,ENSMUSG00000035042,ENSMUSG00000040552,ENSMUSG00000024087,ENSMUSG00000029484,ENSMUSG00000052336,…	27
GO:BP	GO:0060401	cytosolic calcium ion transport	1.46901e-05	13972	2029	139	43	ENSMUSG00000021699,ENSMUSG00000032966,ENSMUSG00000026395,ENSMUSG00000014776,ENSMUSG00000006519,ENSMUSG00000031616,ENSMUSG00000057329,ENSMUSG00000000982,ENSMUSG00000054640,ENSMUSG00000034593,ENSMUSG00000035873,ENSMUSG00000045730,ENSMUSG00000079227,ENSMUSG00000002603,ENSMUSG00000034330,ENSMUSG00000032020,ENSMUSG00000030707,ENSMUSG00000029417,ENSMUSG00000024673,ENSMUSG00000018507,ENSMUSG00000003352,…	31
GO:BP	GO:0002444	myeloid leukocyte mediated immunity	1.57606e-05	13972	2029	74	28	ENSMUSG00000021457,ENSMUSG00000038147,ENSMUSG00000049103,ENSMUSG00000030579,ENSMUSG00000000982,ENSMUSG00000056529,ENSMUSG00000015947,ENSMUSG00000015950,ENSMUSG00000029484,ENSMUSG00000028874,ENSMUSG00000017631,ENSMUSG00000063193,ENSMUSG00000027347,ENSMUSG00000058715,ENSMUSG00000033220,ENSMUSG00000031264,ENSMUSG00000029254,ENSMUSG00000040528,ENSMUSG00000020681,ENSMUSG00000034652,ENSMUSG00000037379,…	38
GO:BP	GO:0045765	regulation of angiogenesis	1.62291e-05	13972	2029	241	64	ENSMUSG00000002944,ENSMUSG00000019929,ENSMUSG00000000440,ENSMUSG00000050965,ENSMUSG00000000628,ENSMUSG00000032294,ENSMUSG00000015340,ENSMUSG00000000290,ENSMUSG00000045382,ENSMUSG00000064246,ENSMUSG00000028194,ENSMUSG00000027398,ENSMUSG00000026222,ENSMUSG00000049103,ENSMUSG00000030789,ENSMUSG00000020580,ENSMUSG00000035042,ENSMUSG00000040552,ENSMUSG00000024087,ENSMUSG00000029484,ENSMUSG00000052336,…	27
GO:BP	GO:0006812	cation transport	1.70596e-05	13972	2029	785	163	ENSMUSG00000024661,ENSMUSG00000028664,ENSMUSG00000020458,ENSMUSG00000028051,ENSMUSG00000032231,ENSMUSG00000032562,ENSMUSG00000027712,ENSMUSG00000025351,ENSMUSG00000021699,ENSMUSG00000060961,ENSMUSG00000031451,ENSMUSG00000026822,ENSMUSG00000032966,ENSMUSG00000050335,ENSMUSG00000026395,ENSMUSG00000017778,ENSMUSG00000009687,ENSMUSG00000022892,ENSMUSG00000049775,ENSMUSG00000045382,ENSMUSG00000021457,…	21
GO:BP	GO:0045621	positive regulation of lymphocyte differentiation	1.75187e-05	13972	2029	91	32	ENSMUSG00000037440,ENSMUSG00000031451,ENSMUSG00000026395,ENSMUSG00000021457,ENSMUSG00000026288,ENSMUSG00000049103,ENSMUSG00000024659,ENSMUSG00000022488,ENSMUSG00000015396,ENSMUSG00000031304,ENSMUSG00000031101,ENSMUSG00000039384,ENSMUSG00000027347,ENSMUSG00000070691,ENSMUSG00000002602,ENSMUSG00000002603,ENSMUSG00000041272,ENSMUSG00000076431,ENSMUSG00000003882,ENSMUSG00000024610,ENSMUSG00000040329,…	35
GO:BP	GO:0140014	mitotic nuclear division	1.87083e-05	13972	2029	247	65	ENSMUSG00000027398,ENSMUSG00000024542,ENSMUSG00000041769,ENSMUSG00000031004,ENSMUSG00000018965,ENSMUSG00000037664,ENSMUSG00000024795,ENSMUSG00000029910,ENSMUSG00000048583,ENSMUSG00000029521,ENSMUSG00000002603,ENSMUSG00000028312,ENSMUSG00000033502,ENSMUSG00000042029,ENSMUSG00000015766,ENSMUSG00000026039,ENSMUSG00000045328,ENSMUSG00000027306,ENSMUSG00000027331,ENSMUSG00000027469,ENSMUSG00000082361,…	26
GO:BP	GO:0010942	positive regulation of cell death	1.98708e-05	13972	2029	542	120	ENSMUSG00000018411,ENSMUSG00000002944,ENSMUSG00000000440,ENSMUSG00000003849,ENSMUSG00000027712,ENSMUSG00000026395,ENSMUSG00000053279,ENSMUSG00000022892,ENSMUSG00000027009,ENSMUSG00000037820,ENSMUSG00000027398,ENSMUSG00000021457,ENSMUSG00000013698,ENSMUSG00000026480,ENSMUSG00000010751,ENSMUSG00000026288,ENSMUSG00000064210,ENSMUSG00000028456,ENSMUSG00000024659,ENSMUSG00000020044,ENSMUSG00000030579,…	22
GO:BP	GO:0048585	negative regulation of response to stimulus	1.99357e-05	13972	2029	1292	248	ENSMUSG00000037440,ENSMUSG00000028664,ENSMUSG00000024526,ENSMUSG00000022883,ENSMUSG00000027803,ENSMUSG00000020458,ENSMUSG00000019929,ENSMUSG00000038910,ENSMUSG00000032231,ENSMUSG00000000440,ENSMUSG00000032562,ENSMUSG00000046532,ENSMUSG00000027712,ENSMUSG00000052133,ENSMUSG00000021699,ENSMUSG00000061665,ENSMUSG00000049723,ENSMUSG00000026981,ENSMUSG00000003518,ENSMUSG00000031451,ENSMUSG00000032420,…	19
GO:BP	GO:0036037	CD8-positive, alpha-beta T cell activation	2.05755e-05	13972	2029	24	14	ENSMUSG00000112148,ENSMUSG00000062593,ENSMUSG00000030148,ENSMUSG00000022488,ENSMUSG00000057329,ENSMUSG00000027843,ENSMUSG00000032446,ENSMUSG00000070691,ENSMUSG00000041272,ENSMUSG00000016496,ENSMUSG00000004709,ENSMUSG00000051506,ENSMUSG00000026573,ENSMUSG00000050350	58
GO:BP	GO:0032757	positive regulation of interleukin-8 production	2.06457e-05	13972	2029	44	20	ENSMUSG00000027398,ENSMUSG00000021457,ENSMUSG00000051439,ENSMUSG00000040522,ENSMUSG00000044583,ENSMUSG00000044827,ENSMUSG00000037411,ENSMUSG00000027995,ENSMUSG00000004709,ENSMUSG00000030793,ENSMUSG00000027863,ENSMUSG00000024610,ENSMUSG00000039005,ENSMUSG00000021994,ENSMUSG00000039942,ENSMUSG00000045322,ENSMUSG00000025408,ENSMUSG00000055994,ENSMUSG00000021678,ENSMUSG00000024401	45
GO:BP	GO:0007596	blood coagulation	2.065e-05	13972	2029	150	45	ENSMUSG00000002944,ENSMUSG00000028664,ENSMUSG00000032231,ENSMUSG00000050965,ENSMUSG00000027712,ENSMUSG00000031451,ENSMUSG00000021457,ENSMUSG00000020120,ENSMUSG00000064210,ENSMUSG00000030534,ENSMUSG00000048120,ENSMUSG00000112148,ENSMUSG00000062593,ENSMUSG00000021822,ENSMUSG00000021262,ENSMUSG00000037411,ENSMUSG00000056220,ENSMUSG00000036353,ENSMUSG00000035273,ENSMUSG00000030342,ENSMUSG00000058715,…	30
GO:BP	GO:0052547	regulation of peptidase activity	2.07059e-05	13972	2029	341	83	ENSMUSG00000017723,ENSMUSG00000022883,ENSMUSG00000032231,ENSMUSG00000000440,ENSMUSG00000078945,ENSMUSG00000026315,ENSMUSG00000031451,ENSMUSG00000005054,ENSMUSG00000031387,ENSMUSG00000021190,ENSMUSG00000022892,ENSMUSG00000044734,ENSMUSG00000005087,ENSMUSG00000021457,ENSMUSG00000047228,ENSMUSG00000014776,ENSMUSG00000037613,ENSMUSG00000036835,ENSMUSG00000022534,ENSMUSG00000020044,ENSMUSG00000020580,…	24
GO:BP	GO:0097028	dendritic cell differentiation	2.09061e-05	13972	2029	37	18	ENSMUSG00000023367,ENSMUSG00000029810,ENSMUSG00000031451,ENSMUSG00000058818,ENSMUSG00000002111,ENSMUSG00000023992,ENSMUSG00000035186,ENSMUSG00000002602,ENSMUSG00000002603,ENSMUSG00000002983,ENSMUSG00000021356,ENSMUSG00000034266,ENSMUSG00000026971,ENSMUSG00000037944,ENSMUSG00000025321,ENSMUSG00000021678,ENSMUSG00000026630,ENSMUSG00000014453	49
GO:BP	GO:0072593	reactive oxygen species metabolic process	2.15586e-05	13972	2029	243	64	ENSMUSG00000018411,ENSMUSG00000002944,ENSMUSG00000032080,ENSMUSG00000000628,ENSMUSG00000032562,ENSMUSG00000003849,ENSMUSG00000015340,ENSMUSG00000022892,ENSMUSG00000000290,ENSMUSG00000061119,ENSMUSG00000037902,ENSMUSG00000018339,ENSMUSG00000028194,ENSMUSG00000027398,ENSMUSG00000054428,ENSMUSG00000021457,ENSMUSG00000026480,ENSMUSG00000039621,ENSMUSG00000037405,ENSMUSG00000021822,ENSMUSG00000006519,…	26
GO:BP	GO:0042325	regulation of phosphorylation	2.18475e-05	13972	2029	1089	214	ENSMUSG00000018411,ENSMUSG00000002944,ENSMUSG00000008734,ENSMUSG00000028664,ENSMUSG00000022883,ENSMUSG00000027803,ENSMUSG00000038910,ENSMUSG00000032231,ENSMUSG00000046532,ENSMUSG00000024924,ENSMUSG00000020357,ENSMUSG00000021699,ENSMUSG00000026981,ENSMUSG00000003518,ENSMUSG00000060961,ENSMUSG00000031451,ENSMUSG00000020326,ENSMUSG00000026872,ENSMUSG00000021236,ENSMUSG00000022831,ENSMUSG00000029816,…	20
GO:BP	GO:0071622	regulation of granulocyte chemotaxis	2.36891e-05	13972	2029	48	21	ENSMUSG00000031402,ENSMUSG00000027398,ENSMUSG00000022488,ENSMUSG00000031616,ENSMUSG00000035042,ENSMUSG00000040552,ENSMUSG00000049130,ENSMUSG00000035385,ENSMUSG00000024621,ENSMUSG00000033220,ENSMUSG00000024610,ENSMUSG00000026581,ENSMUSG00000042190,ENSMUSG00000031778,ENSMUSG00000027239,ENSMUSG00000037944,ENSMUSG00000055994,ENSMUSG00000021367,ENSMUSG00000026180,ENSMUSG00000026573,ENSMUSG00000015316	44
GO:BP	GO:0050730	regulation of peptidyl-tyrosine phosphorylation	2.45533e-05	13972	2029	199	55	ENSMUSG00000002944,ENSMUSG00000008734,ENSMUSG00000031451,ENSMUSG00000022831,ENSMUSG00000026395,ENSMUSG00000002058,ENSMUSG00000022892,ENSMUSG00000030536,ENSMUSG00000062991,ENSMUSG00000005087,ENSMUSG00000021457,ENSMUSG00000037405,ENSMUSG00000023992,ENSMUSG00000042429,ENSMUSG00000035042,ENSMUSG00000015947,ENSMUSG00000027843,ENSMUSG00000015950,ENSMUSG00000070873,ENSMUSG00000048583,ENSMUSG00000028289,…	28
GO:BP	GO:0006468	protein phosphorylation	2.46939e-05	13972	2029	1314	251	ENSMUSG00000002944,ENSMUSG00000008734,ENSMUSG00000028664,ENSMUSG00000022883,ENSMUSG00000027803,ENSMUSG00000038910,ENSMUSG00000032231,ENSMUSG00000050965,ENSMUSG00000024924,ENSMUSG00000020357,ENSMUSG00000021699,ENSMUSG00000026981,ENSMUSG00000003518,ENSMUSG00000031451,ENSMUSG00000020326,ENSMUSG00000020272,ENSMUSG00000026872,ENSMUSG00000022831,ENSMUSG00000029816,ENSMUSG00000026395,ENSMUSG00000002058,…	19
GO:BP	GO:0050817	coagulation	2.48164e-05	13972	2029	151	45	ENSMUSG00000002944,ENSMUSG00000028664,ENSMUSG00000032231,ENSMUSG00000050965,ENSMUSG00000027712,ENSMUSG00000031451,ENSMUSG00000021457,ENSMUSG00000020120,ENSMUSG00000064210,ENSMUSG00000030534,ENSMUSG00000048120,ENSMUSG00000112148,ENSMUSG00000062593,ENSMUSG00000021822,ENSMUSG00000021262,ENSMUSG00000037411,ENSMUSG00000056220,ENSMUSG00000036353,ENSMUSG00000035273,ENSMUSG00000030342,ENSMUSG00000058715,…	30
GO:BP	GO:0050804	modulation of chemical synaptic transmission	2.51748e-05	13972	2029	348	84	ENSMUSG00000018411,ENSMUSG00000028664,ENSMUSG00000022790,ENSMUSG00000038910,ENSMUSG00000032562,ENSMUSG00000021259,ENSMUSG00000020077,ENSMUSG00000027792,ENSMUSG00000021190,ENSMUSG00000022892,ENSMUSG00000057614,ENSMUSG00000008153,ENSMUSG00000043079,ENSMUSG00000027398,ENSMUSG00000022340,ENSMUSG00000058818,ENSMUSG00000069806,ENSMUSG00000028456,ENSMUSG00000031214,ENSMUSG00000049103,ENSMUSG00000055254,…	24
GO:BP	GO:0051347	positive regulation of transferase activity	2.51837e-05	13972	2029	528	117	ENSMUSG00000008734,ENSMUSG00000028664,ENSMUSG00000022883,ENSMUSG00000024924,ENSMUSG00000020357,ENSMUSG00000026981,ENSMUSG00000031451,ENSMUSG00000026872,ENSMUSG00000026395,ENSMUSG00000002058,ENSMUSG00000022892,ENSMUSG00000030536,ENSMUSG00000062991,ENSMUSG00000064246,ENSMUSG00000027398,ENSMUSG00000021457,ENSMUSG00000012519,ENSMUSG00000027030,ENSMUSG00000038508,ENSMUSG00000055254,ENSMUSG00000024109,…	22
GO:BP	GO:1902622	regulation of neutrophil migration	2.60865e-05	13972	2029	41	19	ENSMUSG00000031402,ENSMUSG00000027398,ENSMUSG00000022488,ENSMUSG00000031616,ENSMUSG00000040552,ENSMUSG00000049130,ENSMUSG00000035873,ENSMUSG00000033220,ENSMUSG00000024610,ENSMUSG00000026581,ENSMUSG00000039942,ENSMUSG00000029204,ENSMUSG00000027239,ENSMUSG00000037944,ENSMUSG00000025473,ENSMUSG00000055994,ENSMUSG00000021367,ENSMUSG00000026180,ENSMUSG00000026573	46
GO:BP	GO:0048871	multicellular organismal homeostasis	2.71266e-05	13972	2029	370	88	ENSMUSG00000002944,ENSMUSG00000024526,ENSMUSG00000027803,ENSMUSG00000040612,ENSMUSG00000038910,ENSMUSG00000006717,ENSMUSG00000026981,ENSMUSG00000024781,ENSMUSG00000026822,ENSMUSG00000069170,ENSMUSG00000053279,ENSMUSG00000061119,ENSMUSG00000027398,ENSMUSG00000021457,ENSMUSG00000027030,ENSMUSG00000062515,ENSMUSG00000044968,ENSMUSG00000045333,ENSMUSG00000040584,ENSMUSG00000026288,ENSMUSG00000038642,…	24
GO:BP	GO:0099177	regulation of trans-synaptic signaling	2.82434e-05	13972	2029	349	84	ENSMUSG00000018411,ENSMUSG00000028664,ENSMUSG00000022790,ENSMUSG00000038910,ENSMUSG00000032562,ENSMUSG00000021259,ENSMUSG00000020077,ENSMUSG00000027792,ENSMUSG00000021190,ENSMUSG00000022892,ENSMUSG00000057614,ENSMUSG00000008153,ENSMUSG00000043079,ENSMUSG00000027398,ENSMUSG00000022340,ENSMUSG00000058818,ENSMUSG00000069806,ENSMUSG00000028456,ENSMUSG00000031214,ENSMUSG00000049103,ENSMUSG00000055254,…	24
GO:BP	GO:0033627	cell adhesion mediated by integrin	2.88894e-05	13972	2029	60	24	ENSMUSG00000027009,ENSMUSG00000021457,ENSMUSG00000037405,ENSMUSG00000040998,ENSMUSG00000021822,ENSMUSG00000022488,ENSMUSG00000078612,ENSMUSG00000035042,ENSMUSG00000038007,ENSMUSG00000024087,ENSMUSG00000037411,ENSMUSG00000036353,ENSMUSG00000022676,ENSMUSG00000027356,ENSMUSG00000014444,ENSMUSG00000024696,ENSMUSG00000024965,ENSMUSG00000027204,ENSMUSG00000032093,ENSMUSG00000039239,ENSMUSG00000026971,…	40
GO:BP	GO:0050672	negative regulation of lymphocyte proliferation	2.92985e-05	13972	2029	68	26	ENSMUSG00000023915,ENSMUSG00000029816,ENSMUSG00000026288,ENSMUSG00000051457,ENSMUSG00000030579,ENSMUSG00000028581,ENSMUSG00000020399,ENSMUSG00000035873,ENSMUSG00000022901,ENSMUSG00000002603,ENSMUSG00000016496,ENSMUSG00000044206,ENSMUSG00000073421,ENSMUSG00000078763,ENSMUSG00000031264,ENSMUSG00000021795,ENSMUSG00000053965,ENSMUSG00000034652,ENSMUSG00000036594,ENSMUSG00000039521,ENSMUSG00000075122,…	38
GO:BP	GO:0007599	hemostasis	2.96785e-05	13972	2029	152	45	ENSMUSG00000002944,ENSMUSG00000028664,ENSMUSG00000032231,ENSMUSG00000050965,ENSMUSG00000027712,ENSMUSG00000031451,ENSMUSG00000021457,ENSMUSG00000020120,ENSMUSG00000064210,ENSMUSG00000030534,ENSMUSG00000048120,ENSMUSG00000112148,ENSMUSG00000062593,ENSMUSG00000021822,ENSMUSG00000021262,ENSMUSG00000037411,ENSMUSG00000056220,ENSMUSG00000036353,ENSMUSG00000035273,ENSMUSG00000030342,ENSMUSG00000058715,…	30
GO:BP	GO:0018108	peptidyl-tyrosine phosphorylation	2.96785e-05	13972	2029	302	75	ENSMUSG00000002944,ENSMUSG00000008734,ENSMUSG00000028664,ENSMUSG00000020357,ENSMUSG00000031451,ENSMUSG00000022831,ENSMUSG00000026395,ENSMUSG00000002058,ENSMUSG00000022892,ENSMUSG00000030536,ENSMUSG00000062991,ENSMUSG00000005087,ENSMUSG00000021457,ENSMUSG00000037405,ENSMUSG00000023992,ENSMUSG00000055254,ENSMUSG00000042429,ENSMUSG00000031616,ENSMUSG00000035042,ENSMUSG00000015947,ENSMUSG00000027843,…	25
GO:BP	GO:0002691	regulation of cellular extravasation	2.98455e-05	13972	2029	31	16	ENSMUSG00000027009,ENSMUSG00000049103,ENSMUSG00000037405,ENSMUSG00000056529,ENSMUSG00000051177,ENSMUSG00000017631,ENSMUSG00000035385,ENSMUSG00000035873,ENSMUSG00000026580,ENSMUSG00000039942,ENSMUSG00000027239,ENSMUSG00000032006,ENSMUSG00000025473,ENSMUSG00000049307,ENSMUSG00000005465,ENSMUSG00000022221	52
GO:BP	GO:0070486	leukocyte aggregation	2.99745e-05	13972	2029	16	11	ENSMUSG00000020272,ENSMUSG00000031207,ENSMUSG00000027398,ENSMUSG00000005087,ENSMUSG00000051457,ENSMUSG00000056054,ENSMUSG00000021451,ENSMUSG00000033220,ENSMUSG00000056071,ENSMUSG00000025473,ENSMUSG00000028341	69
GO:BP	GO:0051209	release of sequestered calcium ion into cytosol	3.08237e-05	13972	2029	89	31	ENSMUSG00000021699,ENSMUSG00000032966,ENSMUSG00000026395,ENSMUSG00000014776,ENSMUSG00000006519,ENSMUSG00000031616,ENSMUSG00000000982,ENSMUSG00000054640,ENSMUSG00000034593,ENSMUSG00000079227,ENSMUSG00000002603,ENSMUSG00000034330,ENSMUSG00000032020,ENSMUSG00000030707,ENSMUSG00000029417,ENSMUSG00000048779,ENSMUSG00000039239,ENSMUSG00000000409,ENSMUSG00000031778,ENSMUSG00000025889,ENSMUSG00000025408,…	35
GO:BP	GO:1903046	meiotic cell cycle process	3.37855e-05	13972	2029	134	41	ENSMUSG00000003824,ENSMUSG00000020419,ENSMUSG00000002076,ENSMUSG00000051177,ENSMUSG00000025586,ENSMUSG00000028312,ENSMUSG00000024533,ENSMUSG00000026039,ENSMUSG00000020914,ENSMUSG00000032218,ENSMUSG00000021994,ENSMUSG00000024660,ENSMUSG00000026779,ENSMUSG00000030867,ENSMUSG00000026683,ENSMUSG00000040084,ENSMUSG00000033952,ENSMUSG00000038379,ENSMUSG00000028702,ENSMUSG00000027496,ENSMUSG00000035455,…	31
GO:BP	GO:0050868	negative regulation of T cell activation	3.37855e-05	13972	2029	98	33	ENSMUSG00000003518,ENSMUSG00000023915,ENSMUSG00000029816,ENSMUSG00000024659,ENSMUSG00000051457,ENSMUSG00000027843,ENSMUSG00000028581,ENSMUSG00000052713,ENSMUSG00000020399,ENSMUSG00000051998,ENSMUSG00000035873,ENSMUSG00000013707,ENSMUSG00000022901,ENSMUSG00000070691,ENSMUSG00000002603,ENSMUSG00000016496,ENSMUSG00000044206,ENSMUSG00000073421,ENSMUSG00000078763,ENSMUSG00000024610,ENSMUSG00000021795,…	34
GO:BP	GO:0001562	response to protozoan	3.42665e-05	13972	2029	28	15	ENSMUSG00000051457,ENSMUSG00000062545,ENSMUSG00000028270,ENSMUSG00000029373,ENSMUSG00000029298,ENSMUSG00000021356,ENSMUSG00000026177,ENSMUSG00000034266,ENSMUSG00000028268,ENSMUSG00000034438,ENSMUSG00000000244,ENSMUSG00000104713,ENSMUSG00000079362,ENSMUSG00000017652,ENSMUSG00000105096	54
GO:BP	GO:0030029	actin filament-based process	3.65411e-05	13972	2029	651	138	ENSMUSG00000079523,ENSMUSG00000021699,ENSMUSG00000061665,ENSMUSG00000028464,ENSMUSG00000022831,ENSMUSG00000032366,ENSMUSG00000030536,ENSMUSG00000030047,ENSMUSG00000037902,ENSMUSG00000049775,ENSMUSG00000031827,ENSMUSG00000043079,ENSMUSG00000020589,ENSMUSG00000020120,ENSMUSG00000037736,ENSMUSG00000040990,ENSMUSG00000029674,ENSMUSG00000039621,ENSMUSG00000020143,ENSMUSG00000026425,ENSMUSG00000050315,…	21
GO:BP	GO:0003014	renal system process	3.68022e-05	13972	2029	77	28	ENSMUSG00000005220,ENSMUSG00000032562,ENSMUSG00000031451,ENSMUSG00000021190,ENSMUSG00000067149,ENSMUSG00000006519,ENSMUSG00000042429,ENSMUSG00000031616,ENSMUSG00000057329,ENSMUSG00000025268,ENSMUSG00000045730,ENSMUSG00000016918,ENSMUSG00000026879,ENSMUSG00000020681,ENSMUSG00000006800,ENSMUSG00000050953,ENSMUSG00000030223,ENSMUSG00000082361,ENSMUSG00000045875,ENSMUSG00000039942,ENSMUSG00000016494,…	36
GO:BP	GO:0006690	icosanoid metabolic process	3.90679e-05	13972	2029	103	34	ENSMUSG00000075706,ENSMUSG00000040660,ENSMUSG00000091867,ENSMUSG00000028715,ENSMUSG00000026688,ENSMUSG00000032808,ENSMUSG00000074254,ENSMUSG00000025003,ENSMUSG00000040583,ENSMUSG00000066072,ENSMUSG00000027398,ENSMUSG00000021457,ENSMUSG00000038776,ENSMUSG00000040562,ENSMUSG00000029919,ENSMUSG00000024659,ENSMUSG00000015950,ENSMUSG00000024087,ENSMUSG00000056220,ENSMUSG00000003484,ENSMUSG00000027995,…	33
GO:BP	GO:0032945	negative regulation of mononuclear cell proliferation	3.93766e-05	13972	2029	69	26	ENSMUSG00000023915,ENSMUSG00000029816,ENSMUSG00000026288,ENSMUSG00000051457,ENSMUSG00000030579,ENSMUSG00000028581,ENSMUSG00000020399,ENSMUSG00000035873,ENSMUSG00000022901,ENSMUSG00000002603,ENSMUSG00000016496,ENSMUSG00000044206,ENSMUSG00000073421,ENSMUSG00000078763,ENSMUSG00000031264,ENSMUSG00000021795,ENSMUSG00000053965,ENSMUSG00000034652,ENSMUSG00000036594,ENSMUSG00000039521,ENSMUSG00000075122,…	38
GO:BP	GO:0051283	negative regulation of sequestering of calcium ion	3.97527e-05	13972	2029	90	31	ENSMUSG00000021699,ENSMUSG00000032966,ENSMUSG00000026395,ENSMUSG00000014776,ENSMUSG00000006519,ENSMUSG00000031616,ENSMUSG00000000982,ENSMUSG00000054640,ENSMUSG00000034593,ENSMUSG00000079227,ENSMUSG00000002603,ENSMUSG00000034330,ENSMUSG00000032020,ENSMUSG00000030707,ENSMUSG00000029417,ENSMUSG00000048779,ENSMUSG00000039239,ENSMUSG00000000409,ENSMUSG00000031778,ENSMUSG00000025889,ENSMUSG00000025408,…	34
GO:BP	GO:2000403	positive regulation of lymphocyte migration	4.04878e-05	13972	2029	35	17	ENSMUSG00000022892,ENSMUSG00000027009,ENSMUSG00000027030,ENSMUSG00000049103,ENSMUSG00000051457,ENSMUSG00000035042,ENSMUSG00000000982,ENSMUSG00000021508,ENSMUSG00000030793,ENSMUSG00000024397,ENSMUSG00000021994,ENSMUSG00000018930,ENSMUSG00000037944,ENSMUSG00000025473,ENSMUSG00000023078,ENSMUSG00000034855,ENSMUSG00000026573	49
GO:BP	GO:0046633	alpha-beta T cell proliferation	4.04878e-05	13972	2029	35	17	ENSMUSG00000026395,ENSMUSG00000021457,ENSMUSG00000020143,ENSMUSG00000049103,ENSMUSG00000112148,ENSMUSG00000062593,ENSMUSG00000027843,ENSMUSG00000016496,ENSMUSG00000004709,ENSMUSG00000031103,ENSMUSG00000052142,ENSMUSG00000032093,ENSMUSG00000075122,ENSMUSG00000047139,ENSMUSG00000026012,ENSMUSG00000026573,ENSMUSG00000021125	49
GO:BP	GO:0018212	peptidyl-tyrosine modification	4.2634e-05	13972	2029	305	75	ENSMUSG00000002944,ENSMUSG00000008734,ENSMUSG00000028664,ENSMUSG00000020357,ENSMUSG00000031451,ENSMUSG00000022831,ENSMUSG00000026395,ENSMUSG00000002058,ENSMUSG00000022892,ENSMUSG00000030536,ENSMUSG00000062991,ENSMUSG00000005087,ENSMUSG00000021457,ENSMUSG00000037405,ENSMUSG00000023992,ENSMUSG00000055254,ENSMUSG00000042429,ENSMUSG00000031616,ENSMUSG00000035042,ENSMUSG00000015947,ENSMUSG00000027843,…	25
GO:BP	GO:0050852	T cell receptor signaling pathway	4.2634e-05	13972	2029	99	33	ENSMUSG00000049109,ENSMUSG00000021699,ENSMUSG00000003518,ENSMUSG00000022148,ENSMUSG00000023915,ENSMUSG00000026395,ENSMUSG00000051457,ENSMUSG00000078612,ENSMUSG00000002699,ENSMUSG00000027843,ENSMUSG00000028581,ENSMUSG00000036504,ENSMUSG00000035873,ENSMUSG00000034330,ENSMUSG00000037731,ENSMUSG00000036526,ENSMUSG00000052397,ENSMUSG00000032093,ENSMUSG00000003352,ENSMUSG00000039316,ENSMUSG00000005763,…	33
GO:BP	GO:0045859	regulation of protein kinase activity	4.36302e-05	13972	2029	619	132	ENSMUSG00000008734,ENSMUSG00000028664,ENSMUSG00000022883,ENSMUSG00000027803,ENSMUSG00000024924,ENSMUSG00000026981,ENSMUSG00000003518,ENSMUSG00000031451,ENSMUSG00000020326,ENSMUSG00000026872,ENSMUSG00000026395,ENSMUSG00000002058,ENSMUSG00000022892,ENSMUSG00000019850,ENSMUSG00000030536,ENSMUSG00000062991,ENSMUSG00000020227,ENSMUSG00000064246,ENSMUSG00000027398,ENSMUSG00000021457,ENSMUSG00000012519,…	21
GO:BP	GO:0002437	inflammatory response to antigenic stimulus	4.49488e-05	13972	2029	46	20	ENSMUSG00000026981,ENSMUSG00000018774,ENSMUSG00000037405,ENSMUSG00000112148,ENSMUSG00000062593,ENSMUSG00000051457,ENSMUSG00000015947,ENSMUSG00000052821,ENSMUSG00000027347,ENSMUSG00000058715,ENSMUSG00000031264,ENSMUSG00000054717,ENSMUSG00000024670,ENSMUSG00000037944,ENSMUSG00000029869,ENSMUSG00000047139,ENSMUSG00000026012,ENSMUSG00000055994,ENSMUSG00000026180,ENSMUSG00000024401	43
GO:BP	GO:0048771	tissue remodeling	4.62164e-05	13972	2029	145	43	ENSMUSG00000020357,ENSMUSG00000024781,ENSMUSG00000029816,ENSMUSG00000031375,ENSMUSG00000037820,ENSMUSG00000021457,ENSMUSG00000014776,ENSMUSG00000026288,ENSMUSG00000038642,ENSMUSG00000049103,ENSMUSG00000019066,ENSMUSG00000005583,ENSMUSG00000027339,ENSMUSG00000017631,ENSMUSG00000059089,ENSMUSG00000045730,ENSMUSG00000002602,ENSMUSG00000002603,ENSMUSG00000026321,ENSMUSG00000032020,ENSMUSG00000024621,…	30
GO:BP	GO:0042493	response to drug	4.71388e-05	13972	2029	359	85	ENSMUSG00000068220,ENSMUSG00000040660,ENSMUSG00000091867,ENSMUSG00000032808,ENSMUSG00000000440,ENSMUSG00000003849,ENSMUSG00000074254,ENSMUSG00000025003,ENSMUSG00000031451,ENSMUSG00000026822,ENSMUSG00000015340,ENSMUSG00000027792,ENSMUSG00000053279,ENSMUSG00000073987,ENSMUSG00000040583,ENSMUSG00000045382,ENSMUSG00000027398,ENSMUSG00000040584,ENSMUSG00000060802,ENSMUSG00000028494,ENSMUSG00000024659,…	24
GO:BP	GO:1902624	positive regulation of neutrophil migration	4.9306e-05	13972	2029	32	16	ENSMUSG00000027398,ENSMUSG00000022488,ENSMUSG00000031616,ENSMUSG00000040552,ENSMUSG00000049130,ENSMUSG00000035873,ENSMUSG00000033220,ENSMUSG00000024610,ENSMUSG00000026581,ENSMUSG00000039942,ENSMUSG00000027239,ENSMUSG00000037944,ENSMUSG00000025473,ENSMUSG00000021367,ENSMUSG00000026180,ENSMUSG00000026573	50
GO:BP	GO:0006897	endocytosis	5.19741e-05	13972	2029	447	101	ENSMUSG00000002944,ENSMUSG00000028657,ENSMUSG00000005220,ENSMUSG00000032231,ENSMUSG00000000440,ENSMUSG00000024924,ENSMUSG00000025351,ENSMUSG00000061665,ENSMUSG00000109350,ENSMUSG00000002992,ENSMUSG00000050335,ENSMUSG00000002058,ENSMUSG00000018920,ENSMUSG00000022892,ENSMUSG00000027009,ENSMUSG00000030047,ENSMUSG00000037902,ENSMUSG00000021457,ENSMUSG00000098112,ENSMUSG00000040990,ENSMUSG00000020143,…	23
GO:BP	GO:0035456	response to interferon-beta	5.2053e-05	13972	2029	54	22	ENSMUSG00000073490,ENSMUSG00000069892,ENSMUSG00000090272,ENSMUSG00000073489,ENSMUSG00000026536,ENSMUSG00000037860,ENSMUSG00000028270,ENSMUSG00000069893,ENSMUSG00000043263,ENSMUSG00000039997,ENSMUSG00000058163,ENSMUSG00000024349,ENSMUSG00000037849,ENSMUSG00000073491,ENSMUSG00000054203,ENSMUSG00000028268,ENSMUSG00000104713,ENSMUSG00000040483,ENSMUSG00000066677,ENSMUSG00000059108,ENSMUSG00000078853,…	41
GO:BP	GO:0045576	mast cell activation	5.2053e-05	13972	2029	54	22	ENSMUSG00000021457,ENSMUSG00000038147,ENSMUSG00000112148,ENSMUSG00000062593,ENSMUSG00000002699,ENSMUSG00000015355,ENSMUSG00000041836,ENSMUSG00000028874,ENSMUSG00000063193,ENSMUSG00000027347,ENSMUSG00000058715,ENSMUSG00000033220,ENSMUSG00000031264,ENSMUSG00000039005,ENSMUSG00000040528,ENSMUSG00000034652,ENSMUSG00000005413,ENSMUSG00000029204,ENSMUSG00000028341,ENSMUSG00000040751,ENSMUSG00000014453,…	41
GO:BP	GO:0050869	negative regulation of B cell activation	5.88334e-05	13972	2029	29	15	ENSMUSG00000023915,ENSMUSG00000019850,ENSMUSG00000026288,ENSMUSG00000030579,ENSMUSG00000028581,ENSMUSG00000035873,ENSMUSG00000037922,ENSMUSG00000022876,ENSMUSG00000031264,ENSMUSG00000034652,ENSMUSG00000039521,ENSMUSG00000010142,ENSMUSG00000047139,ENSMUSG00000031548,ENSMUSG00000014453	52
GO:BP	GO:0045580	regulation of T cell differentiation	5.94271e-05	13972	2029	123	38	ENSMUSG00000037440,ENSMUSG00000026395,ENSMUSG00000021457,ENSMUSG00000049103,ENSMUSG00000024659,ENSMUSG00000038151,ENSMUSG00000022488,ENSMUSG00000015396,ENSMUSG00000031304,ENSMUSG00000052713,ENSMUSG00000031101,ENSMUSG00000044258,ENSMUSG00000039384,ENSMUSG00000027347,ENSMUSG00000070691,ENSMUSG00000002603,ENSMUSG00000041272,ENSMUSG00000076431,ENSMUSG00000003882,ENSMUSG00000036526,ENSMUSG00000024610,…	31
GO:BP	GO:0051091	positive regulation of DNA-binding transcription factor activity	6.1156e-05	13972	2029	205	55	ENSMUSG00000002944,ENSMUSG00000000440,ENSMUSG00000046532,ENSMUSG00000022831,ENSMUSG00000022892,ENSMUSG00000000290,ENSMUSG00000020227,ENSMUSG00000027398,ENSMUSG00000037405,ENSMUSG00000029484,ENSMUSG00000052336,ENSMUSG00000027995,ENSMUSG00000052688,ENSMUSG00000034457,ENSMUSG00000037860,ENSMUSG00000002603,ENSMUSG00000026321,ENSMUSG00000028059,ENSMUSG00000052889,ENSMUSG00000026875,ENSMUSG00000058099,…	27
GO:BP	GO:0046903	secretion	6.20629e-05	13972	2029	727	150	ENSMUSG00000028657,ENSMUSG00000040612,ENSMUSG00000020458,ENSMUSG00000005220,ENSMUSG00000032231,ENSMUSG00000000628,ENSMUSG00000032562,ENSMUSG00000027712,ENSMUSG00000061665,ENSMUSG00000026981,ENSMUSG00000046159,ENSMUSG00000028173,ENSMUSG00000027398,ENSMUSG00000021457,ENSMUSG00000027030,ENSMUSG00000020120,ENSMUSG00000022340,ENSMUSG00000038147,ENSMUSG00000030534,ENSMUSG00000048120,ENSMUSG00000028456,…	21
GO:BP	GO:0045582	positive regulation of T cell differentiation	6.3081e-05	13972	2029	79	28	ENSMUSG00000037440,ENSMUSG00000026395,ENSMUSG00000021457,ENSMUSG00000049103,ENSMUSG00000024659,ENSMUSG00000022488,ENSMUSG00000015396,ENSMUSG00000031304,ENSMUSG00000031101,ENSMUSG00000039384,ENSMUSG00000027347,ENSMUSG00000070691,ENSMUSG00000002603,ENSMUSG00000076431,ENSMUSG00000003882,ENSMUSG00000024610,ENSMUSG00000040329,ENSMUSG00000000409,ENSMUSG00000036594,ENSMUSG00000039521,ENSMUSG00000030336,…	35
GO:BP	GO:0051282	regulation of sequestering of calcium ion	6.47734e-05	13972	2029	92	31	ENSMUSG00000021699,ENSMUSG00000032966,ENSMUSG00000026395,ENSMUSG00000014776,ENSMUSG00000006519,ENSMUSG00000031616,ENSMUSG00000000982,ENSMUSG00000054640,ENSMUSG00000034593,ENSMUSG00000079227,ENSMUSG00000002603,ENSMUSG00000034330,ENSMUSG00000032020,ENSMUSG00000030707,ENSMUSG00000029417,ENSMUSG00000048779,ENSMUSG00000039239,ENSMUSG00000000409,ENSMUSG00000031778,ENSMUSG00000025889,ENSMUSG00000025408,…	34
GO:BP	GO:0045058	T cell selection	6.55617e-05	13972	2029	47	20	ENSMUSG00000049109,ENSMUSG00000026395,ENSMUSG00000021457,ENSMUSG00000020143,ENSMUSG00000051457,ENSMUSG00000004707,ENSMUSG00000057329,ENSMUSG00000002603,ENSMUSG00000041272,ENSMUSG00000015314,ENSMUSG00000036526,ENSMUSG00000024610,ENSMUSG00000032093,ENSMUSG00000048251,ENSMUSG00000002033,ENSMUSG00000021356,ENSMUSG00000034266,ENSMUSG00000039521,ENSMUSG00000037944,ENSMUSG00000026012	43
GO:BP	GO:0042832	defense response to protozoan	6.70094e-05	13972	2029	26	14	ENSMUSG00000062545,ENSMUSG00000028270,ENSMUSG00000029373,ENSMUSG00000029298,ENSMUSG00000021356,ENSMUSG00000026177,ENSMUSG00000034266,ENSMUSG00000028268,ENSMUSG00000034438,ENSMUSG00000000244,ENSMUSG00000104713,ENSMUSG00000079362,ENSMUSG00000017652,ENSMUSG00000105096	54
GO:BP	GO:0061082	myeloid leukocyte cytokine production	6.70094e-05	13972	2029	26	14	ENSMUSG00000002944,ENSMUSG00000008734,ENSMUSG00000031451,ENSMUSG00000020227,ENSMUSG00000058715,ENSMUSG00000002603,ENSMUSG00000024610,ENSMUSG00000039005,ENSMUSG00000021994,ENSMUSG00000039239,ENSMUSG00000037379,ENSMUSG00000005413,ENSMUSG00000028341,ENSMUSG00000021253	54
GO:BP	GO:0051179	localization	6.74778e-05	13972	2029	4602	758	ENSMUSG00000018411,ENSMUSG00000002944,ENSMUSG00000024661,ENSMUSG00000028657,ENSMUSG00000067656,ENSMUSG00000028664,ENSMUSG00000022790,ENSMUSG00000024526,ENSMUSG00000022883,ENSMUSG00000025232,ENSMUSG00000027803,ENSMUSG00000029822,ENSMUSG00000040612,ENSMUSG00000020458,ENSMUSG00000005220,ENSMUSG00000032377,ENSMUSG00000019929,ENSMUSG00000028051,ENSMUSG00000032080,ENSMUSG00000075044,ENSMUSG00000032231,…	16
GO:BP	GO:0002675	positive regulation of acute inflammatory response	6.8272e-05	13972	2029	17	11	ENSMUSG00000027398,ENSMUSG00000035042,ENSMUSG00000015947,ENSMUSG00000020573,ENSMUSG00000058715,ENSMUSG00000079227,ENSMUSG00000026321,ENSMUSG00000031264,ENSMUSG00000037944,ENSMUSG00000025473,ENSMUSG00000024401	65
GO:BP	GO:0051781	positive regulation of cell division	7.40522e-05	13972	2029	59	23	ENSMUSG00000027398,ENSMUSG00000021974,ENSMUSG00000024795,ENSMUSG00000048583,ENSMUSG00000002603,ENSMUSG00000033502,ENSMUSG00000024063,ENSMUSG00000082361,ENSMUSG00000023015,ENSMUSG00000039239,ENSMUSG00000032254,ENSMUSG00000017499,ENSMUSG00000027699,ENSMUSG00000027239,ENSMUSG00000032006,ENSMUSG00000037225,ENSMUSG00000027330,ENSMUSG00000028019,ENSMUSG00000041498,ENSMUSG00000029377,ENSMUSG00000047880,…	39
GO:BP	GO:0097435	supramolecular fiber organization	7.42988e-05	13972	2029	597	127	ENSMUSG00000018411,ENSMUSG00000002944,ENSMUSG00000032231,ENSMUSG00000079523,ENSMUSG00000061665,ENSMUSG00000028464,ENSMUSG00000032966,ENSMUSG00000022831,ENSMUSG00000032366,ENSMUSG00000022892,ENSMUSG00000030047,ENSMUSG00000037902,ENSMUSG00000049775,ENSMUSG00000031827,ENSMUSG00000043079,ENSMUSG00000020589,ENSMUSG00000021068,ENSMUSG00000020120,ENSMUSG00000037736,ENSMUSG00000040990,ENSMUSG00000029674,…	21
GO:BP	GO:0090025	regulation of monocyte chemotaxis	7.45782e-05	13972	2029	20	12	ENSMUSG00000021190,ENSMUSG00000023913,ENSMUSG00000022892,ENSMUSG00000064210,ENSMUSG00000049103,ENSMUSG00000035042,ENSMUSG00000037411,ENSMUSG00000025804,ENSMUSG00000035385,ENSMUSG00000024397,ENSMUSG00000034855,ENSMUSG00000052270	60
GO:BP	GO:0001906	cell killing	7.45782e-05	13972	2029	115	36	ENSMUSG00000053219,ENSMUSG00000026395,ENSMUSG00000021457,ENSMUSG00000060802,ENSMUSG00000078452,ENSMUSG00000030579,ENSMUSG00000034116,ENSMUSG00000015947,ENSMUSG00000015950,ENSMUSG00000021508,ENSMUSG00000020399,ENSMUSG00000048583,ENSMUSG00000035385,ENSMUSG00000027347,ENSMUSG00000015854,ENSMUSG00000079227,ENSMUSG00000015314,ENSMUSG00000029373,ENSMUSG00000030149,ENSMUSG00000030707,ENSMUSG00000003882,…	31
GO:BP	GO:0019233	sensory perception of pain	7.55169e-05	13972	2029	84	29	ENSMUSG00000020458,ENSMUSG00000026981,ENSMUSG00000045382,ENSMUSG00000038642,ENSMUSG00000049103,ENSMUSG00000042429,ENSMUSG00000031616,ENSMUSG00000000982,ENSMUSG00000056529,ENSMUSG00000027820,ENSMUSG00000035385,ENSMUSG00000059089,ENSMUSG00000035873,ENSMUSG00000045730,ENSMUSG00000044708,ENSMUSG00000047557,ENSMUSG00000039005,ENSMUSG00000020681,ENSMUSG00000003352,ENSMUSG00000050737,ENSMUSG00000000120,…	35
GO:BP	GO:0007268	chemical synaptic transmission	7.57894e-05	13972	2029	440	99	ENSMUSG00000018411,ENSMUSG00000028657,ENSMUSG00000028664,ENSMUSG00000022790,ENSMUSG00000038910,ENSMUSG00000032562,ENSMUSG00000021259,ENSMUSG00000020077,ENSMUSG00000027792,ENSMUSG00000021190,ENSMUSG00000022892,ENSMUSG00000031343,ENSMUSG00000046159,ENSMUSG00000057614,ENSMUSG00000008153,ENSMUSG00000043079,ENSMUSG00000027398,ENSMUSG00000022340,ENSMUSG00000058818,ENSMUSG00000069806,ENSMUSG00000028456,…	22
GO:BP	GO:0098916	anterograde trans-synaptic signaling	7.57894e-05	13972	2029	440	99	ENSMUSG00000018411,ENSMUSG00000028657,ENSMUSG00000028664,ENSMUSG00000022790,ENSMUSG00000038910,ENSMUSG00000032562,ENSMUSG00000021259,ENSMUSG00000020077,ENSMUSG00000027792,ENSMUSG00000021190,ENSMUSG00000022892,ENSMUSG00000031343,ENSMUSG00000046159,ENSMUSG00000057614,ENSMUSG00000008153,ENSMUSG00000043079,ENSMUSG00000027398,ENSMUSG00000022340,ENSMUSG00000058818,ENSMUSG00000069806,ENSMUSG00000028456,…	22
GO:BP	GO:0002821	positive regulation of adaptive immune response	8.09489e-05	13972	2029	93	31	ENSMUSG00000026395,ENSMUSG00000027398,ENSMUSG00000060802,ENSMUSG00000049103,ENSMUSG00000015947,ENSMUSG00000056220,ENSMUSG00000031101,ENSMUSG00000058715,ENSMUSG00000002603,ENSMUSG00000016496,ENSMUSG00000073421,ENSMUSG00000026070,ENSMUSG00000030793,ENSMUSG00000024610,ENSMUSG00000031264,ENSMUSG00000068105,ENSMUSG00000026177,ENSMUSG00000017550,ENSMUSG00000039521,ENSMUSG00000022797,ENSMUSG00000031497,…	33
GO:BP	GO:0035710	CD4-positive, alpha-beta T cell activation	8.09489e-05	13972	2029	80	28	ENSMUSG00000035413,ENSMUSG00000049103,ENSMUSG00000112148,ENSMUSG00000024659,ENSMUSG00000062593,ENSMUSG00000051457,ENSMUSG00000004707,ENSMUSG00000022488,ENSMUSG00000015396,ENSMUSG00000031304,ENSMUSG00000031101,ENSMUSG00000070691,ENSMUSG00000002603,ENSMUSG00000041272,ENSMUSG00000002983,ENSMUSG00000016496,ENSMUSG00000015314,ENSMUSG00000026070,ENSMUSG00000021356,ENSMUSG00000051212,ENSMUSG00000034266,…	35
GO:BP	GO:2000379	positive regulation of reactive oxygen species metabolic process	8.09489e-05	13972	2029	93	31	ENSMUSG00000018411,ENSMUSG00000002944,ENSMUSG00000032562,ENSMUSG00000022892,ENSMUSG00000000290,ENSMUSG00000028194,ENSMUSG00000027398,ENSMUSG00000021457,ENSMUSG00000037405,ENSMUSG00000021822,ENSMUSG00000006519,ENSMUSG00000030579,ENSMUSG00000034947,ENSMUSG00000024087,ENSMUSG00000023067,ENSMUSG00000079164,ENSMUSG00000002603,ENSMUSG00000040152,ENSMUSG00000064267,ENSMUSG00000030149,ENSMUSG00000039005,…	33
GO:BP	GO:0099536	synaptic signaling	8.18036e-05	13972	2029	463	103	ENSMUSG00000018411,ENSMUSG00000028657,ENSMUSG00000028664,ENSMUSG00000022790,ENSMUSG00000038910,ENSMUSG00000032562,ENSMUSG00000021259,ENSMUSG00000020077,ENSMUSG00000027792,ENSMUSG00000021190,ENSMUSG00000022892,ENSMUSG00000031343,ENSMUSG00000062991,ENSMUSG00000046159,ENSMUSG00000057614,ENSMUSG00000008153,ENSMUSG00000043079,ENSMUSG00000027398,ENSMUSG00000030844,ENSMUSG00000022340,ENSMUSG00000058818,…	22
GO:BP	GO:0002705	positive regulation of leukocyte mediated immunity	8.32975e-05	13972	2029	102	33	ENSMUSG00000053219,ENSMUSG00000026395,ENSMUSG00000027398,ENSMUSG00000060802,ENSMUSG00000030579,ENSMUSG00000056529,ENSMUSG00000034116,ENSMUSG00000015947,ENSMUSG00000031101,ENSMUSG00000035385,ENSMUSG00000027347,ENSMUSG00000058715,ENSMUSG00000002603,ENSMUSG00000015314,ENSMUSG00000030149,ENSMUSG00000026070,ENSMUSG00000031264,ENSMUSG00000029254,ENSMUSG00000017550,ENSMUSG00000057135,ENSMUSG00000039521,…	32
GO:BP	GO:0072677	eosinophil migration	8.68051e-05	13972	2029	12	9	ENSMUSG00000050335,ENSMUSG00000035042,ENSMUSG00000000982,ENSMUSG00000035385,ENSMUSG00000039942,ENSMUSG00000031778,ENSMUSG00000034652,ENSMUSG00000018930,ENSMUSG00000025473	75
GO:BP	GO:0070664	negative regulation of leukocyte proliferation	9.0967e-05	13972	2029	72	26	ENSMUSG00000023915,ENSMUSG00000029816,ENSMUSG00000026288,ENSMUSG00000051457,ENSMUSG00000030579,ENSMUSG00000028581,ENSMUSG00000020399,ENSMUSG00000035873,ENSMUSG00000022901,ENSMUSG00000002603,ENSMUSG00000016496,ENSMUSG00000044206,ENSMUSG00000073421,ENSMUSG00000078763,ENSMUSG00000031264,ENSMUSG00000021795,ENSMUSG00000053965,ENSMUSG00000034652,ENSMUSG00000036594,ENSMUSG00000039521,ENSMUSG00000075122,…	36
GO:BP	GO:0030099	myeloid cell differentiation	9.23311e-05	13972	2029	333	79	ENSMUSG00000032231,ENSMUSG00000000440,ENSMUSG00000070354,ENSMUSG00000093938,ENSMUSG00000022831,ENSMUSG00000022892,ENSMUSG00000030159,ENSMUSG00000054428,ENSMUSG00000058818,ENSMUSG00000026737,ENSMUSG00000026288,ENSMUSG00000060802,ENSMUSG00000030534,ENSMUSG00000002111,ENSMUSG00000032698,ENSMUSG00000023992,ENSMUSG00000030579,ENSMUSG00000005583,ENSMUSG00000022488,ENSMUSG00000035042,ENSMUSG00000000982,…	24
GO:BP	GO:0031663	lipopolysaccharide-mediated signaling pathway	9.2795e-05	13972	2029	48	20	ENSMUSG00000050965,ENSMUSG00000021423,ENSMUSG00000019850,ENSMUSG00000027398,ENSMUSG00000025779,ENSMUSG00000023992,ENSMUSG00000051439,ENSMUSG00000021624,ENSMUSG00000035042,ENSMUSG00000000982,ENSMUSG00000056529,ENSMUSG00000027843,ENSMUSG00000034610,ENSMUSG00000002603,ENSMUSG00000022126,ENSMUSG00000039005,ENSMUSG00000031778,ENSMUSG00000057135,ENSMUSG00000024670,ENSMUSG00000024401	42
GO:BP	GO:0009595	detection of biotic stimulus	9.57596e-05	13972	2029	30	15	ENSMUSG00000078945,ENSMUSG00000025779,ENSMUSG00000023992,ENSMUSG00000078942,ENSMUSG00000071203,ENSMUSG00000044827,ENSMUSG00000027995,ENSMUSG00000030774,ENSMUSG00000035279,ENSMUSG00000039005,ENSMUSG00000051498,ENSMUSG00000021640,ENSMUSG00000055994,ENSMUSG00000039193,ENSMUSG00000030413	50
GO:BP	GO:0046635	positive regulation of alpha-beta T cell activation	9.97353e-05	13972	2029	56	22	ENSMUSG00000026395,ENSMUSG00000021457,ENSMUSG00000049103,ENSMUSG00000024659,ENSMUSG00000022488,ENSMUSG00000027843,ENSMUSG00000015396,ENSMUSG00000031304,ENSMUSG00000031101,ENSMUSG00000070691,ENSMUSG00000004709,ENSMUSG00000073421,ENSMUSG00000052142,ENSMUSG00000032093,ENSMUSG00000039521,ENSMUSG00000075122,ENSMUSG00000037944,ENSMUSG00000032691,ENSMUSG00000047139,ENSMUSG00000026012,ENSMUSG00000026573,…	39
GO:BP	GO:0051208	sequestering of calcium ion	0.000102089	13972	2029	94	31	ENSMUSG00000021699,ENSMUSG00000032966,ENSMUSG00000026395,ENSMUSG00000014776,ENSMUSG00000006519,ENSMUSG00000031616,ENSMUSG00000000982,ENSMUSG00000054640,ENSMUSG00000034593,ENSMUSG00000079227,ENSMUSG00000002603,ENSMUSG00000034330,ENSMUSG00000032020,ENSMUSG00000030707,ENSMUSG00000029417,ENSMUSG00000048779,ENSMUSG00000039239,ENSMUSG00000000409,ENSMUSG00000031778,ENSMUSG00000025889,ENSMUSG00000025408,…	33
GO:BP	GO:0071346	cellular response to interferon-gamma	0.000103813	13972	2029	103	33	ENSMUSG00000000440,ENSMUSG00000037902,ENSMUSG00000035042,ENSMUSG00000000982,ENSMUSG00000018927,ENSMUSG00000026728,ENSMUSG00000021262,ENSMUSG00000027995,ENSMUSG00000052688,ENSMUSG00000035385,ENSMUSG00000022504,ENSMUSG00000031165,ENSMUSG00000028270,ENSMUSG00000073421,ENSMUSG00000025888,ENSMUSG00000026879,ENSMUSG00000039005,ENSMUSG00000024397,ENSMUSG00000021994,ENSMUSG00000029298,ENSMUSG00000031779,…	32
GO:BP	GO:0030036	actin cytoskeleton organization	0.00010511	13972	2029	590	125	ENSMUSG00000079523,ENSMUSG00000061665,ENSMUSG00000028464,ENSMUSG00000022831,ENSMUSG00000032366,ENSMUSG00000030536,ENSMUSG00000030047,ENSMUSG00000037902,ENSMUSG00000049775,ENSMUSG00000031827,ENSMUSG00000043079,ENSMUSG00000020589,ENSMUSG00000020120,ENSMUSG00000037736,ENSMUSG00000040990,ENSMUSG00000029674,ENSMUSG00000039621,ENSMUSG00000020143,ENSMUSG00000050315,ENSMUSG00000031214,ENSMUSG00000037405,…	21
GO:BP	GO:0043549	regulation of kinase activity	0.00011081	13972	2029	706	145	ENSMUSG00000018411,ENSMUSG00000008734,ENSMUSG00000028664,ENSMUSG00000022883,ENSMUSG00000027803,ENSMUSG00000024924,ENSMUSG00000020357,ENSMUSG00000026981,ENSMUSG00000003518,ENSMUSG00000031451,ENSMUSG00000020326,ENSMUSG00000026872,ENSMUSG00000026395,ENSMUSG00000002058,ENSMUSG00000022892,ENSMUSG00000019850,ENSMUSG00000030536,ENSMUSG00000062991,ENSMUSG00000020227,ENSMUSG00000064246,ENSMUSG00000027398,…	21
GO:BP	GO:0007162	negative regulation of cell adhesion	0.000113663	13972	2029	240	61	ENSMUSG00000068220,ENSMUSG00000049723,ENSMUSG00000026981,ENSMUSG00000003518,ENSMUSG00000023915,ENSMUSG00000029816,ENSMUSG00000026395,ENSMUSG00000019850,ENSMUSG00000024659,ENSMUSG00000051457,ENSMUSG00000027750,ENSMUSG00000027843,ENSMUSG00000038007,ENSMUSG00000024087,ENSMUSG00000028581,ENSMUSG00000037411,ENSMUSG00000039546,ENSMUSG00000052713,ENSMUSG00000022676,ENSMUSG00000020399,ENSMUSG00000028364,…	25
GO:BP	GO:0048514	blood vessel morphogenesis	0.000116383	13972	2029	523	113	ENSMUSG00000002944,ENSMUSG00000028664,ENSMUSG00000022883,ENSMUSG00000020458,ENSMUSG00000019929,ENSMUSG00000032231,ENSMUSG00000000440,ENSMUSG00000050965,ENSMUSG00000000628,ENSMUSG00000032294,ENSMUSG00000020357,ENSMUSG00000015340,ENSMUSG00000000290,ENSMUSG00000061119,ENSMUSG00000045382,ENSMUSG00000064246,ENSMUSG00000028194,ENSMUSG00000027398,ENSMUSG00000021457,ENSMUSG00000026222,ENSMUSG00000049103,…	22
GO:BP	GO:0051046	regulation of secretion	0.000122396	13972	2029	501	109	ENSMUSG00000020458,ENSMUSG00000005220,ENSMUSG00000032562,ENSMUSG00000027712,ENSMUSG00000061665,ENSMUSG00000026981,ENSMUSG00000028173,ENSMUSG00000027398,ENSMUSG00000021457,ENSMUSG00000027030,ENSMUSG00000022340,ENSMUSG00000038147,ENSMUSG00000048120,ENSMUSG00000028456,ENSMUSG00000049103,ENSMUSG00000024659,ENSMUSG00000006519,ENSMUSG00000023992,ENSMUSG00000055254,ENSMUSG00000019066,ENSMUSG00000057074,…	22
GO:BP	GO:0008037	cell recognition	0.000122537	13972	2029	86	29	ENSMUSG00000002944,ENSMUSG00000028664,ENSMUSG00000022883,ENSMUSG00000020458,ENSMUSG00000023915,ENSMUSG00000022892,ENSMUSG00000037902,ENSMUSG00000045382,ENSMUSG00000031207,ENSMUSG00000020143,ENSMUSG00000030605,ENSMUSG00000015947,ENSMUSG00000044678,ENSMUSG00000020399,ENSMUSG00000039103,ENSMUSG00000030342,ENSMUSG00000021728,ENSMUSG00000032725,ENSMUSG00000021795,ENSMUSG00000021994,ENSMUSG00000022620,…	34
GO:BP	GO:0007229	integrin-mediated signaling pathway	0.000122537	13972	2029	86	29	ENSMUSG00000025351,ENSMUSG00000022148,ENSMUSG00000027009,ENSMUSG00000000290,ENSMUSG00000021457,ENSMUSG00000020120,ENSMUSG00000030789,ENSMUSG00000030579,ENSMUSG00000078612,ENSMUSG00000034116,ENSMUSG00000030786,ENSMUSG00000028874,ENSMUSG00000058715,ENSMUSG00000027356,ENSMUSG00000108596,ENSMUSG00000026043,ENSMUSG00000026768,ENSMUSG00000027111,ENSMUSG00000030830,ENSMUSG00000024965,ENSMUSG00000001131,…	34
GO:BP	GO:0043368	positive T cell selection	0.000123057	13972	2029	34	16	ENSMUSG00000049109,ENSMUSG00000026395,ENSMUSG00000020143,ENSMUSG00000051457,ENSMUSG00000004707,ENSMUSG00000057329,ENSMUSG00000002603,ENSMUSG00000041272,ENSMUSG00000015314,ENSMUSG00000024610,ENSMUSG00000032093,ENSMUSG00000048251,ENSMUSG00000002033,ENSMUSG00000021356,ENSMUSG00000034266,ENSMUSG00000039521	47
GO:BP	GO:0002495	antigen processing and presentation of peptide antigen via MHC class II	0.000123891	13972	2029	15	10	ENSMUSG00000004552,ENSMUSG00000038642,ENSMUSG00000036469,ENSMUSG00000023992,ENSMUSG00000058715,ENSMUSG00000073421,ENSMUSG00000030793,ENSMUSG00000024610,ENSMUSG00000036594,ENSMUSG00000037548	67
GO:BP	GO:0032695	negative regulation of interleukin-12 production	0.000123891	13972	2029	15	10	ENSMUSG00000020227,ENSMUSG00000022534,ENSMUSG00000040522,ENSMUSG00000070873,ENSMUSG00000040152,ENSMUSG00000042190,ENSMUSG00000037944,ENSMUSG00000055994,ENSMUSG00000015316,ENSMUSG00000049871	67
GO:BP	GO:0048646	anatomical structure formation involved in morphogenesis	0.000123891	13972	2029	896	177	ENSMUSG00000002944,ENSMUSG00000028664,ENSMUSG00000022883,ENSMUSG00000020458,ENSMUSG00000019929,ENSMUSG00000032231,ENSMUSG00000000440,ENSMUSG00000050965,ENSMUSG00000000628,ENSMUSG00000032294,ENSMUSG00000046532,ENSMUSG00000020357,ENSMUSG00000020326,ENSMUSG00000026872,ENSMUSG00000032966,ENSMUSG00000015340,ENSMUSG00000053279,ENSMUSG00000019850,ENSMUSG00000027009,ENSMUSG00000000290,ENSMUSG00000030159,…	20
GO:BP	GO:0050901	leukocyte tethering or rolling	0.000129433	13972	2029	24	13	ENSMUSG00000027962,ENSMUSG00000027009,ENSMUSG00000049103,ENSMUSG00000051457,ENSMUSG00000056529,ENSMUSG00000052336,ENSMUSG00000035873,ENSMUSG00000026580,ENSMUSG00000026581,ENSMUSG00000038843,ENSMUSG00000049307,ENSMUSG00000026582,ENSMUSG00000024401	54
GO:BP	GO:0002260	lymphocyte homeostasis	0.000133874	13972	2029	61	23	ENSMUSG00000019850,ENSMUSG00000058818,ENSMUSG00000037613,ENSMUSG00000005583,ENSMUSG00000022488,ENSMUSG00000057329,ENSMUSG00000031093,ENSMUSG00000002603,ENSMUSG00000024521,ENSMUSG00000030707,ENSMUSG00000039936,ENSMUSG00000024610,ENSMUSG00000032218,ENSMUSG00000068105,ENSMUSG00000039239,ENSMUSG00000039521,ENSMUSG00000031497,ENSMUSG00000010142,ENSMUSG00000073008,ENSMUSG00000026532,ENSMUSG00000047139,…	38
GO:BP	GO:1904018	positive regulation of vasculature development	0.000140032	13972	2029	137	40	ENSMUSG00000050965,ENSMUSG00000000628,ENSMUSG00000032294,ENSMUSG00000015340,ENSMUSG00000000290,ENSMUSG00000045382,ENSMUSG00000064246,ENSMUSG00000028194,ENSMUSG00000027398,ENSMUSG00000030789,ENSMUSG00000035042,ENSMUSG00000040552,ENSMUSG00000024087,ENSMUSG00000029484,ENSMUSG00000052336,ENSMUSG00000037411,ENSMUSG00000052821,ENSMUSG00000048583,ENSMUSG00000049130,ENSMUSG00000040152,ENSMUSG00000052889,…	29
GO:BP	GO:0010818	T cell chemotaxis	0.000140032	13972	2029	21	12	ENSMUSG00000018920,ENSMUSG00000027030,ENSMUSG00000049103,ENSMUSG00000035042,ENSMUSG00000000982,ENSMUSG00000021994,ENSMUSG00000051212,ENSMUSG00000037944,ENSMUSG00000023078,ENSMUSG00000050232,ENSMUSG00000034855,ENSMUSG00000026573	57
GO:BP	GO:0045766	positive regulation of angiogenesis	0.000140032	13972	2029	137	40	ENSMUSG00000050965,ENSMUSG00000000628,ENSMUSG00000032294,ENSMUSG00000015340,ENSMUSG00000000290,ENSMUSG00000045382,ENSMUSG00000064246,ENSMUSG00000028194,ENSMUSG00000027398,ENSMUSG00000030789,ENSMUSG00000035042,ENSMUSG00000040552,ENSMUSG00000024087,ENSMUSG00000029484,ENSMUSG00000052336,ENSMUSG00000037411,ENSMUSG00000052821,ENSMUSG00000048583,ENSMUSG00000049130,ENSMUSG00000040152,ENSMUSG00000052889,…	29
GO:BP	GO:1903038	negative regulation of leukocyte cell-cell adhesion	0.000140032	13972	2029	109	34	ENSMUSG00000003518,ENSMUSG00000023915,ENSMUSG00000029816,ENSMUSG00000024659,ENSMUSG00000051457,ENSMUSG00000027843,ENSMUSG00000028581,ENSMUSG00000052713,ENSMUSG00000020399,ENSMUSG00000051998,ENSMUSG00000035873,ENSMUSG00000013707,ENSMUSG00000022901,ENSMUSG00000070691,ENSMUSG00000002603,ENSMUSG00000016496,ENSMUSG00000044206,ENSMUSG00000073421,ENSMUSG00000078763,ENSMUSG00000024610,ENSMUSG00000021795,…	31
GO:BP	GO:0051345	positive regulation of hydrolase activity	0.000143554	13972	2029	617	129	ENSMUSG00000022883,ENSMUSG00000026727,ENSMUSG00000032080,ENSMUSG00000000440,ENSMUSG00000109350,ENSMUSG00000002992,ENSMUSG00000026395,ENSMUSG00000021190,ENSMUSG00000037999,ENSMUSG00000032366,ENSMUSG00000022892,ENSMUSG00000030536,ENSMUSG00000030047,ENSMUSG00000021457,ENSMUSG00000030844,ENSMUSG00000020120,ENSMUSG00000026360,ENSMUSG00000039585,ENSMUSG00000039621,ENSMUSG00000037613,ENSMUSG00000037148,…	21
GO:BP	GO:0099537	trans-synaptic signaling	0.000144373	13972	2029	447	99	ENSMUSG00000018411,ENSMUSG00000028657,ENSMUSG00000028664,ENSMUSG00000022790,ENSMUSG00000038910,ENSMUSG00000032562,ENSMUSG00000021259,ENSMUSG00000020077,ENSMUSG00000027792,ENSMUSG00000021190,ENSMUSG00000022892,ENSMUSG00000031343,ENSMUSG00000046159,ENSMUSG00000057614,ENSMUSG00000008153,ENSMUSG00000043079,ENSMUSG00000027398,ENSMUSG00000022340,ENSMUSG00000058818,ENSMUSG00000069806,ENSMUSG00000028456,…	22
GO:BP	GO:0042088	T-helper 1 type immune response	0.000144481	13972	2029	38	17	ENSMUSG00000035413,ENSMUSG00000027398,ENSMUSG00000049103,ENSMUSG00000024659,ENSMUSG00000051457,ENSMUSG00000056220,ENSMUSG00000020399,ENSMUSG00000070427,ENSMUSG00000002983,ENSMUSG00000073421,ENSMUSG00000026070,ENSMUSG00000026177,ENSMUSG00000037944,ENSMUSG00000005465,ENSMUSG00000026573,ENSMUSG00000015316,ENSMUSG00000026068	45
GO:BP	GO:2000404	regulation of T cell migration	0.000144481	13972	2029	38	17	ENSMUSG00000022892,ENSMUSG00000027009,ENSMUSG00000027030,ENSMUSG00000049103,ENSMUSG00000051457,ENSMUSG00000035042,ENSMUSG00000030793,ENSMUSG00000024397,ENSMUSG00000021994,ENSMUSG00000022667,ENSMUSG00000037944,ENSMUSG00000025473,ENSMUSG00000005465,ENSMUSG00000023078,ENSMUSG00000022221,ENSMUSG00000034855,ENSMUSG00000026573	45
GO:BP	GO:1903047	mitotic cell cycle process	0.000148537	13972	2029	606	127	ENSMUSG00000059060,ENSMUSG00000020326,ENSMUSG00000029816,ENSMUSG00000002058,ENSMUSG00000022892,ENSMUSG00000058317,ENSMUSG00000057614,ENSMUSG00000027398,ENSMUSG00000007656,ENSMUSG00000040584,ENSMUSG00000024659,ENSMUSG00000024542,ENSMUSG00000057329,ENSMUSG00000041769,ENSMUSG00000031004,ENSMUSG00000018965,ENSMUSG00000051177,ENSMUSG00000035186,ENSMUSG00000037664,ENSMUSG00000024795,ENSMUSG00000021932,…	21
GO:BP	GO:0003013	circulatory system process	0.000149553	13972	2029	343	80	ENSMUSG00000002944,ENSMUSG00000027803,ENSMUSG00000005220,ENSMUSG00000000440,ENSMUSG00000032562,ENSMUSG00000046532,ENSMUSG00000021699,ENSMUSG00000031451,ENSMUSG00000032366,ENSMUSG00000022892,ENSMUSG00000061119,ENSMUSG00000046159,ENSMUSG00000045382,ENSMUSG00000028194,ENSMUSG00000027030,ENSMUSG00000026360,ENSMUSG00000026480,ENSMUSG00000040584,ENSMUSG00000037405,ENSMUSG00000006519,ENSMUSG00000027750,…	23
GO:BP	GO:0007267	cell-cell signaling	0.000150157	13972	2029	1025	198	ENSMUSG00000018411,ENSMUSG00000008734,ENSMUSG00000028657,ENSMUSG00000028664,ENSMUSG00000022790,ENSMUSG00000027803,ENSMUSG00000040612,ENSMUSG00000020458,ENSMUSG00000038910,ENSMUSG00000032562,ENSMUSG00000021259,ENSMUSG00000027712,ENSMUSG00000026981,ENSMUSG00000026872,ENSMUSG00000020077,ENSMUSG00000029816,ENSMUSG00000027792,ENSMUSG00000021190,ENSMUSG00000022892,ENSMUSG00000031343,ENSMUSG00000019850,…	19
GO:BP	GO:0002824	positive regulation of adaptive immune response based on somatic recombination of immune receptors built from immunoglobulin superfamily domains	0.000152592	13972	2029	87	29	ENSMUSG00000026395,ENSMUSG00000027398,ENSMUSG00000060802,ENSMUSG00000049103,ENSMUSG00000015947,ENSMUSG00000056220,ENSMUSG00000031101,ENSMUSG00000058715,ENSMUSG00000002603,ENSMUSG00000016496,ENSMUSG00000073421,ENSMUSG00000026070,ENSMUSG00000031264,ENSMUSG00000068105,ENSMUSG00000026177,ENSMUSG00000017550,ENSMUSG00000039521,ENSMUSG00000022797,ENSMUSG00000031497,ENSMUSG00000032691,ENSMUSG00000005465,…	33
GO:BP	GO:1903169	regulation of calcium ion transmembrane transport	0.000162314	13972	2029	119	36	ENSMUSG00000021699,ENSMUSG00000032966,ENSMUSG00000014776,ENSMUSG00000006519,ENSMUSG00000031616,ENSMUSG00000026271,ENSMUSG00000027843,ENSMUSG00000054640,ENSMUSG00000034593,ENSMUSG00000028785,ENSMUSG00000020573,ENSMUSG00000045730,ENSMUSG00000002603,ENSMUSG00000034330,ENSMUSG00000032020,ENSMUSG00000020577,ENSMUSG00000030707,ENSMUSG00000029417,ENSMUSG00000003352,ENSMUSG00000048779,ENSMUSG00000039239,…	30
GO:BP	GO:0043068	positive regulation of programmed cell death	0.000168778	13972	2029	488	106	ENSMUSG00000000440,ENSMUSG00000003849,ENSMUSG00000027712,ENSMUSG00000026395,ENSMUSG00000053279,ENSMUSG00000022892,ENSMUSG00000027009,ENSMUSG00000037820,ENSMUSG00000027398,ENSMUSG00000021457,ENSMUSG00000013698,ENSMUSG00000026480,ENSMUSG00000010751,ENSMUSG00000026288,ENSMUSG00000064210,ENSMUSG00000028456,ENSMUSG00000024659,ENSMUSG00000020044,ENSMUSG00000030579,ENSMUSG00000005583,ENSMUSG00000035042,…	22
GO:BP	GO:0019935	cyclic-nucleotide-mediated signaling	0.00017287	13972	2029	124	37	ENSMUSG00000002944,ENSMUSG00000032562,ENSMUSG00000021699,ENSMUSG00000022892,ENSMUSG00000031298,ENSMUSG00000057614,ENSMUSG00000026360,ENSMUSG00000028036,ENSMUSG00000021886,ENSMUSG00000061601,ENSMUSG00000031659,ENSMUSG00000030659,ENSMUSG00000044748,ENSMUSG00000045730,ENSMUSG00000029373,ENSMUSG00000040152,ENSMUSG00000027674,ENSMUSG00000043895,ENSMUSG00000029417,ENSMUSG00000037605,ENSMUSG00000041468,…	30
GO:BP	GO:0032493	response to bacterial lipoprotein	0.000181265	13972	2029	6	6	ENSMUSG00000002944,ENSMUSG00000051439,ENSMUSG00000044827,ENSMUSG00000027995,ENSMUSG00000035279,ENSMUSG00000051498	100
GO:BP	GO:2000501	regulation of natural killer cell chemotaxis	0.000181265	13972	2029	6	6	ENSMUSG00000035042,ENSMUSG00000000982,ENSMUSG00000021508,ENSMUSG00000030149,ENSMUSG00000018930,ENSMUSG00000026573	100
GO:BP	GO:0032621	interleukin-18 production	0.000181265	13972	2029	6	6	ENSMUSG00000038147,ENSMUSG00000045322,ENSMUSG00000032691,ENSMUSG00000055994,ENSMUSG00000105504,ENSMUSG00000024401	100
GO:BP	GO:0001909	leukocyte mediated cytotoxicity	0.000181265	13972	2029	79	27	ENSMUSG00000053219,ENSMUSG00000026395,ENSMUSG00000060802,ENSMUSG00000078452,ENSMUSG00000030579,ENSMUSG00000034116,ENSMUSG00000015947,ENSMUSG00000015950,ENSMUSG00000020399,ENSMUSG00000048583,ENSMUSG00000035385,ENSMUSG00000027347,ENSMUSG00000015314,ENSMUSG00000030149,ENSMUSG00000030707,ENSMUSG00000003882,ENSMUSG00000015437,ENSMUSG00000029254,ENSMUSG00000079298,ENSMUSG00000037202,ENSMUSG00000005980,…	34
GO:BP	GO:0035747	natural killer cell chemotaxis	0.000181265	13972	2029	6	6	ENSMUSG00000035042,ENSMUSG00000000982,ENSMUSG00000021508,ENSMUSG00000030149,ENSMUSG00000018930,ENSMUSG00000026573	100
GO:BP	GO:0031295	T cell costimulation	0.000184885	13972	2029	28	14	ENSMUSG00000068220,ENSMUSG00000051457,ENSMUSG00000022901,ENSMUSG00000016496,ENSMUSG00000036526,ENSMUSG00000032093,ENSMUSG00000068105,ENSMUSG00000031497,ENSMUSG00000075122,ENSMUSG00000037944,ENSMUSG00000029869,ENSMUSG00000047139,ENSMUSG00000026012,ENSMUSG00000024669	50
GO:BP	GO:0001568	blood vessel development	0.000194329	13972	2029	598	125	ENSMUSG00000002944,ENSMUSG00000028664,ENSMUSG00000022883,ENSMUSG00000020458,ENSMUSG00000019929,ENSMUSG00000032231,ENSMUSG00000000440,ENSMUSG00000050965,ENSMUSG00000000628,ENSMUSG00000032294,ENSMUSG00000020357,ENSMUSG00000015340,ENSMUSG00000000290,ENSMUSG00000061119,ENSMUSG00000045382,ENSMUSG00000064246,ENSMUSG00000028194,ENSMUSG00000027398,ENSMUSG00000021457,ENSMUSG00000026222,ENSMUSG00000049103,…	21
GO:BP	GO:0043405	regulation of MAP kinase activity	0.000195546	13972	2029	234	59	ENSMUSG00000028664,ENSMUSG00000022883,ENSMUSG00000026981,ENSMUSG00000003518,ENSMUSG00000026872,ENSMUSG00000026395,ENSMUSG00000022892,ENSMUSG00000030536,ENSMUSG00000020227,ENSMUSG00000027398,ENSMUSG00000021457,ENSMUSG00000012519,ENSMUSG00000027030,ENSMUSG00000026360,ENSMUSG00000038508,ENSMUSG00000005583,ENSMUSG00000042901,ENSMUSG00000027843,ENSMUSG00000049313,ENSMUSG00000020312,ENSMUSG00000051998,…	25
GO:BP	GO:0031341	regulation of cell killing	0.000210901	13972	2029	71	25	ENSMUSG00000053219,ENSMUSG00000026395,ENSMUSG00000021457,ENSMUSG00000060802,ENSMUSG00000030579,ENSMUSG00000034116,ENSMUSG00000020399,ENSMUSG00000048583,ENSMUSG00000035385,ENSMUSG00000027347,ENSMUSG00000015854,ENSMUSG00000079227,ENSMUSG00000015314,ENSMUSG00000030149,ENSMUSG00000003882,ENSMUSG00000029254,ENSMUSG00000079298,ENSMUSG00000037202,ENSMUSG00000005980,ENSMUSG00000022221,ENSMUSG00000046207,…	35
GO:BP	GO:1904645	response to amyloid-beta	0.000213929	13972	2029	39	17	ENSMUSG00000002944,ENSMUSG00000027962,ENSMUSG00000021190,ENSMUSG00000022892,ENSMUSG00000027009,ENSMUSG00000037405,ENSMUSG00000023992,ENSMUSG00000033538,ENSMUSG00000045730,ENSMUSG00000040907,ENSMUSG00000039005,ENSMUSG00000050953,ENSMUSG00000031740,ENSMUSG00000000120,ENSMUSG00000051498,ENSMUSG00000026825,ENSMUSG00000052270	44
GO:BP	GO:2000108	positive regulation of leukocyte apoptotic process	0.000220953	13972	2029	25	13	ENSMUSG00000024659,ENSMUSG00000005583,ENSMUSG00000035042,ENSMUSG00000016496,ENSMUSG00000039936,ENSMUSG00000045502,ENSMUSG00000021994,ENSMUSG00000039239,ENSMUSG00000025473,ENSMUSG00000047139,ENSMUSG00000028341,ENSMUSG00000036931,ENSMUSG00000014453	52
GO:BP	GO:0043122	regulation of I-kappaB kinase/NF-kappaB signaling	0.000225208	13972	2029	179	48	ENSMUSG00000002944,ENSMUSG00000008734,ENSMUSG00000019850,ENSMUSG00000037820,ENSMUSG00000027398,ENSMUSG00000023349,ENSMUSG00000034947,ENSMUSG00000035186,ENSMUSG00000001020,ENSMUSG00000020941,ENSMUSG00000034457,ENSMUSG00000060548,ENSMUSG00000052889,ENSMUSG00000026875,ENSMUSG00000046688,ENSMUSG00000025888,ENSMUSG00000028028,ENSMUSG00000059327,ENSMUSG00000030793,ENSMUSG00000020400,ENSMUSG00000036526,…	27
GO:BP	GO:0002822	regulation of adaptive immune response based on somatic recombination of immune receptors built from immunoglobulin superfamily domains	0.000227164	13972	2029	135	39	ENSMUSG00000026395,ENSMUSG00000019850,ENSMUSG00000027398,ENSMUSG00000060802,ENSMUSG00000049103,ENSMUSG00000024659,ENSMUSG00000051457,ENSMUSG00000005583,ENSMUSG00000015947,ENSMUSG00000056220,ENSMUSG00000020399,ENSMUSG00000031101,ENSMUSG00000058715,ENSMUSG00000031165,ENSMUSG00000002603,ENSMUSG00000016496,ENSMUSG00000073421,ENSMUSG00000003882,ENSMUSG00000026070,ENSMUSG00000031264,ENSMUSG00000068105,…	29
GO:BP	GO:0090022	regulation of neutrophil chemotaxis	0.000238075	13972	2029	32	15	ENSMUSG00000031402,ENSMUSG00000027398,ENSMUSG00000022488,ENSMUSG00000031616,ENSMUSG00000040552,ENSMUSG00000049130,ENSMUSG00000033220,ENSMUSG00000024610,ENSMUSG00000026581,ENSMUSG00000027239,ENSMUSG00000037944,ENSMUSG00000055994,ENSMUSG00000021367,ENSMUSG00000026180,ENSMUSG00000026573	47
GO:BP	GO:0000070	mitotic sister chromatid segregation	0.000242379	13972	2029	145	41	ENSMUSG00000024542,ENSMUSG00000029910,ENSMUSG00000028312,ENSMUSG00000042029,ENSMUSG00000026039,ENSMUSG00000045328,ENSMUSG00000027306,ENSMUSG00000027331,ENSMUSG00000023015,ENSMUSG00000024660,ENSMUSG00000038943,ENSMUSG00000030867,ENSMUSG00000069910,ENSMUSG00000032254,ENSMUSG00000026683,ENSMUSG00000015880,ENSMUSG00000040084,ENSMUSG00000041431,ENSMUSG00000017499,ENSMUSG00000001403,ENSMUSG00000027379,…	28
GO:BP	GO:0034121	regulation of toll-like receptor signaling pathway	0.000243705	13972	2029	59	22	ENSMUSG00000002944,ENSMUSG00000020458,ENSMUSG00000022892,ENSMUSG00000019850,ENSMUSG00000020227,ENSMUSG00000051682,ENSMUSG00000006519,ENSMUSG00000027843,ENSMUSG00000044827,ENSMUSG00000027995,ENSMUSG00000052688,ENSMUSG00000025058,ENSMUSG00000030921,ENSMUSG00000021356,ENSMUSG00000028885,ENSMUSG00000051498,ENSMUSG00000045322,ENSMUSG00000034652,ENSMUSG00000055994,ENSMUSG00000056130,ENSMUSG00000021678,…	37
GO:BP	GO:0051301	cell division	0.000243705	13972	2029	498	107	ENSMUSG00000027803,ENSMUSG00000032562,ENSMUSG00000035439,ENSMUSG00000061665,ENSMUSG00000070354,ENSMUSG00000020326,ENSMUSG00000093938,ENSMUSG00000002058,ENSMUSG00000057614,ENSMUSG00000027398,ENSMUSG00000007656,ENSMUSG00000019978,ENSMUSG00000003824,ENSMUSG00000021974,ENSMUSG00000041769,ENSMUSG00000024795,ENSMUSG00000029910,ENSMUSG00000048583,ENSMUSG00000028926,ENSMUSG00000029521,ENSMUSG00000002603,…	21
GO:BP	GO:0007200	phospholipase C-activating G protein-coupled receptor signaling pathway	0.000244313	13972	2029	47	19	ENSMUSG00000037820,ENSMUSG00000031616,ENSMUSG00000026271,ENSMUSG00000040552,ENSMUSG00000052336,ENSMUSG00000036353,ENSMUSG00000049130,ENSMUSG00000045875,ENSMUSG00000050921,ENSMUSG00000042190,ENSMUSG00000040061,ENSMUSG00000073008,ENSMUSG00000021367,ENSMUSG00000021678,ENSMUSG00000026180,ENSMUSG00000003452,ENSMUSG00000049929,ENSMUSG00000052270,ENSMUSG00000050350	40
GO:BP	GO:1901623	regulation of lymphocyte chemotaxis	0.000251141	13972	2029	22	12	ENSMUSG00000027030,ENSMUSG00000049103,ENSMUSG00000035042,ENSMUSG00000000982,ENSMUSG00000021508,ENSMUSG00000030149,ENSMUSG00000021994,ENSMUSG00000018930,ENSMUSG00000037944,ENSMUSG00000023078,ENSMUSG00000034855,ENSMUSG00000026573	55
GO:BP	GO:0022408	negative regulation of cell-cell adhesion	0.000251141	13972	2029	155	43	ENSMUSG00000026981,ENSMUSG00000003518,ENSMUSG00000023915,ENSMUSG00000029816,ENSMUSG00000019850,ENSMUSG00000024659,ENSMUSG00000051457,ENSMUSG00000027843,ENSMUSG00000028581,ENSMUSG00000052713,ENSMUSG00000020399,ENSMUSG00000051998,ENSMUSG00000030342,ENSMUSG00000035873,ENSMUSG00000045730,ENSMUSG00000013707,ENSMUSG00000022901,ENSMUSG00000070691,ENSMUSG00000002603,ENSMUSG00000016496,ENSMUSG00000044206,…	28
GO:BP	GO:0002706	regulation of lymphocyte mediated immunity	0.000259541	13972	2029	131	38	ENSMUSG00000053219,ENSMUSG00000026395,ENSMUSG00000027398,ENSMUSG00000060802,ENSMUSG00000049103,ENSMUSG00000051457,ENSMUSG00000034116,ENSMUSG00000015947,ENSMUSG00000020399,ENSMUSG00000048583,ENSMUSG00000031101,ENSMUSG00000027347,ENSMUSG00000058715,ENSMUSG00000031165,ENSMUSG00000002603,ENSMUSG00000015314,ENSMUSG00000030149,ENSMUSG00000003882,ENSMUSG00000026070,ENSMUSG00000031264,ENSMUSG00000017550,…	29
GO:BP	GO:0050855	regulation of B cell receptor signaling pathway	0.000264903	13972	2029	16	10	ENSMUSG00000038910,ENSMUSG00000030577,ENSMUSG00000052889,ENSMUSG00000024696,ENSMUSG00000058099,ENSMUSG00000029254,ENSMUSG00000021108,ENSMUSG00000034652,ENSMUSG00000022659,ENSMUSG00000014453	62
GO:BP	GO:0030316	osteoclast differentiation	0.000265732	13972	2029	85	28	ENSMUSG00000032231,ENSMUSG00000026288,ENSMUSG00000023992,ENSMUSG00000030579,ENSMUSG00000035042,ENSMUSG00000000982,ENSMUSG00000004508,ENSMUSG00000027339,ENSMUSG00000025804,ENSMUSG00000058715,ENSMUSG00000002603,ENSMUSG00000026321,ENSMUSG00000032020,ENSMUSG00000024621,ENSMUSG00000027204,ENSMUSG00000027562,ENSMUSG00000051212,ENSMUSG00000037940,ENSMUSG00000066684,ENSMUSG00000022797,ENSMUSG00000047415,…	33
GO:BP	GO:0046641	positive regulation of alpha-beta T cell proliferation	0.000269519	13972	2029	19	11	ENSMUSG00000026395,ENSMUSG00000021457,ENSMUSG00000049103,ENSMUSG00000027843,ENSMUSG00000004709,ENSMUSG00000052142,ENSMUSG00000032093,ENSMUSG00000075122,ENSMUSG00000047139,ENSMUSG00000026012,ENSMUSG00000026573	58
GO:BP	GO:0030183	B cell differentiation	0.000296351	13972	2029	99	31	ENSMUSG00000068220,ENSMUSG00000038910,ENSMUSG00000026395,ENSMUSG00000019850,ENSMUSG00000021457,ENSMUSG00000026288,ENSMUSG00000022488,ENSMUSG00000008496,ENSMUSG00000057329,ENSMUSG00000031304,ENSMUSG00000031093,ENSMUSG00000034330,ENSMUSG00000073421,ENSMUSG00000058099,ENSMUSG00000018168,ENSMUSG00000036526,ENSMUSG00000031264,ENSMUSG00000024673,ENSMUSG00000040329,ENSMUSG00000032053,ENSMUSG00000051212,…	31
GO:BP	GO:0050806	positive regulation of synaptic transmission	0.000296351	13972	2029	127	37	ENSMUSG00000028664,ENSMUSG00000022790,ENSMUSG00000021259,ENSMUSG00000021190,ENSMUSG00000022892,ENSMUSG00000008153,ENSMUSG00000058818,ENSMUSG00000069806,ENSMUSG00000049103,ENSMUSG00000055254,ENSMUSG00000024109,ENSMUSG00000030579,ENSMUSG00000042429,ENSMUSG00000027820,ENSMUSG00000052336,ENSMUSG00000041488,ENSMUSG00000035385,ENSMUSG00000049303,ENSMUSG00000027562,ENSMUSG00000000120,ENSMUSG00000045875,…	29
GO:BP	GO:0042554	superoxide anion generation	0.000296351	13972	2029	29	14	ENSMUSG00000018411,ENSMUSG00000032562,ENSMUSG00000015340,ENSMUSG00000022892,ENSMUSG00000021457,ENSMUSG00000026480,ENSMUSG00000006519,ENSMUSG00000030579,ENSMUSG00000015950,ENSMUSG00000002603,ENSMUSG00000064267,ENSMUSG00000021367,ENSMUSG00000021678,ENSMUSG00000052270	48
GO:BP	GO:0031294	lymphocyte costimulation	0.000296351	13972	2029	29	14	ENSMUSG00000068220,ENSMUSG00000051457,ENSMUSG00000022901,ENSMUSG00000016496,ENSMUSG00000036526,ENSMUSG00000032093,ENSMUSG00000068105,ENSMUSG00000031497,ENSMUSG00000075122,ENSMUSG00000037944,ENSMUSG00000029869,ENSMUSG00000047139,ENSMUSG00000026012,ENSMUSG00000024669	48
GO:BP	GO:0002761	regulation of myeloid leukocyte differentiation	0.000296351	13972	2029	99	31	ENSMUSG00000070354,ENSMUSG00000093938,ENSMUSG00000022831,ENSMUSG00000026288,ENSMUSG00000023992,ENSMUSG00000030579,ENSMUSG00000035042,ENSMUSG00000000982,ENSMUSG00000027339,ENSMUSG00000052684,ENSMUSG00000026542,ENSMUSG00000025804,ENSMUSG00000002603,ENSMUSG00000029373,ENSMUSG00000022952,ENSMUSG00000032020,ENSMUSG00000024621,ENSMUSG00000024610,ENSMUSG00000027204,ENSMUSG00000027562,ENSMUSG00000037940,…	31
GO:BP	GO:0051338	regulation of transferase activity	0.000318871	13972	2029	804	159	ENSMUSG00000018411,ENSMUSG00000008734,ENSMUSG00000028664,ENSMUSG00000022883,ENSMUSG00000027803,ENSMUSG00000000440,ENSMUSG00000024924,ENSMUSG00000020357,ENSMUSG00000026981,ENSMUSG00000003518,ENSMUSG00000031451,ENSMUSG00000020326,ENSMUSG00000026872,ENSMUSG00000026395,ENSMUSG00000002058,ENSMUSG00000022892,ENSMUSG00000019850,ENSMUSG00000030536,ENSMUSG00000062991,ENSMUSG00000020227,ENSMUSG00000064246,…	20
GO:BP	GO:0046849	bone remodeling	0.000320011	13972	2029	77	26	ENSMUSG00000021457,ENSMUSG00000026288,ENSMUSG00000038642,ENSMUSG00000019066,ENSMUSG00000027339,ENSMUSG00000059089,ENSMUSG00000045730,ENSMUSG00000002603,ENSMUSG00000026321,ENSMUSG00000032020,ENSMUSG00000024621,ENSMUSG00000033220,ENSMUSG00000050953,ENSMUSG00000027562,ENSMUSG00000029304,ENSMUSG00000040329,ENSMUSG00000039942,ENSMUSG00000037940,ENSMUSG00000022797,ENSMUSG00000027239,ENSMUSG00000027646,…	34
GO:BP	GO:0010950	positive regulation of endopeptidase activity	0.000327632	13972	2029	142	40	ENSMUSG00000022883,ENSMUSG00000000440,ENSMUSG00000021190,ENSMUSG00000022892,ENSMUSG00000021457,ENSMUSG00000037613,ENSMUSG00000036835,ENSMUSG00000022534,ENSMUSG00000020580,ENSMUSG00000038007,ENSMUSG00000056054,ENSMUSG00000020340,ENSMUSG00000035873,ENSMUSG00000037860,ENSMUSG00000039959,ENSMUSG00000024521,ENSMUSG00000025888,ENSMUSG00000030793,ENSMUSG00000022074,ENSMUSG00000056071,ENSMUSG00000026879,…	28
GO:BP	GO:0022603	regulation of anatomical structure morphogenesis	0.000327632	13972	2029	763	152	ENSMUSG00000018411,ENSMUSG00000002944,ENSMUSG00000028664,ENSMUSG00000022883,ENSMUSG00000020458,ENSMUSG00000019929,ENSMUSG00000000440,ENSMUSG00000050965,ENSMUSG00000000628,ENSMUSG00000032294,ENSMUSG00000046532,ENSMUSG00000052133,ENSMUSG00000020357,ENSMUSG00000026872,ENSMUSG00000015340,ENSMUSG00000019850,ENSMUSG00000000290,ENSMUSG00000045382,ENSMUSG00000064246,ENSMUSG00000028194,ENSMUSG00000031207,…	20
GO:BP	GO:0043299	leukocyte degranulation	0.000332843	13972	2029	56	21	ENSMUSG00000021457,ENSMUSG00000038147,ENSMUSG00000049103,ENSMUSG00000000982,ENSMUSG00000056529,ENSMUSG00000029484,ENSMUSG00000028874,ENSMUSG00000017631,ENSMUSG00000027347,ENSMUSG00000058715,ENSMUSG00000030707,ENSMUSG00000033220,ENSMUSG00000031264,ENSMUSG00000040528,ENSMUSG00000034652,ENSMUSG00000005413,ENSMUSG00000032739,ENSMUSG00000028341,ENSMUSG00000040751,ENSMUSG00000021678,ENSMUSG00000014453	38
GO:BP	GO:0001910	regulation of leukocyte mediated cytotoxicity	0.000332843	13972	2029	56	21	ENSMUSG00000053219,ENSMUSG00000026395,ENSMUSG00000060802,ENSMUSG00000030579,ENSMUSG00000034116,ENSMUSG00000020399,ENSMUSG00000048583,ENSMUSG00000035385,ENSMUSG00000027347,ENSMUSG00000015314,ENSMUSG00000030149,ENSMUSG00000003882,ENSMUSG00000029254,ENSMUSG00000079298,ENSMUSG00000005980,ENSMUSG00000022221,ENSMUSG00000046207,ENSMUSG00000021678,ENSMUSG00000026573,ENSMUSG00000079685,ENSMUSG00000026068	38
GO:BP	GO:0050777	negative regulation of immune response	0.000338145	13972	2029	123	36	ENSMUSG00000000440,ENSMUSG00000049723,ENSMUSG00000026395,ENSMUSG00000019850,ENSMUSG00000020227,ENSMUSG00000038147,ENSMUSG00000026288,ENSMUSG00000049103,ENSMUSG00000112148,ENSMUSG00000024659,ENSMUSG00000062593,ENSMUSG00000051457,ENSMUSG00000020399,ENSMUSG00000017631,ENSMUSG00000025804,ENSMUSG00000048583,ENSMUSG00000039384,ENSMUSG00000002603,ENSMUSG00000026043,ENSMUSG00000044206,ENSMUSG00000003882,…	29
GO:BP	GO:2001056	positive regulation of cysteine-type endopeptidase activity	0.000338145	13972	2029	123	36	ENSMUSG00000022883,ENSMUSG00000000440,ENSMUSG00000021190,ENSMUSG00000022892,ENSMUSG00000021457,ENSMUSG00000037613,ENSMUSG00000022534,ENSMUSG00000038007,ENSMUSG00000056054,ENSMUSG00000020340,ENSMUSG00000035873,ENSMUSG00000037860,ENSMUSG00000039959,ENSMUSG00000024521,ENSMUSG00000025888,ENSMUSG00000030793,ENSMUSG00000022074,ENSMUSG00000056071,ENSMUSG00000026879,ENSMUSG00000025887,ENSMUSG00000019979,…	29
GO:BP	GO:0019933	cAMP-mediated signaling	0.000345093	13972	2029	109	33	ENSMUSG00000032562,ENSMUSG00000021699,ENSMUSG00000022892,ENSMUSG00000031298,ENSMUSG00000057614,ENSMUSG00000026360,ENSMUSG00000028036,ENSMUSG00000021886,ENSMUSG00000061601,ENSMUSG00000031659,ENSMUSG00000030659,ENSMUSG00000044748,ENSMUSG00000045730,ENSMUSG00000029373,ENSMUSG00000027674,ENSMUSG00000043895,ENSMUSG00000029417,ENSMUSG00000037605,ENSMUSG00000041468,ENSMUSG00000004730,ENSMUSG00000032915,…	30
GO:BP	GO:0090023	positive regulation of neutrophil chemotaxis	0.000360463	13972	2029	26	13	ENSMUSG00000027398,ENSMUSG00000022488,ENSMUSG00000031616,ENSMUSG00000040552,ENSMUSG00000049130,ENSMUSG00000033220,ENSMUSG00000024610,ENSMUSG00000026581,ENSMUSG00000027239,ENSMUSG00000037944,ENSMUSG00000021367,ENSMUSG00000026180,ENSMUSG00000026573	50
GO:BP	GO:1905523	positive regulation of macrophage migration	0.000360463	13972	2029	26	13	ENSMUSG00000023992,ENSMUSG00000035042,ENSMUSG00000040552,ENSMUSG00000052336,ENSMUSG00000036353,ENSMUSG00000049130,ENSMUSG00000035385,ENSMUSG00000024621,ENSMUSG00000042190,ENSMUSG00000031778,ENSMUSG00000027239,ENSMUSG00000037944,ENSMUSG00000015316	50
GO:BP	GO:0032735	positive regulation of interleukin-12 production	0.000360463	13972	2029	26	13	ENSMUSG00000002944,ENSMUSG00000021457,ENSMUSG00000051177,ENSMUSG00000001741,ENSMUSG00000039005,ENSMUSG00000051498,ENSMUSG00000045322,ENSMUSG00000057135,ENSMUSG00000027239,ENSMUSG00000037944,ENSMUSG00000055994,ENSMUSG00000024399,ENSMUSG00000017652	50
GO:BP	GO:0071624	positive regulation of granulocyte chemotaxis	0.000360463	13972	2029	26	13	ENSMUSG00000027398,ENSMUSG00000022488,ENSMUSG00000031616,ENSMUSG00000040552,ENSMUSG00000049130,ENSMUSG00000033220,ENSMUSG00000024610,ENSMUSG00000026581,ENSMUSG00000027239,ENSMUSG00000037944,ENSMUSG00000021367,ENSMUSG00000026180,ENSMUSG00000026573	50
GO:BP	GO:0046634	regulation of alpha-beta T cell activation	0.00036415	13972	2029	82	27	ENSMUSG00000026395,ENSMUSG00000021457,ENSMUSG00000049103,ENSMUSG00000024659,ENSMUSG00000038151,ENSMUSG00000022488,ENSMUSG00000027843,ENSMUSG00000015396,ENSMUSG00000031304,ENSMUSG00000031101,ENSMUSG00000070691,ENSMUSG00000002603,ENSMUSG00000016496,ENSMUSG00000004709,ENSMUSG00000073421,ENSMUSG00000052142,ENSMUSG00000032093,ENSMUSG00000034652,ENSMUSG00000039521,ENSMUSG00000075122,ENSMUSG00000037944,…	33
GO:BP	GO:0002702	positive regulation of production of molecular mediator of immune response	0.00036415	13972	2029	82	27	ENSMUSG00000002944,ENSMUSG00000008734,ENSMUSG00000026395,ENSMUSG00000027398,ENSMUSG00000060802,ENSMUSG00000027843,ENSMUSG00000031101,ENSMUSG00000058715,ENSMUSG00000002603,ENSMUSG00000004709,ENSMUSG00000026070,ENSMUSG00000024610,ENSMUSG00000039005,ENSMUSG00000021994,ENSMUSG00000017550,ENSMUSG00000045322,ENSMUSG00000057135,ENSMUSG00000022797,ENSMUSG00000037379,ENSMUSG00000032691,ENSMUSG00000028341,…	33
GO:BP	GO:0046632	alpha-beta T cell differentiation	0.000367451	13972	2029	91	29	ENSMUSG00000035413,ENSMUSG00000021457,ENSMUSG00000049103,ENSMUSG00000024659,ENSMUSG00000051457,ENSMUSG00000038151,ENSMUSG00000004707,ENSMUSG00000022488,ENSMUSG00000057329,ENSMUSG00000015396,ENSMUSG00000031304,ENSMUSG00000031101,ENSMUSG00000032446,ENSMUSG00000070691,ENSMUSG00000002603,ENSMUSG00000041272,ENSMUSG00000002983,ENSMUSG00000015314,ENSMUSG00000026070,ENSMUSG00000048251,ENSMUSG00000021356,…	32
GO:BP	GO:0048519	negative regulation of biological process	0.000367451	13972	2029	4217	692	ENSMUSG00000068220,ENSMUSG00000018411,ENSMUSG00000002944,ENSMUSG00000024228,ENSMUSG00000017723,ENSMUSG00000024661,ENSMUSG00000075706,ENSMUSG00000028657,ENSMUSG00000037440,ENSMUSG00000023367,ENSMUSG00000028664,ENSMUSG00000024526,ENSMUSG00000022883,ENSMUSG00000027803,ENSMUSG00000020458,ENSMUSG00000019929,ENSMUSG00000032080,ENSMUSG00000002881,ENSMUSG00000038910,ENSMUSG00000032231,ENSMUSG00000000440,…	16
GO:BP	GO:0032490	detection of molecule of bacterial origin	0.000381931	13972	2029	11	8	ENSMUSG00000025779,ENSMUSG00000023992,ENSMUSG00000044827,ENSMUSG00000027995,ENSMUSG00000035279,ENSMUSG00000039005,ENSMUSG00000051498,ENSMUSG00000055994	73
GO:BP	GO:0030198	extracellular matrix organization	0.000391359	13972	2029	224	56	ENSMUSG00000032231,ENSMUSG00000049723,ENSMUSG00000031451,ENSMUSG00000022892,ENSMUSG00000005397,ENSMUSG00000038642,ENSMUSG00000022665,ENSMUSG00000030534,ENSMUSG00000040998,ENSMUSG00000026639,ENSMUSG00000027750,ENSMUSG00000070469,ENSMUSG00000024087,ENSMUSG00000070323,ENSMUSG00000022893,ENSMUSG00000050578,ENSMUSG00000027356,ENSMUSG00000040711,ENSMUSG00000036446,ENSMUSG00000002603,ENSMUSG00000026043,…	25
GO:BP	GO:0009653	anatomical structure morphogenesis	0.000395195	13972	2029	2027	356	ENSMUSG00000018411,ENSMUSG00000002944,ENSMUSG00000028664,ENSMUSG00000022883,ENSMUSG00000025232,ENSMUSG00000027803,ENSMUSG00000040420,ENSMUSG00000020458,ENSMUSG00000019929,ENSMUSG00000002881,ENSMUSG00000032231,ENSMUSG00000000440,ENSMUSG00000050965,ENSMUSG00000000628,ENSMUSG00000032294,ENSMUSG00000046532,ENSMUSG00000024924,ENSMUSG00000052133,ENSMUSG00000020357,ENSMUSG00000049723,ENSMUSG00000050860,…	18
GO:BP	GO:0043367	CD4-positive, alpha-beta T cell differentiation	0.000395252	13972	2029	65	23	ENSMUSG00000035413,ENSMUSG00000049103,ENSMUSG00000024659,ENSMUSG00000051457,ENSMUSG00000004707,ENSMUSG00000022488,ENSMUSG00000015396,ENSMUSG00000031304,ENSMUSG00000031101,ENSMUSG00000070691,ENSMUSG00000002603,ENSMUSG00000041272,ENSMUSG00000002983,ENSMUSG00000015314,ENSMUSG00000026070,ENSMUSG00000021356,ENSMUSG00000051212,ENSMUSG00000034266,ENSMUSG00000039942,ENSMUSG00000039521,ENSMUSG00000037944,…	35
GO:BP	GO:0071356	cellular response to tumor necrosis factor	0.000395252	13972	2029	158	43	ENSMUSG00000031451,ENSMUSG00000027962,ENSMUSG00000026822,ENSMUSG00000023915,ENSMUSG00000049775,ENSMUSG00000064246,ENSMUSG00000021457,ENSMUSG00000062515,ENSMUSG00000014776,ENSMUSG00000037613,ENSMUSG00000040998,ENSMUSG00000006519,ENSMUSG00000027750,ENSMUSG00000035042,ENSMUSG00000026676,ENSMUSG00000000982,ENSMUSG00000018927,ENSMUSG00000033538,ENSMUSG00000035385,ENSMUSG00000070427,ENSMUSG00000037860,…	27
GO:BP	GO:0000819	sister chromatid segregation	0.000397528	13972	2029	168	45	ENSMUSG00000024542,ENSMUSG00000020419,ENSMUSG00000029910,ENSMUSG00000028312,ENSMUSG00000042029,ENSMUSG00000026039,ENSMUSG00000020914,ENSMUSG00000045328,ENSMUSG00000027306,ENSMUSG00000027331,ENSMUSG00000023015,ENSMUSG00000024660,ENSMUSG00000038943,ENSMUSG00000030867,ENSMUSG00000069910,ENSMUSG00000032254,ENSMUSG00000026683,ENSMUSG00000015880,ENSMUSG00000040084,ENSMUSG00000041431,ENSMUSG00000017499,…	27
GO:BP	GO:0061844	antimicrobial humoral immune response mediated by antimicrobial peptide	0.000401791	13972	2029	37	16	ENSMUSG00000022892,ENSMUSG00000060802,ENSMUSG00000021508,ENSMUSG00000029372,ENSMUSG00000035385,ENSMUSG00000029373,ENSMUSG00000056071,ENSMUSG00000029417,ENSMUSG00000031779,ENSMUSG00000069303,ENSMUSG00000023078,ENSMUSG00000021880,ENSMUSG00000055994,ENSMUSG00000034855,ENSMUSG00000026573,ENSMUSG00000030413	43
GO:BP	GO:1905521	regulation of macrophage migration	0.000401791	13972	2029	37	16	ENSMUSG00000023992,ENSMUSG00000035042,ENSMUSG00000040552,ENSMUSG00000052336,ENSMUSG00000036353,ENSMUSG00000049130,ENSMUSG00000035385,ENSMUSG00000030342,ENSMUSG00000024621,ENSMUSG00000029254,ENSMUSG00000042190,ENSMUSG00000031778,ENSMUSG00000022667,ENSMUSG00000027239,ENSMUSG00000037944,ENSMUSG00000015316	43
GO:BP	GO:0002292	T cell differentiation involved in immune response	0.00041721	13972	2029	61	22	ENSMUSG00000035413,ENSMUSG00000049103,ENSMUSG00000024659,ENSMUSG00000051457,ENSMUSG00000004707,ENSMUSG00000058715,ENSMUSG00000032446,ENSMUSG00000002603,ENSMUSG00000002983,ENSMUSG00000015314,ENSMUSG00000030142,ENSMUSG00000026070,ENSMUSG00000039899,ENSMUSG00000021356,ENSMUSG00000051212,ENSMUSG00000034266,ENSMUSG00000039942,ENSMUSG00000030144,ENSMUSG00000039521,ENSMUSG00000037944,ENSMUSG00000032691,…	36
GO:BP	GO:0001944	vasculature development	0.000418451	13972	2029	626	128	ENSMUSG00000002944,ENSMUSG00000028664,ENSMUSG00000022883,ENSMUSG00000020458,ENSMUSG00000019929,ENSMUSG00000032231,ENSMUSG00000000440,ENSMUSG00000050965,ENSMUSG00000000628,ENSMUSG00000032294,ENSMUSG00000020357,ENSMUSG00000015340,ENSMUSG00000000290,ENSMUSG00000061119,ENSMUSG00000045382,ENSMUSG00000064246,ENSMUSG00000028194,ENSMUSG00000027398,ENSMUSG00000021457,ENSMUSG00000026222,ENSMUSG00000049103,…	20
GO:BP	GO:0033628	regulation of cell adhesion mediated by integrin	0.000434182	13972	2029	41	17	ENSMUSG00000021457,ENSMUSG00000021822,ENSMUSG00000022488,ENSMUSG00000035042,ENSMUSG00000038007,ENSMUSG00000024087,ENSMUSG00000037411,ENSMUSG00000036353,ENSMUSG00000022676,ENSMUSG00000027356,ENSMUSG00000014444,ENSMUSG00000024696,ENSMUSG00000024965,ENSMUSG00000032093,ENSMUSG00000039239,ENSMUSG00000023078,ENSMUSG00000047139	41
GO:BP	GO:0030168	platelet activation	0.000434182	13972	2029	74	25	ENSMUSG00000050965,ENSMUSG00000021457,ENSMUSG00000020120,ENSMUSG00000030534,ENSMUSG00000048120,ENSMUSG00000021262,ENSMUSG00000056220,ENSMUSG00000036353,ENSMUSG00000030342,ENSMUSG00000058715,ENSMUSG00000045730,ENSMUSG00000026580,ENSMUSG00000002602,ENSMUSG00000029373,ENSMUSG00000032020,ENSMUSG00000029231,ENSMUSG00000024965,ENSMUSG00000039005,ENSMUSG00000036894,ENSMUSG00000031778,ENSMUSG00000000244,…	34
GO:BP	GO:0043270	positive regulation of ion transport	0.000434495	13972	2029	534	112	ENSMUSG00000028664,ENSMUSG00000020458,ENSMUSG00000032231,ENSMUSG00000061665,ENSMUSG00000031451,ENSMUSG00000022831,ENSMUSG00000050335,ENSMUSG00000022892,ENSMUSG00000049775,ENSMUSG00000028173,ENSMUSG00000027398,ENSMUSG00000027030,ENSMUSG00000022340,ENSMUSG00000040584,ENSMUSG00000064210,ENSMUSG00000038642,ENSMUSG00000028456,ENSMUSG00000037685,ENSMUSG00000075284,ENSMUSG00000028003,ENSMUSG00000006519,…	21
GO:BP	GO:0043062	extracellular structure organization	0.000438749	13972	2029	225	56	ENSMUSG00000032231,ENSMUSG00000049723,ENSMUSG00000031451,ENSMUSG00000022892,ENSMUSG00000005397,ENSMUSG00000038642,ENSMUSG00000022665,ENSMUSG00000030534,ENSMUSG00000040998,ENSMUSG00000026639,ENSMUSG00000027750,ENSMUSG00000070469,ENSMUSG00000024087,ENSMUSG00000070323,ENSMUSG00000022893,ENSMUSG00000050578,ENSMUSG00000027356,ENSMUSG00000040711,ENSMUSG00000036446,ENSMUSG00000002603,ENSMUSG00000026043,…	25
GO:BP	GO:0140352	export from cell	0.000451228	13972	2029	668	135	ENSMUSG00000028657,ENSMUSG00000040612,ENSMUSG00000020458,ENSMUSG00000032562,ENSMUSG00000027712,ENSMUSG00000061665,ENSMUSG00000026981,ENSMUSG00000060961,ENSMUSG00000028173,ENSMUSG00000027398,ENSMUSG00000021457,ENSMUSG00000020120,ENSMUSG00000022340,ENSMUSG00000038147,ENSMUSG00000040584,ENSMUSG00000064210,ENSMUSG00000030534,ENSMUSG00000048120,ENSMUSG00000028456,ENSMUSG00000049103,ENSMUSG00000024659,…	20
GO:BP	GO:2000406	positive regulation of T cell migration	0.000451386	13972	2029	30	14	ENSMUSG00000022892,ENSMUSG00000027009,ENSMUSG00000027030,ENSMUSG00000049103,ENSMUSG00000051457,ENSMUSG00000035042,ENSMUSG00000030793,ENSMUSG00000024397,ENSMUSG00000021994,ENSMUSG00000037944,ENSMUSG00000025473,ENSMUSG00000023078,ENSMUSG00000034855,ENSMUSG00000026573	47
GO:BP	GO:0034612	response to tumor necrosis factor	0.000452107	13972	2029	179	47	ENSMUSG00000031451,ENSMUSG00000027962,ENSMUSG00000026822,ENSMUSG00000023915,ENSMUSG00000018920,ENSMUSG00000049775,ENSMUSG00000064246,ENSMUSG00000021457,ENSMUSG00000062515,ENSMUSG00000014776,ENSMUSG00000037613,ENSMUSG00000040998,ENSMUSG00000006519,ENSMUSG00000027750,ENSMUSG00000051439,ENSMUSG00000035042,ENSMUSG00000026676,ENSMUSG00000000982,ENSMUSG00000018927,ENSMUSG00000033538,ENSMUSG00000035186,…	26
GO:BP	GO:0051651	maintenance of location in cell	0.000454596	13972	2029	174	46	ENSMUSG00000024661,ENSMUSG00000000628,ENSMUSG00000079523,ENSMUSG00000021699,ENSMUSG00000026822,ENSMUSG00000032966,ENSMUSG00000020077,ENSMUSG00000026395,ENSMUSG00000049775,ENSMUSG00000026222,ENSMUSG00000014776,ENSMUSG00000006519,ENSMUSG00000031616,ENSMUSG00000000982,ENSMUSG00000054640,ENSMUSG00000034593,ENSMUSG00000049313,ENSMUSG00000032740,ENSMUSG00000079227,ENSMUSG00000023277,ENSMUSG00000002603,…	26
GO:BP	GO:0043123	positive regulation of I-kappaB kinase/NF-kappaB signaling	0.000471939	13972	2029	125	36	ENSMUSG00000002944,ENSMUSG00000008734,ENSMUSG00000037820,ENSMUSG00000027398,ENSMUSG00000023349,ENSMUSG00000034947,ENSMUSG00000035186,ENSMUSG00000001020,ENSMUSG00000020941,ENSMUSG00000034457,ENSMUSG00000060548,ENSMUSG00000052889,ENSMUSG00000046688,ENSMUSG00000025888,ENSMUSG00000028028,ENSMUSG00000059327,ENSMUSG00000036526,ENSMUSG00000024610,ENSMUSG00000039005,ENSMUSG00000030921,ENSMUSG00000035235,…	29
GO:BP	GO:0002577	regulation of antigen processing and presentation	0.000479361	13972	2029	20	11	ENSMUSG00000018774,ENSMUSG00000023992,ENSMUSG00000031165,ENSMUSG00000040152,ENSMUSG00000073421,ENSMUSG00000030793,ENSMUSG00000024610,ENSMUSG00000039899,ENSMUSG00000026177,ENSMUSG00000037944,ENSMUSG00000055994	55
GO:BP	GO:0006925	inflammatory cell apoptotic process	0.000479361	13972	2029	20	11	ENSMUSG00000024659,ENSMUSG00000005583,ENSMUSG00000035042,ENSMUSG00000079227,ENSMUSG00000050721,ENSMUSG00000039936,ENSMUSG00000045502,ENSMUSG00000055994,ENSMUSG00000026180,ENSMUSG00000027737,ENSMUSG00000000817	55
GO:BP	GO:0030889	negative regulation of B cell proliferation	0.000486051	13972	2029	14	9	ENSMUSG00000023915,ENSMUSG00000026288,ENSMUSG00000030579,ENSMUSG00000035873,ENSMUSG00000031264,ENSMUSG00000034652,ENSMUSG00000010142,ENSMUSG00000047139,ENSMUSG00000014453	64
GO:BP	GO:0035634	response to stilbenoid	0.000509656	13972	2029	17	10	ENSMUSG00000002944,ENSMUSG00000040660,ENSMUSG00000024526,ENSMUSG00000032080,ENSMUSG00000034634,ENSMUSG00000074254,ENSMUSG00000057933,ENSMUSG00000074183,ENSMUSG00000057465,ENSMUSG00000030107	59
GO:BP	GO:0033623	regulation of integrin activation	0.000509656	13972	2029	17	10	ENSMUSG00000020120,ENSMUSG00000036353,ENSMUSG00000026580,ENSMUSG00000027356,ENSMUSG00000014444,ENSMUSG00000006219,ENSMUSG00000039942,ENSMUSG00000023078,ENSMUSG00000047139,ENSMUSG00000041498	59
GO:BP	GO:0060099	regulation of phagocytosis, engulfment	0.000509656	13972	2029	17	10	ENSMUSG00000002944,ENSMUSG00000000440,ENSMUSG00000064210,ENSMUSG00000023992,ENSMUSG00000022488,ENSMUSG00000015947,ENSMUSG00000029254,ENSMUSG00000030474,ENSMUSG00000034652,ENSMUSG00000021678	59
GO:BP	GO:0055085	transmembrane transport	0.000512333	13972	2029	1035	196	ENSMUSG00000002944,ENSMUSG00000067656,ENSMUSG00000028664,ENSMUSG00000028051,ENSMUSG00000075044,ENSMUSG00000032231,ENSMUSG00000020102,ENSMUSG00000000628,ENSMUSG00000027712,ENSMUSG00000055782,ENSMUSG00000025351,ENSMUSG00000021699,ENSMUSG00000060961,ENSMUSG00000031451,ENSMUSG00000045775,ENSMUSG00000023861,ENSMUSG00000032966,ENSMUSG00000015340,ENSMUSG00000026395,ENSMUSG00000017778,ENSMUSG00000009687,…	19
GO:BP	GO:0098655	cation transmembrane transport	0.00052624	13972	2029	577	119	ENSMUSG00000028664,ENSMUSG00000028051,ENSMUSG00000032231,ENSMUSG00000027712,ENSMUSG00000025351,ENSMUSG00000021699,ENSMUSG00000060961,ENSMUSG00000031451,ENSMUSG00000032966,ENSMUSG00000026395,ENSMUSG00000017778,ENSMUSG00000009687,ENSMUSG00000022892,ENSMUSG00000049775,ENSMUSG00000027030,ENSMUSG00000026360,ENSMUSG00000014776,ENSMUSG00000064210,ENSMUSG00000038642,ENSMUSG00000069806,ENSMUSG00000006519,…	21
GO:BP	GO:0044057	regulation of system process	0.000539423	13972	2029	395	87	ENSMUSG00000022790,ENSMUSG00000020458,ENSMUSG00000005220,ENSMUSG00000032080,ENSMUSG00000032562,ENSMUSG00000021699,ENSMUSG00000035413,ENSMUSG00000031451,ENSMUSG00000023915,ENSMUSG00000032366,ENSMUSG00000022892,ENSMUSG00000046159,ENSMUSG00000027030,ENSMUSG00000026360,ENSMUSG00000014776,ENSMUSG00000040584,ENSMUSG00000038642,ENSMUSG00000028456,ENSMUSG00000037405,ENSMUSG00000040998,ENSMUSG00000030789,…	22
GO:BP	GO:2000116	regulation of cysteine-type endopeptidase activity	0.000558336	13972	2029	201	51	ENSMUSG00000022883,ENSMUSG00000000440,ENSMUSG00000078945,ENSMUSG00000031451,ENSMUSG00000021190,ENSMUSG00000022892,ENSMUSG00000005087,ENSMUSG00000021457,ENSMUSG00000014776,ENSMUSG00000037613,ENSMUSG00000022534,ENSMUSG00000078942,ENSMUSG00000071203,ENSMUSG00000038007,ENSMUSG00000056054,ENSMUSG00000062210,ENSMUSG00000020340,ENSMUSG00000028289,ENSMUSG00000035873,ENSMUSG00000037860,ENSMUSG00000039959,…	25
GO:BP	GO:0048872	homeostasis of number of cells	0.000575546	13972	2029	275	65	ENSMUSG00000040612,ENSMUSG00000024781,ENSMUSG00000022831,ENSMUSG00000019850,ENSMUSG00000054428,ENSMUSG00000058818,ENSMUSG00000044968,ENSMUSG00000037613,ENSMUSG00000026288,ENSMUSG00000060802,ENSMUSG00000049103,ENSMUSG00000112148,ENSMUSG00000024659,ENSMUSG00000062593,ENSMUSG00000002111,ENSMUSG00000032698,ENSMUSG00000005583,ENSMUSG00000022488,ENSMUSG00000057329,ENSMUSG00000018654,ENSMUSG00000027339,…	24
GO:BP	GO:0007611	learning or memory	0.000579398	13972	2029	191	49	ENSMUSG00000018411,ENSMUSG00000028657,ENSMUSG00000039601,ENSMUSG00000028664,ENSMUSG00000026981,ENSMUSG00000044071,ENSMUSG00000027792,ENSMUSG00000021190,ENSMUSG00000022892,ENSMUSG00000043079,ENSMUSG00000027398,ENSMUSG00000058818,ENSMUSG00000031367,ENSMUSG00000060802,ENSMUSG00000037685,ENSMUSG00000055254,ENSMUSG00000024109,ENSMUSG00000005583,ENSMUSG00000027820,ENSMUSG00000052336,ENSMUSG00000038976,…	26
GO:BP	GO:0050890	cognition	0.00059073	13972	2029	217	54	ENSMUSG00000018411,ENSMUSG00000028657,ENSMUSG00000039601,ENSMUSG00000028664,ENSMUSG00000022946,ENSMUSG00000026981,ENSMUSG00000044071,ENSMUSG00000027792,ENSMUSG00000021190,ENSMUSG00000022892,ENSMUSG00000043079,ENSMUSG00000027398,ENSMUSG00000022947,ENSMUSG00000058818,ENSMUSG00000031367,ENSMUSG00000060802,ENSMUSG00000037685,ENSMUSG00000055254,ENSMUSG00000024109,ENSMUSG00000005583,ENSMUSG00000042429,…	25
GO:BP	GO:0003018	vascular process in circulatory system	0.000606109	13972	2029	146	40	ENSMUSG00000002944,ENSMUSG00000046159,ENSMUSG00000028194,ENSMUSG00000026360,ENSMUSG00000040584,ENSMUSG00000037405,ENSMUSG00000042429,ENSMUSG00000031616,ENSMUSG00000056529,ENSMUSG00000052821,ENSMUSG00000032350,ENSMUSG00000017631,ENSMUSG00000045730,ENSMUSG00000002603,ENSMUSG00000059895,ENSMUSG00000011034,ENSMUSG00000020681,ENSMUSG00000050953,ENSMUSG00000029925,ENSMUSG00000031740,ENSMUSG00000053965,…	27
GO:BP	GO:1904705	regulation of vascular associated smooth muscle cell proliferation	0.000613252	13972	2029	46	18	ENSMUSG00000000440,ENSMUSG00000032562,ENSMUSG00000005583,ENSMUSG00000021974,ENSMUSG00000052684,ENSMUSG00000030774,ENSMUSG00000022893,ENSMUSG00000023067,ENSMUSG00000050953,ENSMUSG00000048779,ENSMUSG00000031740,ENSMUSG00000005413,ENSMUSG00000052920,ENSMUSG00000037225,ENSMUSG00000028341,ENSMUSG00000021367,ENSMUSG00000021253,ENSMUSG00000024401	39
GO:BP	GO:1990874	vascular associated smooth muscle cell proliferation	0.000613252	13972	2029	46	18	ENSMUSG00000000440,ENSMUSG00000032562,ENSMUSG00000005583,ENSMUSG00000021974,ENSMUSG00000052684,ENSMUSG00000030774,ENSMUSG00000022893,ENSMUSG00000023067,ENSMUSG00000050953,ENSMUSG00000048779,ENSMUSG00000031740,ENSMUSG00000005413,ENSMUSG00000052920,ENSMUSG00000037225,ENSMUSG00000028341,ENSMUSG00000021367,ENSMUSG00000021253,ENSMUSG00000024401	39
GO:BP	GO:0031343	positive regulation of cell killing	0.000613252	13972	2029	46	18	ENSMUSG00000053219,ENSMUSG00000026395,ENSMUSG00000021457,ENSMUSG00000060802,ENSMUSG00000030579,ENSMUSG00000034116,ENSMUSG00000035385,ENSMUSG00000027347,ENSMUSG00000015854,ENSMUSG00000079227,ENSMUSG00000015314,ENSMUSG00000030149,ENSMUSG00000029254,ENSMUSG00000037202,ENSMUSG00000021678,ENSMUSG00000026573,ENSMUSG00000079685,ENSMUSG00000026068	39
GO:BP	GO:0008015	blood circulation	0.000613252	13972	2029	319	73	ENSMUSG00000002944,ENSMUSG00000005220,ENSMUSG00000000440,ENSMUSG00000046532,ENSMUSG00000021699,ENSMUSG00000031451,ENSMUSG00000032366,ENSMUSG00000022892,ENSMUSG00000061119,ENSMUSG00000046159,ENSMUSG00000045382,ENSMUSG00000028194,ENSMUSG00000027030,ENSMUSG00000026360,ENSMUSG00000026480,ENSMUSG00000037405,ENSMUSG00000006519,ENSMUSG00000027750,ENSMUSG00000042429,ENSMUSG00000031616,ENSMUSG00000056529,…	23
GO:BP	GO:0061098	positive regulation of protein tyrosine kinase activity	0.000613252	13972	2029	46	18	ENSMUSG00000008734,ENSMUSG00000031451,ENSMUSG00000002058,ENSMUSG00000022892,ENSMUSG00000062991,ENSMUSG00000042429,ENSMUSG00000035042,ENSMUSG00000015947,ENSMUSG00000015950,ENSMUSG00000070873,ENSMUSG00000042029,ENSMUSG00000024621,ENSMUSG00000029254,ENSMUSG00000020681,ENSMUSG00000082361,ENSMUSG00000045875,ENSMUSG00000047139,ENSMUSG00000029377	39
GO:BP	GO:0000278	mitotic cell cycle	0.000669907	13972	2029	733	145	ENSMUSG00000059060,ENSMUSG00000050965,ENSMUSG00000003518,ENSMUSG00000020326,ENSMUSG00000029816,ENSMUSG00000002058,ENSMUSG00000021190,ENSMUSG00000022892,ENSMUSG00000058317,ENSMUSG00000030536,ENSMUSG00000057614,ENSMUSG00000027398,ENSMUSG00000007656,ENSMUSG00000040584,ENSMUSG00000001473,ENSMUSG00000024659,ENSMUSG00000024542,ENSMUSG00000057329,ENSMUSG00000041769,ENSMUSG00000031004,ENSMUSG00000018965,…	20
GO:BP	GO:0007143	female meiotic nuclear division	0.000683249	13972	2029	31	14	ENSMUSG00000024533,ENSMUSG00000026039,ENSMUSG00000020914,ENSMUSG00000032218,ENSMUSG00000026779,ENSMUSG00000030867,ENSMUSG00000038379,ENSMUSG00000027496,ENSMUSG00000010154,ENSMUSG00000027330,ENSMUSG00000021569,ENSMUSG00000029377,ENSMUSG00000034906,ENSMUSG00000024056	45
GO:BP	GO:0071774	response to fibroblast growth factor	0.000686763	13972	2029	76	25	ENSMUSG00000030536,ENSMUSG00000005087,ENSMUSG00000027750,ENSMUSG00000024109,ENSMUSG00000021974,ENSMUSG00000034220,ENSMUSG00000032350,ENSMUSG00000028364,ENSMUSG00000027230,ENSMUSG00000030827,ENSMUSG00000040152,ENSMUSG00000016918,ENSMUSG00000023886,ENSMUSG00000001506,ENSMUSG00000006800,ENSMUSG00000021994,ENSMUSG00000039153,ENSMUSG00000051379,ENSMUSG00000000120,ENSMUSG00000025889,ENSMUSG00000019997,…	33
GO:BP	GO:0090075	relaxation of muscle	0.000691711	13972	2029	24	12	ENSMUSG00000021699,ENSMUSG00000026360,ENSMUSG00000042429,ENSMUSG00000049625,ENSMUSG00000035873,ENSMUSG00000041695,ENSMUSG00000026879,ENSMUSG00000053965,ENSMUSG00000005611,ENSMUSG00000052920,ENSMUSG00000051747,ENSMUSG00000061603	50
GO:BP	GO:0031401	positive regulation of protein modification process	0.000691711	13972	2029	847	164	ENSMUSG00000002944,ENSMUSG00000008734,ENSMUSG00000022883,ENSMUSG00000032231,ENSMUSG00000024924,ENSMUSG00000020357,ENSMUSG00000026981,ENSMUSG00000031451,ENSMUSG00000026872,ENSMUSG00000032966,ENSMUSG00000022831,ENSMUSG00000029816,ENSMUSG00000026395,ENSMUSG00000002058,ENSMUSG00000022892,ENSMUSG00000030536,ENSMUSG00000062991,ENSMUSG00000030117,ENSMUSG00000064246,ENSMUSG00000027398,ENSMUSG00000005087,…	19
GO:BP	GO:0050858	negative regulation of antigen receptor-mediated signaling pathway	0.000691711	13972	2029	24	12	ENSMUSG00000038910,ENSMUSG00000003518,ENSMUSG00000027843,ENSMUSG00000028581,ENSMUSG00000036504,ENSMUSG00000035873,ENSMUSG00000030577,ENSMUSG00000024696,ENSMUSG00000052397,ENSMUSG00000034652,ENSMUSG00000027636,ENSMUSG00000042345	50
GO:BP	GO:0032673	regulation of interleukin-4 production	0.000691711	13972	2029	24	12	ENSMUSG00000021457,ENSMUSG00000015396,ENSMUSG00000020399,ENSMUSG00000031101,ENSMUSG00000058715,ENSMUSG00000032093,ENSMUSG00000021356,ENSMUSG00000039521,ENSMUSG00000025408,ENSMUSG00000032691,ENSMUSG00000026012,ENSMUSG00000000732	50
GO:BP	GO:0032940	secretion by cell	0.000724281	13972	2029	634	128	ENSMUSG00000028657,ENSMUSG00000040612,ENSMUSG00000020458,ENSMUSG00000032562,ENSMUSG00000027712,ENSMUSG00000061665,ENSMUSG00000026981,ENSMUSG00000028173,ENSMUSG00000027398,ENSMUSG00000021457,ENSMUSG00000020120,ENSMUSG00000022340,ENSMUSG00000038147,ENSMUSG00000030534,ENSMUSG00000048120,ENSMUSG00000028456,ENSMUSG00000049103,ENSMUSG00000024659,ENSMUSG00000023992,ENSMUSG00000055254,ENSMUSG00000024109,…	20
GO:BP	GO:0008217	regulation of blood pressure	0.00076051	13972	2029	123	35	ENSMUSG00000002944,ENSMUSG00000005220,ENSMUSG00000000440,ENSMUSG00000046532,ENSMUSG00000031451,ENSMUSG00000032366,ENSMUSG00000061119,ENSMUSG00000046159,ENSMUSG00000028194,ENSMUSG00000027030,ENSMUSG00000026480,ENSMUSG00000006519,ENSMUSG00000027750,ENSMUSG00000042429,ENSMUSG00000031616,ENSMUSG00000056529,ENSMUSG00000040552,ENSMUSG00000003484,ENSMUSG00000045730,ENSMUSG00000029661,ENSMUSG00000046410,…	28
GO:BP	GO:0048246	macrophage chemotaxis	0.000764743	13972	2029	35	15	ENSMUSG00000050335,ENSMUSG00000035042,ENSMUSG00000000982,ENSMUSG00000026271,ENSMUSG00000040552,ENSMUSG00000049130,ENSMUSG00000035385,ENSMUSG00000024621,ENSMUSG00000029254,ENSMUSG00000042190,ENSMUSG00000031778,ENSMUSG00000054400,ENSMUSG00000027239,ENSMUSG00000037944,ENSMUSG00000015316	43
GO:BP	GO:0071900	regulation of protein serine/threonine kinase activity	0.000796269	13972	2029	377	83	ENSMUSG00000028664,ENSMUSG00000022883,ENSMUSG00000026981,ENSMUSG00000003518,ENSMUSG00000020326,ENSMUSG00000026872,ENSMUSG00000026395,ENSMUSG00000022892,ENSMUSG00000019850,ENSMUSG00000030536,ENSMUSG00000020227,ENSMUSG00000027398,ENSMUSG00000021457,ENSMUSG00000012519,ENSMUSG00000027030,ENSMUSG00000026360,ENSMUSG00000050315,ENSMUSG00000038508,ENSMUSG00000024109,ENSMUSG00000005583,ENSMUSG00000042901,…	22
GO:BP	GO:0061041	regulation of wound healing	0.000810379	13972	2029	109	32	ENSMUSG00000002944,ENSMUSG00000028664,ENSMUSG00000032231,ENSMUSG00000027712,ENSMUSG00000045382,ENSMUSG00000064210,ENSMUSG00000024659,ENSMUSG00000021822,ENSMUSG00000037411,ENSMUSG00000039546,ENSMUSG00000035385,ENSMUSG00000035273,ENSMUSG00000030342,ENSMUSG00000045730,ENSMUSG00000027356,ENSMUSG00000034127,ENSMUSG00000040152,ENSMUSG00000032020,ENSMUSG00000023886,ENSMUSG00000029231,ENSMUSG00000056071,…	29
GO:BP	GO:0003094	glomerular filtration	0.000829116	13972	2029	21	11	ENSMUSG00000031451,ENSMUSG00000067149,ENSMUSG00000006519,ENSMUSG00000042429,ENSMUSG00000031616,ENSMUSG00000016918,ENSMUSG00000006800,ENSMUSG00000050953,ENSMUSG00000030223,ENSMUSG00000016494,ENSMUSG00000021678	52
GO:BP	GO:0031644	regulation of nervous system process	0.000845974	13972	2029	114	33	ENSMUSG00000022790,ENSMUSG00000020458,ENSMUSG00000035413,ENSMUSG00000023915,ENSMUSG00000022892,ENSMUSG00000038642,ENSMUSG00000028456,ENSMUSG00000030789,ENSMUSG00000024109,ENSMUSG00000042429,ENSMUSG00000000982,ENSMUSG00000056529,ENSMUSG00000026271,ENSMUSG00000037868,ENSMUSG00000059089,ENSMUSG00000035873,ENSMUSG00000045730,ENSMUSG00000022494,ENSMUSG00000044708,ENSMUSG00000043895,ENSMUSG00000030409,…	29
GO:BP	GO:0007187	G protein-coupled receptor signaling pathway, coupled to cyclic nucleotide second messenger	0.000877209	13972	2029	119	34	ENSMUSG00000032562,ENSMUSG00000022892,ENSMUSG00000031298,ENSMUSG00000046159,ENSMUSG00000057614,ENSMUSG00000026360,ENSMUSG00000024659,ENSMUSG00000028036,ENSMUSG00000042429,ENSMUSG00000021886,ENSMUSG00000031616,ENSMUSG00000031659,ENSMUSG00000036353,ENSMUSG00000054764,ENSMUSG00000045730,ENSMUSG00000029373,ENSMUSG00000043895,ENSMUSG00000029417,ENSMUSG00000037605,ENSMUSG00000041468,ENSMUSG00000004730,…	29
GO:BP	GO:0051235	maintenance of location	0.000881867	13972	2029	279	65	ENSMUSG00000002944,ENSMUSG00000024661,ENSMUSG00000022790,ENSMUSG00000024526,ENSMUSG00000025232,ENSMUSG00000000440,ENSMUSG00000000628,ENSMUSG00000079523,ENSMUSG00000021699,ENSMUSG00000026822,ENSMUSG00000032966,ENSMUSG00000020077,ENSMUSG00000026395,ENSMUSG00000049775,ENSMUSG00000027398,ENSMUSG00000026222,ENSMUSG00000014776,ENSMUSG00000028494,ENSMUSG00000006519,ENSMUSG00000057074,ENSMUSG00000031616,…	23
GO:BP	GO:0002468	dendritic cell antigen processing and presentation	0.000901671	13972	2029	12	8	ENSMUSG00000018774,ENSMUSG00000030148,ENSMUSG00000040152,ENSMUSG00000024610,ENSMUSG00000039899,ENSMUSG00000026177,ENSMUSG00000037944,ENSMUSG00000055994	67
GO:BP	GO:0002283	neutrophil activation involved in immune response	0.000901671	13972	2029	12	8	ENSMUSG00000021457,ENSMUSG00000030579,ENSMUSG00000056529,ENSMUSG00000029484,ENSMUSG00000017631,ENSMUSG00000058715,ENSMUSG00000005980,ENSMUSG00000032739	67
GO:BP	GO:0035589	G protein-coupled purinergic nucleotide receptor signaling pathway	0.000901671	13972	2029	12	8	ENSMUSG00000056529,ENSMUSG00000036353,ENSMUSG00000036362,ENSMUSG00000036381,ENSMUSG00000048779,ENSMUSG00000050921,ENSMUSG00000050075,ENSMUSG00000040229	67
GO:BP	GO:2000343	positive regulation of chemokine (C-X-C motif) ligand 2 production	0.000901671	13972	2029	12	8	ENSMUSG00000027750,ENSMUSG00000035042,ENSMUSG00000015568,ENSMUSG00000024610,ENSMUSG00000039005,ENSMUSG00000041607,ENSMUSG00000024401,ENSMUSG00000011008	67
GO:BP	GO:0045055	regulated exocytosis	0.000904261	13972	2029	179	46	ENSMUSG00000032562,ENSMUSG00000021457,ENSMUSG00000020120,ENSMUSG00000038147,ENSMUSG00000028456,ENSMUSG00000049103,ENSMUSG00000019066,ENSMUSG00000061601,ENSMUSG00000000982,ENSMUSG00000056529,ENSMUSG00000029484,ENSMUSG00000028874,ENSMUSG00000017631,ENSMUSG00000041488,ENSMUSG00000027347,ENSMUSG00000058715,ENSMUSG00000045730,ENSMUSG00000052889,ENSMUSG00000020847,ENSMUSG00000030707,ENSMUSG00000027674,…	26
GO:BP	GO:0098660	inorganic ion transmembrane transport	0.000911973	13972	2029	544	112	ENSMUSG00000028051,ENSMUSG00000032231,ENSMUSG00000027712,ENSMUSG00000025351,ENSMUSG00000021699,ENSMUSG00000060961,ENSMUSG00000031451,ENSMUSG00000032966,ENSMUSG00000026395,ENSMUSG00000017778,ENSMUSG00000009687,ENSMUSG00000031343,ENSMUSG00000056025,ENSMUSG00000049775,ENSMUSG00000027030,ENSMUSG00000014776,ENSMUSG00000064210,ENSMUSG00000069806,ENSMUSG00000006519,ENSMUSG00000023992,ENSMUSG00000018585,…	21
GO:BP	GO:0060907	positive regulation of macrophage cytokine production	0.000914385	13972	2029	7	6	ENSMUSG00000002944,ENSMUSG00000008734,ENSMUSG00000024610,ENSMUSG00000039005,ENSMUSG00000021994,ENSMUSG00000037379	86
GO:BP	GO:0031620	regulation of fever generation	0.000914385	13972	2029	7	6	ENSMUSG00000027398,ENSMUSG00000035042,ENSMUSG00000079227,ENSMUSG00000026321,ENSMUSG00000050737,ENSMUSG00000024401	86
GO:BP	GO:0071608	macrophage inflammatory protein-1 alpha production	0.000914385	13972	2029	7	6	ENSMUSG00000037902,ENSMUSG00000022534,ENSMUSG00000023992,ENSMUSG00000055994,ENSMUSG00000021125,ENSMUSG00000011008	86
GO:BP	GO:0038061	NIK/NF-kappaB signaling	0.000915802	13972	2029	105	31	ENSMUSG00000022892,ENSMUSG00000049775,ENSMUSG00000064246,ENSMUSG00000027398,ENSMUSG00000014776,ENSMUSG00000023992,ENSMUSG00000051439,ENSMUSG00000027843,ENSMUSG00000044583,ENSMUSG00000027339,ENSMUSG00000044827,ENSMUSG00000020399,ENSMUSG00000027995,ENSMUSG00000020941,ENSMUSG00000022901,ENSMUSG00000002983,ENSMUSG00000059895,ENSMUSG00000026070,ENSMUSG00000059327,ENSMUSG00000039005,ENSMUSG00000045322,…	30
GO:BP	GO:0043406	positive regulation of MAP kinase activity	0.000922427	13972	2029	169	44	ENSMUSG00000022883,ENSMUSG00000026981,ENSMUSG00000026872,ENSMUSG00000026395,ENSMUSG00000022892,ENSMUSG00000030536,ENSMUSG00000027398,ENSMUSG00000021457,ENSMUSG00000012519,ENSMUSG00000027030,ENSMUSG00000038508,ENSMUSG00000005583,ENSMUSG00000020312,ENSMUSG00000020573,ENSMUSG00000030774,ENSMUSG00000027347,ENSMUSG00000002603,ENSMUSG00000026321,ENSMUSG00000040152,ENSMUSG00000037337,ENSMUSG00000024610,…	26
GO:BP	GO:0140131	positive regulation of lymphocyte chemotaxis	0.00092513	13972	2029	18	10	ENSMUSG00000027030,ENSMUSG00000049103,ENSMUSG00000035042,ENSMUSG00000000982,ENSMUSG00000021508,ENSMUSG00000021994,ENSMUSG00000018930,ENSMUSG00000037944,ENSMUSG00000023078,ENSMUSG00000026573	56
GO:BP	GO:0043011	myeloid dendritic cell differentiation	0.00092513	13972	2029	18	10	ENSMUSG00000058818,ENSMUSG00000002111,ENSMUSG00000035186,ENSMUSG00000002603,ENSMUSG00000002983,ENSMUSG00000021356,ENSMUSG00000034266,ENSMUSG00000026971,ENSMUSG00000025321,ENSMUSG00000026630	56
GO:BP	GO:1905153	regulation of membrane invagination	0.00092513	13972	2029	18	10	ENSMUSG00000002944,ENSMUSG00000000440,ENSMUSG00000064210,ENSMUSG00000023992,ENSMUSG00000022488,ENSMUSG00000015947,ENSMUSG00000029254,ENSMUSG00000030474,ENSMUSG00000034652,ENSMUSG00000021678	56
GO:BP	GO:0046209	nitric oxide metabolic process	0.000934037	13972	2029	73	24	ENSMUSG00000002944,ENSMUSG00000022892,ENSMUSG00000000290,ENSMUSG00000037902,ENSMUSG00000028194,ENSMUSG00000027398,ENSMUSG00000037405,ENSMUSG00000020580,ENSMUSG00000034947,ENSMUSG00000024087,ENSMUSG00000052336,ENSMUSG00000027995,ENSMUSG00000079164,ENSMUSG00000030149,ENSMUSG00000039005,ENSMUSG00000009013,ENSMUSG00000024397,ENSMUSG00000016494,ENSMUSG00000051498,ENSMUSG00000031906,ENSMUSG00000005800,…	33
GO:BP	GO:0044344	cellular response to fibroblast growth factor stimulus	0.000934037	13972	2029	73	24	ENSMUSG00000030536,ENSMUSG00000005087,ENSMUSG00000027750,ENSMUSG00000024109,ENSMUSG00000021974,ENSMUSG00000034220,ENSMUSG00000032350,ENSMUSG00000027230,ENSMUSG00000030827,ENSMUSG00000040152,ENSMUSG00000016918,ENSMUSG00000023886,ENSMUSG00000001506,ENSMUSG00000006800,ENSMUSG00000021994,ENSMUSG00000039153,ENSMUSG00000051379,ENSMUSG00000000120,ENSMUSG00000025889,ENSMUSG00000019997,ENSMUSG00000037225,…	33
GO:BP	GO:0062207	regulation of pattern recognition receptor signaling pathway	0.000938861	13972	2029	82	26	ENSMUSG00000002944,ENSMUSG00000020458,ENSMUSG00000022892,ENSMUSG00000019850,ENSMUSG00000020227,ENSMUSG00000051682,ENSMUSG00000006519,ENSMUSG00000027843,ENSMUSG00000044827,ENSMUSG00000027995,ENSMUSG00000052688,ENSMUSG00000024737,ENSMUSG00000025058,ENSMUSG00000039005,ENSMUSG00000030921,ENSMUSG00000021356,ENSMUSG00000028885,ENSMUSG00000051498,ENSMUSG00000045322,ENSMUSG00000034652,ENSMUSG00000055994,…	32
GO:BP	GO:0042391	regulation of membrane potential	0.000959125	13972	2029	280	65	ENSMUSG00000018411,ENSMUSG00000002944,ENSMUSG00000022790,ENSMUSG00000019929,ENSMUSG00000028051,ENSMUSG00000026981,ENSMUSG00000060961,ENSMUSG00000022892,ENSMUSG00000031343,ENSMUSG00000054428,ENSMUSG00000060802,ENSMUSG00000028456,ENSMUSG00000023992,ENSMUSG00000055254,ENSMUSG00000024109,ENSMUSG00000005583,ENSMUSG00000042429,ENSMUSG00000057329,ENSMUSG00000026271,ENSMUSG00000033685,ENSMUSG00000017167,…	23
GO:BP	GO:0044546	NLRP3 inflammasome complex assembly	0.000968026	13972	2029	15	9	ENSMUSG00000002944,ENSMUSG00000022534,ENSMUSG00000037860,ENSMUSG00000039005,ENSMUSG00000030921,ENSMUSG00000051498,ENSMUSG00000032691,ENSMUSG00000105504,ENSMUSG00000049871	60
GO:BP	GO:0071634	regulation of transforming growth factor beta production	0.000993378	13972	2029	32	14	ENSMUSG00000061665,ENSMUSG00000030579,ENSMUSG00000001870,ENSMUSG00000027356,ENSMUSG00000036446,ENSMUSG00000040152,ENSMUSG00000039239,ENSMUSG00000016494,ENSMUSG00000031778,ENSMUSG00000039521,ENSMUSG00000026971,ENSMUSG00000025321,ENSMUSG00000047139,ENSMUSG00000026573	44
GO:BP	GO:0071221	cellular response to bacterial lipopeptide	0.000998677	13972	2029	5	5	ENSMUSG00000002944,ENSMUSG00000051439,ENSMUSG00000044827,ENSMUSG00000027995,ENSMUSG00000051498	100
GO:BP	GO:0002676	regulation of chronic inflammatory response	0.000998677	13972	2029	5	5	ENSMUSG00000019850,ENSMUSG00000052336,ENSMUSG00000053965,ENSMUSG00000039521,ENSMUSG00000024401	100
GO:BP	GO:0070339	response to bacterial lipopeptide	0.000998677	13972	2029	5	5	ENSMUSG00000002944,ENSMUSG00000051439,ENSMUSG00000044827,ENSMUSG00000027995,ENSMUSG00000051498	100
GO:BP	GO:0031622	positive regulation of fever generation	0.000998677	13972	2029	5	5	ENSMUSG00000027398,ENSMUSG00000035042,ENSMUSG00000079227,ENSMUSG00000026321,ENSMUSG00000024401	100
GO:BP	GO:2000503	positive regulation of natural killer cell chemotaxis	0.000998677	13972	2029	5	5	ENSMUSG00000035042,ENSMUSG00000000982,ENSMUSG00000021508,ENSMUSG00000018930,ENSMUSG00000026573	100
GO:BP	GO:0060435	bronchiole development	0.000998677	13972	2029	5	5	ENSMUSG00000049723,ENSMUSG00000002603,ENSMUSG00000045680,ENSMUSG00000026971,ENSMUSG00000038253	100
GO:BP	GO:0071220	cellular response to bacterial lipoprotein	0.000998677	13972	2029	5	5	ENSMUSG00000002944,ENSMUSG00000051439,ENSMUSG00000044827,ENSMUSG00000027995,ENSMUSG00000051498	100
GO:BP	GO:0045670	regulation of osteoclast differentiation	0.00100151	13972	2029	56	20	ENSMUSG00000026288,ENSMUSG00000023992,ENSMUSG00000030579,ENSMUSG00000035042,ENSMUSG00000000982,ENSMUSG00000027339,ENSMUSG00000025804,ENSMUSG00000032020,ENSMUSG00000024621,ENSMUSG00000027204,ENSMUSG00000027562,ENSMUSG00000037940,ENSMUSG00000066684,ENSMUSG00000047415,ENSMUSG00000025473,ENSMUSG00000021250,ENSMUSG00000031548,ENSMUSG00000024401,ENSMUSG00000030365,ENSMUSG00000039883	36
GO:BP	GO:0002708	positive regulation of lymphocyte mediated immunity	0.00101642	13972	2029	87	27	ENSMUSG00000053219,ENSMUSG00000026395,ENSMUSG00000027398,ENSMUSG00000060802,ENSMUSG00000034116,ENSMUSG00000015947,ENSMUSG00000031101,ENSMUSG00000027347,ENSMUSG00000058715,ENSMUSG00000002603,ENSMUSG00000015314,ENSMUSG00000030149,ENSMUSG00000026070,ENSMUSG00000031264,ENSMUSG00000017550,ENSMUSG00000039521,ENSMUSG00000022797,ENSMUSG00000032691,ENSMUSG00000047139,ENSMUSG00000040663,ENSMUSG00000026012,…	31
GO:BP	GO:0006801	superoxide metabolic process	0.00105707	13972	2029	52	19	ENSMUSG00000018411,ENSMUSG00000002944,ENSMUSG00000032080,ENSMUSG00000032562,ENSMUSG00000003849,ENSMUSG00000015340,ENSMUSG00000022892,ENSMUSG00000021457,ENSMUSG00000026480,ENSMUSG00000006519,ENSMUSG00000030579,ENSMUSG00000015950,ENSMUSG00000071715,ENSMUSG00000040711,ENSMUSG00000002603,ENSMUSG00000064267,ENSMUSG00000021367,ENSMUSG00000021678,ENSMUSG00000052270	37
GO:BP	GO:0010952	positive regulation of peptidase activity	0.0010626	13972	2029	160	42	ENSMUSG00000022883,ENSMUSG00000000440,ENSMUSG00000021190,ENSMUSG00000022892,ENSMUSG00000021457,ENSMUSG00000037613,ENSMUSG00000036835,ENSMUSG00000022534,ENSMUSG00000020580,ENSMUSG00000038007,ENSMUSG00000056054,ENSMUSG00000020340,ENSMUSG00000035873,ENSMUSG00000037860,ENSMUSG00000039959,ENSMUSG00000024521,ENSMUSG00000025888,ENSMUSG00000030793,ENSMUSG00000022074,ENSMUSG00000056071,ENSMUSG00000026879,…	26
GO:BP	GO:0061756	leukocyte adhesion to vascular endothelial cell	0.00106369	13972	2029	36	15	ENSMUSG00000027962,ENSMUSG00000027009,ENSMUSG00000049103,ENSMUSG00000037405,ENSMUSG00000051457,ENSMUSG00000056529,ENSMUSG00000052336,ENSMUSG00000035873,ENSMUSG00000026580,ENSMUSG00000026581,ENSMUSG00000038843,ENSMUSG00000027239,ENSMUSG00000049307,ENSMUSG00000026582,ENSMUSG00000024401	42
GO:BP	GO:1904646	cellular response to amyloid-beta	0.00106369	13972	2029	36	15	ENSMUSG00000002944,ENSMUSG00000027962,ENSMUSG00000021190,ENSMUSG00000022892,ENSMUSG00000027009,ENSMUSG00000037405,ENSMUSG00000023992,ENSMUSG00000033538,ENSMUSG00000045730,ENSMUSG00000040907,ENSMUSG00000039005,ENSMUSG00000050953,ENSMUSG00000000120,ENSMUSG00000051498,ENSMUSG00000052270	42
GO:BP	GO:0002507	tolerance induction	0.00106528	13972	2029	25	12	ENSMUSG00000019850,ENSMUSG00000020227,ENSMUSG00000040552,ENSMUSG00000020399,ENSMUSG00000022901,ENSMUSG00000002603,ENSMUSG00000022126,ENSMUSG00000016496,ENSMUSG00000032093,ENSMUSG00000039521,ENSMUSG00000037944,ENSMUSG00000014453	48
GO:BP	GO:0098801	regulation of renal system process	0.00106528	13972	2029	25	12	ENSMUSG00000005220,ENSMUSG00000032562,ENSMUSG00000031451,ENSMUSG00000006519,ENSMUSG00000042429,ENSMUSG00000020681,ENSMUSG00000050953,ENSMUSG00000030223,ENSMUSG00000039942,ENSMUSG00000035283,ENSMUSG00000021367,ENSMUSG00000021678	48
GO:BP	GO:0033622	integrin activation	0.00106528	13972	2029	25	12	ENSMUSG00000020120,ENSMUSG00000036353,ENSMUSG00000026580,ENSMUSG00000027356,ENSMUSG00000014444,ENSMUSG00000006219,ENSMUSG00000024965,ENSMUSG00000039942,ENSMUSG00000031778,ENSMUSG00000023078,ENSMUSG00000047139,ENSMUSG00000041498	48
GO:BP	GO:0032703	negative regulation of interleukin-2 production	0.00106528	13972	2029	25	12	ENSMUSG00000026395,ENSMUSG00000019850,ENSMUSG00000028581,ENSMUSG00000020399,ENSMUSG00000044206,ENSMUSG00000021795,ENSMUSG00000052397,ENSMUSG00000016494,ENSMUSG00000039521,ENSMUSG00000055994,ENSMUSG00000026573,ENSMUSG00000020181	48
GO:BP	GO:0007169	transmembrane receptor protein tyrosine kinase signaling pathway	0.00106528	13972	2029	483	101	ENSMUSG00000028664,ENSMUSG00000022883,ENSMUSG00000020458,ENSMUSG00000019929,ENSMUSG00000032562,ENSMUSG00000046532,ENSMUSG00000020357,ENSMUSG00000025351,ENSMUSG00000003518,ENSMUSG00000021190,ENSMUSG00000030536,ENSMUSG00000062991,ENSMUSG00000040268,ENSMUSG00000027398,ENSMUSG00000021457,ENSMUSG00000051225,ENSMUSG00000038508,ENSMUSG00000048612,ENSMUSG00000055254,ENSMUSG00000024109,ENSMUSG00000002699,…	21
GO:BP	GO:0035590	purinergic nucleotide receptor signaling pathway	0.00106528	13972	2029	25	12	ENSMUSG00000032562,ENSMUSG00000064210,ENSMUSG00000042429,ENSMUSG00000056529,ENSMUSG00000036353,ENSMUSG00000036362,ENSMUSG00000036381,ENSMUSG00000045502,ENSMUSG00000048779,ENSMUSG00000050921,ENSMUSG00000050075,ENSMUSG00000040229	48
GO:BP	GO:0002886	regulation of myeloid leukocyte mediated immunity	0.00108318	13972	2029	48	18	ENSMUSG00000021457,ENSMUSG00000038147,ENSMUSG00000049103,ENSMUSG00000030579,ENSMUSG00000056529,ENSMUSG00000015947,ENSMUSG00000028874,ENSMUSG00000017631,ENSMUSG00000058715,ENSMUSG00000033220,ENSMUSG00000031264,ENSMUSG00000029254,ENSMUSG00000034652,ENSMUSG00000005413,ENSMUSG00000005980,ENSMUSG00000032739,ENSMUSG00000021678,ENSMUSG00000014453	38
GO:BP	GO:0003073	regulation of systemic arterial blood pressure	0.00109993	13972	2029	65	22	ENSMUSG00000002944,ENSMUSG00000005220,ENSMUSG00000046532,ENSMUSG00000031451,ENSMUSG00000032366,ENSMUSG00000061119,ENSMUSG00000046159,ENSMUSG00000028194,ENSMUSG00000006519,ENSMUSG00000027750,ENSMUSG00000042429,ENSMUSG00000045730,ENSMUSG00000046410,ENSMUSG00000020681,ENSMUSG00000050953,ENSMUSG00000030223,ENSMUSG00000045875,ENSMUSG00000020684,ENSMUSG00000035283,ENSMUSG00000021367,ENSMUSG00000021678,…	34
GO:BP	GO:0001501	skeletal system development	0.00112757	13972	2029	359	79	ENSMUSG00000025232,ENSMUSG00000002881,ENSMUSG00000032231,ENSMUSG00000050860,ENSMUSG00000026395,ENSMUSG00000031375,ENSMUSG00000040268,ENSMUSG00000030117,ENSMUSG00000005087,ENSMUSG00000026737,ENSMUSG00000055435,ENSMUSG00000064210,ENSMUSG00000030534,ENSMUSG00000030579,ENSMUSG00000005583,ENSMUSG00000038679,ENSMUSG00000021974,ENSMUSG00000057322,ENSMUSG00000040675,ENSMUSG00000042485,ENSMUSG00000027339,…	22
GO:BP	GO:0080164	regulation of nitric oxide metabolic process	0.00119874	13972	2029	61	21	ENSMUSG00000002944,ENSMUSG00000022892,ENSMUSG00000000290,ENSMUSG00000037902,ENSMUSG00000028194,ENSMUSG00000027398,ENSMUSG00000037405,ENSMUSG00000020580,ENSMUSG00000034947,ENSMUSG00000052336,ENSMUSG00000079164,ENSMUSG00000030149,ENSMUSG00000039005,ENSMUSG00000009013,ENSMUSG00000024397,ENSMUSG00000016494,ENSMUSG00000051498,ENSMUSG00000031906,ENSMUSG00000005800,ENSMUSG00000079685,ENSMUSG00000024401	34
GO:BP	GO:0051279	regulation of release of sequestered calcium ion into cytosol	0.00119874	13972	2029	61	21	ENSMUSG00000021699,ENSMUSG00000032966,ENSMUSG00000014776,ENSMUSG00000006519,ENSMUSG00000031616,ENSMUSG00000054640,ENSMUSG00000034593,ENSMUSG00000002603,ENSMUSG00000032020,ENSMUSG00000030707,ENSMUSG00000029417,ENSMUSG00000048779,ENSMUSG00000039239,ENSMUSG00000031778,ENSMUSG00000025889,ENSMUSG00000050232,ENSMUSG00000034855,ENSMUSG00000030147,ENSMUSG00000026573,ENSMUSG00000002688,ENSMUSG00000061603	34
GO:BP	GO:0002456	T cell mediated immunity	0.00123365	13972	2029	88	27	ENSMUSG00000053219,ENSMUSG00000026395,ENSMUSG00000027398,ENSMUSG00000060802,ENSMUSG00000051682,ENSMUSG00000049103,ENSMUSG00000037405,ENSMUSG00000051457,ENSMUSG00000053977,ENSMUSG00000031101,ENSMUSG00000020437,ENSMUSG00000031165,ENSMUSG00000003882,ENSMUSG00000026070,ENSMUSG00000015437,ENSMUSG00000039316,ENSMUSG00000026177,ENSMUSG00000037202,ENSMUSG00000039521,ENSMUSG00000032691,ENSMUSG00000029869,…	31
GO:BP	GO:0051090	regulation of DNA-binding transcription factor activity	0.00127346	13972	2029	338	75	ENSMUSG00000002944,ENSMUSG00000000440,ENSMUSG00000046532,ENSMUSG00000031451,ENSMUSG00000022831,ENSMUSG00000022892,ENSMUSG00000019850,ENSMUSG00000000290,ENSMUSG00000020227,ENSMUSG00000049775,ENSMUSG00000027398,ENSMUSG00000021457,ENSMUSG00000037405,ENSMUSG00000024087,ENSMUSG00000029484,ENSMUSG00000052336,ENSMUSG00000020399,ENSMUSG00000027995,ENSMUSG00000034610,ENSMUSG00000052688,ENSMUSG00000030717,…	22
GO:BP	GO:0034103	regulation of tissue remodeling	0.00129388	13972	2029	57	20	ENSMUSG00000020357,ENSMUSG00000029816,ENSMUSG00000021457,ENSMUSG00000026288,ENSMUSG00000017631,ENSMUSG00000059089,ENSMUSG00000026321,ENSMUSG00000032020,ENSMUSG00000024621,ENSMUSG00000050953,ENSMUSG00000027562,ENSMUSG00000029304,ENSMUSG00000039942,ENSMUSG00000037940,ENSMUSG00000022797,ENSMUSG00000027239,ENSMUSG00000025473,ENSMUSG00000019577,ENSMUSG00000047139,ENSMUSG00000031548	35
GO:BP	GO:0097205	renal filtration	0.00132004	13972	2029	22	11	ENSMUSG00000031451,ENSMUSG00000067149,ENSMUSG00000006519,ENSMUSG00000042429,ENSMUSG00000031616,ENSMUSG00000016918,ENSMUSG00000006800,ENSMUSG00000050953,ENSMUSG00000030223,ENSMUSG00000016494,ENSMUSG00000021678	50
GO:BP	GO:0045932	negative regulation of muscle contraction	0.00132004	13972	2029	22	11	ENSMUSG00000026360,ENSMUSG00000042429,ENSMUSG00000045730,ENSMUSG00000053965,ENSMUSG00000005611,ENSMUSG00000034675,ENSMUSG00000039942,ENSMUSG00000052920,ENSMUSG00000007097,ENSMUSG00000035283,ENSMUSG00000021125	50
GO:BP	GO:0009719	response to endogenous stimulus	0.00132004	13972	2029	1245	227	ENSMUSG00000002944,ENSMUSG00000024526,ENSMUSG00000028051,ENSMUSG00000032231,ENSMUSG00000000440,ENSMUSG00000032294,ENSMUSG00000032562,ENSMUSG00000003849,ENSMUSG00000078945,ENSMUSG00000046532,ENSMUSG00000027712,ENSMUSG00000021699,ENSMUSG00000026981,ENSMUSG00000003518,ENSMUSG00000036256,ENSMUSG00000027962,ENSMUSG00000022831,ENSMUSG00000015340,ENSMUSG00000039202,ENSMUSG00000027792,ENSMUSG00000021190,…	18
GO:BP	GO:2000377	regulation of reactive oxygen species metabolic process	0.00132268	13972	2029	177	45	ENSMUSG00000018411,ENSMUSG00000002944,ENSMUSG00000000628,ENSMUSG00000032562,ENSMUSG00000022892,ENSMUSG00000000290,ENSMUSG00000061119,ENSMUSG00000037902,ENSMUSG00000028194,ENSMUSG00000027398,ENSMUSG00000021457,ENSMUSG00000037405,ENSMUSG00000021822,ENSMUSG00000006519,ENSMUSG00000030579,ENSMUSG00000020580,ENSMUSG00000034947,ENSMUSG00000057329,ENSMUSG00000024087,ENSMUSG00000052336,ENSMUSG00000023067,…	25
GO:BP	GO:0007600	sensory perception	0.00133673	13972	2029	278	64	ENSMUSG00000002944,ENSMUSG00000028657,ENSMUSG00000025232,ENSMUSG00000020458,ENSMUSG00000052133,ENSMUSG00000026981,ENSMUSG00000069170,ENSMUSG00000002058,ENSMUSG00000026655,ENSMUSG00000045382,ENSMUSG00000038642,ENSMUSG00000049103,ENSMUSG00000037405,ENSMUSG00000028003,ENSMUSG00000042429,ENSMUSG00000031616,ENSMUSG00000000982,ENSMUSG00000056529,ENSMUSG00000027820,ENSMUSG00000057322,ENSMUSG00000034593,…	23
GO:BP	GO:0043066	negative regulation of apoptotic process	0.0013426	13972	2029	721	141	ENSMUSG00000028657,ENSMUSG00000037440,ENSMUSG00000024526,ENSMUSG00000050965,ENSMUSG00000032562,ENSMUSG00000003849,ENSMUSG00000078945,ENSMUSG00000046532,ENSMUSG00000020357,ENSMUSG00000026981,ENSMUSG00000031451,ENSMUSG00000070354,ENSMUSG00000020326,ENSMUSG00000093938,ENSMUSG00000022831,ENSMUSG00000050335,ENSMUSG00000021190,ENSMUSG00000019850,ENSMUSG00000027398,ENSMUSG00000005087,ENSMUSG00000013698,…	20
GO:BP	GO:0015718	monocarboxylic acid transport	0.00140671	13972	2029	127	35	ENSMUSG00000002944,ENSMUSG00000020102,ENSMUSG00000026981,ENSMUSG00000045775,ENSMUSG00000023861,ENSMUSG00000027398,ENSMUSG00000021457,ENSMUSG00000024659,ENSMUSG00000055254,ENSMUSG00000057074,ENSMUSG00000042429,ENSMUSG00000032849,ENSMUSG00000056220,ENSMUSG00000021728,ENSMUSG00000053862,ENSMUSG00000026321,ENSMUSG00000044708,ENSMUSG00000020681,ENSMUSG00000050953,ENSMUSG00000030237,ENSMUSG00000050737,…	28
GO:BP	GO:0010543	regulation of platelet activation	0.00141353	13972	2029	33	14	ENSMUSG00000050965,ENSMUSG00000021457,ENSMUSG00000020120,ENSMUSG00000030534,ENSMUSG00000056220,ENSMUSG00000030342,ENSMUSG00000058715,ENSMUSG00000045730,ENSMUSG00000026580,ENSMUSG00000032020,ENSMUSG00000029231,ENSMUSG00000039005,ENSMUSG00000052920,ENSMUSG00000014453	42
GO:BP	GO:0048015	phosphatidylinositol-mediated signaling	0.00141804	13972	2029	132	36	ENSMUSG00000019929,ENSMUSG00000038910,ENSMUSG00000021236,ENSMUSG00000022831,ENSMUSG00000040268,ENSMUSG00000055254,ENSMUSG00000035042,ENSMUSG00000056529,ENSMUSG00000015950,ENSMUSG00000051177,ENSMUSG00000028874,ENSMUSG00000020573,ENSMUSG00000027347,ENSMUSG00000026580,ENSMUSG00000021451,ENSMUSG00000024621,ENSMUSG00000039936,ENSMUSG00000020099,ENSMUSG00000029231,ENSMUSG00000026879,ENSMUSG00000052397,…	27
GO:BP	GO:0014910	regulation of smooth muscle cell migration	0.00141968	13972	2029	75	24	ENSMUSG00000027907,ENSMUSG00000030536,ENSMUSG00000049775,ENSMUSG00000021822,ENSMUSG00000027750,ENSMUSG00000005583,ENSMUSG00000035042,ENSMUSG00000021974,ENSMUSG00000057329,ENSMUSG00000024087,ENSMUSG00000034593,ENSMUSG00000049313,ENSMUSG00000037411,ENSMUSG00000030774,ENSMUSG00000022893,ENSMUSG00000020681,ENSMUSG00000024397,ENSMUSG00000048779,ENSMUSG00000039942,ENSMUSG00000027239,ENSMUSG00000052920,…	32
GO:BP	GO:0002763	positive regulation of myeloid leukocyte differentiation	0.00143769	13972	2029	49	18	ENSMUSG00000070354,ENSMUSG00000093938,ENSMUSG00000022831,ENSMUSG00000023992,ENSMUSG00000030579,ENSMUSG00000035042,ENSMUSG00000000982,ENSMUSG00000052684,ENSMUSG00000025804,ENSMUSG00000002603,ENSMUSG00000029373,ENSMUSG00000022952,ENSMUSG00000024621,ENSMUSG00000024610,ENSMUSG00000027562,ENSMUSG00000047415,ENSMUSG00000021250,ENSMUSG00000024401	37
GO:BP	GO:0007015	actin filament organization	0.00143769	13972	2029	373	81	ENSMUSG00000079523,ENSMUSG00000061665,ENSMUSG00000028464,ENSMUSG00000022831,ENSMUSG00000032366,ENSMUSG00000030047,ENSMUSG00000037902,ENSMUSG00000049775,ENSMUSG00000031827,ENSMUSG00000043079,ENSMUSG00000020589,ENSMUSG00000020120,ENSMUSG00000037736,ENSMUSG00000040990,ENSMUSG00000029674,ENSMUSG00000039621,ENSMUSG00000050315,ENSMUSG00000037405,ENSMUSG00000056737,ENSMUSG00000089945,ENSMUSG00000038729,…	22
GO:BP	GO:0050829	defense response to Gram-negative bacterium	0.00148257	13972	2029	37	15	ENSMUSG00000022892,ENSMUSG00000060802,ENSMUSG00000069516,ENSMUSG00000071203,ENSMUSG00000037411,ENSMUSG00000044748,ENSMUSG00000035279,ENSMUSG00000030793,ENSMUSG00000039005,ENSMUSG00000026177,ENSMUSG00000045322,ENSMUSG00000054717,ENSMUSG00000021880,ENSMUSG00000021678,ENSMUSG00000002688	41
GO:BP	GO:0023061	signal release	0.00148257	13972	2029	379	82	ENSMUSG00000028657,ENSMUSG00000040612,ENSMUSG00000020458,ENSMUSG00000027712,ENSMUSG00000026981,ENSMUSG00000028173,ENSMUSG00000027398,ENSMUSG00000021457,ENSMUSG00000022340,ENSMUSG00000048120,ENSMUSG00000028456,ENSMUSG00000024659,ENSMUSG00000055254,ENSMUSG00000024109,ENSMUSG00000005583,ENSMUSG00000042429,ENSMUSG00000035042,ENSMUSG00000061601,ENSMUSG00000033685,ENSMUSG00000032849,ENSMUSG00000034593,…	22
GO:BP	GO:0043065	positive regulation of apoptotic process	0.00148631	13972	2029	476	99	ENSMUSG00000000440,ENSMUSG00000003849,ENSMUSG00000027712,ENSMUSG00000026395,ENSMUSG00000053279,ENSMUSG00000022892,ENSMUSG00000027009,ENSMUSG00000037820,ENSMUSG00000027398,ENSMUSG00000013698,ENSMUSG00000026480,ENSMUSG00000010751,ENSMUSG00000026288,ENSMUSG00000064210,ENSMUSG00000028456,ENSMUSG00000024659,ENSMUSG00000020044,ENSMUSG00000030579,ENSMUSG00000005583,ENSMUSG00000035042,ENSMUSG00000000982,…	21
GO:BP	GO:0014812	muscle cell migration	0.00148631	13972	2029	89	27	ENSMUSG00000027907,ENSMUSG00000030536,ENSMUSG00000049775,ENSMUSG00000024659,ENSMUSG00000021822,ENSMUSG00000027750,ENSMUSG00000005583,ENSMUSG00000035042,ENSMUSG00000021974,ENSMUSG00000057329,ENSMUSG00000024087,ENSMUSG00000034593,ENSMUSG00000049313,ENSMUSG00000037411,ENSMUSG00000030774,ENSMUSG00000015745,ENSMUSG00000022893,ENSMUSG00000031538,ENSMUSG00000020681,ENSMUSG00000024397,ENSMUSG00000048779,…	30
GO:BP	GO:0046850	regulation of bone remodeling	0.00149799	13972	2029	41	16	ENSMUSG00000021457,ENSMUSG00000026288,ENSMUSG00000059089,ENSMUSG00000026321,ENSMUSG00000032020,ENSMUSG00000024621,ENSMUSG00000050953,ENSMUSG00000027562,ENSMUSG00000029304,ENSMUSG00000039942,ENSMUSG00000037940,ENSMUSG00000022797,ENSMUSG00000027239,ENSMUSG00000025473,ENSMUSG00000019577,ENSMUSG00000031548	39
GO:BP	GO:1904407	positive regulation of nitric oxide metabolic process	0.00149799	13972	2029	41	16	ENSMUSG00000002944,ENSMUSG00000022892,ENSMUSG00000000290,ENSMUSG00000028194,ENSMUSG00000027398,ENSMUSG00000037405,ENSMUSG00000034947,ENSMUSG00000079164,ENSMUSG00000030149,ENSMUSG00000039005,ENSMUSG00000024397,ENSMUSG00000051498,ENSMUSG00000031906,ENSMUSG00000005800,ENSMUSG00000079685,ENSMUSG00000024401	39
GO:BP	GO:0043069	negative regulation of programmed cell death	0.00151043	13972	2029	741	144	ENSMUSG00000075706,ENSMUSG00000028657,ENSMUSG00000037440,ENSMUSG00000024526,ENSMUSG00000050965,ENSMUSG00000032562,ENSMUSG00000003849,ENSMUSG00000078945,ENSMUSG00000046532,ENSMUSG00000020357,ENSMUSG00000026981,ENSMUSG00000031451,ENSMUSG00000070354,ENSMUSG00000020326,ENSMUSG00000093938,ENSMUSG00000022831,ENSMUSG00000050335,ENSMUSG00000021190,ENSMUSG00000019850,ENSMUSG00000027398,ENSMUSG00000005087,…	19
GO:BP	GO:0002698	negative regulation of immune effector process	0.00154719	13972	2029	113	32	ENSMUSG00000026395,ENSMUSG00000019850,ENSMUSG00000020227,ENSMUSG00000038147,ENSMUSG00000049103,ENSMUSG00000112148,ENSMUSG00000024659,ENSMUSG00000062593,ENSMUSG00000051457,ENSMUSG00000020399,ENSMUSG00000017631,ENSMUSG00000048583,ENSMUSG00000039384,ENSMUSG00000002603,ENSMUSG00000044206,ENSMUSG00000003882,ENSMUSG00000006205,ENSMUSG00000039899,ENSMUSG00000039239,ENSMUSG00000034652,ENSMUSG00000079298,…	28
GO:BP	GO:0033630	positive regulation of cell adhesion mediated by integrin	0.00155498	13972	2029	19	10	ENSMUSG00000021457,ENSMUSG00000022488,ENSMUSG00000035042,ENSMUSG00000036353,ENSMUSG00000027356,ENSMUSG00000014444,ENSMUSG00000032093,ENSMUSG00000039239,ENSMUSG00000023078,ENSMUSG00000047139	53
GO:BP	GO:0032753	positive regulation of interleukin-4 production	0.00155498	13972	2029	19	10	ENSMUSG00000021457,ENSMUSG00000020399,ENSMUSG00000031101,ENSMUSG00000058715,ENSMUSG00000032093,ENSMUSG00000021356,ENSMUSG00000039521,ENSMUSG00000032691,ENSMUSG00000026012,ENSMUSG00000000732	53
GO:BP	GO:0019886	antigen processing and presentation of exogenous peptide antigen via MHC class II	0.00155899	13972	2029	10	7	ENSMUSG00000004552,ENSMUSG00000038642,ENSMUSG00000058715,ENSMUSG00000073421,ENSMUSG00000024610,ENSMUSG00000036594,ENSMUSG00000037548	70
GO:BP	GO:0006939	smooth muscle contraction	0.00155899	13972	2029	71	23	ENSMUSG00000021699,ENSMUSG00000046159,ENSMUSG00000026360,ENSMUSG00000040998,ENSMUSG00000042429,ENSMUSG00000031616,ENSMUSG00000020580,ENSMUSG00000056529,ENSMUSG00000049625,ENSMUSG00000035873,ENSMUSG00000045730,ENSMUSG00000016918,ENSMUSG00000006800,ENSMUSG00000005611,ENSMUSG00000045875,ENSMUSG00000000409,ENSMUSG00000039942,ENSMUSG00000031906,ENSMUSG00000052920,ENSMUSG00000007097,ENSMUSG00000035283,…	32
GO:BP	GO:0002604	regulation of dendritic cell antigen processing and presentation	0.00155899	13972	2029	10	7	ENSMUSG00000018774,ENSMUSG00000040152,ENSMUSG00000024610,ENSMUSG00000039899,ENSMUSG00000026177,ENSMUSG00000037944,ENSMUSG00000055994	70
GO:BP	GO:0001660	fever generation	0.00155899	13972	2029	10	7	ENSMUSG00000026981,ENSMUSG00000027398,ENSMUSG00000035042,ENSMUSG00000079227,ENSMUSG00000026321,ENSMUSG00000050737,ENSMUSG00000024401	70
GO:BP	GO:0051047	positive regulation of secretion	0.00156961	13972	2029	258	60	ENSMUSG00000020458,ENSMUSG00000032562,ENSMUSG00000061665,ENSMUSG00000028173,ENSMUSG00000027398,ENSMUSG00000021457,ENSMUSG00000022340,ENSMUSG00000028456,ENSMUSG00000006519,ENSMUSG00000023992,ENSMUSG00000019066,ENSMUSG00000042429,ENSMUSG00000056529,ENSMUSG00000056220,ENSMUSG00000028874,ENSMUSG00000036504,ENSMUSG00000003484,ENSMUSG00000056054,ENSMUSG00000031255,ENSMUSG00000030659,ENSMUSG00000027995,…	23
GO:BP	GO:0007167	enzyme linked receptor protein signaling pathway	0.0015891	13972	2029	736	143	ENSMUSG00000028664,ENSMUSG00000024526,ENSMUSG00000022883,ENSMUSG00000025232,ENSMUSG00000027803,ENSMUSG00000020458,ENSMUSG00000019929,ENSMUSG00000000440,ENSMUSG00000032562,ENSMUSG00000046532,ENSMUSG00000020357,ENSMUSG00000025351,ENSMUSG00000003518,ENSMUSG00000031451,ENSMUSG00000032966,ENSMUSG00000021190,ENSMUSG00000030536,ENSMUSG00000062991,ENSMUSG00000040268,ENSMUSG00000030117,ENSMUSG00000027398,…	19
GO:BP	GO:0045577	regulation of B cell differentiation	0.00161847	13972	2029	26	12	ENSMUSG00000021457,ENSMUSG00000026288,ENSMUSG00000022488,ENSMUSG00000031304,ENSMUSG00000058099,ENSMUSG00000018168,ENSMUSG00000036526,ENSMUSG00000040329,ENSMUSG00000045322,ENSMUSG00000030336,ENSMUSG00000047139,ENSMUSG00000031548	46
GO:BP	GO:0032689	negative regulation of interferon-gamma production	0.00161847	13972	2029	26	12	ENSMUSG00000031451,ENSMUSG00000028581,ENSMUSG00000020399,ENSMUSG00000002602,ENSMUSG00000016496,ENSMUSG00000039005,ENSMUSG00000039521,ENSMUSG00000025408,ENSMUSG00000055994,ENSMUSG00000026573,ENSMUSG00000015316,ENSMUSG00000030413	46
GO:BP	GO:0002793	positive regulation of peptide secretion	0.00162496	13972	2029	138	37	ENSMUSG00000061665,ENSMUSG00000028173,ENSMUSG00000022340,ENSMUSG00000028456,ENSMUSG00000023992,ENSMUSG00000042429,ENSMUSG00000036504,ENSMUSG00000056054,ENSMUSG00000031255,ENSMUSG00000027995,ENSMUSG00000050578,ENSMUSG00000036943,ENSMUSG00000002603,ENSMUSG00000076431,ENSMUSG00000020847,ENSMUSG00000027674,ENSMUSG00000045502,ENSMUSG00000056071,ENSMUSG00000039005,ENSMUSG00000052397,ENSMUSG00000050953,…	27
GO:BP	GO:0030101	natural killer cell activation	0.00162514	13972	2029	58	20	ENSMUSG00000031451,ENSMUSG00000026395,ENSMUSG00000000290,ENSMUSG00000038151,ENSMUSG00000030579,ENSMUSG00000027843,ENSMUSG00000028874,ENSMUSG00000020399,ENSMUSG00000027347,ENSMUSG00000002602,ENSMUSG00000041272,ENSMUSG00000015314,ENSMUSG00000004709,ENSMUSG00000030149,ENSMUSG00000030707,ENSMUSG00000026070,ENSMUSG00000031103,ENSMUSG00000079685,ENSMUSG00000015316,ENSMUSG00000030413	34
GO:BP	GO:0051321	meiotic cell cycle	0.00167925	13972	2029	179	45	ENSMUSG00000003824,ENSMUSG00000020419,ENSMUSG00000031004,ENSMUSG00000002076,ENSMUSG00000051177,ENSMUSG00000025586,ENSMUSG00000028312,ENSMUSG00000024533,ENSMUSG00000026039,ENSMUSG00000020914,ENSMUSG00000032218,ENSMUSG00000021994,ENSMUSG00000024660,ENSMUSG00000026779,ENSMUSG00000030867,ENSMUSG00000026683,ENSMUSG00000040084,ENSMUSG00000033952,ENSMUSG00000038379,ENSMUSG00000028702,ENSMUSG00000027496,…	25
GO:BP	GO:2001057	reactive nitrogen species metabolic process	0.00172769	13972	2029	76	24	ENSMUSG00000002944,ENSMUSG00000022892,ENSMUSG00000000290,ENSMUSG00000037902,ENSMUSG00000028194,ENSMUSG00000027398,ENSMUSG00000037405,ENSMUSG00000020580,ENSMUSG00000034947,ENSMUSG00000024087,ENSMUSG00000052336,ENSMUSG00000027995,ENSMUSG00000079164,ENSMUSG00000030149,ENSMUSG00000039005,ENSMUSG00000009013,ENSMUSG00000024397,ENSMUSG00000016494,ENSMUSG00000051498,ENSMUSG00000031906,ENSMUSG00000005800,…	32
GO:BP	GO:1903530	regulation of secretion by cell	0.00174357	13972	2029	461	96	ENSMUSG00000020458,ENSMUSG00000032562,ENSMUSG00000027712,ENSMUSG00000061665,ENSMUSG00000026981,ENSMUSG00000028173,ENSMUSG00000027398,ENSMUSG00000021457,ENSMUSG00000022340,ENSMUSG00000038147,ENSMUSG00000048120,ENSMUSG00000028456,ENSMUSG00000049103,ENSMUSG00000024659,ENSMUSG00000023992,ENSMUSG00000055254,ENSMUSG00000019066,ENSMUSG00000005583,ENSMUSG00000042429,ENSMUSG00000035042,ENSMUSG00000061601,…	21
GO:BP	GO:0060548	negative regulation of cell death	0.00175236	13972	2029	834	159	ENSMUSG00000075706,ENSMUSG00000028657,ENSMUSG00000037440,ENSMUSG00000024526,ENSMUSG00000050965,ENSMUSG00000032562,ENSMUSG00000003849,ENSMUSG00000078945,ENSMUSG00000046532,ENSMUSG00000020357,ENSMUSG00000026981,ENSMUSG00000031451,ENSMUSG00000070354,ENSMUSG00000020326,ENSMUSG00000093938,ENSMUSG00000022831,ENSMUSG00000029816,ENSMUSG00000050335,ENSMUSG00000021190,ENSMUSG00000022892,ENSMUSG00000019850,…	19
GO:BP	GO:0098662	inorganic cation transmembrane transport	0.00178646	13972	2029	496	102	ENSMUSG00000028051,ENSMUSG00000032231,ENSMUSG00000027712,ENSMUSG00000025351,ENSMUSG00000021699,ENSMUSG00000060961,ENSMUSG00000031451,ENSMUSG00000032966,ENSMUSG00000026395,ENSMUSG00000017778,ENSMUSG00000009687,ENSMUSG00000049775,ENSMUSG00000027030,ENSMUSG00000014776,ENSMUSG00000064210,ENSMUSG00000069806,ENSMUSG00000006519,ENSMUSG00000023992,ENSMUSG00000018585,ENSMUSG00000031616,ENSMUSG00000066152,…	21
GO:BP	GO:0033028	myeloid cell apoptotic process	0.00184256	13972	2029	30	13	ENSMUSG00000024659,ENSMUSG00000005583,ENSMUSG00000035042,ENSMUSG00000057329,ENSMUSG00000029915,ENSMUSG00000058715,ENSMUSG00000079227,ENSMUSG00000050721,ENSMUSG00000039936,ENSMUSG00000045502,ENSMUSG00000055994,ENSMUSG00000026180,ENSMUSG00000027737	43
GO:BP	GO:0046640	regulation of alpha-beta T cell proliferation	0.00184256	13972	2029	30	13	ENSMUSG00000026395,ENSMUSG00000021457,ENSMUSG00000049103,ENSMUSG00000027843,ENSMUSG00000016496,ENSMUSG00000004709,ENSMUSG00000052142,ENSMUSG00000032093,ENSMUSG00000075122,ENSMUSG00000047139,ENSMUSG00000026012,ENSMUSG00000026573,ENSMUSG00000021125	43
GO:BP	GO:0098813	nuclear chromosome segregation	0.00186888	13972	2029	222	53	ENSMUSG00000024542,ENSMUSG00000003824,ENSMUSG00000020419,ENSMUSG00000029910,ENSMUSG00000025586,ENSMUSG00000028312,ENSMUSG00000042029,ENSMUSG00000026039,ENSMUSG00000020914,ENSMUSG00000045328,ENSMUSG00000027306,ENSMUSG00000027331,ENSMUSG00000023015,ENSMUSG00000024660,ENSMUSG00000038943,ENSMUSG00000030867,ENSMUSG00000027326,ENSMUSG00000069910,ENSMUSG00000032254,ENSMUSG00000026683,ENSMUSG00000015880,…	24
GO:BP	GO:0051302	regulation of cell division	0.00187555	13972	2029	129	35	ENSMUSG00000070354,ENSMUSG00000093938,ENSMUSG00000027398,ENSMUSG00000021974,ENSMUSG00000024795,ENSMUSG00000048583,ENSMUSG00000002603,ENSMUSG00000033502,ENSMUSG00000027641,ENSMUSG00000024063,ENSMUSG00000082361,ENSMUSG00000023015,ENSMUSG00000024660,ENSMUSG00000038943,ENSMUSG00000030867,ENSMUSG00000039239,ENSMUSG00000003779,ENSMUSG00000032254,ENSMUSG00000006342,ENSMUSG00000017499,ENSMUSG00000027699,…	27
GO:BP	GO:0051216	cartilage development	0.00187555	13972	2029	139	37	ENSMUSG00000031375,ENSMUSG00000005087,ENSMUSG00000055435,ENSMUSG00000005583,ENSMUSG00000021974,ENSMUSG00000042485,ENSMUSG00000034612,ENSMUSG00000022676,ENSMUSG00000050578,ENSMUSG00000070691,ENSMUSG00000036446,ENSMUSG00000002603,ENSMUSG00000016918,ENSMUSG00000034205,ENSMUSG00000001131,ENSMUSG00000017491,ENSMUSG00000001506,ENSMUSG00000006800,ENSMUSG00000021994,ENSMUSG00000039153,ENSMUSG00000039239,…	27
GO:BP	GO:0014909	smooth muscle cell migration	0.00187555	13972	2029	81	25	ENSMUSG00000027907,ENSMUSG00000030536,ENSMUSG00000049775,ENSMUSG00000021822,ENSMUSG00000027750,ENSMUSG00000005583,ENSMUSG00000035042,ENSMUSG00000021974,ENSMUSG00000057329,ENSMUSG00000024087,ENSMUSG00000034593,ENSMUSG00000049313,ENSMUSG00000037411,ENSMUSG00000030774,ENSMUSG00000022893,ENSMUSG00000031538,ENSMUSG00000020681,ENSMUSG00000024397,ENSMUSG00000048779,ENSMUSG00000039942,ENSMUSG00000027239,…	31
GO:BP	GO:0050728	negative regulation of inflammatory response	0.00195546	13972	2029	100	29	ENSMUSG00000000440,ENSMUSG00000032420,ENSMUSG00000019850,ENSMUSG00000037902,ENSMUSG00000022534,ENSMUSG00000051457,ENSMUSG00000042429,ENSMUSG00000052336,ENSMUSG00000017631,ENSMUSG00000044258,ENSMUSG00000021322,ENSMUSG00000039384,ENSMUSG00000045730,ENSMUSG00000013707,ENSMUSG00000028885,ENSMUSG00000030474,ENSMUSG00000039942,ENSMUSG00000031778,ENSMUSG00000039521,ENSMUSG00000022667,ENSMUSG00000027239,…	29
GO:BP	GO:0071604	transforming growth factor beta production	0.0019691	13972	2029	34	14	ENSMUSG00000061665,ENSMUSG00000030579,ENSMUSG00000001870,ENSMUSG00000027356,ENSMUSG00000036446,ENSMUSG00000040152,ENSMUSG00000039239,ENSMUSG00000016494,ENSMUSG00000031778,ENSMUSG00000039521,ENSMUSG00000026971,ENSMUSG00000025321,ENSMUSG00000047139,ENSMUSG00000026573	41
GO:BP	GO:0033003	regulation of mast cell activation	0.00202203	13972	2029	38	15	ENSMUSG00000021457,ENSMUSG00000038147,ENSMUSG00000112148,ENSMUSG00000062593,ENSMUSG00000041836,ENSMUSG00000028874,ENSMUSG00000063193,ENSMUSG00000058715,ENSMUSG00000033220,ENSMUSG00000040528,ENSMUSG00000034652,ENSMUSG00000005413,ENSMUSG00000028341,ENSMUSG00000014453,ENSMUSG00000041301	39
GO:BP	GO:0006691	leukotriene metabolic process	0.00205187	13972	2029	23	11	ENSMUSG00000026688,ENSMUSG00000066072,ENSMUSG00000021457,ENSMUSG00000015950,ENSMUSG00000056220,ENSMUSG00000003484,ENSMUSG00000027995,ENSMUSG00000028712,ENSMUSG00000006344,ENSMUSG00000039005,ENSMUSG00000053687	48
GO:BP	GO:0002825	regulation of T-helper 1 type immune response	0.00205187	13972	2029	23	11	ENSMUSG00000027398,ENSMUSG00000049103,ENSMUSG00000024659,ENSMUSG00000056220,ENSMUSG00000020399,ENSMUSG00000073421,ENSMUSG00000026070,ENSMUSG00000026177,ENSMUSG00000037944,ENSMUSG00000005465,ENSMUSG00000026573	48
GO:BP	GO:0042130	negative regulation of T cell proliferation	0.00207004	13972	2029	59	20	ENSMUSG00000023915,ENSMUSG00000029816,ENSMUSG00000051457,ENSMUSG00000028581,ENSMUSG00000020399,ENSMUSG00000035873,ENSMUSG00000022901,ENSMUSG00000002603,ENSMUSG00000016496,ENSMUSG00000044206,ENSMUSG00000073421,ENSMUSG00000078763,ENSMUSG00000021795,ENSMUSG00000053965,ENSMUSG00000036594,ENSMUSG00000039521,ENSMUSG00000075122,ENSMUSG00000047139,ENSMUSG00000026573,ENSMUSG00000021125	34
GO:BP	GO:0045428	regulation of nitric oxide biosynthetic process	0.00207004	13972	2029	59	20	ENSMUSG00000002944,ENSMUSG00000022892,ENSMUSG00000000290,ENSMUSG00000037902,ENSMUSG00000028194,ENSMUSG00000027398,ENSMUSG00000037405,ENSMUSG00000020580,ENSMUSG00000052336,ENSMUSG00000079164,ENSMUSG00000030149,ENSMUSG00000039005,ENSMUSG00000009013,ENSMUSG00000024397,ENSMUSG00000016494,ENSMUSG00000051498,ENSMUSG00000031906,ENSMUSG00000005800,ENSMUSG00000079685,ENSMUSG00000024401	34
GO:BP	GO:0044092	negative regulation of molecular function	0.00209821	13972	2029	892	168	ENSMUSG00000018411,ENSMUSG00000017723,ENSMUSG00000028664,ENSMUSG00000027803,ENSMUSG00000032231,ENSMUSG00000000440,ENSMUSG00000032562,ENSMUSG00000003849,ENSMUSG00000078945,ENSMUSG00000026315,ENSMUSG00000109350,ENSMUSG00000003518,ENSMUSG00000002992,ENSMUSG00000031451,ENSMUSG00000005054,ENSMUSG00000032966,ENSMUSG00000026395,ENSMUSG00000069170,ENSMUSG00000031387,ENSMUSG00000022892,ENSMUSG00000019850,…	19
GO:BP	GO:0032270	positive regulation of cellular protein metabolic process	0.00211128	13972	2029	1175	214	ENSMUSG00000002944,ENSMUSG00000008734,ENSMUSG00000022883,ENSMUSG00000032231,ENSMUSG00000000440,ENSMUSG00000032294,ENSMUSG00000024924,ENSMUSG00000020357,ENSMUSG00000026981,ENSMUSG00000031451,ENSMUSG00000026872,ENSMUSG00000032966,ENSMUSG00000022831,ENSMUSG00000029816,ENSMUSG00000026395,ENSMUSG00000002058,ENSMUSG00000021190,ENSMUSG00000022892,ENSMUSG00000019850,ENSMUSG00000030536,ENSMUSG00000062991,…	18
GO:BP	GO:0007188	adenylate cyclase-modulating G protein-coupled receptor signaling pathway	0.00211143	13972	2029	115	32	ENSMUSG00000032562,ENSMUSG00000022892,ENSMUSG00000031298,ENSMUSG00000046159,ENSMUSG00000057614,ENSMUSG00000026360,ENSMUSG00000028036,ENSMUSG00000042429,ENSMUSG00000021886,ENSMUSG00000031616,ENSMUSG00000031659,ENSMUSG00000036353,ENSMUSG00000054764,ENSMUSG00000045730,ENSMUSG00000029373,ENSMUSG00000043895,ENSMUSG00000029417,ENSMUSG00000037605,ENSMUSG00000041468,ENSMUSG00000004730,ENSMUSG00000032915,…	28
GO:BP	GO:0001655	urogenital system development	0.00212017	13972	2029	305	68	ENSMUSG00000028664,ENSMUSG00000028715,ENSMUSG00000027803,ENSMUSG00000019929,ENSMUSG00000046532,ENSMUSG00000005397,ENSMUSG00000066072,ENSMUSG00000030536,ENSMUSG00000040998,ENSMUSG00000024659,ENSMUSG00000038151,ENSMUSG00000005583,ENSMUSG00000031616,ENSMUSG00000057329,ENSMUSG00000027820,ENSMUSG00000040552,ENSMUSG00000037664,ENSMUSG00000028364,ENSMUSG00000022893,ENSMUSG00000045763,ENSMUSG00000028289,…	22
GO:BP	GO:0006809	nitric oxide biosynthetic process	0.00213586	13972	2029	68	22	ENSMUSG00000002944,ENSMUSG00000022892,ENSMUSG00000000290,ENSMUSG00000037902,ENSMUSG00000028194,ENSMUSG00000027398,ENSMUSG00000037405,ENSMUSG00000020580,ENSMUSG00000024087,ENSMUSG00000052336,ENSMUSG00000079164,ENSMUSG00000030149,ENSMUSG00000039005,ENSMUSG00000009013,ENSMUSG00000024397,ENSMUSG00000016494,ENSMUSG00000051498,ENSMUSG00000031906,ENSMUSG00000005800,ENSMUSG00000029361,ENSMUSG00000079685,…	32
GO:BP	GO:0051606	detection of stimulus	0.00215631	13972	2029	125	34	ENSMUSG00000078945,ENSMUSG00000052133,ENSMUSG00000069170,ENSMUSG00000045382,ENSMUSG00000025779,ENSMUSG00000023992,ENSMUSG00000042429,ENSMUSG00000078942,ENSMUSG00000071203,ENSMUSG00000059873,ENSMUSG00000044827,ENSMUSG00000027995,ENSMUSG00000030774,ENSMUSG00000044923,ENSMUSG00000035873,ENSMUSG00000035279,ENSMUSG00000076431,ENSMUSG00000047557,ENSMUSG00000039005,ENSMUSG00000029663,ENSMUSG00000003352,…	27
GO:BP	GO:2001236	regulation of extrinsic apoptotic signaling pathway	0.00215989	13972	2029	130	35	ENSMUSG00000046532,ENSMUSG00000050335,ENSMUSG00000026395,ENSMUSG00000019850,ENSMUSG00000027398,ENSMUSG00000013698,ENSMUSG00000026222,ENSMUSG00000014776,ENSMUSG00000037613,ENSMUSG00000010751,ENSMUSG00000037405,ENSMUSG00000020044,ENSMUSG00000057329,ENSMUSG00000037411,ENSMUSG00000022676,ENSMUSG00000032350,ENSMUSG00000070691,ENSMUSG00000029373,ENSMUSG00000040152,ENSMUSG00000027111,ENSMUSG00000026875,…	27
GO:BP	GO:0048017	inositol lipid-mediated signaling	0.00215989	13972	2029	135	36	ENSMUSG00000019929,ENSMUSG00000038910,ENSMUSG00000021236,ENSMUSG00000022831,ENSMUSG00000040268,ENSMUSG00000055254,ENSMUSG00000035042,ENSMUSG00000056529,ENSMUSG00000015950,ENSMUSG00000051177,ENSMUSG00000028874,ENSMUSG00000020573,ENSMUSG00000027347,ENSMUSG00000026580,ENSMUSG00000021451,ENSMUSG00000024621,ENSMUSG00000039936,ENSMUSG00000020099,ENSMUSG00000029231,ENSMUSG00000026879,ENSMUSG00000052397,…	27
GO:BP	GO:0034220	ion transmembrane transport	0.00217433	13972	2029	905	170	ENSMUSG00000002944,ENSMUSG00000028664,ENSMUSG00000028051,ENSMUSG00000032231,ENSMUSG00000020102,ENSMUSG00000000628,ENSMUSG00000027712,ENSMUSG00000025351,ENSMUSG00000021699,ENSMUSG00000060961,ENSMUSG00000031451,ENSMUSG00000023861,ENSMUSG00000032966,ENSMUSG00000015340,ENSMUSG00000026395,ENSMUSG00000017778,ENSMUSG00000009687,ENSMUSG00000022892,ENSMUSG00000031343,ENSMUSG00000056025,ENSMUSG00000046159,…	19
GO:BP	GO:0006898	receptor-mediated endocytosis	0.00235816	13972	2029	187	46	ENSMUSG00000002944,ENSMUSG00000028657,ENSMUSG00000032231,ENSMUSG00000024924,ENSMUSG00000025351,ENSMUSG00000061665,ENSMUSG00000109350,ENSMUSG00000002992,ENSMUSG00000002058,ENSMUSG00000018920,ENSMUSG00000022892,ENSMUSG00000027009,ENSMUSG00000021457,ENSMUSG00000060802,ENSMUSG00000069806,ENSMUSG00000031214,ENSMUSG00000051439,ENSMUSG00000015947,ENSMUSG00000049313,ENSMUSG00000037411,ENSMUSG00000034255,…	25
GO:BP	GO:0007189	adenylate cyclase-activating G protein-coupled receptor signaling pathway	0.00237098	13972	2029	73	23	ENSMUSG00000032562,ENSMUSG00000022892,ENSMUSG00000031298,ENSMUSG00000028036,ENSMUSG00000021886,ENSMUSG00000031659,ENSMUSG00000045730,ENSMUSG00000029373,ENSMUSG00000043895,ENSMUSG00000029417,ENSMUSG00000037605,ENSMUSG00000041468,ENSMUSG00000004730,ENSMUSG00000032915,ENSMUSG00000045875,ENSMUSG00000039942,ENSMUSG00000035283,ENSMUSG00000029361,ENSMUSG00000050232,ENSMUSG00000034855,ENSMUSG00000020431,…	32
GO:BP	GO:0051271	negative regulation of cellular component movement	0.00242407	13972	2029	246	57	ENSMUSG00000022883,ENSMUSG00000019929,ENSMUSG00000000440,ENSMUSG00000025351,ENSMUSG00000026981,ENSMUSG00000003518,ENSMUSG00000039202,ENSMUSG00000032366,ENSMUSG00000062991,ENSMUSG00000026222,ENSMUSG00000037736,ENSMUSG00000026425,ENSMUSG00000020810,ENSMUSG00000005583,ENSMUSG00000042429,ENSMUSG00000057329,ENSMUSG00000021262,ENSMUSG00000024087,ENSMUSG00000052336,ENSMUSG00000037411,ENSMUSG00000051177,…	23
GO:BP	GO:0048144	fibroblast proliferation	0.00242445	13972	2029	87	26	ENSMUSG00000024661,ENSMUSG00000032231,ENSMUSG00000000440,ENSMUSG00000031451,ENSMUSG00000031616,ENSMUSG00000052684,ENSMUSG00000021932,ENSMUSG00000030717,ENSMUSG00000023067,ENSMUSG00000035873,ENSMUSG00000002603,ENSMUSG00000024521,ENSMUSG00000029231,ENSMUSG00000024610,ENSMUSG00000021994,ENSMUSG00000082361,ENSMUSG00000000120,ENSMUSG00000034652,ENSMUSG00000041431,ENSMUSG00000017499,ENSMUSG00000027715,…	30
GO:BP	GO:0001659	temperature homeostasis	0.00251155	13972	2029	136	36	ENSMUSG00000002944,ENSMUSG00000024526,ENSMUSG00000038910,ENSMUSG00000006717,ENSMUSG00000026981,ENSMUSG00000026822,ENSMUSG00000053279,ENSMUSG00000027398,ENSMUSG00000021457,ENSMUSG00000062515,ENSMUSG00000044968,ENSMUSG00000045333,ENSMUSG00000049103,ENSMUSG00000042429,ENSMUSG00000035042,ENSMUSG00000033685,ENSMUSG00000045730,ENSMUSG00000089665,ENSMUSG00000079227,ENSMUSG00000030827,ENSMUSG00000026321,…	26
GO:BP	GO:0032930	positive regulation of superoxide anion generation	0.00253413	13972	2029	20	10	ENSMUSG00000018411,ENSMUSG00000032562,ENSMUSG00000022892,ENSMUSG00000021457,ENSMUSG00000006519,ENSMUSG00000030579,ENSMUSG00000002603,ENSMUSG00000064267,ENSMUSG00000021678,ENSMUSG00000052270	50
GO:BP	GO:0002478	antigen processing and presentation of exogenous peptide antigen	0.00253413	13972	2029	20	10	ENSMUSG00000004552,ENSMUSG00000038642,ENSMUSG00000060802,ENSMUSG00000030148,ENSMUSG00000015947,ENSMUSG00000058715,ENSMUSG00000073421,ENSMUSG00000024610,ENSMUSG00000036594,ENSMUSG00000037548	50
GO:BP	GO:0002720	positive regulation of cytokine production involved in immune response	0.00254813	13972	2029	47	17	ENSMUSG00000002944,ENSMUSG00000008734,ENSMUSG00000027398,ENSMUSG00000060802,ENSMUSG00000031101,ENSMUSG00000058715,ENSMUSG00000026070,ENSMUSG00000024610,ENSMUSG00000039005,ENSMUSG00000021994,ENSMUSG00000057135,ENSMUSG00000037379,ENSMUSG00000032691,ENSMUSG00000028341,ENSMUSG00000055994,ENSMUSG00000021678,ENSMUSG00000026573	36
GO:BP	GO:0010517	regulation of phospholipase activity	0.00254813	13972	2029	47	17	ENSMUSG00000028657,ENSMUSG00000109350,ENSMUSG00000002992,ENSMUSG00000026360,ENSMUSG00000024659,ENSMUSG00000035042,ENSMUSG00000056529,ENSMUSG00000028785,ENSMUSG00000022901,ENSMUSG00000029231,ENSMUSG00000045875,ENSMUSG00000025889,ENSMUSG00000021950,ENSMUSG00000028195,ENSMUSG00000037225,ENSMUSG00000026582,ENSMUSG00000003452	36
GO:BP	GO:0045637	regulation of myeloid cell differentiation	0.00254813	13972	2029	172	43	ENSMUSG00000070354,ENSMUSG00000093938,ENSMUSG00000022831,ENSMUSG00000026288,ENSMUSG00000060802,ENSMUSG00000002111,ENSMUSG00000032698,ENSMUSG00000023992,ENSMUSG00000030579,ENSMUSG00000005583,ENSMUSG00000022488,ENSMUSG00000035042,ENSMUSG00000000982,ENSMUSG00000027339,ENSMUSG00000052684,ENSMUSG00000026542,ENSMUSG00000025804,ENSMUSG00000052688,ENSMUSG00000002603,ENSMUSG00000029373,ENSMUSG00000022952,…	25
GO:BP	GO:2000181	negative regulation of blood vessel morphogenesis	0.00254813	13972	2029	92	27	ENSMUSG00000002944,ENSMUSG00000019929,ENSMUSG00000000440,ENSMUSG00000049103,ENSMUSG00000020580,ENSMUSG00000052336,ENSMUSG00000037411,ENSMUSG00000035385,ENSMUSG00000018593,ENSMUSG00000022893,ENSMUSG00000023885,ENSMUSG00000027230,ENSMUSG00000045730,ENSMUSG00000029373,ENSMUSG00000040152,ENSMUSG00000016918,ENSMUSG00000030022,ENSMUSG00000000120,ENSMUSG00000039239,ENSMUSG00000039942,ENSMUSG00000021256,…	29
GO:BP	GO:0006936	muscle contraction	0.00255681	13972	2029	193	47	ENSMUSG00000021699,ENSMUSG00000028464,ENSMUSG00000032966,ENSMUSG00000032366,ENSMUSG00000046159,ENSMUSG00000045382,ENSMUSG00000026360,ENSMUSG00000040998,ENSMUSG00000042429,ENSMUSG00000031616,ENSMUSG00000020580,ENSMUSG00000056529,ENSMUSG00000030554,ENSMUSG00000054640,ENSMUSG00000031965,ENSMUSG00000049625,ENSMUSG00000035873,ENSMUSG00000045730,ENSMUSG00000034810,ENSMUSG00000041695,ENSMUSG00000016918,…	24
GO:BP	GO:0035239	tube morphogenesis	0.00266094	13972	2029	727	140	ENSMUSG00000002944,ENSMUSG00000028664,ENSMUSG00000022883,ENSMUSG00000020458,ENSMUSG00000019929,ENSMUSG00000032231,ENSMUSG00000000440,ENSMUSG00000050965,ENSMUSG00000000628,ENSMUSG00000032294,ENSMUSG00000046532,ENSMUSG00000020357,ENSMUSG00000026872,ENSMUSG00000015340,ENSMUSG00000000290,ENSMUSG00000061119,ENSMUSG00000037820,ENSMUSG00000045382,ENSMUSG00000064246,ENSMUSG00000028194,ENSMUSG00000027398,…	19
GO:BP	GO:0009893	positive regulation of metabolic process	0.00266492	13972	2029	2964	492	ENSMUSG00000018411,ENSMUSG00000002944,ENSMUSG00000008734,ENSMUSG00000028664,ENSMUSG00000022883,ENSMUSG00000027803,ENSMUSG00000019929,ENSMUSG00000032080,ENSMUSG00000032231,ENSMUSG00000000440,ENSMUSG00000000628,ENSMUSG00000032294,ENSMUSG00000032562,ENSMUSG00000046532,ENSMUSG00000024924,ENSMUSG00000055782,ENSMUSG00000020357,ENSMUSG00000025351,ENSMUSG00000021699,ENSMUSG00000049723,ENSMUSG00000109350,…	17
GO:BP	GO:1903238	positive regulation of leukocyte tethering or rolling	0.00268505	13972	2029	8	6	ENSMUSG00000027009,ENSMUSG00000049103,ENSMUSG00000056529,ENSMUSG00000035873,ENSMUSG00000026580,ENSMUSG00000049307	75
GO:BP	GO:0032610	interleukin-1 alpha production	0.00268505	13972	2029	8	6	ENSMUSG00000001741,ENSMUSG00000025888,ENSMUSG00000039942,ENSMUSG00000031778,ENSMUSG00000070390,ENSMUSG00000031934	75
GO:BP	GO:1902563	regulation of neutrophil activation	0.00268505	13972	2029	8	6	ENSMUSG00000021457,ENSMUSG00000056529,ENSMUSG00000017631,ENSMUSG00000034652,ENSMUSG00000032739,ENSMUSG00000024401	75
GO:BP	GO:0043281	regulation of cysteine-type endopeptidase activity involved in apoptotic process	0.00271609	13972	2029	183	45	ENSMUSG00000022883,ENSMUSG00000000440,ENSMUSG00000078945,ENSMUSG00000031451,ENSMUSG00000022892,ENSMUSG00000005087,ENSMUSG00000021457,ENSMUSG00000014776,ENSMUSG00000037613,ENSMUSG00000078942,ENSMUSG00000071203,ENSMUSG00000038007,ENSMUSG00000056054,ENSMUSG00000062210,ENSMUSG00000028289,ENSMUSG00000039959,ENSMUSG00000024521,ENSMUSG00000040152,ENSMUSG00000025888,ENSMUSG00000030793,ENSMUSG00000022074,…	25
GO:BP	GO:0030866	cortical actin cytoskeleton organization	0.00271892	13972	2029	39	15	ENSMUSG00000020120,ENSMUSG00000022488,ENSMUSG00000019978,ENSMUSG00000020580,ENSMUSG00000055805,ENSMUSG00000036053,ENSMUSG00000024044,ENSMUSG00000049493,ENSMUSG00000027624,ENSMUSG00000052397,ENSMUSG00000023015,ENSMUSG00000032254,ENSMUSG00000036777,ENSMUSG00000027699,ENSMUSG00000024401	38
GO:BP	GO:0007610	behavior	0.00274507	13972	2029	450	93	ENSMUSG00000018411,ENSMUSG00000002944,ENSMUSG00000008734,ENSMUSG00000028657,ENSMUSG00000039601,ENSMUSG00000043753,ENSMUSG00000028664,ENSMUSG00000025232,ENSMUSG00000046532,ENSMUSG00000026981,ENSMUSG00000044071,ENSMUSG00000005054,ENSMUSG00000027792,ENSMUSG00000021190,ENSMUSG00000022892,ENSMUSG00000062991,ENSMUSG00000043079,ENSMUSG00000027398,ENSMUSG00000058818,ENSMUSG00000044968,ENSMUSG00000031367,…	21
GO:BP	GO:0014070	response to organic cyclic compound	0.00277002	13972	2029	770	147	ENSMUSG00000068220,ENSMUSG00000002944,ENSMUSG00000075706,ENSMUSG00000040660,ENSMUSG00000024526,ENSMUSG00000028051,ENSMUSG00000032080,ENSMUSG00000000440,ENSMUSG00000003849,ENSMUSG00000034634,ENSMUSG00000046532,ENSMUSG00000074254,ENSMUSG00000021699,ENSMUSG00000026981,ENSMUSG00000036256,ENSMUSG00000032966,ENSMUSG00000015340,ENSMUSG00000039202,ENSMUSG00000027792,ENSMUSG00000022892,ENSMUSG00000046159,…	19
GO:BP	GO:0051783	regulation of nuclear division	0.00277666	13972	2029	107	30	ENSMUSG00000027398,ENSMUSG00000024542,ENSMUSG00000031004,ENSMUSG00000018965,ENSMUSG00000051177,ENSMUSG00000024795,ENSMUSG00000029910,ENSMUSG00000048583,ENSMUSG00000027306,ENSMUSG00000021994,ENSMUSG00000082361,ENSMUSG00000030867,ENSMUSG00000069910,ENSMUSG00000031906,ENSMUSG00000040084,ENSMUSG00000041431,ENSMUSG00000027379,ENSMUSG00000038379,ENSMUSG00000021569,ENSMUSG00000026012,ENSMUSG00000029377,…	28
GO:BP	GO:0070555	response to interleukin-1	0.00277666	13972	2029	107	30	ENSMUSG00000050965,ENSMUSG00000026981,ENSMUSG00000026822,ENSMUSG00000022892,ENSMUSG00000037902,ENSMUSG00000020227,ENSMUSG00000064246,ENSMUSG00000027398,ENSMUSG00000024659,ENSMUSG00000006519,ENSMUSG00000035042,ENSMUSG00000000982,ENSMUSG00000018927,ENSMUSG00000051177,ENSMUSG00000032350,ENSMUSG00000035385,ENSMUSG00000026321,ENSMUSG00000030793,ENSMUSG00000031779,ENSMUSG00000031778,ENSMUSG00000047497,…	28
GO:BP	GO:0071495	cellular response to endogenous stimulus	0.00281864	13972	2029	1033	190	ENSMUSG00000002944,ENSMUSG00000024526,ENSMUSG00000028051,ENSMUSG00000000440,ENSMUSG00000032294,ENSMUSG00000032562,ENSMUSG00000078945,ENSMUSG00000046532,ENSMUSG00000027712,ENSMUSG00000021699,ENSMUSG00000003518,ENSMUSG00000036256,ENSMUSG00000027962,ENSMUSG00000015340,ENSMUSG00000039202,ENSMUSG00000021190,ENSMUSG00000028278,ENSMUSG00000022892,ENSMUSG00000027009,ENSMUSG00000030536,ENSMUSG00000061119,…	18
GO:BP	GO:2001257	regulation of cation channel activity	0.00281864	13972	2029	112	31	ENSMUSG00000028664,ENSMUSG00000021699,ENSMUSG00000032966,ENSMUSG00000022892,ENSMUSG00000049775,ENSMUSG00000038642,ENSMUSG00000069806,ENSMUSG00000023992,ENSMUSG00000022965,ENSMUSG00000024109,ENSMUSG00000005583,ENSMUSG00000026271,ENSMUSG00000034593,ENSMUSG00000028785,ENSMUSG00000035385,ENSMUSG00000045730,ENSMUSG00000034330,ENSMUSG00000022494,ENSMUSG00000003352,ENSMUSG00000048779,ENSMUSG00000000359,…	28
GO:BP	GO:0055067	monovalent inorganic cation homeostasis	0.00281864	13972	2029	112	31	ENSMUSG00000028657,ENSMUSG00000005220,ENSMUSG00000032562,ENSMUSG00000060961,ENSMUSG00000042429,ENSMUSG00000057329,ENSMUSG00000028238,ENSMUSG00000054640,ENSMUSG00000034810,ENSMUSG00000032245,ENSMUSG00000044708,ENSMUSG00000064267,ENSMUSG00000040907,ENSMUSG00000025058,ENSMUSG00000020681,ENSMUSG00000027562,ENSMUSG00000026177,ENSMUSG00000029304,ENSMUSG00000039942,ENSMUSG00000006574,ENSMUSG00000079105,…	28
GO:BP	GO:0030336	negative regulation of cell migration	0.00282849	13972	2029	226	53	ENSMUSG00000022883,ENSMUSG00000019929,ENSMUSG00000000440,ENSMUSG00000025351,ENSMUSG00000026981,ENSMUSG00000003518,ENSMUSG00000039202,ENSMUSG00000032366,ENSMUSG00000062991,ENSMUSG00000026222,ENSMUSG00000037736,ENSMUSG00000026425,ENSMUSG00000020810,ENSMUSG00000005583,ENSMUSG00000042429,ENSMUSG00000057329,ENSMUSG00000021262,ENSMUSG00000024087,ENSMUSG00000052336,ENSMUSG00000037411,ENSMUSG00000051177,…	23
GO:BP	GO:0072567	chemokine (C-X-C motif) ligand 2 production	0.00298486	13972	2029	17	9	ENSMUSG00000027750,ENSMUSG00000035042,ENSMUSG00000015568,ENSMUSG00000024610,ENSMUSG00000039005,ENSMUSG00000041607,ENSMUSG00000021678,ENSMUSG00000024401,ENSMUSG00000011008	53
GO:BP	GO:2000341	regulation of chemokine (C-X-C motif) ligand 2 production	0.00298486	13972	2029	17	9	ENSMUSG00000027750,ENSMUSG00000035042,ENSMUSG00000015568,ENSMUSG00000024610,ENSMUSG00000039005,ENSMUSG00000041607,ENSMUSG00000021678,ENSMUSG00000024401,ENSMUSG00000011008	53
GO:BP	GO:0031664	regulation of lipopolysaccharide-mediated signaling pathway	0.00298486	13972	2029	17	9	ENSMUSG00000050965,ENSMUSG00000021423,ENSMUSG00000019850,ENSMUSG00000025779,ENSMUSG00000021624,ENSMUSG00000034610,ENSMUSG00000022126,ENSMUSG00000031778,ENSMUSG00000057135	53
GO:BP	GO:1901343	negative regulation of vasculature development	0.00300352	13972	2029	93	27	ENSMUSG00000002944,ENSMUSG00000019929,ENSMUSG00000000440,ENSMUSG00000049103,ENSMUSG00000020580,ENSMUSG00000052336,ENSMUSG00000037411,ENSMUSG00000035385,ENSMUSG00000018593,ENSMUSG00000022893,ENSMUSG00000023885,ENSMUSG00000027230,ENSMUSG00000045730,ENSMUSG00000029373,ENSMUSG00000040152,ENSMUSG00000016918,ENSMUSG00000030022,ENSMUSG00000000120,ENSMUSG00000039239,ENSMUSG00000039942,ENSMUSG00000021256,…	29
GO:BP	GO:0001894	tissue homeostasis	0.00303448	13972	2029	184	45	ENSMUSG00000027803,ENSMUSG00000040612,ENSMUSG00000024781,ENSMUSG00000069170,ENSMUSG00000021457,ENSMUSG00000027030,ENSMUSG00000040584,ENSMUSG00000026288,ENSMUSG00000038642,ENSMUSG00000049103,ENSMUSG00000019066,ENSMUSG00000057329,ENSMUSG00000056220,ENSMUSG00000031101,ENSMUSG00000025163,ENSMUSG00000059089,ENSMUSG00000045730,ENSMUSG00000002603,ENSMUSG00000026321,ENSMUSG00000032020,ENSMUSG00000024621,…	24
GO:BP	GO:0030100	regulation of endocytosis	0.00303448	13972	2029	184	45	ENSMUSG00000002944,ENSMUSG00000028657,ENSMUSG00000032231,ENSMUSG00000000440,ENSMUSG00000025351,ENSMUSG00000061665,ENSMUSG00000109350,ENSMUSG00000002992,ENSMUSG00000050335,ENSMUSG00000002058,ENSMUSG00000022892,ENSMUSG00000021457,ENSMUSG00000064210,ENSMUSG00000060802,ENSMUSG00000031214,ENSMUSG00000023992,ENSMUSG00000051439,ENSMUSG00000022488,ENSMUSG00000015947,ENSMUSG00000037411,ENSMUSG00000028785,…	24
GO:BP	GO:0032692	negative regulation of interleukin-1 production	0.00308714	13972	2029	24	11	ENSMUSG00000031451,ENSMUSG00000019850,ENSMUSG00000044734,ENSMUSG00000022534,ENSMUSG00000023992,ENSMUSG00000052336,ENSMUSG00000039942,ENSMUSG00000031778,ENSMUSG00000024411,ENSMUSG00000032691,ENSMUSG00000049871	46
GO:BP	GO:0045807	positive regulation of endocytosis	0.00319509	13972	2029	103	29	ENSMUSG00000002944,ENSMUSG00000028657,ENSMUSG00000032231,ENSMUSG00000000440,ENSMUSG00000025351,ENSMUSG00000022892,ENSMUSG00000021457,ENSMUSG00000064210,ENSMUSG00000060802,ENSMUSG00000023992,ENSMUSG00000051439,ENSMUSG00000022488,ENSMUSG00000015947,ENSMUSG00000037411,ENSMUSG00000018395,ENSMUSG00000039959,ENSMUSG00000013921,ENSMUSG00000002602,ENSMUSG00000034330,ENSMUSG00000029254,ENSMUSG00000021994,…	28
GO:BP	GO:0071902	positive regulation of protein serine/threonine kinase activity	0.00319935	13972	2029	238	55	ENSMUSG00000022883,ENSMUSG00000026981,ENSMUSG00000026872,ENSMUSG00000026395,ENSMUSG00000022892,ENSMUSG00000030536,ENSMUSG00000027398,ENSMUSG00000021457,ENSMUSG00000012519,ENSMUSG00000027030,ENSMUSG00000038508,ENSMUSG00000024109,ENSMUSG00000005583,ENSMUSG00000020312,ENSMUSG00000048583,ENSMUSG00000020573,ENSMUSG00000030774,ENSMUSG00000027347,ENSMUSG00000045730,ENSMUSG00000002603,ENSMUSG00000026321,…	23
GO:BP	GO:0030865	cortical cytoskeleton organization	0.00323738	13972	2029	61	20	ENSMUSG00000043079,ENSMUSG00000020120,ENSMUSG00000022488,ENSMUSG00000019978,ENSMUSG00000020580,ENSMUSG00000055805,ENSMUSG00000036053,ENSMUSG00000024044,ENSMUSG00000001313,ENSMUSG00000049493,ENSMUSG00000027624,ENSMUSG00000002233,ENSMUSG00000033220,ENSMUSG00000052397,ENSMUSG00000023015,ENSMUSG00000032254,ENSMUSG00000036777,ENSMUSG00000027699,ENSMUSG00000029204,ENSMUSG00000024401	33
GO:BP	GO:0043086	negative regulation of catalytic activity	0.00325937	13972	2029	617	121	ENSMUSG00000018411,ENSMUSG00000017723,ENSMUSG00000028664,ENSMUSG00000027803,ENSMUSG00000032231,ENSMUSG00000000440,ENSMUSG00000032562,ENSMUSG00000003849,ENSMUSG00000078945,ENSMUSG00000026315,ENSMUSG00000109350,ENSMUSG00000003518,ENSMUSG00000002992,ENSMUSG00000031451,ENSMUSG00000005054,ENSMUSG00000032966,ENSMUSG00000026395,ENSMUSG00000069170,ENSMUSG00000031387,ENSMUSG00000022892,ENSMUSG00000019850,…	20
GO:BP	GO:1901222	regulation of NIK/NF-kappaB signaling	0.00327421	13972	2029	84	25	ENSMUSG00000022892,ENSMUSG00000049775,ENSMUSG00000027398,ENSMUSG00000014776,ENSMUSG00000023992,ENSMUSG00000051439,ENSMUSG00000027843,ENSMUSG00000044583,ENSMUSG00000027339,ENSMUSG00000020399,ENSMUSG00000027995,ENSMUSG00000022901,ENSMUSG00000059895,ENSMUSG00000026070,ENSMUSG00000059327,ENSMUSG00000039005,ENSMUSG00000045322,ENSMUSG00000031906,ENSMUSG00000005800,ENSMUSG00000032691,ENSMUSG00000055994,…	30
GO:BP	GO:0070228	regulation of lymphocyte apoptotic process	0.00328061	13972	2029	48	17	ENSMUSG00000050335,ENSMUSG00000035042,ENSMUSG00000016496,ENSMUSG00000003882,ENSMUSG00000024610,ENSMUSG00000021994,ENSMUSG00000002033,ENSMUSG00000039239,ENSMUSG00000064262,ENSMUSG00000030336,ENSMUSG00000025473,ENSMUSG00000047139,ENSMUSG00000022221,ENSMUSG00000020897,ENSMUSG00000021125,ENSMUSG00000036931,ENSMUSG00000014453	35
GO:BP	GO:0060100	positive regulation of phagocytosis, engulfment	0.0033217	13972	2029	14	8	ENSMUSG00000002944,ENSMUSG00000000440,ENSMUSG00000064210,ENSMUSG00000023992,ENSMUSG00000022488,ENSMUSG00000015947,ENSMUSG00000029254,ENSMUSG00000021678	57
GO:BP	GO:0043383	negative T cell selection	0.0033217	13972	2029	14	8	ENSMUSG00000049109,ENSMUSG00000026395,ENSMUSG00000020143,ENSMUSG00000051457,ENSMUSG00000024610,ENSMUSG00000032093,ENSMUSG00000037944,ENSMUSG00000026012	57
GO:BP	GO:0002827	positive regulation of T-helper 1 type immune response	0.0033217	13972	2029	14	8	ENSMUSG00000027398,ENSMUSG00000049103,ENSMUSG00000056220,ENSMUSG00000073421,ENSMUSG00000026070,ENSMUSG00000026177,ENSMUSG00000005465,ENSMUSG00000026573	57
GO:BP	GO:1905155	positive regulation of membrane invagination	0.0033217	13972	2029	14	8	ENSMUSG00000002944,ENSMUSG00000000440,ENSMUSG00000064210,ENSMUSG00000023992,ENSMUSG00000022488,ENSMUSG00000015947,ENSMUSG00000029254,ENSMUSG00000021678	57
GO:BP	GO:2000192	negative regulation of fatty acid transport	0.0033217	13972	2029	14	8	ENSMUSG00000026981,ENSMUSG00000027398,ENSMUSG00000042429,ENSMUSG00000003484,ENSMUSG00000040152,ENSMUSG00000034987,ENSMUSG00000052920,ENSMUSG00000024401	57
GO:BP	GO:0031589	cell-substrate adhesion	0.0033217	13972	2029	299	66	ENSMUSG00000068220,ENSMUSG00000002944,ENSMUSG00000026727,ENSMUSG00000025351,ENSMUSG00000049723,ENSMUSG00000003518,ENSMUSG00000031451,ENSMUSG00000027962,ENSMUSG00000005397,ENSMUSG00000027009,ENSMUSG00000030536,ENSMUSG00000000290,ENSMUSG00000037902,ENSMUSG00000037736,ENSMUSG00000039621,ENSMUSG00000026425,ENSMUSG00000022665,ENSMUSG00000040998,ENSMUSG00000026639,ENSMUSG00000021822,ENSMUSG00000027750,…	22
GO:BP	GO:0032700	negative regulation of interleukin-17 production	0.00332516	13972	2029	11	7	ENSMUSG00000022488,ENSMUSG00000002603,ENSMUSG00000039005,ENSMUSG00000039521,ENSMUSG00000025408,ENSMUSG00000005465,ENSMUSG00000021125	64
GO:BP	GO:0002579	positive regulation of antigen processing and presentation	0.00332516	13972	2029	11	7	ENSMUSG00000023992,ENSMUSG00000073421,ENSMUSG00000030793,ENSMUSG00000024610,ENSMUSG00000026177,ENSMUSG00000037944,ENSMUSG00000055994	64
GO:BP	GO:0002863	positive regulation of inflammatory response to antigenic stimulus	0.00332516	13972	2029	11	7	ENSMUSG00000015947,ENSMUSG00000058715,ENSMUSG00000031264,ENSMUSG00000037944,ENSMUSG00000047139,ENSMUSG00000026012,ENSMUSG00000024401	64
GO:BP	GO:0000727	double-strand break repair via break-induced replication	0.00332516	13972	2029	11	7	ENSMUSG00000002870,ENSMUSG00000031821,ENSMUSG00000022673,ENSMUSG00000041859,ENSMUSG00000005410,ENSMUSG00000026355,ENSMUSG00000029283	64
GO:BP	GO:0031348	negative regulation of defense response	0.00335674	13972	2029	164	41	ENSMUSG00000000440,ENSMUSG00000049723,ENSMUSG00000032420,ENSMUSG00000019850,ENSMUSG00000037902,ENSMUSG00000020227,ENSMUSG00000022534,ENSMUSG00000051457,ENSMUSG00000042429,ENSMUSG00000052336,ENSMUSG00000020399,ENSMUSG00000017631,ENSMUSG00000025804,ENSMUSG00000048583,ENSMUSG00000044258,ENSMUSG00000021322,ENSMUSG00000039384,ENSMUSG00000045730,ENSMUSG00000013707,ENSMUSG00000044206,ENSMUSG00000006205,…	25
GO:BP	GO:0048523	negative regulation of cellular process	0.00340502	13972	2029	3886	630	ENSMUSG00000068220,ENSMUSG00000018411,ENSMUSG00000002944,ENSMUSG00000017723,ENSMUSG00000024661,ENSMUSG00000075706,ENSMUSG00000028657,ENSMUSG00000037440,ENSMUSG00000023367,ENSMUSG00000028664,ENSMUSG00000024526,ENSMUSG00000022883,ENSMUSG00000027803,ENSMUSG00000020458,ENSMUSG00000019929,ENSMUSG00000032080,ENSMUSG00000002881,ENSMUSG00000038910,ENSMUSG00000032231,ENSMUSG00000000440,ENSMUSG00000050965,…	16
GO:BP	GO:0019731	antibacterial humoral response	0.00340519	13972	2029	28	12	ENSMUSG00000017723,ENSMUSG00000022892,ENSMUSG00000067149,ENSMUSG00000060802,ENSMUSG00000069792,ENSMUSG00000021795,ENSMUSG00000069303,ENSMUSG00000037379,ENSMUSG00000021880,ENSMUSG00000055994,ENSMUSG00000018211,ENSMUSG00000017002	43
GO:BP	GO:0032941	secretion by tissue	0.00340519	13972	2029	28	12	ENSMUSG00000046159,ENSMUSG00000027030,ENSMUSG00000006519,ENSMUSG00000042429,ENSMUSG00000049625,ENSMUSG00000050578,ENSMUSG00000030616,ENSMUSG00000050953,ENSMUSG00000039942,ENSMUSG00000024411,ENSMUSG00000035283,ENSMUSG00000054342	43
GO:BP	GO:0050850	positive regulation of calcium-mediated signaling	0.00340519	13972	2029	28	12	ENSMUSG00000062991,ENSMUSG00000021457,ENSMUSG00000023992,ENSMUSG00000029763,ENSMUSG00000053977,ENSMUSG00000000982,ENSMUSG00000030830,ENSMUSG00000032093,ENSMUSG00000018930,ENSMUSG00000047139,ENSMUSG00000024401,ENSMUSG00000061603	43
GO:BP	GO:0033032	regulation of myeloid cell apoptotic process	0.00340519	13972	2029	28	12	ENSMUSG00000024659,ENSMUSG00000005583,ENSMUSG00000035042,ENSMUSG00000057329,ENSMUSG00000029915,ENSMUSG00000058715,ENSMUSG00000079227,ENSMUSG00000039936,ENSMUSG00000045502,ENSMUSG00000055994,ENSMUSG00000026180,ENSMUSG00000027737	43
GO:BP	GO:0050918	positive chemotaxis	0.0034189	13972	2029	44	16	ENSMUSG00000050335,ENSMUSG00000022892,ENSMUSG00000035042,ENSMUSG00000000982,ENSMUSG00000001741,ENSMUSG00000030707,ENSMUSG00000021994,ENSMUSG00000031778,ENSMUSG00000054717,ENSMUSG00000037225,ENSMUSG00000031465,ENSMUSG00000022309,ENSMUSG00000034855,ENSMUSG00000021678,ENSMUSG00000049107,ENSMUSG00000052270	36
GO:BP	GO:0014911	positive regulation of smooth muscle cell migration	0.0035069	13972	2029	57	19	ENSMUSG00000027907,ENSMUSG00000030536,ENSMUSG00000049775,ENSMUSG00000021822,ENSMUSG00000027750,ENSMUSG00000035042,ENSMUSG00000021974,ENSMUSG00000057329,ENSMUSG00000024087,ENSMUSG00000034593,ENSMUSG00000030774,ENSMUSG00000022893,ENSMUSG00000024397,ENSMUSG00000048779,ENSMUSG00000039942,ENSMUSG00000027239,ENSMUSG00000027646,ENSMUSG00000032006,ENSMUSG00000028341	33
GO:BP	GO:0002279	mast cell activation involved in immune response	0.00356413	13972	2029	40	15	ENSMUSG00000021457,ENSMUSG00000038147,ENSMUSG00000112148,ENSMUSG00000062593,ENSMUSG00000028874,ENSMUSG00000027347,ENSMUSG00000058715,ENSMUSG00000033220,ENSMUSG00000031264,ENSMUSG00000040528,ENSMUSG00000034652,ENSMUSG00000005413,ENSMUSG00000028341,ENSMUSG00000040751,ENSMUSG00000014453	38
GO:BP	GO:0045429	positive regulation of nitric oxide biosynthetic process	0.00356413	13972	2029	40	15	ENSMUSG00000002944,ENSMUSG00000022892,ENSMUSG00000000290,ENSMUSG00000028194,ENSMUSG00000027398,ENSMUSG00000037405,ENSMUSG00000079164,ENSMUSG00000030149,ENSMUSG00000039005,ENSMUSG00000024397,ENSMUSG00000051498,ENSMUSG00000031906,ENSMUSG00000005800,ENSMUSG00000079685,ENSMUSG00000024401	38
GO:BP	GO:0007292	female gamete generation	0.0036924	13972	2029	104	29	ENSMUSG00000026360,ENSMUSG00000021822,ENSMUSG00000057329,ENSMUSG00000056220,ENSMUSG00000051177,ENSMUSG00000021665,ENSMUSG00000034610,ENSMUSG00000022893,ENSMUSG00000031538,ENSMUSG00000024533,ENSMUSG00000026039,ENSMUSG00000020914,ENSMUSG00000032218,ENSMUSG00000053965,ENSMUSG00000026779,ENSMUSG00000030867,ENSMUSG00000037348,ENSMUSG00000041431,ENSMUSG00000033952,ENSMUSG00000038379,ENSMUSG00000027239,…	28
GO:BP	GO:0043280	positive regulation of cysteine-type endopeptidase activity involved in apoptotic process	0.00374733	13972	2029	109	30	ENSMUSG00000022883,ENSMUSG00000000440,ENSMUSG00000022892,ENSMUSG00000021457,ENSMUSG00000037613,ENSMUSG00000038007,ENSMUSG00000056054,ENSMUSG00000039959,ENSMUSG00000024521,ENSMUSG00000025888,ENSMUSG00000030793,ENSMUSG00000022074,ENSMUSG00000056071,ENSMUSG00000026879,ENSMUSG00000025887,ENSMUSG00000019979,ENSMUSG00000000120,ENSMUSG00000020788,ENSMUSG00000000409,ENSMUSG00000025889,ENSMUSG00000019997,…	28
GO:BP	GO:0010759	positive regulation of macrophage chemotaxis	0.00387483	13972	2029	21	10	ENSMUSG00000035042,ENSMUSG00000040552,ENSMUSG00000049130,ENSMUSG00000035385,ENSMUSG00000024621,ENSMUSG00000042190,ENSMUSG00000031778,ENSMUSG00000027239,ENSMUSG00000037944,ENSMUSG00000015316	48
GO:BP	GO:0032891	negative regulation of organic acid transport	0.00387483	13972	2029	21	10	ENSMUSG00000026981,ENSMUSG00000027398,ENSMUSG00000027030,ENSMUSG00000026360,ENSMUSG00000042429,ENSMUSG00000003484,ENSMUSG00000040152,ENSMUSG00000034987,ENSMUSG00000052920,ENSMUSG00000024401	48
GO:BP	GO:0051482	positive regulation of cytosolic calcium ion concentration involved in phospholipase C-activating G protein-coupled signaling pathway	0.00387483	13972	2029	21	10	ENSMUSG00000037820,ENSMUSG00000031616,ENSMUSG00000026271,ENSMUSG00000040552,ENSMUSG00000050921,ENSMUSG00000073008,ENSMUSG00000021367,ENSMUSG00000021678,ENSMUSG00000049929,ENSMUSG00000050350	48
GO:BP	GO:0002719	negative regulation of cytokine production involved in immune response	0.00387483	13972	2029	21	10	ENSMUSG00000020227,ENSMUSG00000002603,ENSMUSG00000039239,ENSMUSG00000039521,ENSMUSG00000005413,ENSMUSG00000022309,ENSMUSG00000026573,ENSMUSG00000021253,ENSMUSG00000015316,ENSMUSG00000024401	48
GO:BP	GO:0060384	innervation	0.00387483	13972	2029	21	10	ENSMUSG00000027962,ENSMUSG00000027009,ENSMUSG00000028456,ENSMUSG00000016918,ENSMUSG00000006800,ENSMUSG00000033676,ENSMUSG00000028072,ENSMUSG00000034799,ENSMUSG00000025582,ENSMUSG00000025427	48
GO:BP	GO:0007059	chromosome segregation	0.00402115	13972	2029	279	62	ENSMUSG00000024542,ENSMUSG00000003824,ENSMUSG00000020419,ENSMUSG00000031004,ENSMUSG00000029910,ENSMUSG00000025586,ENSMUSG00000030254,ENSMUSG00000028312,ENSMUSG00000042029,ENSMUSG00000026039,ENSMUSG00000020914,ENSMUSG00000045328,ENSMUSG00000027306,ENSMUSG00000027331,ENSMUSG00000023015,ENSMUSG00000024660,ENSMUSG00000038943,ENSMUSG00000030867,ENSMUSG00000027326,ENSMUSG00000005233,ENSMUSG00000069910,…	22
GO:BP	GO:0016525	negative regulation of angiogenesis	0.0040279	13972	2029	90	26	ENSMUSG00000002944,ENSMUSG00000019929,ENSMUSG00000000440,ENSMUSG00000049103,ENSMUSG00000020580,ENSMUSG00000052336,ENSMUSG00000037411,ENSMUSG00000035385,ENSMUSG00000018593,ENSMUSG00000022893,ENSMUSG00000023885,ENSMUSG00000027230,ENSMUSG00000045730,ENSMUSG00000029373,ENSMUSG00000040152,ENSMUSG00000016918,ENSMUSG00000030022,ENSMUSG00000000120,ENSMUSG00000039239,ENSMUSG00000021256,ENSMUSG00000031465,…	29
GO:BP	GO:0051346	negative regulation of hydrolase activity	0.00410098	13972	2029	324	70	ENSMUSG00000017723,ENSMUSG00000032231,ENSMUSG00000032562,ENSMUSG00000078945,ENSMUSG00000026315,ENSMUSG00000031451,ENSMUSG00000005054,ENSMUSG00000032966,ENSMUSG00000031387,ENSMUSG00000022892,ENSMUSG00000044734,ENSMUSG00000005087,ENSMUSG00000054428,ENSMUSG00000007656,ENSMUSG00000047228,ENSMUSG00000026360,ENSMUSG00000014776,ENSMUSG00000049882,ENSMUSG00000024659,ENSMUSG00000020044,ENSMUSG00000024542,…	22
GO:BP	GO:2001237	negative regulation of extrinsic apoptotic signaling pathway	0.00417726	13972	2029	76	23	ENSMUSG00000046532,ENSMUSG00000050335,ENSMUSG00000019850,ENSMUSG00000027398,ENSMUSG00000013698,ENSMUSG00000014776,ENSMUSG00000037613,ENSMUSG00000010751,ENSMUSG00000037405,ENSMUSG00000057329,ENSMUSG00000037411,ENSMUSG00000022676,ENSMUSG00000032350,ENSMUSG00000029373,ENSMUSG00000027111,ENSMUSG00000020099,ENSMUSG00000010461,ENSMUSG00000040329,ENSMUSG00000031778,ENSMUSG00000054717,ENSMUSG00000005413,…	30
GO:BP	GO:0035295	tube development	0.00419129	13972	2029	894	166	ENSMUSG00000002944,ENSMUSG00000028664,ENSMUSG00000022883,ENSMUSG00000027803,ENSMUSG00000020458,ENSMUSG00000019929,ENSMUSG00000032231,ENSMUSG00000000440,ENSMUSG00000050965,ENSMUSG00000000628,ENSMUSG00000032294,ENSMUSG00000046532,ENSMUSG00000020357,ENSMUSG00000049723,ENSMUSG00000024781,ENSMUSG00000026872,ENSMUSG00000015340,ENSMUSG00000000290,ENSMUSG00000061119,ENSMUSG00000037820,ENSMUSG00000045382,…	19
GO:BP	GO:0002291	T cell activation via T cell receptor contact with antigen bound to MHC molecule on antigen presenting cell	0.00419129	13972	2029	6	5	ENSMUSG00000026786,ENSMUSG00000037405,ENSMUSG00000020399,ENSMUSG00000030830,ENSMUSG00000039899	83
GO:BP	GO:0071640	regulation of macrophage inflammatory protein 1 alpha production	0.00419129	13972	2029	6	5	ENSMUSG00000037902,ENSMUSG00000022534,ENSMUSG00000023992,ENSMUSG00000021125,ENSMUSG00000011008	83
GO:BP	GO:0071593	lymphocyte aggregation	0.00419129	13972	2029	6	5	ENSMUSG00000020272,ENSMUSG00000031207,ENSMUSG00000051457,ENSMUSG00000033220,ENSMUSG00000025473	83
GO:BP	GO:0032650	regulation of interleukin-1 alpha production	0.00419129	13972	2029	6	5	ENSMUSG00000001741,ENSMUSG00000025888,ENSMUSG00000039942,ENSMUSG00000031778,ENSMUSG00000031934	83
GO:BP	GO:0051256	mitotic spindle midzone assembly	0.00419129	13972	2029	6	5	ENSMUSG00000023015,ENSMUSG00000038943,ENSMUSG00000032254,ENSMUSG00000034311,ENSMUSG00000020897	83
GO:BP	GO:0035296	regulation of tube diameter	0.00421901	13972	2029	100	28	ENSMUSG00000046159,ENSMUSG00000026360,ENSMUSG00000037405,ENSMUSG00000042429,ENSMUSG00000031616,ENSMUSG00000056529,ENSMUSG00000052821,ENSMUSG00000032350,ENSMUSG00000045730,ENSMUSG00000020681,ENSMUSG00000050953,ENSMUSG00000029925,ENSMUSG00000031740,ENSMUSG00000053965,ENSMUSG00000005611,ENSMUSG00000045875,ENSMUSG00000034987,ENSMUSG00000031778,ENSMUSG00000031906,ENSMUSG00000034765,ENSMUSG00000052920,…	28
GO:BP	GO:0097746	blood vessel diameter maintenance	0.00421901	13972	2029	100	28	ENSMUSG00000046159,ENSMUSG00000026360,ENSMUSG00000037405,ENSMUSG00000042429,ENSMUSG00000031616,ENSMUSG00000056529,ENSMUSG00000052821,ENSMUSG00000032350,ENSMUSG00000045730,ENSMUSG00000020681,ENSMUSG00000050953,ENSMUSG00000029925,ENSMUSG00000031740,ENSMUSG00000053965,ENSMUSG00000005611,ENSMUSG00000045875,ENSMUSG00000034987,ENSMUSG00000031778,ENSMUSG00000031906,ENSMUSG00000034765,ENSMUSG00000052920,…	28
GO:BP	GO:0001822	kidney development	0.00421901	13972	2029	263	59	ENSMUSG00000028715,ENSMUSG00000027803,ENSMUSG00000019929,ENSMUSG00000005397,ENSMUSG00000066072,ENSMUSG00000030536,ENSMUSG00000040998,ENSMUSG00000038151,ENSMUSG00000005583,ENSMUSG00000031616,ENSMUSG00000057329,ENSMUSG00000027820,ENSMUSG00000040552,ENSMUSG00000037664,ENSMUSG00000022893,ENSMUSG00000045763,ENSMUSG00000028289,ENSMUSG00000018395,ENSMUSG00000002603,ENSMUSG00000026768,ENSMUSG00000016918,…	22
GO:BP	GO:0045453	bone resorption	0.00437875	13972	2029	58	19	ENSMUSG00000021457,ENSMUSG00000026288,ENSMUSG00000038642,ENSMUSG00000019066,ENSMUSG00000059089,ENSMUSG00000045730,ENSMUSG00000026321,ENSMUSG00000032020,ENSMUSG00000024621,ENSMUSG00000033220,ENSMUSG00000027562,ENSMUSG00000029304,ENSMUSG00000040329,ENSMUSG00000039942,ENSMUSG00000022797,ENSMUSG00000027646,ENSMUSG00000025473,ENSMUSG00000019577,ENSMUSG00000028111	33
GO:BP	GO:0010522	regulation of calcium ion transport into cytosol	0.00438613	13972	2029	81	24	ENSMUSG00000021699,ENSMUSG00000032966,ENSMUSG00000014776,ENSMUSG00000006519,ENSMUSG00000031616,ENSMUSG00000057329,ENSMUSG00000054640,ENSMUSG00000034593,ENSMUSG00000045730,ENSMUSG00000002603,ENSMUSG00000032020,ENSMUSG00000030707,ENSMUSG00000029417,ENSMUSG00000048779,ENSMUSG00000039239,ENSMUSG00000031778,ENSMUSG00000025889,ENSMUSG00000035283,ENSMUSG00000050232,ENSMUSG00000034855,ENSMUSG00000030147,…	30
GO:BP	GO:0070527	platelet aggregation	0.004442	13972	2029	45	16	ENSMUSG00000050965,ENSMUSG00000021457,ENSMUSG00000020120,ENSMUSG00000030534,ENSMUSG00000036353,ENSMUSG00000030342,ENSMUSG00000045730,ENSMUSG00000032020,ENSMUSG00000029231,ENSMUSG00000024965,ENSMUSG00000036894,ENSMUSG00000000244,ENSMUSG00000052920,ENSMUSG00000050675,ENSMUSG00000027737,ENSMUSG00000014453	36
GO:BP	GO:0070997	neuron death	0.00456198	13972	2029	331	71	ENSMUSG00000018411,ENSMUSG00000028657,ENSMUSG00000003849,ENSMUSG00000023915,ENSMUSG00000029816,ENSMUSG00000021190,ENSMUSG00000022892,ENSMUSG00000027398,ENSMUSG00000026480,ENSMUSG00000037613,ENSMUSG00000021822,ENSMUSG00000055254,ENSMUSG00000030579,ENSMUSG00000005583,ENSMUSG00000042429,ENSMUSG00000035042,ENSMUSG00000057329,ENSMUSG00000000982,ENSMUSG00000052336,ENSMUSG00000052684,ENSMUSG00000049313,…	21
GO:BP	GO:0048145	regulation of fibroblast proliferation	0.00459177	13972	2029	86	25	ENSMUSG00000024661,ENSMUSG00000032231,ENSMUSG00000000440,ENSMUSG00000031451,ENSMUSG00000052684,ENSMUSG00000021932,ENSMUSG00000030717,ENSMUSG00000023067,ENSMUSG00000035873,ENSMUSG00000002603,ENSMUSG00000024521,ENSMUSG00000029231,ENSMUSG00000024610,ENSMUSG00000021994,ENSMUSG00000082361,ENSMUSG00000000120,ENSMUSG00000034652,ENSMUSG00000041431,ENSMUSG00000017499,ENSMUSG00000027715,ENSMUSG00000032006,…	29
GO:BP	GO:0001503	ossification	0.00459709	13972	2029	275	61	ENSMUSG00000027803,ENSMUSG00000002881,ENSMUSG00000000440,ENSMUSG00000050860,ENSMUSG00000020077,ENSMUSG00000029816,ENSMUSG00000069170,ENSMUSG00000049775,ENSMUSG00000064210,ENSMUSG00000073489,ENSMUSG00000040998,ENSMUSG00000005583,ENSMUSG00000021974,ENSMUSG00000057329,ENSMUSG00000000982,ENSMUSG00000057322,ENSMUSG00000054640,ENSMUSG00000027339,ENSMUSG00000028874,ENSMUSG00000022676,ENSMUSG00000025804,…	22
GO:BP	GO:0022898	regulation of transmembrane transporter activity	0.00469347	13972	2029	188	45	ENSMUSG00000028664,ENSMUSG00000021699,ENSMUSG00000032966,ENSMUSG00000009687,ENSMUSG00000022892,ENSMUSG00000046159,ENSMUSG00000049775,ENSMUSG00000027030,ENSMUSG00000040584,ENSMUSG00000038642,ENSMUSG00000069806,ENSMUSG00000023992,ENSMUSG00000022965,ENSMUSG00000024109,ENSMUSG00000005583,ENSMUSG00000057329,ENSMUSG00000056529,ENSMUSG00000026271,ENSMUSG00000018965,ENSMUSG00000034593,ENSMUSG00000051177,…	24
GO:BP	GO:1902041	regulation of extrinsic apoptotic signaling pathway via death domain receptors	0.00469347	13972	2029	41	15	ENSMUSG00000050335,ENSMUSG00000019850,ENSMUSG00000013698,ENSMUSG00000026222,ENSMUSG00000014776,ENSMUSG00000037613,ENSMUSG00000010751,ENSMUSG00000037405,ENSMUSG00000020044,ENSMUSG00000037411,ENSMUSG00000040152,ENSMUSG00000054717,ENSMUSG00000026628,ENSMUSG00000005413,ENSMUSG00000031548	37
GO:BP	GO:0046330	positive regulation of JNK cascade	0.00469347	13972	2029	72	22	ENSMUSG00000020357,ENSMUSG00000022892,ENSMUSG00000027398,ENSMUSG00000015950,ENSMUSG00000027339,ENSMUSG00000051177,ENSMUSG00000027347,ENSMUSG00000034457,ENSMUSG00000060548,ENSMUSG00000026875,ENSMUSG00000030793,ENSMUSG00000039005,ENSMUSG00000021994,ENSMUSG00000015312,ENSMUSG00000030336,ENSMUSG00000019997,ENSMUSG00000005800,ENSMUSG00000026928,ENSMUSG00000055994,ENSMUSG00000021678,ENSMUSG00000015316,…	31
GO:BP	GO:0051931	regulation of sensory perception	0.00479206	13972	2029	29	12	ENSMUSG00000020458,ENSMUSG00000038642,ENSMUSG00000042429,ENSMUSG00000000982,ENSMUSG00000056529,ENSMUSG00000059089,ENSMUSG00000045730,ENSMUSG00000044708,ENSMUSG00000039005,ENSMUSG00000003352,ENSMUSG00000029361,ENSMUSG00000021367	41
GO:BP	GO:0002693	positive regulation of cellular extravasation	0.00479206	13972	2029	18	9	ENSMUSG00000049103,ENSMUSG00000037405,ENSMUSG00000056529,ENSMUSG00000035385,ENSMUSG00000035873,ENSMUSG00000039942,ENSMUSG00000027239,ENSMUSG00000032006,ENSMUSG00000025473	50
GO:BP	GO:0071402	cellular response to lipoprotein particle stimulus	0.00479206	13972	2029	29	12	ENSMUSG00000002944,ENSMUSG00000000440,ENSMUSG00000021457,ENSMUSG00000018774,ENSMUSG00000035385,ENSMUSG00000030342,ENSMUSG00000058715,ENSMUSG00000030827,ENSMUSG00000015568,ENSMUSG00000039005,ENSMUSG00000051498,ENSMUSG00000031906	41
GO:BP	GO:0002293	alpha-beta T cell differentiation involved in immune response	0.00479206	13972	2029	54	18	ENSMUSG00000035413,ENSMUSG00000049103,ENSMUSG00000024659,ENSMUSG00000051457,ENSMUSG00000004707,ENSMUSG00000032446,ENSMUSG00000002603,ENSMUSG00000002983,ENSMUSG00000015314,ENSMUSG00000026070,ENSMUSG00000021356,ENSMUSG00000051212,ENSMUSG00000034266,ENSMUSG00000039942,ENSMUSG00000039521,ENSMUSG00000037944,ENSMUSG00000032691,ENSMUSG00000036931	33
GO:BP	GO:0032743	positive regulation of interleukin-2 production	0.00479206	13972	2029	29	12	ENSMUSG00000021699,ENSMUSG00000026395,ENSMUSG00000027398,ENSMUSG00000049103,ENSMUSG00000024659,ENSMUSG00000015396,ENSMUSG00000031101,ENSMUSG00000022952,ENSMUSG00000036526,ENSMUSG00000032093,ENSMUSG00000021356,ENSMUSG00000026012	41
GO:BP	GO:0046579	positive regulation of Ras protein signal transduction	0.00479206	13972	2029	54	18	ENSMUSG00000022883,ENSMUSG00000062991,ENSMUSG00000007656,ENSMUSG00000020143,ENSMUSG00000026271,ENSMUSG00000039533,ENSMUSG00000020573,ENSMUSG00000027347,ENSMUSG00000026043,ENSMUSG00000000120,ENSMUSG00000050921,ENSMUSG00000028072,ENSMUSG00000073008,ENSMUSG00000050271,ENSMUSG00000030589,ENSMUSG00000021678,ENSMUSG00000049929,ENSMUSG00000050350	33
GO:BP	GO:1904996	positive regulation of leukocyte adhesion to vascular endothelial cell	0.00479206	13972	2029	18	9	ENSMUSG00000027009,ENSMUSG00000049103,ENSMUSG00000037405,ENSMUSG00000056529,ENSMUSG00000035873,ENSMUSG00000026580,ENSMUSG00000027239,ENSMUSG00000049307,ENSMUSG00000024401	50
GO:BP	GO:0072001	renal system development	0.00479438	13972	2029	270	60	ENSMUSG00000028715,ENSMUSG00000027803,ENSMUSG00000019929,ENSMUSG00000005397,ENSMUSG00000066072,ENSMUSG00000030536,ENSMUSG00000040998,ENSMUSG00000038151,ENSMUSG00000005583,ENSMUSG00000031616,ENSMUSG00000057329,ENSMUSG00000027820,ENSMUSG00000040552,ENSMUSG00000037664,ENSMUSG00000022893,ENSMUSG00000045763,ENSMUSG00000028289,ENSMUSG00000018395,ENSMUSG00000002603,ENSMUSG00000026768,ENSMUSG00000016918,…	22
GO:BP	GO:0010469	regulation of signaling receptor activity	0.00480765	13972	2029	96	27	ENSMUSG00000028664,ENSMUSG00000022892,ENSMUSG00000069806,ENSMUSG00000021822,ENSMUSG00000022965,ENSMUSG00000024109,ENSMUSG00000030772,ENSMUSG00000005583,ENSMUSG00000042429,ENSMUSG00000015950,ENSMUSG00000037411,ENSMUSG00000035385,ENSMUSG00000045730,ENSMUSG00000022494,ENSMUSG00000042029,ENSMUSG00000075602,ENSMUSG00000082361,ENSMUSG00000022584,ENSMUSG00000022594,ENSMUSG00000027646,ENSMUSG00000044629,…	28
GO:BP	GO:2000146	negative regulation of cell motility	0.00480765	13972	2029	237	54	ENSMUSG00000022883,ENSMUSG00000019929,ENSMUSG00000000440,ENSMUSG00000025351,ENSMUSG00000026981,ENSMUSG00000003518,ENSMUSG00000039202,ENSMUSG00000032366,ENSMUSG00000062991,ENSMUSG00000026222,ENSMUSG00000037736,ENSMUSG00000026425,ENSMUSG00000020810,ENSMUSG00000005583,ENSMUSG00000042429,ENSMUSG00000057329,ENSMUSG00000021262,ENSMUSG00000024087,ENSMUSG00000052336,ENSMUSG00000037411,ENSMUSG00000051177,…	23
GO:BP	GO:0046942	carboxylic acid transport	0.00480765	13972	2029	199	47	ENSMUSG00000002944,ENSMUSG00000020102,ENSMUSG00000026981,ENSMUSG00000045775,ENSMUSG00000023861,ENSMUSG00000027398,ENSMUSG00000021457,ENSMUSG00000026360,ENSMUSG00000024659,ENSMUSG00000055254,ENSMUSG00000057074,ENSMUSG00000042429,ENSMUSG00000032849,ENSMUSG00000056220,ENSMUSG00000003484,ENSMUSG00000022180,ENSMUSG00000034320,ENSMUSG00000023169,ENSMUSG00000021728,ENSMUSG00000053862,ENSMUSG00000026321,…	24
GO:BP	GO:0040013	negative regulation of locomotion	0.00480765	13972	2029	259	58	ENSMUSG00000022883,ENSMUSG00000019929,ENSMUSG00000000440,ENSMUSG00000052133,ENSMUSG00000025351,ENSMUSG00000026981,ENSMUSG00000003518,ENSMUSG00000039202,ENSMUSG00000032366,ENSMUSG00000062991,ENSMUSG00000026222,ENSMUSG00000037736,ENSMUSG00000026425,ENSMUSG00000020810,ENSMUSG00000005583,ENSMUSG00000042429,ENSMUSG00000057329,ENSMUSG00000021262,ENSMUSG00000024087,ENSMUSG00000052336,ENSMUSG00000037411,…	22
GO:BP	GO:0015908	fatty acid transport	0.00480765	13972	2029	96	27	ENSMUSG00000002944,ENSMUSG00000026981,ENSMUSG00000027398,ENSMUSG00000021457,ENSMUSG00000062515,ENSMUSG00000023057,ENSMUSG00000028494,ENSMUSG00000024659,ENSMUSG00000055254,ENSMUSG00000042429,ENSMUSG00000056220,ENSMUSG00000003484,ENSMUSG00000026321,ENSMUSG00000040152,ENSMUSG00000044708,ENSMUSG00000020681,ENSMUSG00000050953,ENSMUSG00000050737,ENSMUSG00000034987,ENSMUSG00000003623,ENSMUSG00000078937,…	28
GO:BP	GO:0035150	regulation of tube size	0.00489461	13972	2029	101	28	ENSMUSG00000046159,ENSMUSG00000026360,ENSMUSG00000037405,ENSMUSG00000042429,ENSMUSG00000031616,ENSMUSG00000056529,ENSMUSG00000052821,ENSMUSG00000032350,ENSMUSG00000045730,ENSMUSG00000020681,ENSMUSG00000050953,ENSMUSG00000029925,ENSMUSG00000031740,ENSMUSG00000053965,ENSMUSG00000005611,ENSMUSG00000045875,ENSMUSG00000034987,ENSMUSG00000031778,ENSMUSG00000031906,ENSMUSG00000034765,ENSMUSG00000052920,…	28
GO:BP	GO:0007127	meiosis I	0.00493471	13972	2029	77	23	ENSMUSG00000003824,ENSMUSG00000002076,ENSMUSG00000025586,ENSMUSG00000026039,ENSMUSG00000020914,ENSMUSG00000032218,ENSMUSG00000030867,ENSMUSG00000028702,ENSMUSG00000027496,ENSMUSG00000027323,ENSMUSG00000028212,ENSMUSG00000078773,ENSMUSG00000027330,ENSMUSG00000034023,ENSMUSG00000019303,ENSMUSG00000021569,ENSMUSG00000023940,ENSMUSG00000078653,ENSMUSG00000036743,ENSMUSG00000024056,ENSMUSG00000030346,…	30
GO:BP	GO:0033559	unsaturated fatty acid metabolic process	0.00494533	13972	2029	106	29	ENSMUSG00000075706,ENSMUSG00000040660,ENSMUSG00000091867,ENSMUSG00000028715,ENSMUSG00000032808,ENSMUSG00000074254,ENSMUSG00000025003,ENSMUSG00000040583,ENSMUSG00000066072,ENSMUSG00000027398,ENSMUSG00000038776,ENSMUSG00000040562,ENSMUSG00000025203,ENSMUSG00000029919,ENSMUSG00000024659,ENSMUSG00000024087,ENSMUSG00000056220,ENSMUSG00000003484,ENSMUSG00000058135,ENSMUSG00000074183,ENSMUSG00000028712,…	27
GO:BP	GO:0010466	negative regulation of peptidase activity	0.00496978	13972	2029	178	43	ENSMUSG00000017723,ENSMUSG00000032231,ENSMUSG00000078945,ENSMUSG00000026315,ENSMUSG00000031451,ENSMUSG00000005054,ENSMUSG00000031387,ENSMUSG00000022892,ENSMUSG00000044734,ENSMUSG00000005087,ENSMUSG00000047228,ENSMUSG00000014776,ENSMUSG00000020044,ENSMUSG00000078942,ENSMUSG00000071203,ENSMUSG00000069792,ENSMUSG00000049313,ENSMUSG00000037411,ENSMUSG00000060147,ENSMUSG00000062210,ENSMUSG00000108022,…	24
GO:BP	GO:0010648	negative regulation of cell communication	0.00503293	13972	2029	1065	193	ENSMUSG00000018411,ENSMUSG00000037440,ENSMUSG00000028664,ENSMUSG00000024526,ENSMUSG00000022883,ENSMUSG00000027803,ENSMUSG00000019929,ENSMUSG00000038910,ENSMUSG00000000440,ENSMUSG00000032562,ENSMUSG00000046532,ENSMUSG00000027712,ENSMUSG00000021699,ENSMUSG00000061665,ENSMUSG00000049723,ENSMUSG00000026981,ENSMUSG00000003518,ENSMUSG00000031451,ENSMUSG00000050335,ENSMUSG00000026395,ENSMUSG00000027792,…	18
GO:BP	GO:0071248	cellular response to metal ion	0.00513411	13972	2029	152	38	ENSMUSG00000003849,ENSMUSG00000015340,ENSMUSG00000069170,ENSMUSG00000021190,ENSMUSG00000022892,ENSMUSG00000030536,ENSMUSG00000032348,ENSMUSG00000062515,ENSMUSG00000060802,ENSMUSG00000024109,ENSMUSG00000005583,ENSMUSG00000015950,ENSMUSG00000052684,ENSMUSG00000031659,ENSMUSG00000028785,ENSMUSG00000071076,ENSMUSG00000052560,ENSMUSG00000064267,ENSMUSG00000062542,ENSMUSG00000049303,ENSMUSG00000026879,…	25
GO:BP	GO:0010951	negative regulation of endopeptidase activity	0.00514125	13972	2029	173	42	ENSMUSG00000017723,ENSMUSG00000032231,ENSMUSG00000078945,ENSMUSG00000026315,ENSMUSG00000031451,ENSMUSG00000005054,ENSMUSG00000031387,ENSMUSG00000022892,ENSMUSG00000044734,ENSMUSG00000005087,ENSMUSG00000047228,ENSMUSG00000014776,ENSMUSG00000020044,ENSMUSG00000078942,ENSMUSG00000071203,ENSMUSG00000069792,ENSMUSG00000049313,ENSMUSG00000037411,ENSMUSG00000060147,ENSMUSG00000062210,ENSMUSG00000108022,…	24
GO:BP	GO:0003321	positive regulation of blood pressure by epinephrine-norepinephrine	0.0051943	13972	2029	4	4	ENSMUSG00000032366,ENSMUSG00000045730,ENSMUSG00000045875,ENSMUSG00000035283	100
GO:BP	GO:0071724	response to diacyl bacterial lipopeptide	0.0051943	13972	2029	4	4	ENSMUSG00000002944,ENSMUSG00000051439,ENSMUSG00000027995,ENSMUSG00000051498	100
GO:BP	GO:0072679	thymocyte migration	0.0051943	13972	2029	4	4	ENSMUSG00000049103,ENSMUSG00000037944,ENSMUSG00000025473,ENSMUSG00000026573	100
GO:BP	GO:2000410	regulation of thymocyte migration	0.0051943	13972	2029	4	4	ENSMUSG00000049103,ENSMUSG00000037944,ENSMUSG00000025473,ENSMUSG00000026573	100
GO:BP	GO:0014050	negative regulation of glutamate secretion	0.0051943	13972	2029	4	4	ENSMUSG00000026981,ENSMUSG00000027398,ENSMUSG00000042429,ENSMUSG00000052920	100
GO:BP	GO:0032661	regulation of interleukin-18 production	0.0051943	13972	2029	4	4	ENSMUSG00000038147,ENSMUSG00000045322,ENSMUSG00000055994,ENSMUSG00000024401	100
GO:BP	GO:2000412	positive regulation of thymocyte migration	0.0051943	13972	2029	4	4	ENSMUSG00000049103,ENSMUSG00000037944,ENSMUSG00000025473,ENSMUSG00000026573	100
GO:BP	GO:0042494	detection of bacterial lipoprotein	0.0051943	13972	2029	4	4	ENSMUSG00000044827,ENSMUSG00000027995,ENSMUSG00000035279,ENSMUSG00000051498	100
GO:BP	GO:0002361	CD4-positive, CD25-positive, alpha-beta regulatory T cell differentiation	0.0051943	13972	2029	4	4	ENSMUSG00000031304,ENSMUSG00000002603,ENSMUSG00000041272,ENSMUSG00000039521	100
GO:BP	GO:0071726	cellular response to diacyl bacterial lipopeptide	0.0051943	13972	2029	4	4	ENSMUSG00000002944,ENSMUSG00000051439,ENSMUSG00000027995,ENSMUSG00000051498	100
GO:BP	GO:0016310	phosphorylation	0.00527405	13972	2029	1659	287	ENSMUSG00000018411,ENSMUSG00000002944,ENSMUSG00000008734,ENSMUSG00000028664,ENSMUSG00000022883,ENSMUSG00000027803,ENSMUSG00000038910,ENSMUSG00000032231,ENSMUSG00000050965,ENSMUSG00000000628,ENSMUSG00000032294,ENSMUSG00000046532,ENSMUSG00000024924,ENSMUSG00000020357,ENSMUSG00000021699,ENSMUSG00000028995,ENSMUSG00000026981,ENSMUSG00000003518,ENSMUSG00000060961,ENSMUSG00000031451,ENSMUSG00000020326,…	17
GO:BP	GO:0002532	production of molecular mediator involved in inflammatory response	0.00531365	13972	2029	59	19	ENSMUSG00000037902,ENSMUSG00000021457,ENSMUSG00000022534,ENSMUSG00000037411,ENSMUSG00000031659,ENSMUSG00000039384,ENSMUSG00000058715,ENSMUSG00000030793,ENSMUSG00000031264,ENSMUSG00000039005,ENSMUSG00000051498,ENSMUSG00000034652,ENSMUSG00000052160,ENSMUSG00000024670,ENSMUSG00000041343,ENSMUSG00000055994,ENSMUSG00000105504,ENSMUSG00000024401,ENSMUSG00000049871	32
GO:BP	GO:0023057	negative regulation of signaling	0.00545241	13972	2029	1067	193	ENSMUSG00000018411,ENSMUSG00000037440,ENSMUSG00000028664,ENSMUSG00000024526,ENSMUSG00000022883,ENSMUSG00000027803,ENSMUSG00000019929,ENSMUSG00000038910,ENSMUSG00000000440,ENSMUSG00000032562,ENSMUSG00000046532,ENSMUSG00000027712,ENSMUSG00000021699,ENSMUSG00000061665,ENSMUSG00000049723,ENSMUSG00000026981,ENSMUSG00000003518,ENSMUSG00000031451,ENSMUSG00000050335,ENSMUSG00000026395,ENSMUSG00000027792,…	18
GO:BP	GO:0060291	long-term synaptic potentiation	0.00556596	13972	2029	73	22	ENSMUSG00000028664,ENSMUSG00000022790,ENSMUSG00000021259,ENSMUSG00000021190,ENSMUSG00000022892,ENSMUSG00000058818,ENSMUSG00000055254,ENSMUSG00000030579,ENSMUSG00000042429,ENSMUSG00000027820,ENSMUSG00000052336,ENSMUSG00000041488,ENSMUSG00000049303,ENSMUSG00000025889,ENSMUSG00000053310,ENSMUSG00000034799,ENSMUSG00000052087,ENSMUSG00000035283,ENSMUSG00000029361,ENSMUSG00000020431,ENSMUSG00000015476,…	30
GO:BP	GO:0048002	antigen processing and presentation of peptide antigen	0.00560436	13972	2029	46	16	ENSMUSG00000004552,ENSMUSG00000038642,ENSMUSG00000060802,ENSMUSG00000079507,ENSMUSG00000036469,ENSMUSG00000023992,ENSMUSG00000030148,ENSMUSG00000015947,ENSMUSG00000058715,ENSMUSG00000073421,ENSMUSG00000030793,ENSMUSG00000024610,ENSMUSG00000016283,ENSMUSG00000026177,ENSMUSG00000036594,ENSMUSG00000037548	35
GO:BP	GO:0010819	regulation of T cell chemotaxis	0.00560744	13972	2029	15	8	ENSMUSG00000027030,ENSMUSG00000049103,ENSMUSG00000035042,ENSMUSG00000021994,ENSMUSG00000037944,ENSMUSG00000023078,ENSMUSG00000034855,ENSMUSG00000026573	53
GO:BP	GO:0032660	regulation of interleukin-17 production	0.00571331	13972	2029	22	10	ENSMUSG00000004707,ENSMUSG00000022488,ENSMUSG00000002603,ENSMUSG00000015314,ENSMUSG00000039005,ENSMUSG00000039521,ENSMUSG00000025408,ENSMUSG00000005465,ENSMUSG00000055994,ENSMUSG00000021125	45
GO:BP	GO:0043032	positive regulation of macrophage activation	0.00571331	13972	2029	22	10	ENSMUSG00000023992,ENSMUSG00000056220,ENSMUSG00000020399,ENSMUSG00000040152,ENSMUSG00000039005,ENSMUSG00000029254,ENSMUSG00000021994,ENSMUSG00000051498,ENSMUSG00000005800,ENSMUSG00000079685	45
GO:BP	GO:0002446	neutrophil mediated immunity	0.00571331	13972	2029	22	10	ENSMUSG00000021457,ENSMUSG00000056529,ENSMUSG00000015950,ENSMUSG00000029484,ENSMUSG00000017631,ENSMUSG00000063193,ENSMUSG00000020681,ENSMUSG00000005980,ENSMUSG00000032739,ENSMUSG00000021678	45
GO:BP	GO:1903523	negative regulation of blood circulation	0.00571331	13972	2029	22	10	ENSMUSG00000021699,ENSMUSG00000022892,ENSMUSG00000046159,ENSMUSG00000042429,ENSMUSG00000053965,ENSMUSG00000045875,ENSMUSG00000052920,ENSMUSG00000007097,ENSMUSG00000029361,ENSMUSG00000024401	45
GO:BP	GO:0034109	homotypic cell-cell adhesion	0.00583903	13972	2029	64	20	ENSMUSG00000068220,ENSMUSG00000050965,ENSMUSG00000021457,ENSMUSG00000020120,ENSMUSG00000030534,ENSMUSG00000035042,ENSMUSG00000036353,ENSMUSG00000030342,ENSMUSG00000045730,ENSMUSG00000032020,ENSMUSG00000029231,ENSMUSG00000024965,ENSMUSG00000036894,ENSMUSG00000000244,ENSMUSG00000052920,ENSMUSG00000050675,ENSMUSG00000047139,ENSMUSG00000046223,ENSMUSG00000027737,ENSMUSG00000014453	31
GO:BP	GO:0050818	regulation of coagulation	0.00583903	13972	2029	64	20	ENSMUSG00000002944,ENSMUSG00000028664,ENSMUSG00000032231,ENSMUSG00000027712,ENSMUSG00000064210,ENSMUSG00000021822,ENSMUSG00000037411,ENSMUSG00000035273,ENSMUSG00000030342,ENSMUSG00000045730,ENSMUSG00000034127,ENSMUSG00000040152,ENSMUSG00000032020,ENSMUSG00000029231,ENSMUSG00000056071,ENSMUSG00000016494,ENSMUSG00000052920,ENSMUSG00000027611,ENSMUSG00000050675,ENSMUSG00000021678	31
GO:BP	GO:0002287	alpha-beta T cell activation involved in immune response	0.00589234	13972	2029	55	18	ENSMUSG00000035413,ENSMUSG00000049103,ENSMUSG00000024659,ENSMUSG00000051457,ENSMUSG00000004707,ENSMUSG00000032446,ENSMUSG00000002603,ENSMUSG00000002983,ENSMUSG00000015314,ENSMUSG00000026070,ENSMUSG00000021356,ENSMUSG00000051212,ENSMUSG00000034266,ENSMUSG00000039942,ENSMUSG00000039521,ENSMUSG00000037944,ENSMUSG00000032691,ENSMUSG00000036931	33
GO:BP	GO:0043491	protein kinase B signaling	0.00589234	13972	2029	169	41	ENSMUSG00000020458,ENSMUSG00000031451,ENSMUSG00000022831,ENSMUSG00000062991,ENSMUSG00000040268,ENSMUSG00000064246,ENSMUSG00000027398,ENSMUSG00000038508,ENSMUSG00000055254,ENSMUSG00000024109,ENSMUSG00000035042,ENSMUSG00000000982,ENSMUSG00000052336,ENSMUSG00000036353,ENSMUSG00000048583,ENSMUSG00000020573,ENSMUSG00000035273,ENSMUSG00000002602,ENSMUSG00000002603,ENSMUSG00000040152,ENSMUSG00000037922,…	24
GO:BP	GO:1901214	regulation of neuron death	0.00593494	13972	2029	295	64	ENSMUSG00000018411,ENSMUSG00000028657,ENSMUSG00000003849,ENSMUSG00000029816,ENSMUSG00000021190,ENSMUSG00000022892,ENSMUSG00000027398,ENSMUSG00000026480,ENSMUSG00000055254,ENSMUSG00000030579,ENSMUSG00000005583,ENSMUSG00000042429,ENSMUSG00000035042,ENSMUSG00000057329,ENSMUSG00000000982,ENSMUSG00000052336,ENSMUSG00000052684,ENSMUSG00000049313,ENSMUSG00000032350,ENSMUSG00000049130,ENSMUSG00000039697,…	22
GO:BP	GO:0006940	regulation of smooth muscle contraction	0.00597302	13972	2029	42	15	ENSMUSG00000046159,ENSMUSG00000026360,ENSMUSG00000040998,ENSMUSG00000042429,ENSMUSG00000056529,ENSMUSG00000035873,ENSMUSG00000045730,ENSMUSG00000005611,ENSMUSG00000045875,ENSMUSG00000000409,ENSMUSG00000039942,ENSMUSG00000052920,ENSMUSG00000007097,ENSMUSG00000035283,ENSMUSG00000021367	36
GO:BP	GO:0048245	eosinophil chemotaxis	0.0060387	13972	2029	9	6	ENSMUSG00000050335,ENSMUSG00000035042,ENSMUSG00000000982,ENSMUSG00000035385,ENSMUSG00000031778,ENSMUSG00000018930	67
GO:BP	GO:0032963	collagen metabolic process	0.00608288	13972	2029	83	24	ENSMUSG00000000440,ENSMUSG00000049723,ENSMUSG00000038168,ENSMUSG00000038642,ENSMUSG00000030534,ENSMUSG00000020810,ENSMUSG00000026728,ENSMUSG00000001870,ENSMUSG00000070323,ENSMUSG00000035385,ENSMUSG00000050578,ENSMUSG00000027230,ENSMUSG00000002603,ENSMUSG00000029661,ENSMUSG00000036545,ENSMUSG00000001506,ENSMUSG00000031740,ENSMUSG00000070436,ENSMUSG00000031906,ENSMUSG00000019997,ENSMUSG00000005800,…	29
GO:BP	GO:0051247	positive regulation of protein metabolic process	0.00613912	13972	2029	1245	221	ENSMUSG00000002944,ENSMUSG00000008734,ENSMUSG00000022883,ENSMUSG00000032231,ENSMUSG00000000440,ENSMUSG00000032294,ENSMUSG00000024924,ENSMUSG00000020357,ENSMUSG00000026981,ENSMUSG00000031451,ENSMUSG00000026872,ENSMUSG00000032966,ENSMUSG00000022831,ENSMUSG00000029816,ENSMUSG00000026395,ENSMUSG00000002058,ENSMUSG00000021190,ENSMUSG00000022892,ENSMUSG00000019850,ENSMUSG00000030536,ENSMUSG00000062991,…	18
GO:BP	GO:0048659	smooth muscle cell proliferation	0.00614505	13972	2029	138	35	ENSMUSG00000000440,ENSMUSG00000032562,ENSMUSG00000019850,ENSMUSG00000037820,ENSMUSG00000014776,ENSMUSG00000006519,ENSMUSG00000005583,ENSMUSG00000031616,ENSMUSG00000035042,ENSMUSG00000021974,ENSMUSG00000056529,ENSMUSG00000040552,ENSMUSG00000032849,ENSMUSG00000052684,ENSMUSG00000030774,ENSMUSG00000022893,ENSMUSG00000023067,ENSMUSG00000040152,ENSMUSG00000016918,ENSMUSG00000050953,ENSMUSG00000024397,…	25
GO:BP	GO:0072683	T cell extravasation	0.00620332	13972	2029	12	7	ENSMUSG00000049103,ENSMUSG00000037405,ENSMUSG00000035042,ENSMUSG00000035385,ENSMUSG00000030830,ENSMUSG00000005465,ENSMUSG00000022221	58
GO:BP	GO:0010919	regulation of inositol phosphate biosynthetic process	0.00620332	13972	2029	12	7	ENSMUSG00000020120,ENSMUSG00000056529,ENSMUSG00000004709,ENSMUSG00000048779,ENSMUSG00000068037,ENSMUSG00000025889,ENSMUSG00000052920	58
GO:BP	GO:0038094	Fc-gamma receptor signaling pathway	0.00620332	13972	2029	12	7	ENSMUSG00000026395,ENSMUSG00000015947,ENSMUSG00000020437,ENSMUSG00000059089,ENSMUSG00000058715,ENSMUSG00000030142,ENSMUSG00000030144	58
GO:BP	GO:0019884	antigen processing and presentation of exogenous antigen	0.00621951	13972	2029	26	11	ENSMUSG00000004552,ENSMUSG00000038642,ENSMUSG00000060802,ENSMUSG00000030148,ENSMUSG00000015947,ENSMUSG00000058715,ENSMUSG00000073421,ENSMUSG00000024610,ENSMUSG00000036594,ENSMUSG00000037548,ENSMUSG00000078153	42
GO:BP	GO:0046456	icosanoid biosynthetic process	0.00621951	13972	2029	38	14	ENSMUSG00000028715,ENSMUSG00000026688,ENSMUSG00000066072,ENSMUSG00000027398,ENSMUSG00000021457,ENSMUSG00000029919,ENSMUSG00000024659,ENSMUSG00000056220,ENSMUSG00000028712,ENSMUSG00000006344,ENSMUSG00000024610,ENSMUSG00000029925,ENSMUSG00000050737,ENSMUSG00000021367	37
GO:BP	GO:0001912	positive regulation of leukocyte mediated cytotoxicity	0.00621951	13972	2029	38	14	ENSMUSG00000053219,ENSMUSG00000026395,ENSMUSG00000060802,ENSMUSG00000030579,ENSMUSG00000034116,ENSMUSG00000035385,ENSMUSG00000027347,ENSMUSG00000015314,ENSMUSG00000030149,ENSMUSG00000029254,ENSMUSG00000021678,ENSMUSG00000026573,ENSMUSG00000079685,ENSMUSG00000026068	37
GO:BP	GO:0055094	response to lipoprotein particle	0.00621951	13972	2029	26	11	ENSMUSG00000002944,ENSMUSG00000000440,ENSMUSG00000021457,ENSMUSG00000018774,ENSMUSG00000030342,ENSMUSG00000058715,ENSMUSG00000030827,ENSMUSG00000015568,ENSMUSG00000039005,ENSMUSG00000051498,ENSMUSG00000031906	42
GO:BP	GO:0002377	immunoglobulin production	0.00621951	13972	2029	88	25	ENSMUSG00000026395,ENSMUSG00000019850,ENSMUSG00000031101,ENSMUSG00000022901,ENSMUSG00000002603,ENSMUSG00000073421,ENSMUSG00000003882,ENSMUSG00000036526,ENSMUSG00000031264,ENSMUSG00000039899,ENSMUSG00000017550,ENSMUSG00000034266,ENSMUSG00000045322,ENSMUSG00000039521,ENSMUSG00000022797,ENSMUSG00000034206,ENSMUSG00000032344,ENSMUSG00000005465,ENSMUSG00000040663,ENSMUSG00000039748,ENSMUSG00000026012,…	28
GO:BP	GO:0002448	mast cell mediated immunity	0.00621951	13972	2029	38	14	ENSMUSG00000021457,ENSMUSG00000038147,ENSMUSG00000028874,ENSMUSG00000027347,ENSMUSG00000058715,ENSMUSG00000033220,ENSMUSG00000031264,ENSMUSG00000040528,ENSMUSG00000034652,ENSMUSG00000037379,ENSMUSG00000005413,ENSMUSG00000028341,ENSMUSG00000040751,ENSMUSG00000014453	37
GO:BP	GO:0040036	regulation of fibroblast growth factor receptor signaling pathway	0.00621951	13972	2029	26	11	ENSMUSG00000024109,ENSMUSG00000034220,ENSMUSG00000027230,ENSMUSG00000040152,ENSMUSG00000016918,ENSMUSG00000023886,ENSMUSG00000006800,ENSMUSG00000021994,ENSMUSG00000039153,ENSMUSG00000000120,ENSMUSG00000047632	42
GO:BP	GO:0032309	icosanoid secretion	0.00621951	13972	2029	26	11	ENSMUSG00000027398,ENSMUSG00000021457,ENSMUSG00000024659,ENSMUSG00000032849,ENSMUSG00000056220,ENSMUSG00000003484,ENSMUSG00000026321,ENSMUSG00000020681,ENSMUSG00000050737,ENSMUSG00000034987,ENSMUSG00000021367	42
GO:BP	GO:0006919	activation of cysteine-type endopeptidase activity involved in apoptotic process	0.00621951	13972	2029	69	21	ENSMUSG00000022883,ENSMUSG00000000440,ENSMUSG00000038007,ENSMUSG00000056054,ENSMUSG00000039959,ENSMUSG00000024521,ENSMUSG00000030793,ENSMUSG00000022074,ENSMUSG00000056071,ENSMUSG00000019979,ENSMUSG00000000120,ENSMUSG00000020788,ENSMUSG00000000409,ENSMUSG00000025889,ENSMUSG00000032691,ENSMUSG00000032965,ENSMUSG00000070390,ENSMUSG00000069830,ENSMUSG00000039193,ENSMUSG00000024401,ENSMUSG00000000817	30
GO:BP	GO:0051493	regulation of cytoskeleton organization	0.00634208	13972	2029	463	93	ENSMUSG00000018411,ENSMUSG00000079523,ENSMUSG00000061665,ENSMUSG00000022831,ENSMUSG00000032366,ENSMUSG00000030536,ENSMUSG00000049775,ENSMUSG00000031827,ENSMUSG00000057614,ENSMUSG00000043079,ENSMUSG00000020589,ENSMUSG00000021068,ENSMUSG00000020120,ENSMUSG00000037736,ENSMUSG00000029674,ENSMUSG00000039621,ENSMUSG00000050315,ENSMUSG00000037405,ENSMUSG00000056737,ENSMUSG00000005583,ENSMUSG00000022488,…	20
GO:BP	GO:0051897	positive regulation of protein kinase B signaling	0.00643992	13972	2029	98	27	ENSMUSG00000020458,ENSMUSG00000031451,ENSMUSG00000022831,ENSMUSG00000062991,ENSMUSG00000064246,ENSMUSG00000038508,ENSMUSG00000024109,ENSMUSG00000052336,ENSMUSG00000036353,ENSMUSG00000048583,ENSMUSG00000020573,ENSMUSG00000035273,ENSMUSG00000002602,ENSMUSG00000002603,ENSMUSG00000040152,ENSMUSG00000039936,ENSMUSG00000020901,ENSMUSG00000000120,ENSMUSG00000031778,ENSMUSG00000041420,ENSMUSG00000027646,…	28
GO:BP	GO:0014068	positive regulation of phosphatidylinositol 3-kinase signaling	0.006452	13972	2029	60	19	ENSMUSG00000019929,ENSMUSG00000022831,ENSMUSG00000055254,ENSMUSG00000035042,ENSMUSG00000015950,ENSMUSG00000028874,ENSMUSG00000026580,ENSMUSG00000021451,ENSMUSG00000020099,ENSMUSG00000039239,ENSMUSG00000028072,ENSMUSG00000032006,ENSMUSG00000028019,ENSMUSG00000026012,ENSMUSG00000022309,ENSMUSG00000021678,ENSMUSG00000024401,ENSMUSG00000052270,ENSMUSG00000064109	32
GO:BP	GO:0070232	regulation of T cell apoptotic process	0.006452	13972	2029	30	12	ENSMUSG00000050335,ENSMUSG00000035042,ENSMUSG00000016496,ENSMUSG00000003882,ENSMUSG00000021994,ENSMUSG00000039239,ENSMUSG00000064262,ENSMUSG00000030336,ENSMUSG00000025473,ENSMUSG00000022221,ENSMUSG00000021125,ENSMUSG00000036931	40
GO:BP	GO:0051057	positive regulation of small GTPase mediated signal transduction	0.006452	13972	2029	60	19	ENSMUSG00000022883,ENSMUSG00000062991,ENSMUSG00000007656,ENSMUSG00000020143,ENSMUSG00000026271,ENSMUSG00000039533,ENSMUSG00000020573,ENSMUSG00000027347,ENSMUSG00000026043,ENSMUSG00000000120,ENSMUSG00000050921,ENSMUSG00000028072,ENSMUSG00000027646,ENSMUSG00000073008,ENSMUSG00000050271,ENSMUSG00000030589,ENSMUSG00000021678,ENSMUSG00000049929,ENSMUSG00000050350	32
GO:BP	GO:0021700	developmental maturation	0.00647773	13972	2029	213	49	ENSMUSG00000000440,ENSMUSG00000025351,ENSMUSG00000050860,ENSMUSG00000039202,ENSMUSG00000022892,ENSMUSG00000022340,ENSMUSG00000064210,ENSMUSG00000028456,ENSMUSG00000024109,ENSMUSG00000008496,ENSMUSG00000057329,ENSMUSG00000034593,ENSMUSG00000052336,ENSMUSG00000026890,ENSMUSG00000051177,ENSMUSG00000037664,ENSMUSG00000034610,ENSMUSG00000044748,ENSMUSG00000023067,ENSMUSG00000052727,ENSMUSG00000027356,…	23
GO:BP	GO:0019724	B cell mediated immunity	0.00648286	13972	2029	108	29	ENSMUSG00000026395,ENSMUSG00000058818,ENSMUSG00000026288,ENSMUSG00000015947,ENSMUSG00000026542,ENSMUSG00000036905,ENSMUSG00000058715,ENSMUSG00000002603,ENSMUSG00000073421,ENSMUSG00000024610,ENSMUSG00000031264,ENSMUSG00000039899,ENSMUSG00000036887,ENSMUSG00000017550,ENSMUSG00000034266,ENSMUSG00000079105,ENSMUSG00000036896,ENSMUSG00000039521,ENSMUSG00000022797,ENSMUSG00000005465,ENSMUSG00000040663,…	27
GO:BP	GO:0071695	anatomical structure maturation	0.00649082	13972	2029	170	41	ENSMUSG00000000440,ENSMUSG00000050860,ENSMUSG00000039202,ENSMUSG00000022892,ENSMUSG00000064210,ENSMUSG00000024109,ENSMUSG00000008496,ENSMUSG00000057329,ENSMUSG00000034593,ENSMUSG00000052336,ENSMUSG00000026890,ENSMUSG00000051177,ENSMUSG00000037664,ENSMUSG00000034610,ENSMUSG00000044748,ENSMUSG00000023067,ENSMUSG00000027356,ENSMUSG00000070691,ENSMUSG00000021451,ENSMUSG00000002602,ENSMUSG00000056124,…	24
GO:BP	GO:0032409	regulation of transporter activity	0.00666045	13972	2029	197	46	ENSMUSG00000028664,ENSMUSG00000021699,ENSMUSG00000032966,ENSMUSG00000009687,ENSMUSG00000022892,ENSMUSG00000046159,ENSMUSG00000049775,ENSMUSG00000027030,ENSMUSG00000040584,ENSMUSG00000038642,ENSMUSG00000069806,ENSMUSG00000023992,ENSMUSG00000022965,ENSMUSG00000024109,ENSMUSG00000005583,ENSMUSG00000057329,ENSMUSG00000056529,ENSMUSG00000026271,ENSMUSG00000018965,ENSMUSG00000034593,ENSMUSG00000051177,…	23
GO:BP	GO:0033077	T cell differentiation in thymus	0.00688476	13972	2029	79	23	ENSMUSG00000037440,ENSMUSG00000026395,ENSMUSG00000027398,ENSMUSG00000020143,ENSMUSG00000060802,ENSMUSG00000051457,ENSMUSG00000057329,ENSMUSG00000031304,ENSMUSG00000052713,ENSMUSG00000027347,ENSMUSG00000041272,ENSMUSG00000003882,ENSMUSG00000036526,ENSMUSG00000024610,ENSMUSG00000032093,ENSMUSG00000048251,ENSMUSG00000002033,ENSMUSG00000039521,ENSMUSG00000037944,ENSMUSG00000025473,ENSMUSG00000026012,…	29
GO:BP	GO:1903034	regulation of response to wounding	0.00689536	13972	2029	139	35	ENSMUSG00000002944,ENSMUSG00000028664,ENSMUSG00000032231,ENSMUSG00000027712,ENSMUSG00000045382,ENSMUSG00000064210,ENSMUSG00000024659,ENSMUSG00000021822,ENSMUSG00000037411,ENSMUSG00000039546,ENSMUSG00000035385,ENSMUSG00000035273,ENSMUSG00000030342,ENSMUSG00000045730,ENSMUSG00000027356,ENSMUSG00000034127,ENSMUSG00000040152,ENSMUSG00000032020,ENSMUSG00000023886,ENSMUSG00000029231,ENSMUSG00000056071,…	25
GO:BP	GO:0002861	regulation of inflammatory response to antigenic stimulus	0.00724892	13972	2029	19	9	ENSMUSG00000051457,ENSMUSG00000015947,ENSMUSG00000058715,ENSMUSG00000031264,ENSMUSG00000037944,ENSMUSG00000047139,ENSMUSG00000026012,ENSMUSG00000055994,ENSMUSG00000024401	47
GO:BP	GO:0071295	cellular response to vitamin	0.00724892	13972	2029	19	9	ENSMUSG00000000440,ENSMUSG00000031451,ENSMUSG00000027750,ENSMUSG00000022676,ENSMUSG00000028364,ENSMUSG00000029833,ENSMUSG00000032725,ENSMUSG00000001506,ENSMUSG00000031548	47
GO:BP	GO:0002363	alpha-beta T cell lineage commitment	0.00724892	13972	2029	19	9	ENSMUSG00000051457,ENSMUSG00000004707,ENSMUSG00000057329,ENSMUSG00000002603,ENSMUSG00000041272,ENSMUSG00000015314,ENSMUSG00000021356,ENSMUSG00000034266,ENSMUSG00000039521	47
GO:BP	GO:0007088	regulation of mitotic nuclear division	0.00731198	13972	2029	89	25	ENSMUSG00000027398,ENSMUSG00000024542,ENSMUSG00000031004,ENSMUSG00000018965,ENSMUSG00000024795,ENSMUSG00000029910,ENSMUSG00000048583,ENSMUSG00000027306,ENSMUSG00000082361,ENSMUSG00000030867,ENSMUSG00000069910,ENSMUSG00000031906,ENSMUSG00000040084,ENSMUSG00000041431,ENSMUSG00000027379,ENSMUSG00000038379,ENSMUSG00000021569,ENSMUSG00000026012,ENSMUSG00000029377,ENSMUSG00000021367,ENSMUSG00000024056,…	28
GO:BP	GO:2000241	regulation of reproductive process	0.00741902	13972	2029	119	31	ENSMUSG00000046532,ENSMUSG00000027712,ENSMUSG00000049723,ENSMUSG00000040584,ENSMUSG00000029919,ENSMUSG00000021822,ENSMUSG00000056529,ENSMUSG00000051177,ENSMUSG00000030717,ENSMUSG00000044748,ENSMUSG00000031538,ENSMUSG00000016918,ENSMUSG00000030220,ENSMUSG00000026039,ENSMUSG00000001131,ENSMUSG00000050953,ENSMUSG00000021994,ENSMUSG00000053965,ENSMUSG00000039942,ENSMUSG00000033952,ENSMUSG00000038379,…	26
GO:BP	GO:0016064	immunoglobulin mediated immune response	0.0075498	13972	2029	104	28	ENSMUSG00000026395,ENSMUSG00000026288,ENSMUSG00000015947,ENSMUSG00000026542,ENSMUSG00000036905,ENSMUSG00000058715,ENSMUSG00000002603,ENSMUSG00000073421,ENSMUSG00000024610,ENSMUSG00000031264,ENSMUSG00000039899,ENSMUSG00000036887,ENSMUSG00000017550,ENSMUSG00000034266,ENSMUSG00000079105,ENSMUSG00000036896,ENSMUSG00000039521,ENSMUSG00000022797,ENSMUSG00000005465,ENSMUSG00000040663,ENSMUSG00000039748,…	27
GO:BP	GO:0060688	regulation of morphogenesis of a branching structure	0.00763916	13972	2029	43	15	ENSMUSG00000020458,ENSMUSG00000046532,ENSMUSG00000027398,ENSMUSG00000022676,ENSMUSG00000002603,ENSMUSG00000016918,ENSMUSG00000029231,ENSMUSG00000021994,ENSMUSG00000026976,ENSMUSG00000027239,ENSMUSG00000038721,ENSMUSG00000000861,ENSMUSG00000031548,ENSMUSG00000037852,ENSMUSG00000024401	35
GO:BP	GO:0009968	negative regulation of signal transduction	0.00771478	13972	2029	982	178	ENSMUSG00000037440,ENSMUSG00000028664,ENSMUSG00000024526,ENSMUSG00000022883,ENSMUSG00000027803,ENSMUSG00000019929,ENSMUSG00000038910,ENSMUSG00000000440,ENSMUSG00000032562,ENSMUSG00000046532,ENSMUSG00000021699,ENSMUSG00000061665,ENSMUSG00000049723,ENSMUSG00000026981,ENSMUSG00000003518,ENSMUSG00000031451,ENSMUSG00000050335,ENSMUSG00000026395,ENSMUSG00000021190,ENSMUSG00000022892,ENSMUSG00000019850,…	18
GO:BP	GO:0006887	exocytosis	0.00772404	13972	2029	287	62	ENSMUSG00000032562,ENSMUSG00000021457,ENSMUSG00000020120,ENSMUSG00000038147,ENSMUSG00000030534,ENSMUSG00000028456,ENSMUSG00000049103,ENSMUSG00000024659,ENSMUSG00000019066,ENSMUSG00000054453,ENSMUSG00000029763,ENSMUSG00000035042,ENSMUSG00000061601,ENSMUSG00000000982,ENSMUSG00000056529,ENSMUSG00000034593,ENSMUSG00000029484,ENSMUSG00000028874,ENSMUSG00000031255,ENSMUSG00000017631,ENSMUSG00000025804,…	22
GO:BP	GO:0007254	JNK cascade	0.00784181	13972	2029	140	35	ENSMUSG00000020357,ENSMUSG00000003518,ENSMUSG00000022892,ENSMUSG00000037902,ENSMUSG00000027398,ENSMUSG00000021457,ENSMUSG00000012519,ENSMUSG00000042901,ENSMUSG00000027843,ENSMUSG00000015950,ENSMUSG00000027339,ENSMUSG00000051177,ENSMUSG00000039384,ENSMUSG00000027347,ENSMUSG00000034457,ENSMUSG00000060548,ENSMUSG00000026875,ENSMUSG00000037337,ENSMUSG00000030793,ENSMUSG00000039005,ENSMUSG00000021994,…	25
GO:BP	GO:0022600	digestive system process	0.00794341	13972	2029	61	19	ENSMUSG00000002944,ENSMUSG00000032080,ENSMUSG00000046159,ENSMUSG00000027030,ENSMUSG00000023057,ENSMUSG00000040584,ENSMUSG00000049625,ENSMUSG00000049493,ENSMUSG00000050578,ENSMUSG00000035873,ENSMUSG00000039005,ENSMUSG00000052397,ENSMUSG00000034987,ENSMUSG00000045322,ENSMUSG00000018900,ENSMUSG00000035283,ENSMUSG00000055994,ENSMUSG00000019464,ENSMUSG00000054342	31
GO:BP	GO:0071277	cellular response to calcium ion	0.00794341	13972	2029	61	19	ENSMUSG00000069170,ENSMUSG00000021190,ENSMUSG00000030536,ENSMUSG00000024109,ENSMUSG00000005583,ENSMUSG00000052684,ENSMUSG00000028785,ENSMUSG00000071076,ENSMUSG00000052560,ENSMUSG00000062542,ENSMUSG00000049303,ENSMUSG00000021994,ENSMUSG00000040322,ENSMUSG00000004952,ENSMUSG00000003545,ENSMUSG00000027699,ENSMUSG00000021250,ENSMUSG00000021367,ENSMUSG00000020431	31
GO:BP	GO:0008347	glial cell migration	0.00804718	13972	2029	52	17	ENSMUSG00000020458,ENSMUSG00000022324,ENSMUSG00000026425,ENSMUSG00000049103,ENSMUSG00000023992,ENSMUSG00000000982,ENSMUSG00000026728,ENSMUSG00000052336,ENSMUSG00000036353,ENSMUSG00000021665,ENSMUSG00000035385,ENSMUSG00000030342,ENSMUSG00000029254,ENSMUSG00000039239,ENSMUSG00000051212,ENSMUSG00000031778,ENSMUSG00000033585	33
GO:BP	GO:0008543	fibroblast growth factor receptor signaling pathway	0.00804718	13972	2029	52	17	ENSMUSG00000030536,ENSMUSG00000024109,ENSMUSG00000021974,ENSMUSG00000034220,ENSMUSG00000027230,ENSMUSG00000030827,ENSMUSG00000040152,ENSMUSG00000016918,ENSMUSG00000023886,ENSMUSG00000006800,ENSMUSG00000021994,ENSMUSG00000039153,ENSMUSG00000051379,ENSMUSG00000000120,ENSMUSG00000019997,ENSMUSG00000037225,ENSMUSG00000047632	33
GO:BP	GO:0014066	regulation of phosphatidylinositol 3-kinase signaling	0.00820135	13972	2029	80	23	ENSMUSG00000019929,ENSMUSG00000021236,ENSMUSG00000022831,ENSMUSG00000055254,ENSMUSG00000035042,ENSMUSG00000015950,ENSMUSG00000028874,ENSMUSG00000027347,ENSMUSG00000026580,ENSMUSG00000021451,ENSMUSG00000020099,ENSMUSG00000039239,ENSMUSG00000028072,ENSMUSG00000032006,ENSMUSG00000024989,ENSMUSG00000028019,ENSMUSG00000026012,ENSMUSG00000022309,ENSMUSG00000021678,ENSMUSG00000024401,ENSMUSG00000049871,…	29
GO:BP	GO:0045730	respiratory burst	0.00827309	13972	2029	23	10	ENSMUSG00000015340,ENSMUSG00000067149,ENSMUSG00000026480,ENSMUSG00000006519,ENSMUSG00000015950,ENSMUSG00000071715,ENSMUSG00000039384,ENSMUSG00000033220,ENSMUSG00000026177,ENSMUSG00000047139	43
GO:BP	GO:0032928	regulation of superoxide anion generation	0.00827309	13972	2029	23	10	ENSMUSG00000018411,ENSMUSG00000032562,ENSMUSG00000022892,ENSMUSG00000021457,ENSMUSG00000006519,ENSMUSG00000030579,ENSMUSG00000002603,ENSMUSG00000064267,ENSMUSG00000021678,ENSMUSG00000052270	43
GO:BP	GO:0045066	regulatory T cell differentiation	0.00827309	13972	2029	23	10	ENSMUSG00000031304,ENSMUSG00000044258,ENSMUSG00000039384,ENSMUSG00000002603,ENSMUSG00000041272,ENSMUSG00000000409,ENSMUSG00000039521,ENSMUSG00000027239,ENSMUSG00000034023,ENSMUSG00000026012	43
GO:BP	GO:0045061	thymic T cell selection	0.00827309	13972	2029	23	10	ENSMUSG00000026395,ENSMUSG00000020143,ENSMUSG00000051457,ENSMUSG00000041272,ENSMUSG00000036526,ENSMUSG00000024610,ENSMUSG00000032093,ENSMUSG00000002033,ENSMUSG00000037944,ENSMUSG00000026012	43
GO:BP	GO:1902106	negative regulation of leukocyte differentiation	0.00840993	13972	2029	85	24	ENSMUSG00000023367,ENSMUSG00000029810,ENSMUSG00000026288,ENSMUSG00000024659,ENSMUSG00000000982,ENSMUSG00000052713,ENSMUSG00000026542,ENSMUSG00000070691,ENSMUSG00000032020,ENSMUSG00000024610,ENSMUSG00000027204,ENSMUSG00000039899,ENSMUSG00000037940,ENSMUSG00000066684,ENSMUSG00000036896,ENSMUSG00000039521,ENSMUSG00000047415,ENSMUSG00000027239,ENSMUSG00000078202,ENSMUSG00000031548,ENSMUSG00000030365,…	28
GO:BP	GO:0060191	regulation of lipase activity	0.00852243	13972	2029	66	20	ENSMUSG00000028657,ENSMUSG00000032080,ENSMUSG00000109350,ENSMUSG00000002992,ENSMUSG00000026360,ENSMUSG00000024659,ENSMUSG00000035042,ENSMUSG00000056529,ENSMUSG00000028785,ENSMUSG00000022901,ENSMUSG00000002233,ENSMUSG00000029231,ENSMUSG00000004698,ENSMUSG00000045875,ENSMUSG00000025889,ENSMUSG00000021950,ENSMUSG00000028195,ENSMUSG00000037225,ENSMUSG00000026582,ENSMUSG00000003452	30
GO:BP	GO:0046328	regulation of JNK cascade	0.00867142	13972	2029	110	29	ENSMUSG00000020357,ENSMUSG00000003518,ENSMUSG00000022892,ENSMUSG00000037902,ENSMUSG00000027398,ENSMUSG00000042901,ENSMUSG00000027843,ENSMUSG00000015950,ENSMUSG00000027339,ENSMUSG00000051177,ENSMUSG00000039384,ENSMUSG00000027347,ENSMUSG00000034457,ENSMUSG00000060548,ENSMUSG00000026875,ENSMUSG00000030793,ENSMUSG00000039005,ENSMUSG00000021994,ENSMUSG00000015312,ENSMUSG00000030336,ENSMUSG00000019997,…	26
GO:BP	GO:1903532	positive regulation of secretion by cell	0.00867142	13972	2029	238	53	ENSMUSG00000020458,ENSMUSG00000061665,ENSMUSG00000028173,ENSMUSG00000027398,ENSMUSG00000021457,ENSMUSG00000022340,ENSMUSG00000028456,ENSMUSG00000023992,ENSMUSG00000019066,ENSMUSG00000056529,ENSMUSG00000056220,ENSMUSG00000028874,ENSMUSG00000036504,ENSMUSG00000031255,ENSMUSG00000030659,ENSMUSG00000027995,ENSMUSG00000058715,ENSMUSG00000050578,ENSMUSG00000036943,ENSMUSG00000002603,ENSMUSG00000026321,…	22
GO:BP	GO:0014065	phosphatidylinositol 3-kinase signaling	0.00871046	13972	2029	105	28	ENSMUSG00000019929,ENSMUSG00000021236,ENSMUSG00000022831,ENSMUSG00000040268,ENSMUSG00000055254,ENSMUSG00000035042,ENSMUSG00000015950,ENSMUSG00000028874,ENSMUSG00000020573,ENSMUSG00000027347,ENSMUSG00000026580,ENSMUSG00000021451,ENSMUSG00000039936,ENSMUSG00000020099,ENSMUSG00000020901,ENSMUSG00000039239,ENSMUSG00000028072,ENSMUSG00000032006,ENSMUSG00000024989,ENSMUSG00000028019,ENSMUSG00000026012,…	27
GO:BP	GO:0010574	regulation of vascular endothelial growth factor production	0.00874654	13972	2029	27	11	ENSMUSG00000020357,ENSMUSG00000027398,ENSMUSG00000049103,ENSMUSG00000040552,ENSMUSG00000024087,ENSMUSG00000049130,ENSMUSG00000035385,ENSMUSG00000035273,ENSMUSG00000016918,ENSMUSG00000006800,ENSMUSG00000024411	41
GO:BP	GO:0035094	response to nicotine	0.00874763	13972	2029	31	12	ENSMUSG00000027962,ENSMUSG00000032348,ENSMUSG00000060802,ENSMUSG00000057329,ENSMUSG00000038976,ENSMUSG00000048583,ENSMUSG00000005413,ENSMUSG00000028072,ENSMUSG00000007097,ENSMUSG00000021367,ENSMUSG00000027737,ENSMUSG00000024401	39
GO:BP	GO:0055078	sodium ion homeostasis	0.00874763	13972	2029	31	12	ENSMUSG00000005220,ENSMUSG00000032562,ENSMUSG00000042429,ENSMUSG00000054640,ENSMUSG00000034810,ENSMUSG00000040907,ENSMUSG00000020681,ENSMUSG00000029304,ENSMUSG00000039942,ENSMUSG00000079105,ENSMUSG00000007097,ENSMUSG00000021367	39
GO:BP	GO:0032633	interleukin-4 production	0.00874763	13972	2029	31	12	ENSMUSG00000021457,ENSMUSG00000015396,ENSMUSG00000020399,ENSMUSG00000031101,ENSMUSG00000058715,ENSMUSG00000032093,ENSMUSG00000021356,ENSMUSG00000039521,ENSMUSG00000025408,ENSMUSG00000032691,ENSMUSG00000026012,ENSMUSG00000000732	39
GO:BP	GO:0001782	B cell homeostasis	0.00874763	13972	2029	31	12	ENSMUSG00000019850,ENSMUSG00000058818,ENSMUSG00000005583,ENSMUSG00000022488,ENSMUSG00000057329,ENSMUSG00000031093,ENSMUSG00000039936,ENSMUSG00000024610,ENSMUSG00000068105,ENSMUSG00000039521,ENSMUSG00000031497,ENSMUSG00000010142	39
GO:BP	GO:0034122	negative regulation of toll-like receptor signaling pathway	0.00874763	13972	2029	31	12	ENSMUSG00000019850,ENSMUSG00000020227,ENSMUSG00000052688,ENSMUSG00000030921,ENSMUSG00000021356,ENSMUSG00000028885,ENSMUSG00000051498,ENSMUSG00000045322,ENSMUSG00000034652,ENSMUSG00000055994,ENSMUSG00000056130,ENSMUSG00000021678	39
GO:BP	GO:0010573	vascular endothelial growth factor production	0.00874763	13972	2029	31	12	ENSMUSG00000020357,ENSMUSG00000027398,ENSMUSG00000049103,ENSMUSG00000040552,ENSMUSG00000024087,ENSMUSG00000049130,ENSMUSG00000035385,ENSMUSG00000035273,ENSMUSG00000016918,ENSMUSG00000006800,ENSMUSG00000024411,ENSMUSG00000024401	39
GO:BP	GO:0050848	regulation of calcium-mediated signaling	0.00884713	13972	2029	57	18	ENSMUSG00000018411,ENSMUSG00000039601,ENSMUSG00000062991,ENSMUSG00000021457,ENSMUSG00000023992,ENSMUSG00000029763,ENSMUSG00000053977,ENSMUSG00000000982,ENSMUSG00000030830,ENSMUSG00000032093,ENSMUSG00000042190,ENSMUSG00000027636,ENSMUSG00000018930,ENSMUSG00000030468,ENSMUSG00000008136,ENSMUSG00000047139,ENSMUSG00000024401,ENSMUSG00000061603	32
GO:BP	GO:0032835	glomerulus development	0.00884713	13972	2029	57	18	ENSMUSG00000027803,ENSMUSG00000005397,ENSMUSG00000030536,ENSMUSG00000005583,ENSMUSG00000057329,ENSMUSG00000040552,ENSMUSG00000045763,ENSMUSG00000016918,ENSMUSG00000029231,ENSMUSG00000006800,ENSMUSG00000030223,ENSMUSG00000016494,ENSMUSG00000045680,ENSMUSG00000032006,ENSMUSG00000047139,ENSMUSG00000031465,ENSMUSG00000035783,ENSMUSG00000022309	32
GO:BP	GO:0002312	B cell activation involved in immune response	0.00893522	13972	2029	71	21	ENSMUSG00000068220,ENSMUSG00000038910,ENSMUSG00000026395,ENSMUSG00000019850,ENSMUSG00000021624,ENSMUSG00000031093,ENSMUSG00000002603,ENSMUSG00000034330,ENSMUSG00000039005,ENSMUSG00000032053,ENSMUSG00000051212,ENSMUSG00000017550,ENSMUSG00000034266,ENSMUSG00000039521,ENSMUSG00000022797,ENSMUSG00000005465,ENSMUSG00000040663,ENSMUSG00000039748,ENSMUSG00000026012,ENSMUSG00000000732,ENSMUSG00000017652	30
GO:BP	GO:0061081	positive regulation of myeloid leukocyte cytokine production involved in immune response	0.00898289	13972	2029	16	8	ENSMUSG00000002944,ENSMUSG00000008734,ENSMUSG00000058715,ENSMUSG00000024610,ENSMUSG00000039005,ENSMUSG00000021994,ENSMUSG00000037379,ENSMUSG00000028341	50
GO:BP	GO:0038093	Fc receptor signaling pathway	0.00898289	13972	2029	16	8	ENSMUSG00000026395,ENSMUSG00000015947,ENSMUSG00000020437,ENSMUSG00000059089,ENSMUSG00000058715,ENSMUSG00000030142,ENSMUSG00000030144,ENSMUSG00000028341	50
GO:BP	GO:0031399	regulation of protein modification process	0.0094822	13972	2029	1326	232	ENSMUSG00000018411,ENSMUSG00000002944,ENSMUSG00000008734,ENSMUSG00000039601,ENSMUSG00000028664,ENSMUSG00000022883,ENSMUSG00000027803,ENSMUSG00000038910,ENSMUSG00000032231,ENSMUSG00000032562,ENSMUSG00000024924,ENSMUSG00000020357,ENSMUSG00000021699,ENSMUSG00000026981,ENSMUSG00000003518,ENSMUSG00000031451,ENSMUSG00000020326,ENSMUSG00000026872,ENSMUSG00000032966,ENSMUSG00000022831,ENSMUSG00000029816,…	17
GO:BP	GO:1900046	regulation of hemostasis	0.00961544	13972	2029	62	19	ENSMUSG00000002944,ENSMUSG00000028664,ENSMUSG00000032231,ENSMUSG00000027712,ENSMUSG00000064210,ENSMUSG00000021822,ENSMUSG00000037411,ENSMUSG00000035273,ENSMUSG00000030342,ENSMUSG00000045730,ENSMUSG00000034127,ENSMUSG00000040152,ENSMUSG00000032020,ENSMUSG00000029231,ENSMUSG00000056071,ENSMUSG00000016494,ENSMUSG00000052920,ENSMUSG00000050675,ENSMUSG00000021678	31
GO:BP	GO:0030193	regulation of blood coagulation	0.00961544	13972	2029	62	19	ENSMUSG00000002944,ENSMUSG00000028664,ENSMUSG00000032231,ENSMUSG00000027712,ENSMUSG00000064210,ENSMUSG00000021822,ENSMUSG00000037411,ENSMUSG00000035273,ENSMUSG00000030342,ENSMUSG00000045730,ENSMUSG00000034127,ENSMUSG00000040152,ENSMUSG00000032020,ENSMUSG00000029231,ENSMUSG00000056071,ENSMUSG00000016494,ENSMUSG00000052920,ENSMUSG00000050675,ENSMUSG00000021678	31
GO:BP	GO:0045639	positive regulation of myeloid cell differentiation	0.00961604	13972	2029	81	23	ENSMUSG00000070354,ENSMUSG00000093938,ENSMUSG00000022831,ENSMUSG00000026288,ENSMUSG00000023992,ENSMUSG00000030579,ENSMUSG00000022488,ENSMUSG00000035042,ENSMUSG00000000982,ENSMUSG00000052684,ENSMUSG00000025804,ENSMUSG00000052688,ENSMUSG00000002603,ENSMUSG00000029373,ENSMUSG00000022952,ENSMUSG00000024621,ENSMUSG00000024610,ENSMUSG00000027562,ENSMUSG00000054717,ENSMUSG00000047415,ENSMUSG00000021250,…	28
GO:BP	GO:0061982	meiosis I cell cycle process	0.00961604	13972	2029	81	23	ENSMUSG00000003824,ENSMUSG00000002076,ENSMUSG00000025586,ENSMUSG00000026039,ENSMUSG00000020914,ENSMUSG00000032218,ENSMUSG00000030867,ENSMUSG00000028702,ENSMUSG00000027496,ENSMUSG00000027323,ENSMUSG00000028212,ENSMUSG00000078773,ENSMUSG00000027330,ENSMUSG00000034023,ENSMUSG00000019303,ENSMUSG00000021569,ENSMUSG00000023940,ENSMUSG00000078653,ENSMUSG00000036743,ENSMUSG00000024056,ENSMUSG00000030346,…	28
GO:BP	GO:0051093	negative regulation of developmental process	0.00963714	13972	2029	710	133	ENSMUSG00000018411,ENSMUSG00000002944,ENSMUSG00000023367,ENSMUSG00000028664,ENSMUSG00000027803,ENSMUSG00000020458,ENSMUSG00000019929,ENSMUSG00000032231,ENSMUSG00000000440,ENSMUSG00000029810,ENSMUSG00000052133,ENSMUSG00000035413,ENSMUSG00000031451,ENSMUSG00000020077,ENSMUSG00000069170,ENSMUSG00000021190,ENSMUSG00000036109,ENSMUSG00000022892,ENSMUSG00000030117,ENSMUSG00000027398,ENSMUSG00000026360,…	19
GO:BP	GO:0032412	regulation of ion transmembrane transporter activity	0.00963895	13972	2029	179	42	ENSMUSG00000028664,ENSMUSG00000021699,ENSMUSG00000032966,ENSMUSG00000009687,ENSMUSG00000022892,ENSMUSG00000046159,ENSMUSG00000049775,ENSMUSG00000027030,ENSMUSG00000040584,ENSMUSG00000038642,ENSMUSG00000069806,ENSMUSG00000023992,ENSMUSG00000022965,ENSMUSG00000024109,ENSMUSG00000005583,ENSMUSG00000056529,ENSMUSG00000026271,ENSMUSG00000018965,ENSMUSG00000034593,ENSMUSG00000051177,ENSMUSG00000028785,…	23
GO:BP	GO:0010604	positive regulation of macromolecule metabolic process	0.00973393	13972	2029	2717	447	ENSMUSG00000002944,ENSMUSG00000008734,ENSMUSG00000028664,ENSMUSG00000022883,ENSMUSG00000027803,ENSMUSG00000019929,ENSMUSG00000032231,ENSMUSG00000000440,ENSMUSG00000032294,ENSMUSG00000046532,ENSMUSG00000024924,ENSMUSG00000020357,ENSMUSG00000025351,ENSMUSG00000021699,ENSMUSG00000049723,ENSMUSG00000026981,ENSMUSG00000031451,ENSMUSG00000026872,ENSMUSG00000026822,ENSMUSG00000032966,ENSMUSG00000022831,…	16
GO:BP	GO:1903707	negative regulation of hemopoiesis	0.00980419	13972	2029	86	24	ENSMUSG00000023367,ENSMUSG00000029810,ENSMUSG00000026288,ENSMUSG00000024659,ENSMUSG00000000982,ENSMUSG00000052713,ENSMUSG00000026542,ENSMUSG00000070691,ENSMUSG00000032020,ENSMUSG00000024610,ENSMUSG00000027204,ENSMUSG00000039899,ENSMUSG00000037940,ENSMUSG00000066684,ENSMUSG00000036896,ENSMUSG00000039521,ENSMUSG00000047415,ENSMUSG00000027239,ENSMUSG00000078202,ENSMUSG00000031548,ENSMUSG00000030365,…	28
GO:BP	GO:0009888	tissue development	0.00985984	13972	2029	1416	246	ENSMUSG00000059060,ENSMUSG00000010025,ENSMUSG00000022883,ENSMUSG00000027803,ENSMUSG00000020458,ENSMUSG00000019929,ENSMUSG00000002881,ENSMUSG00000032294,ENSMUSG00000046532,ENSMUSG00000052133,ENSMUSG00000025351,ENSMUSG00000021699,ENSMUSG00000049723,ENSMUSG00000050860,ENSMUSG00000031451,ENSMUSG00000026872,ENSMUSG00000027962,ENSMUSG00000032966,ENSMUSG00000020077,ENSMUSG00000029816,ENSMUSG00000050335,…	17
GO:BP	GO:0002294	CD4-positive, alpha-beta T cell differentiation involved in immune response	0.00986608	13972	2029	53	17	ENSMUSG00000035413,ENSMUSG00000049103,ENSMUSG00000024659,ENSMUSG00000051457,ENSMUSG00000004707,ENSMUSG00000002603,ENSMUSG00000002983,ENSMUSG00000015314,ENSMUSG00000026070,ENSMUSG00000021356,ENSMUSG00000051212,ENSMUSG00000034266,ENSMUSG00000039942,ENSMUSG00000039521,ENSMUSG00000037944,ENSMUSG00000032691,ENSMUSG00000036931	32
GO:BP	GO:0002381	immunoglobulin production involved in immunoglobulin-mediated immune response	0.00986608	13972	2029	53	17	ENSMUSG00000026395,ENSMUSG00000002603,ENSMUSG00000073421,ENSMUSG00000031264,ENSMUSG00000039899,ENSMUSG00000017550,ENSMUSG00000034266,ENSMUSG00000039521,ENSMUSG00000022797,ENSMUSG00000005465,ENSMUSG00000040663,ENSMUSG00000039748,ENSMUSG00000026012,ENSMUSG00000055994,ENSMUSG00000000732,ENSMUSG00000017652,ENSMUSG00000026573	32
GO:BP	GO:0042093	T-helper cell differentiation	0.00986608	13972	2029	53	17	ENSMUSG00000035413,ENSMUSG00000049103,ENSMUSG00000024659,ENSMUSG00000051457,ENSMUSG00000004707,ENSMUSG00000002603,ENSMUSG00000002983,ENSMUSG00000015314,ENSMUSG00000026070,ENSMUSG00000021356,ENSMUSG00000051212,ENSMUSG00000034266,ENSMUSG00000039942,ENSMUSG00000039521,ENSMUSG00000037944,ENSMUSG00000032691,ENSMUSG00000036931	32
[truncated: 427 more rows]

## Sheet: AL downregulated
Gene Ontology for Differentially Expressed Genes, DOWN-regulated under Ad Libitum
Liver gene expression was collected as biological duplicates, collected every 4h for two days, in constant darkness
Gene was considered differentially expressed if padj (BH.Q) was < 0.05 and fold change (old/young) < 1/1.5
[truncated: 243 more rows]

## Sheet: CR protection AL_up & CR_ns
Gene Ontology for Differentially Expressed Genes, UP-regulated under Ad Libitum but unchanged in all 5 CR groups (subset of CR protection )
[truncated: 951 more rows]

[truncated: 5 more sheets: CR protection AL_down & CR_ns, Fasting related, Timing related, Cycling AL 6mo, Cycling AL 19mo]
