# Supplementary material for: Circadian alignment of early onset caloric restriction promotes longevity in male C57BL/6J mice
Source: Science. Author manuscript; Available in PMC 2022 Jul 7. (PMC9262309; doi:10.1126/science.abk0297)
Supplement: Supplemental Data table 5 [file NIHMS1820506-supplement-Supplemental_Data_table_5.xlsx]

## Sheet: Supplemental Data table 1
RPKM data for all 6 feeding conditons (Group column)
Liver gene expression for biological duplicates (A and B), collected every 4h for two days (time points 0 to 44 hours), in constant darkness
GeneID	Group	00_A	00_B	04_A	04_B	08_A	08_B	12_A	12_B	16_A	16_B	20_A	20_B	24_A	24_B	28_A	28_B	32_A	32_B	36_A	36_B	40_A	40_B	44_A	44_B
ENSMUSG00000000001.4_Gnai3	06mo_AL	23.8349	28.6279	18.2231	27.9466	24.0734	30.541	19.5576	36.796	28.5947	26.6618	24.7357	29.3689	16.7438	30.9813	22.7544	28.2273	18.1869	27.9056	24.0715	24.3884	27.7507	25.8142	27.9787	27.2352
ENSMUSG00000000049.11_Apoh	06mo_AL	745.055	871.932	593.22	899.593	722.828	898.587	842.652	910.923	847.816	816.387	684.735	813.594	628.696	866.712	858.068	876.908	1034.26	891.371	767.648	878.445	1030.3	897.427	810.376	737.576
ENSMUSG00000000056.7_Narf	06mo_AL	3.41898	4.28665	5.12047	4.97706	10.8259	10.5004	9.64028	12.5191	6.76184	6.06957	4.0586	5.3645	3.45254	4.20764	5.22954	4.98582	9.3589	10.4868	9.0072	9.51294	6.39288	6.12851	4.99401	5.16996
ENSMUSG00000000058.6_Cav2	06mo_AL	0.801141	0.541087	0.842353	0.677216	1.15993	0.428614	0.783996	0.571642	0.770914	0.546671	1.0535	0.681116	0.380064	0.814288	0.950826	0.681333	0.755732	0.562779	1.01862	0.408003	0.927448	0.268104	0.957509	0.529801
ENSMUSG00000000078.7_Klf6	06mo_AL	2.61644	1.84932	1.9705	1.87037	1.56373	1.42953	1.23854	1.54563	1.80339	1.70694	2.04175	1.93993	2.09936	2.1646	2.51419	2.37569	2.91408	1.73488	1.61361	1.4048	1.73753	0.898356	1.29026	1.60955
ENSMUSG00000000085.16_Scmh1	06mo_AL	0.96767	0.962834	1.11919	1.27478	0.900664	1.30231	1.16341	0.77924	0.864648	0.934557	0.846238	1.03572	0.983712	1.30471	1.32165	1.13557	1.04072	1.19958	1.00437	1.10296	0.746821	1.03409	0.866074	0.94275
ENSMUSG00000000088.7_Cox5a	06mo_AL	23.0811	37.5764	24.977	33.3974	27.5259	32.4796	33.4015	18.5108	25.5019	31.2712	23.0081	28.9481	23.0347	28.7362	27.6143	34.4116	44.4315	31.9757	31.1829	30.6117	26.6954	37.15	28.1916	32.43
ENSMUSG00000000093.6_Tbx2	06mo_AL	0.47895	0.601342	0.40287	0.438838	0.826799	0.754152	0.432647	0.420613	0.226894	0.577287	0.334123	0.704761	0.603789	0.748939	0.421065	0.783316	0.908954	0.471942	0.562122	0.82557	0.398074	0.464165	0.482946	0.670013
ENSMUSG00000000120.6_Ngfr	06mo_AL	1.35684	1.00368	0.684784	1.16185	1.29095	0.955861	0.424896	0.376196	0.507336	0.274328	0.667994	0.939327	1.27066	1.04136	1.19285	1.15393	0.928302	0.688824	0.506986	0.605453	0.299191	0.305257	0.836989	1.08956
ENSMUSG00000000127.14_Fer	06mo_AL	2.1156	1.8402	2.03838	2.34997	2.56182	2.04002	1.83694	1.80048	1.62862	1.57485	2.89539	2.32188	1.62574	2.58317	2.09662	2.08174	1.70261	2.43188	1.73271	1.82836	1.66244	0.999516	1.77961	2.20988
ENSMUSG00000000131.15_Xpo6	06mo_AL	2.39231	2.17745	1.87947	2.49369	2.37771	2.51608	1.95943	1.64953	2.10907	1.95149	1.97625	2.15472	2.11116	2.71416	2.38082	2.43559	2.0052	2.46974	1.92743	2.08553	1.82194	1.93038	2.16734	2.09178
ENSMUSG00000000134.17_Tfe3	06mo_AL	3.18793	2.84159	2.15979	3.10939	2.50622	2.75144	1.77301	1.59744	2.35418	2.19466	2.35477	3.1089	2.65022	3.03708	2.95482	3.2677	2.26093	2.64059	2.15898	1.8121	2.15977	2.27739	2.94758	2.71276
ENSMUSG00000000142.15_Axin2	06mo_AL	1.79544	2.86771	2.08168	2.25605	1.87937	2.30265	0.683811	0.609392	1.21406	0.981096	1.36424	2.37219	2.19742	2.54535	2.28234	2.41984	1.37325	1.84475	1.25159	1.56515	1.4793	0.878825	1.75861	1.1733
ENSMUSG00000000148.17_Brat1	06mo_AL	0.972903	1.24118	0.909288	1.3956	1.03298	1.45842	0.897072	0.604725	0.732312	1.25672	0.627431	1.24991	1.00701	1.34204	1.0644	1.28708	0.815785	1.34901	1.14668	1.29191	0.55063	1.38746	0.93357	1.06338
ENSMUSG00000000149.10_Gna12	06mo_AL	14.8999	14.7472	14.5068	21.5928	20.8932	28.9822	15.0326	13.0146	17.9729	26.804	14.9668	21.8607	15.3818	18.4975	16.7778	17.4155	17.2818	28.6837	16.3376	21.377	18.0488	24.1423	16.1028	21.1259
ENSMUSG00000000154.16_Slc22a18	06mo_AL	18.0846	23.7205	17.3945	24.5622	22.6546	24.2524	22.1605	9.5153	17.9168	24.5614	14.8322	27.5751	24.6191	24.5751	25.2309	24.6811	25.1615	29.7941	23.2509	28.0307	18.2657	27.0254	16.9763	21.1566
ENSMUSG00000000159.15_Igsf5	06mo_AL	6.27865	7.0948	5.6063	6.68068	7.34231	7.05523	5.44478	6.61666	6.39496	5.37067	7.18333	6.11817	7.37362	5.38235	6.19917	7.07603	5.85268	6.58592	6.73733	5.70644	7.90219	5.7996	6.18206	5.56943
ENSMUSG00000000168.9_Dlat	06mo_AL	13.452	20.0975	14.6269	16.7458	15.4188	15.0348	13.6136	16.7154	13.6601	12.2444	13.6378	15.8765	10.8248	21.2197	17.4028	23.0729	13.0744	16.1561	11.6805	12.4391	13.4416	11.4428	14.1886	14.6118
ENSMUSG00000000171.5_Sdhd	06mo_AL	63.5938	96.4441	66.0892	95.6129	75.0259	90.7749	80.4566	83.7527	81.4532	93.25	60.232	100.152	60.6564	98.7997	78.3282	96.236	97.016	95.6506	79.5558	95.9447	79.6501	98.3126	76.6504	99.486
ENSMUSG00000000184.12_Ccnd2	06mo_AL	1.31701	1.2005	1.01147	0.726055	1.41975	0.672637	0.885365	0.751784	1.3665	0.853818	1.44106	1.33268	0.963118	1.13284	1.03198	0.752604	1.47504	0.768995	1.13368	0.631839	1.14901	0.495974	1.43498	0.745511
ENSMUSG00000000194.13_Gpr107	06mo_AL	1.49643	1.2663	1.38196	1.4676	1.31056	1.40694	1.34357	0.949779	1.31309	1.20068	1.26221	1.5258	1.53445	1.47388	1.57317	1.4118	1.30606	1.45291	1.5206	1.39274	0.985301	1.28956	1.27491	1.42298
ENSMUSG00000000247.11_Lhx2	06mo_AL	0.638606	0.975586	0.818537	0.934758	0.528343	0.679069	0.309494	0.520763	0.468199	0.522607	0.717045	0.775617	0.89182	0.827915	0.721831	0.905174	0.639922	0.590598	0.287224	0.433637	0.492858	0.706385	0.539317	0.842116
ENSMUSG00000000266.11_Mid2	06mo_AL	1.13603	0.769121	0.955573	1.06911	1.16804	0.995732	0.515579	0.874033	0.963253	0.932054	1.03026	0.643887	0.710059	1.1714	0.796088	0.916494	0.884071	0.94566	0.849302	0.838483	0.927581	0.829709	0.850584	0.945885
ENSMUSG00000000275.16_Trim25	06mo_AL	14.0695	9.91799	8.92475	13.9342	11.4793	17.8433	9.19709	9.83364	15.9961	10.1509	11.7279	15.7021	13.4373	16.291	13.5529	12.6098	9.78806	14.2562	11.4535	12.2653	11.9156	11.3893	13.4625	9.41364
ENSMUSG00000000278.10_Scpep1	06mo_AL	19.4302	16.4934	13.5573	16.3512	22.2287	20.5681	15.2115	15.5641	16.2818	10.4973	15.7724	15.0568	15.7704	18.269	20.1062	20.0214	17.2425	16.6106	16.6163	15.1404	14.7498	11.2616	14.8841	12.4544
ENSMUSG00000000282.12_Mnt	06mo_AL	3.37801	2.87624	2.25857	1.96356	2.94704	2.68636	2.26032	1.08774	3.53394	4.33426	2.35655	2.54055	2.54016	1.93891	2.10674	2.4889	2.66069	2.06396	3.14652	1.68604	2.4288	3.12596	1.73649	4.08117
ENSMUSG00000000290.13_Itgb2	06mo_AL	2.01348	1.89696	1.28864	2.00139	1.86953	0.834898	1.19937	1.14935	0.909789	1.28322	1.70694	2.84685	1.32143	2.08148	0.885068	2.14893	1.49281	1.22993	1.33568	1.30778	1.35126	0.844427	1.2488	1.77296
ENSMUSG00000000296.8_Tpd52l1	06mo_AL	1.6156	3.18258	1.78365	4.035	4.23969	3.94597	3.63637	3.74657	2.4097	3.87893	1.46519	2.5325	1.91612	3.00566	2.84069	3.39595	4.02989	3.37972	3.08126	5.14244	3.1172	3.77672	1.47935	2.62929
ENSMUSG00000000301.16_Pemt	06mo_AL	83.5574	77.3684	68.2017	79.9468	81.5865	84.805	94.1465	51.7925	82.7998	77.6333	56.7761	81.0256	71.251	75.1377	90.8745	93.736	114.215	88.5751	92.8156	86.6599	80.0211	91.7676	78.2363	69.9375
ENSMUSG00000000303.12_Cdh1	06mo_AL	15.5962	12.5588	10.0971	15.3743	11.4807	9.36175	5.39617	5.80181	10.4773	9.09374	20.0509	10.4165	17.836	15.5002	16.5871	17.5452	10.0031	10.1135	13.899	6.029	13.6822	12.9707	18.5345	15.7654
ENSMUSG00000000325.15_Arvcf	06mo_AL	1.47625	1.83729	1.1543	1.7576	1.5654	1.94427	1.53012	1.04445	0.992385	1.69204	1.09368	1.76772	1.47062	2.06051	2.06556	2.21839	1.88594	1.67539	1.34448	1.94838	1.18747	1.45713	1.36277	2.23439
ENSMUSG00000000326.12_Comt	06mo_AL	312.819	302.12	210.316	285.558	239.709	241.502	172.243	122.337	202.512	197.585	246.565	209.726	270.505	283.455	236.188	306.547	168.874	211.346	205.351	152.693	160.597	267.258	332.34	287.394
ENSMUSG00000000339.14_Rtca	06mo_AL	2.77129	3.15952	2.27131	3.76783	3.96094	3.43803	3.61597	3.44779	3.00861	2.76561	2.31995	2.62796	2.942	3.14694	3.99812	2.63703	4.12499	4.22824	3.40741	3.3776	3.34531	2.82562	3.01358	2.46706
ENSMUSG00000000340.10_Dbt	06mo_AL	16.4394	23.7378	16.4796	23.6565	21.202	24.4661	20.8358	32.1154	26.4779	30.3333	28.5513	27.4272	15.4189	27.39	20.1003	19.25	21.3389	29.8434	26.5841	33.9495	35.8144	29.8797	25.2601	27.7725
ENSMUSG00000000346.8_Dazap2	06mo_AL	59.6986	61.1061	46.6464	62.4898	57.8346	61.0939	49.4288	43.6829	43.1973	44.8187	44.4537	51.3145	52.3134	61.9318	64.5109	65.1322	64.5009	63.3947	52.729	54.1494	48.2193	46.4893	43.3813	51.1935
ENSMUSG00000000355.13_Mcts1	06mo_AL	9.26884	11.0079	7.43887	11.5664	8.24887	11.1164	10.4519	14.999	12.8959	12.2067	10.7966	11.9649	6.16116	10.4643	10.2418	12.6228	11.2302	11.5956	11.1208	11.3752	11.5505	12.019	12.327	12.8636
ENSMUSG00000000374.8_Trappc10	06mo_AL	2.54755	2.70116	2.11523	2.84184	2.45103	2.62267	2.11023	1.90455	2.70764	2.69165	2.41471	3.50733	2.36751	3.16212	2.29745	2.64944	1.68161	2.92038	2.65099	2.90173	2.57499	2.49778	2.75013	2.66973
ENSMUSG00000000378.15_Ccm2	06mo_AL	2.84235	2.33811	2.20694	2.68831	2.32143	2.89893	2.33933	1.06086	2.63692	2.79968	2.01591	2.50946	2.54596	2.2223	2.85122	2.60604	2.90865	2.30385	2.75347	2.27648	2.16552	2.5681	1.9107	2.43995
ENSMUSG00000000384.15_Tbrg4	06mo_AL	5.74699	5.73679	5.41175	6.16625	6.85544	7.04557	7.52696	4.60101	5.62058	7.21644	5.14638	5.33156	5.83001	7.11137	6.41878	6.2736	6.34708	7.33339	8.66604	7.63302	5.96961	6.93023	5.12818	6.61805
ENSMUSG00000000385.7_Tmprss2	06mo_AL	0.422888	0.52363	0.355713	0.682449	0.642888	0.629556	0.629034	0.65177	0.911528	1.19701	0.575275	0.95276	0.547143	0.736847	1.26404	0.948158	0.705779	0.506761	0.614496	0.574313	0.815933	0.832475	1.07607	0.80402
ENSMUSG00000000399.10_Ndufa9	06mo_AL	20.9828	28.0928	20.6983	25.6527	27.3417	26.5634	26.2832	28.0565	27.7536	26.1611	21.5088	27.2183	20.3473	27.9745	25.9932	29.7906	30.959	27.9294	28.4111	34.2817	30.474	30.7664	24.9557	27.4368
ENSMUSG00000000420.15_Galnt1	06mo_AL	5.88194	6.2396	4.74401	6.81732	6.44842	5.78811	5.1544	7.03295	6.87587	6.41104	7.41977	7.2953	4.69766	6.77454	5.74562	5.96984	5.25172	5.9913	7.19286	5.76919	7.90213	5.49878	6.77522	6.82311
ENSMUSG00000000439.9_Mkrn2	06mo_AL	1.12517	1.64223	1.28331	1.86854	1.65668	1.82765	1.65724	1.40431	1.27724	1.46519	1.0896	1.52408	1.23371	1.41224	1.64305	1.43757	1.54989	1.93069	1.75968	1.64461	1.44239	1.32146	1.16171	1.3321
ENSMUSG00000000440.12_Pparg	06mo_AL	2.85005	0.891161	2.20706	1.6687	4.58491	1.72578	2.40833	2.32412	0.94029	1.23478	1.43595	2.44229	0.897478	2.06916	1.27268	1.18918	1.64133	1.38332	1.57767	1.01372	0.803024	1.22896	1.08137	1.58933
ENSMUSG00000000441.17_Raf1	06mo_AL	10.4608	12.9726	8.88124	11.5933	10.13	10.5413	7.51729	7.33048	11.5085	11.157	9.84092	11.5816	8.28231	13.4607	11.5815	14.3873	9.55919	9.81459	8.8481	7.95144	10.9653	12.3786	11.3318	15.4796
ENSMUSG00000000532.10_Acvr1b	06mo_AL	1.5136	1.9764	2.59726	2.93114	3.28718	4.76011	3.12831	1.98721	1.841	2.41758	1.75703	1.84018	2.03667	2.29667	2.71456	2.52768	3.75623	4.26555	2.13342	2.98059	2.17277	2.6578	1.56393	2.15205
ENSMUSG00000000538.18_Tom1l2	06mo_AL	3.00289	3.02848	3.5388	3.29158	4.17114	4.05628	4.06932	2.61035	3.21521	3.58268	2.26713	3.30465	2.20885	3.30338	3.59142	3.86548	3.57265	4.25794	3.06772	3.34324	2.02344	3.42076	3.20876	3.69823
ENSMUSG00000000552.9_Zfp385a	06mo_AL	8.68833	7.97504	8.87776	7.84176	8.65356	5.2356	4.9759	3.86112	5.56619	7.6926	4.81228	9.41924	8.04738	8.99601	5.48519	8.49804	6.9392	4.81903	4.15183	3.80114	4.41027	5.44094	6.51959	8.62813
ENSMUSG00000000555.7_Itga5	06mo_AL	7.51859	8.70034	6.42547	7.98491	3.61406	5.52653	3.67296	2.24891	6.34357	5.77648	6.38222	9.2303	9.10517	10.0437	6.84785	9.70756	3.9063	4.16314	4.78525	4.71739	5.91869	6.74912	9.34552	7.63218
ENSMUSG00000000561.14_Wdr77	06mo_AL	4.91202	4.87693	2.97115	4.17764	4.31504	4.96832	3.56466	4.78871	3.52642	3.89159	4.05428	4.094	3.54659	4.26737	4.5367	3.85101	3.8847	4.8919	5.67401	4.25362	4.85583	3.63966	3.36201	3.86655
ENSMUSG00000000563.17_Atp5f1	06mo_AL	29.5819	39.6549	29.2079	37.0751	34.49	36.0631	34.9806	39.271	39.6829	37.1587	38.6332	34.7092	24.2527	33.9397	37.5365	37.6653	45.4342	36.4831	39.5332	35.8431	49.9055	38.7838	39.372	35.9672
ENSMUSG00000000567.5_Sox9	06mo_AL	2.16458	2.16383	1.35876	1.48962	1.07584	1.53306	0.581731	0.479488	1.34301	1.55134	1.67007	1.77162	2.61946	3.21337	2.1586	1.64854	1.12527	1.30829	1.10322	1.05301	1.64563	1.57724	2.21713	1.41543
ENSMUSG00000000568.15_Hnrnpd	06mo_AL	5.06822	5.27567	6.03564	6.47033	7.56154	7.51298	7.36675	8.12966	6.16704	5.85807	5.17297	3.9537	4.68497	5.82928	7.53792	6.34113	8.62074	7.2812	7.3778	6.87068	7.03792	4.1267	4.49633	5.95399
ENSMUSG00000000581.8_C1d	06mo_AL	4.81527	5.0063	3.12217	5.34499	4.52679	4.66701	4.68604	6.14638	4.17023	4.34384	4.06371	4.29287	3.20159	4.77048	5.17403	5.23529	6.84263	4.5046	3.91154	4.17801	5.23894	4.12077	4.74437	4.90648
ENSMUSG00000000594.7_Gm2a	06mo_AL	49.6877	34.3058	32.1835	39.4893	48.8816	36.1268	42.1179	38.0084	43.5581	42.6217	32.4973	42.2161	33.5047	45.7442	38.0194	37.6647	46.2959	38.4956	37.6291	37.872	37.3733	40.17	33.0469	41.9833
ENSMUSG00000000600.15_Krit1	06mo_AL	1.03312	1.12509	0.601623	1.19323	0.747896	0.935662	0.631732	1.05035	1.06826	1.23597	1.11434	1.24215	0.659111	1.13174	0.607296	1.08232	0.643202	0.924539	0.710637	0.95889	1.17477	1.21062	1.04174	1.19006
ENSMUSG00000000605.9_Clcn4	06mo_AL	7.29099	6.84808	5.92317	8.02722	7.38708	7.64632	5.85433	9.29313	7.54359	6.8587	7.34689	7.90728	6.38292	7.93432	7.1357	7.67854	6.48886	7.989	7.3007	7.63785	7.44253	6.98619	6.95539	7.39207
ENSMUSG00000000631.20_Myo18a	06mo_AL	4.68153	4.17271	5.54247	6.10697	6.21126	7.08026	6.11716	3.69944	5.57902	4.71156	4.88027	5.25848	6.30857	5.4218	5.46322	5.05245	6.41936	6.81893	6.96007	6.2617	5.94679	4.69318	4.63758	4.66869
ENSMUSG00000000673.8_Haao	06mo_AL	231.323	292.755	223.82	281.642	255.147	262.785	298.093	138.536	221.333	259.21	182.324	267.025	203.488	290.01	277.754	298.484	332.3	293.221	265.524	253.134	206.456	293.624	235.438	265.186
ENSMUSG00000000682.7_Cd52	06mo_AL	3.48888	2.66042	2.17734	2.55136	3.25893	1.46602	1.67407	1.4776	1.73277	1.76347	2.34753	2.63129	2.32981	2.36954	1.68202	2.43635	3.51163	1.76721	2.12599	1.83412	1.65031	1.55084	1.73563	2.65145
ENSMUSG00000000686.11_Abhd15	06mo_AL	4.44567	3.98859	3.44329	4.73554	5.48069	6.38896	5.44463	3.09048	4.2017	5.87358	4.11162	7.6154	4.36615	6.00779	3.44401	4.04968	3.67307	7.38452	6.81176	9.98288	4.55208	5.23358	5.29472	6.25833
ENSMUSG00000000708.14_Kat2b	06mo_AL	12.9006	14.8307	11.013	18.2771	15.6379	21.2995	12.4419	23.1419	14.0092	12.1951	13.5168	13.7449	11.5773	17.337	16.7226	19.8525	14.0616	19.395	13.6605	18.3587	16.947	13.5731	13.3339	14.2264
ENSMUSG00000000711.3_Rab5b	06mo_AL	17.3626	13.7992	14.8453	15.7619	19.9357	16.8502	15.0119	12.9062	14.2962	12.2318	14.0446	13.7746	13.5498	16.2762	18.0318	15.6856	15.0909	16.1887	15.1331	13.6037	12.3447	12.3696	15.7175	14.7863
ENSMUSG00000000738.18_Spg7	06mo_AL	3.93261	4.59319	4.52663	4.88532	5.77941	4.7045	5.09268	3.96645	4.48417	5.05159	4.04916	5.49278	3.51959	5.69947	4.70506	5.07504	4.87046	4.83842	5.58555	4.21639	4.26736	5.37832	4.69676	5.29176
ENSMUSG00000000740.12_Rpl13	06mo_AL	14.6203	16.95	11.5618	13.2924	13.379	16.8844	13.9447	8.40444	13.4346	15.7946	11.2983	12.2986	11.7227	12.9877	17.3338	16.2189	24.2436	14.3802	17.28	14.542	13.8263	16.6807	13.5758	14.6389
ENSMUSG00000000743.9_Chmp1a	06mo_AL	6.06484	7.03451	5.85978	8.37653	7.29765	8.88387	7.41079	4.65496	4.98426	6.58669	4.2738	7.56013	5.47865	8.22609	8.06982	8.30073	9.15849	8.66977	7.62186	7.73562	6.13547	6.17919	4.7713	6.63937
ENSMUSG00000000751.13_Rpa1	06mo_AL	3.49663	3.58554	3.20308	3.46003	4.00497	3.4651	3.07493	2.76155	3.1158	3.17162	3.34485	4.41843	2.66484	4.00782	3.6004	3.89768	3.21502	3.82	4.33271	3.0411	3.53036	3.04561	3.49028	3.89021
ENSMUSG00000000753.15_Serpinf1	06mo_AL	227.54	248.769	208.401	243.768	249.992	242.694	241.579	196.251	241.733	223.868	188.791	211.023	209.062	227.647	258.089	245.797	275.69	249.17	239.296	239.991	219.533	257.293	223.573	199.936
ENSMUSG00000000759.14_Tubgcp3	06mo_AL	1.62154	2.25531	1.49512	2.40834	1.43347	2.07453	1.25727	1.77114	1.7164	2.20667	1.59784	1.98175	1.82902	2.56958	1.71342	2.61585	1.73102	1.93929	1.56329	2.12806	1.2996	2.20377	1.58698	2.55196
ENSMUSG00000000776.12_Polr3d	06mo_AL	2.97418	2.37144	2.81446	3.04741	2.37735	2.13313	2.81351	2.90031	2.19417	1.91046	2.13535	2.21252	2.51194	3.50883	2.77814	2.2276	2.56281	2.17633	3.9166	2.98729	3.10834	1.90281	2.72335	2.48417
ENSMUSG00000000782.15_Tcf7	06mo_AL	1.73031	1.77588	1.32703	2.01409	2.17364	2.22553	1.19526	1.94637	1.52791	1.51768	1.84614	1.75232	1.88755	1.64417	2.05808	1.88862	1.92028	2.06088	1.0353	1.55507	0.981917	1.74317	1.68739	1.38827
ENSMUSG00000000787.12_Ddx3x	06mo_AL	28.5307	32.0588	24.0625	36.6712	31.0084	36.3684	24.2189	41.9652	34.6113	27.7159	35.7696	36.3306	26.0503	40.7561	28.3986	32.0499	19.8761	34.9498	31.2864	33.9678	43.374	28.5953	35.0783	33.6502
ENSMUSG00000000804.14_Usp32	06mo_AL	3.8442	4.46432	3.08724	4.93917	4.44508	5.2681	3.36361	5.34197	3.7092	4.07957	5.04804	4.89501	3.39084	5.08301	4.38888	4.97591	3.15551	4.98831	3.04575	3.66158	4.13479	4.32819	4.86881	4.82414
ENSMUSG00000000811.13_Txnrd3	06mo_AL	1.93131	2.20051	2.41698	3.1131	3.81925	3.24332	2.4708	3.28045	1.77685	1.97619	2.30686	2.04245	1.95027	2.6162	3.56144	3.2777	3.00793	3.97081	3.08017	3.07067	2.36304	1.39093	1.74346	2.31686
ENSMUSG00000000823.16_Zfp512b	06mo_AL	3.68796	4.08513	4.32319	5.7586	4.94195	5.95937	2.85651	3.31455	2.21989	3.31175	2.81089	3.66079	3.85787	4.99892	4.79436	5.58885	4.2846	5.3824	3.29233	4.0894	2.80084	3.63768	2.90423	4.29722
ENSMUSG00000000826.16_Dnajc5	06mo_AL	7.39713	7.54805	6.35141	8.74077	8.35926	8.78649	6.78382	8.31337	8.57862	8.98312	6.62134	8.35527	6.03238	8.90645	7.48281	6.84796	6.74782	8.7253	8.93401	9.45875	8.05177	7.74602	6.93347	8.13179
ENSMUSG00000000827.18_Tpd52l2	06mo_AL	3.56634	3.93902	3.31561	3.89456	3.74645	4.0418	3.54775	3.62764	4.12846	3.75434	4.03681	3.88694	3.21492	4.02006	4.54974	4.02189	4.806	4.23267	3.68211	3.20462	3.932	4.2862	3.9285	4.41101
ENSMUSG00000000838.17_Fmr1	06mo_AL	1.89226	2.34807	2.00526	2.82812	2.36217	2.46073	1.83135	2.9853	2.35135	2.44761	2.94572	2.63482	1.90205	3.11537	2.51499	2.52853	1.71905	2.6228	1.81865	2.52935	2.47231	2.41685	2.38969	2.7466
ENSMUSG00000000876.11_Pxmp4	06mo_AL	46.718	40.3227	16.4188	26.0441	15.2486	18.9002	15.2142	13.738	18.1968	23.1368	28.518	34.5762	35.1532	37.5616	18.6689	26.9818	14.413	16.1139	19.6052	17.6531	17.7464	21.3997	31.4586	34.2391
ENSMUSG00000000881.12_Dlg3	06mo_AL	2.85742	3.35801	2.84578	3.56604	3.35932	3.33928	3.32868	2.88378	2.79801	3.21213	3.73161	2.99294	2.89846	3.55156	3.95903	3.98537	3.94782	3.75948	2.65735	2.74746	3.70487	3.40198	3.80733	3.57141
ENSMUSG00000000902.13_Smarcb1	06mo_AL	1.90362	1.96268	1.60123	2.08427	1.93905	1.85742	1.55625	1.11549	1.88043	2.00103	1.66528	1.67571	1.90352	2.18925	1.68836	1.85598	1.73582	1.5593	2.2276	1.71588	2.02822	1.90353	1.90951	1.72678
ENSMUSG00000000915.15_Hip1r	06mo_AL	3.00936	3.3569	2.65333	3.41317	3.47779	3.18799	4.45647	2.98033	3.76805	2.44659	2.71275	4.28473	3.01792	3.76421	2.56596	2.94336	2.94666	2.46458	6.19053	5.25639	2.19662	4.38952	3.29899	2.2179
ENSMUSG00000000916.15_Nsun5	06mo_AL	1.36159	1.4456	0.885007	1.74786	1.27691	1.87152	1.13864	0.865554	1.45315	1.59542	0.813861	1.63116	1.22782	1.61758	1.36026	1.79437	1.1901	1.35544	1.3265	1.44989	1.43296	1.44982	1.24079	1.48366
ENSMUSG00000000934.8_Top1mt	06mo_AL	7.58158	8.09966	9.44781	9.19784	9.14744	6.13978	9.56269	7.21296	6.37683	7.27399	7.51238	8.38542	6.5395	9.07188	10.7385	8.90097	15.1799	7.68709	8.97661	8.58028	9.31866	7.13069	9.31037	9.13966
ENSMUSG00000000948.16_Gm38393	06mo_AL	0.691514	0.821654	1.18488	0.993926	0.964121	0.738734	0.741881	0.86257	0.611203	0.776733	0.510998	0.772997	0.729014	0.743769	0.878133	0.871259	0.724799	0.88899	0.911795	1.61738	0.889486	1.02852	0.78995	0.995059
ENSMUSG00000000957.9_Mmp14	06mo_AL	8.11051	9.12966	7.89386	9.12213	8.32339	7.31505	6.15493	4.29267	7.75067	6.36129	5.72088	6.68406	10.8286	10.6598	10.5178	8.39677	11.3871	6.74135	5.10246	6.33026	7.07487	6.20285	7.2363	6.52461
ENSMUSG00000000958.9_Slc7a7	06mo_AL	1.58263	0.411116	0.614416	0.748431	1.35134	0.509727	0.571851	0.347465	0.874701	0.758927	0.552034	0.793515	0.735054	0.766001	0.463785	0.988287	0.588926	0.435982	0.58967	0.413332	0.438462	0.447351	0.406781	0.888944
ENSMUSG00000000959.6_Oxa1l	06mo_AL	8.40411	9.49958	7.03968	9.71433	8.72027	10.0676	7.78563	5.01717	6.25396	8.12411	6.03383	6.68358	7.33958	9.87671	9.72805	9.88168	10.1384	9.4632	9.61692	9.4636	7.08061	8.28573	6.12927	8.27866
ENSMUSG00000000976.13_Heatr6	06mo_AL	1.91468	2.68238	1.97816	2.70284	1.86819	2.79811	1.75965	1.61567	2.43522	2.66141	2.24602	2.86639	2.36955	2.89346	1.84794	2.43769	2.34075	2.63153	2.67636	3.12315	1.8953	2.67117	2.53552	2.76119
ENSMUSG00000001016.12_Ilf2	06mo_AL	1.75941	1.93667	1.49303	1.78877	1.51037	1.80362	1.52368	1.64424	1.73797	1.21984	1.56736	1.56862	1.54444	1.75776	1.93003	2.04642	1.96586	1.65349	1.85522	1.88192	1.86255	1.51412	1.62078	1.47369
ENSMUSG00000001017.15_Chtop	06mo_AL	8.33792	9.19959	6.95167	9.39943	8.16321	8.9541	8.05164	7.96747	8.9635	7.92761	8.92741	8.40033	7.06515	8.21341	8.91249	9.21518	9.46184	8.36302	9.6606	7.75684	8.78784	9.77584	9.34647	9.06337
ENSMUSG00000001018.15_Snapin	06mo_AL	6.35867	7.32185	5.05419	8.92109	7.47487	8.08751	5.89148	7.02631	3.8172	5.80883	3.65046	5.8028	4.37767	7.13642	6.71845	7.73501	6.8999	8.60573	6.86623	7.05103	4.27713	5.74189	4.72314	6.24486
ENSMUSG00000001020.8_S100a4	06mo_AL	0.457501	0.128748	0.577242	0.439468	0.496792	0.212839	0.537252	0.130577	0.176096	0.115623	0.207454	0.388959	0	0.415186	1.20662	0.44214	1.32791	0.567144	0.664792	0.15533	1.2358	0.360245	0.705544	0.189093
ENSMUSG00000001025.8_S100a6	06mo_AL	0.488626	0.495023	0.822018	0.52569	0.778198	0.409174	0.688563	0.613627	0.526612	0.444562	0.443135	0.58159	0.842929	0.638543	1.03097	0.831106	1.34734	0.444201	0.639017	0.796307	0.603372	0.423228	0.67819	0.484698
ENSMUSG00000001036.17_Epn2	06mo_AL	1.32875	1.62515	1.31112	1.81638	1.57235	1.58107	1.14027	0.977281	1.61302	1.65323	1.599	1.52072	1.19019	1.81805	1.52759	1.48169	1.63169	1.45713	1.05822	1.37075	1.18326	1.40846	1.26102	1.37299
ENSMUSG00000001052.15_Sec24b	06mo_AL	4.59355	3.97175	3.71455	4.71519	3.96795	3.90238	3.1445	3.06548	3.75827	4.22866	4.30677	4.47135	5.05321	4.58355	5.07236	4.2463	2.70522	3.82379	3.41805	3.93289	3.71644	4.01021	3.98691	4.23744
ENSMUSG00000001053.15_N4bp3	06mo_AL	0.832491	1.32297	0.782635	1.26067	0.673558	0.84293	0.421714	0.0559069	1.31943	0.79207	0.93263	1.41554	1.1827	1.4221	0.861031	1.40084	0.85282	0.971297	0.818318	0.864564	0.944843	0.771199	1.39712	1.07273
ENSMUSG00000001054.9_Rmnd5b	06mo_AL	3.58549	4.55794	2.91194	4.94059	2.77462	4.51522	3.19418	2.6113	2.47463	3.99957	3.02742	3.65273	3.62588	4.331	3.20649	4.03863	3.2746	4.08715	3.72788	3.77795	2.57634	3.62645	3.19372	3.3727
ENSMUSG00000001056.3_Nhp2	06mo_AL	7.92683	9.05412	7.15794	7.21127	9.11391	7.70083	7.30088	6.38803	7.08931	8.54361	7.92886	9.41513	6.93784	8.46314	8.19858	8.92243	9.81214	8.23695	11.1796	7.04488	8.81669	9.45438	7.46055	7.90165
ENSMUSG00000001062.18_Vps9d1	06mo_AL	1.97028	3.3268	2.37693	2.94851	2.62745	2.81015	3.55179	1.58345	2.63436	3.13181	1.73983	2.97551	1.94544	2.77618	2.07403	2.28495	2.12573	3.39589	3.3904	4.40096	1.94078	3.62342	1.75914	3.10739
ENSMUSG00000001065.15_Zfp276	06mo_AL	1.4736	3.30395	1.91008	3.19303	2.36088	4.21444	2.93141	1.93056	3.06846	3.51662	1.81839	2.83427	1.79198	3.13938	1.84768	3.01634	2.43658	4.32233	4.31766	9.43215	2.01355	4.20386	2.01176	3.16514
ENSMUSG00000001082.12_Mfsd10	06mo_AL	0.784739	1.06521	0.621257	0.886833	0.701757	0.859004	0.722772	0.263501	0.426427	0.769969	0.71168	0.706417	0.437979	1.08918	0.56815	0.945757	1.03837	0.934658	0.838456	0.626902	0.60564	0.9814	0.284753	1.08751
ENSMUSG00000001089.14_Luzp1	06mo_AL	2.849	2.52111	2.52112	2.98032	2.55124	2.73511	1.81786	2.31253	3.0426	2.5721	3.40519	3.38124	2.34377	3.62269	2.77975	3.08757	1.52958	2.8717	2.1178	1.7892	2.89782	2.39897	3.32698	2.49122
ENSMUSG00000001095.5_Slc13a2	06mo_AL	0.221543	1.96388	0.791993	1.53224	0.400948	0.953363	0.693765	0.316157	1.40701	1.56772	1.2055	0.565055	1.19432	2.09094	0.486918	1.99117	1.48701	1.92246	1.16697	1.01544	1.15412	1.43919	0.854142	1.694
ENSMUSG00000001098.15_Kctd10	06mo_AL	1.78606	2.08495	1.75274	1.70295	1.98733	1.69259	1.89025	1.05729	1.98601	1.68852	1.49979	2.39019	2.08261	2.47331	2.38437	1.96902	1.96802	1.51706	2.49918	2.53789	1.48053	1.43242	1.88727	1.62679
ENSMUSG00000001100.10_Poldip2	06mo_AL	12.7128	15.9003	13.7826	16.2687	16.7956	18.712	15.3159	12.0947	14.1361	18.6347	12.0096	16.5425	11.7269	16.2928	16.392	18.0876	17.1427	19.7432	18.3446	19.1592	15.2349	16.2389	11.7904	15.3692
ENSMUSG00000001105.15_Ift20	06mo_AL	12.8772	16.1224	11.0528	15.3148	12.9368	16.1791	10.9043	10.951	16.5218	13.7262	17.0011	14.3367	12.1651	14.2778	12.091	18.117	21.1037	13.9362	16.0387	13.9787	17.0371	15.3821	14.8604	14.2292
ENSMUSG00000001119.7_Col6a1	06mo_AL	1.647	1.92263	2.66814	2.01569	2.00925	1.95812	1.0745	1.53211	1.17397	1.68039	1.63197	1.67253	1.63109	1.99289	2.09148	1.87467	2.47876	1.47457	2.01654	1.96751	2.00082	1.3209	1.50516	1.47493
ENSMUSG00000001123.15_Lgals9	06mo_AL	257.866	247.169	254.817	266.233	252.701	211.138	171.339	176.208	131.329	152.648	145.474	199.595	223.07	251.659	283.197	282.399	211.883	239.588	184.581	165.125	117.286	163.694	173.53	185.308
ENSMUSG00000001127.12_Araf	06mo_AL	7.25035	8.57524	5.94404	8.99313	7.64385	9.35893	7.57886	5.86413	6.79206	7.54625	6.31603	7.66609	6.94083	8.68158	7.46934	9.3715	8.53628	8.73476	8.48771	8.69544	5.72172	7.92836	6.53553	8.10374
ENSMUSG00000001128.7_Cfp	06mo_AL	7.23358	7.96929	4.78996	7.48068	7.74339	4.36761	5.2413	4.5684	5.15384	5.17321	6.07161	8.96309	5.37644	6.25726	3.58558	8.92429	8.48759	7.72701	6.37373	5.12088	4.27609	3.42357	5.87439	6.64745
ENSMUSG00000001134.9_Uxt	06mo_AL	3.17878	5.22971	4.66208	4.94821	4.01232	3.90564	7.52962	5.21098	4.26669	4.90259	4.06554	3.88058	3.02308	4.02389	3.9411	5.766	6.68329	4.31108	6.04032	4.09563	4.90659	5.26278	3.331	5.45751
ENSMUSG00000001138.13_Cnnm3	06mo_AL	2.16408	2.61169	1.43525	2.50253	1.40092	1.85866	1.44986	0.938366	1.56983	1.55663	2.491	1.93716	2.04611	2.8779	1.994	2.20403	2.20449	1.6509	1.37577	1.4271	1.38111	2.02354	1.71682	2.10712
ENSMUSG00000001143.13_Lman2l	06mo_AL	2.1784	2.26822	1.52697	1.80656	1.98438	1.94242	1.22222	1.2124	2.18005	1.71586	2.68351	2.3845	1.832	2.3064	1.50018	1.88069	1.26457	1.56027	1.50357	1.35594	1.58316	2.27994	2.98152	2.10086
ENSMUSG00000001150.7_Mcm3ap	06mo_AL	2.93279	2.92522	2.10781	3.33783	2.43216	3.03103	1.8746	1.81186	2.61494	3.29316	3.14792	3.6612	2.51367	3.71941	2.75784	2.64775	2.16853	2.76892	2.65677	2.82335	2.9654	3.2813	3.03432	3.44472
ENSMUSG00000001151.10_Pcnt	06mo_AL	1.25303	0.754731	1.15569	1.33034	1.05827	1.41131	0.877709	1.00388	1.02383	0.811132	0.97688	0.96251	1.19457	1.14511	1.65238	1.39791	1.04482	1.3126	0.830525	0.985196	0.882222	1.0256	1.24588	1.2584
ENSMUSG00000001155.13_Ftcd	06mo_AL	73.1566	111.699	84.8054	111.44	89.4677	111.72	85.7126	62.3769	68.0122	97.6897	63.0056	86.6587	82.4143	109.871	91.8732	115.677	123.237	119.864	98.0327	102.99	74.4836	99.3585	78.0962	99.7229
ENSMUSG00000001156.9_Mxd1	06mo_AL	0.755601	0.62728	0.635576	0.566139	0.629045	0.738195	0.606333	0.47445	0.698008	0.611077	0.633861	0.666489	0.749506	0.576001	0.797136	0.460045	1.04175	0.65568	0.713674	0.692659	0.699782	0.594974	0.582633	0.585568
ENSMUSG00000001157.13_Gmcl1	06mo_AL	1.11102	1.22747	1.02107	1.50203	1.23623	1.31132	0.740939	1.06875	1.1087	1.17514	1.17552	1.36438	0.816342	1.55347	1.28424	1.19302	1.08985	1.34328	1.03144	1.29929	1.048	1.19076	1.22158	0.977937
ENSMUSG00000001158.13_Snrnp27	06mo_AL	7.05403	5.07533	5.44416	5.61639	5.47507	6.22505	5.46553	7.09851	6.21406	5.29311	6.06754	4.85342	4.07722	5.12128	6.58508	5.53808	7.3877	5.04842	6.97435	5.08623	7.07172	5.69763	6.33646	5.10973
ENSMUSG00000001173.15_Ocrl	06mo_AL	0.718228	0.578617	0.509372	0.806257	0.774812	0.766543	0.749714	0.610957	0.607109	0.612172	0.702447	0.65253	0.570919	0.971307	0.693327	0.571621	0.562044	0.93691	0.685536	0.879777	0.739077	0.487922	0.477801	0.83236
ENSMUSG00000001175.14_Calm1	06mo_AL	34.5757	37.3227	25.1913	34.8707	30.1264	29.0539	22.9572	33.5589	33.0635	32.9154	41.3969	35.0913	22.2573	35.6232	28.4752	37.9578	25.8925	30.686	29.8439	28.8368	39.0847	35.1719	33.6215	35.4217
ENSMUSG00000001211.15_Agpat3	06mo_AL	19.7556	19.7865	17.7715	22.6207	20.4715	22.3465	17.9365	13.4796	16.5547	19.8498	15.8012	23.7796	18.1496	21.8813	19.1017	20.3584	15.9778	22.5981	20.2467	20.0639	17.6424	20.2078	17.8647	20.2149
ENSMUSG00000001227.11_Sema6b	06mo_AL	0.503861	0.434834	0.678118	0.451734	0.753827	0.406305	0.657437	0.21092	0.362021	0.475401	0.609268	0.599723	0.5505	0.609678	0.472495	0.532391	0.731234	0.43029	0.634536	0.570233	0.440714	0.661249	0.777039	0.791367
ENSMUSG00000001229.7_Dpp9	06mo_AL	17.5126	22.413	12.4891	19.9527	11.1619	13.9388	6.73589	6.99766	10.6972	12.0847	13.3272	19.4526	15.7294	24.1432	14.9609	20.6921	8.7296	12.6167	9.81937	9.25481	8.28571	14.8989	17.819	18.3316
ENSMUSG00000001240.13_Ramp2	06mo_AL	22.5416	19.452	18.8588	17.649	23.0566	16.9634	21.4493	20.999	19.3779	18.8805	18.351	16.5668	18.5706	16.6739	21.5606	18.9453	28.1326	18.8968	24.8456	18.2744	19.0836	18.7694	17.6311	16.6097
ENSMUSG00000001247.16_Lsr	06mo_AL	67.2257	63.3841	49.6145	56.9072	66.0309	42.9492	61.2006	36.6188	68.0391	68.3633	51.9307	63.3506	55.8635	69.7042	66.8872	62.8167	61.0544	48.594	71.9457	48.9481	59.5728	70.951	72.3722	88.9747
ENSMUSG00000001248.15_Gramd1a	06mo_AL	2.39693	2.84164	1.82314	2.26326	2.76891	2.34883	2.21587	1.68846	1.59	1.85597	1.52626	2.35217	1.34166	2.44366	1.52438	3.11488	2.4609	2.4656	1.87116	2.77038	1.71212	2.50982	1.61229	2.36079
ENSMUSG00000001249.14_Hpn	06mo_AL	42.2499	55.8643	43.5669	58.2765	56.1246	62.74	64.6739	32.2061	39.0947	55.7513	37.6369	52.3846	45.9396	60.6379	54.4123	58.4419	60.0155	64.7052	66.6472	68.9248	40.9539	61.0347	44.6098	54.6632
ENSMUSG00000001270.9_Ckb	06mo_AL	0.646033	0.649297	0.582227	1.08156	0.835136	0.450822	0.614144	0.28975	0.390756	0.513135	0.334792	0.745405	0.517433	0.871045	0.64909	0.731371	0.602718	0.419497	0.569953	0.407345	0.462976	0.381524	0.533728	0.667541
ENSMUSG00000001280.12_Sp1	06mo_AL	6.65946	5.28352	4.81874	6.47404	5.83157	6.56204	4.03265	6.00896	6.12716	5.28025	5.96669	5.79818	5.24583	6.29108	6.89855	6.60024	4.73915	5.8418	4.03395	4.16243	5.09004	5.29432	6.48372	6.46001
ENSMUSG00000001285.12_Myg1	06mo_AL	3.92774	3.48909	3.66207	4.01839	3.28871	4.6232	4.55684	2.59323	3.78865	4.30546	2.31749	3.33929	3.30624	3.67611	3.99387	4.24404	4.39531	4.59528	4.53839	4.30588	2.70262	3.80076	2.62723	3.54019
ENSMUSG00000001288.14_Rarg	06mo_AL	1.85175	1.3586	0.83443	1.28325	1.89109	0.969155	1.16493	0.641767	1.55278	1.30368	1.04959	1.60244	1.79688	1.59645	1.65702	1.44444	1.58363	0.970135	1.08111	0.898145	1.09736	1.05452	1.60634	1.06604
ENSMUSG00000001289.12_Pfdn5	06mo_AL	20.029	23.8403	29.5837	23.4556	31.1494	25.2341	33.3862	24.7261	34.821	24.7039	24.9433	19.5947	26.2033	20.0028	32.7733	25.7839	55.5616	22.9678	33.8386	25.3787	32.8386	25.9583	31.627	22.8149
ENSMUSG00000001305.5_Rrp15	06mo_AL	1.64977	1.74101	1.35302	1.60059	2.03032	1.47745	2.00194	1.60095	1.90503	1.62608	2.28167	2.15651	1.42301	1.87148	1.5229	1.97703	2.24461	1.38048	2.30738	1.65238	3.24678	1.57511	2.13079	2.01154
ENSMUSG00000001313.12_Rnd2	06mo_AL	7.25013	5.96974	7.28428	5.13299	7.77558	3.90383	9.14463	2.72073	5.68462	5.59872	4.20078	6.67759	6.36941	6.18966	4.60336	4.59328	7.64781	5.71438	6.53567	5.01427	5.75087	6.47536	5.17636	7.65798
ENSMUSG00000001323.17_Srr	06mo_AL	27.5677	26.7942	22.2029	29.0644	27.8038	27.6808	19.3574	30.3356	24.5598	27.7796	25.9576	30.7727	20.8978	29.5323	23.3086	26.8742	17.0065	28.2789	24.8822	23.5336	24.4187	26.0903	26.7463	27.4139
ENSMUSG00000001348.15_Acp5	06mo_AL	23.8883	30.7051	20.6473	29.8877	32.1569	31.5949	29.7784	22.2385	29.4335	36.5228	21.8434	33.5134	25.7135	31.3896	28.1751	34.5467	29.4154	34.4537	32.417	27.7947	22.4486	36.7652	23.4943	38.297
ENSMUSG00000001366.14_Fbxo9	06mo_AL	13.6044	12.9878	12.4212	16.4593	14.243	16.744	12.4033	16.4409	13.1243	11.9032	12.0645	14.5676	10.6947	13.5964	13.512	14.1129	16.6196	15.922	15.3269	13.9738	15.1844	12.5938	10.5234	13.1499
ENSMUSG00000001376.17_Vps50	06mo_AL	0.812174	0.789563	0.66246	0.997661	0.712666	1.06482	0.67437	1.00449	0.852578	0.789936	0.73656	0.821272	0.57317	0.93807	0.811381	1.04178	0.741138	0.925458	0.822539	0.885735	0.845248	0.67828	0.787563	0.849386
ENSMUSG00000001380.6_Hars	06mo_AL	12.5052	13.736	11.3105	12.6064	14.1632	12.386	13.2113	14.3534	14.3365	12.9135	11.7678	13.1467	10.1485	13.301	15.0131	13.6967	15.5626	14.6131	16.9012	11.4133	16.7598	11.8321	12.2865	12.0879
ENSMUSG00000001383.8_Zmat2	06mo_AL	13.6135	12.2594	13.1438	12.7131	16.2395	12.0057	15.6159	15.8461	13.4416	13.0441	14.0102	11.5237	12.0487	12.247	18.1605	13.2709	24.8249	12.278	17.9326	11.6154	18.8204	11.2322	13.5094	11.7182
ENSMUSG00000001415.10_Smg5	06mo_AL	4.07147	4.42095	4.11937	4.82601	4.22649	4.84254	3.00705	2.71877	3.50389	3.99941	3.74467	4.76772	4.04194	4.97068	3.79888	4.23173	3.17736	3.95207	4.38136	3.87315	3.79441	3.79573	3.62814	4.75473
ENSMUSG00000001416.13_Cct3	06mo_AL	7.67568	7.95559	6.05068	7.05081	7.07477	6.41003	5.33597	6.79969	7.92691	8.32124	7.51263	8.45135	5.75238	8.22948	7.13518	7.87195	5.7371	6.17015	8.10608	5.71048	7.65571	8.2155	7.48719	8.56399
ENSMUSG00000001418.13_Glmp	06mo_AL	7.55971	6.77665	5.62653	7.46572	7.28659	7.15242	7.01556	4.78804	6.34269	6.68692	5.85448	6.30979	6.61222	6.69863	7.84084	7.33872	8.73683	6.80044	8.19245	7.00785	7.34213	7.15657	6.07479	6.15257
ENSMUSG00000001419.17_Mef2d	06mo_AL	7.34356	7.71358	5.57625	6.02065	6.14024	7.18581	5.39963	3.33824	6.95909	5.75392	5.22264	7.76151	6.25718	7.2923	5.90657	6.51456	4.50268	5.01753	6.00035	5.89594	4.5995	6.82822	6.12721	7.04835
ENSMUSG00000001424.14_Snd1	06mo_AL	7.68409	8.79693	7.66816	9.77284	10.0786	9.68655	8.21501	8.43458	8.63978	10.3781	9.39151	7.4695	7.16243	8.55802	11.5253	11.7593	8.46365	9.64513	9.92508	8.83656	8.82116	8.43614	8.02754	8.61154
ENSMUSG00000001435.15_Col18a1	06mo_AL	102.747	132.761	107.776	144.632	116.888	137.948	104.466	58.8899	104.393	115.313	90.7138	115.388	115.786	150.192	145.028	141.304	106.188	138.449	105.755	114.55	94.8778	119.515	114.116	133.787
ENSMUSG00000001436.15_Slc19a1	06mo_AL	0.373961	0.404762	0.411345	0.475277	0.708031	1.05723	0.675614	0.558299	0.531472	0.712462	0.391321	0.611413	0.471434	0.574323	0.809265	0.544887	0.480094	0.760751	1.1495	1.3478	0.46622	0.668206	0.310537	0.535031
ENSMUSG00000001440.5_Kpnb1	06mo_AL	17.5147	18.0612	15.1759	15.4769	15.8197	13.1654	10.1411	13.6892	16.7446	15.677	21.3259	20.8884	14.1107	20.1407	16.2177	18.0864	10.6204	13.5869	13.5795	12.2235	17.8667	17.0158	19.5702	19.7652
ENSMUSG00000001441.13_Npepps	06mo_AL	4.30099	3.69369	3.29032	3.96763	3.90539	3.86383	3.193	4.31764	4.82374	3.89814	4.32089	4.96482	3.13416	4.16565	3.47151	4.46474	3.10748	3.98349	3.58283	3.47442	3.89169	4.33554	4.61727	4.45951
ENSMUSG00000001445.10_Mrpl10	06mo_AL	17.5983	20.2939	16.3818	19.5943	17.779	19.8309	16.0429	13.9299	15.1129	17.1577	15.2505	16.9566	16.3937	20.5843	20.2846	19.3808	18.3886	19.7473	20.5712	18.4824	16.9622	16.6286	15.0775	17.1335
ENSMUSG00000001467.5_Cyp51	06mo_AL	48.8369	44.8236	37.9996	39.7036	59.4491	39.9077	31.8848	42.9734	30.0483	19.0107	54.2239	31.8605	32.0238	46.4618	50.436	51.3729	35.701	33.4463	36.4056	18.7589	40.3998	29.1868	47.7833	27.4388
ENSMUSG00000001472.17_Tcf25	06mo_AL	22.1824	27.425	19.5136	28.1886	24.85	29.76	23.5365	23.0469	23.6017	24.2911	21.3985	23.0734	20.4803	26.892	24.099	30.4965	28.7754	29.7517	27.6593	27.2811	23.1261	24.073	21.5383	22.8032
ENSMUSG00000001473.6_Tubb6	06mo_AL	1.52066	0.898668	1.53493	1.02251	1.0458	1.20266	0.654773	0.347215	1.1121	1.26824	0.551636	1.80998	1.37723	1.29722	0.86897	1.93988	0.717236	0.911132	0.773384	0.929327	0.997565	1.13753	0.762165	1.79127
ENSMUSG00000001482.15_Def8	06mo_AL	4.51564	4.92956	5.07296	5.19354	5.5726	5.96393	4.36562	3.45994	3.91949	6.26527	4.75487	6.33841	4.8099	6.7438	5.11556	4.66277	4.64014	5.52271	5.48273	5.00072	4.81825	5.78696	5.04765	7.29021
ENSMUSG00000001506.10_Col1a1	06mo_AL	1.46557	0.687386	2.61962	0.899427	1.19357	0.861733	0.446196	0.46477	0.8775	0.946549	1.32912	1.03833	1.49237	1.04184	1.93266	0.991449	1.29978	0.546721	2.04087	0.566695	0.973987	0.520909	1.23994	0.622569
ENSMUSG00000001507.16_Itga3	06mo_AL	1.19319	1.42213	1.06269	1.50124	1.37188	1.05577	1.00739	0.574265	1.45885	1.50185	1.14576	1.75039	1.41261	1.74951	1.46034	1.56463	1.05256	1.50815	0.815913	0.969085	1.10143	1.39089	1.44322	1.4795
ENSMUSG00000001518.12_Itfg2	06mo_AL	0.960133	0.868864	0.807619	0.976541	0.586031	1.051	0.663237	0.623296	0.637677	0.875452	0.64879	0.744263	0.844402	0.820075	0.777889	0.997032	0.846971	0.832387	0.77965	0.856504	0.494003	0.807911	0.653245	0.894835
ENSMUSG00000001524.14_Gtf2h4	06mo_AL	1.33066	2.13333	1.5263	2.07613	1.63468	2.08226	2.14663	1.33502	1.4279	1.89548	1.57247	1.55983	1.87816	2.00533	1.84338	2.16668	2.31151	2.13277	1.43553	1.50595	1.46265	1.4923	1.36807	1.93328
ENSMUSG00000001525.10_Tubb5	06mo_AL	17.1455	16.0456	13.1047	15.1043	14.7955	13.2629	9.43058	8.54941	12.3334	9.39693	12.8909	13.7746	16.5898	14.3863	21.8863	20.9082	23.484	11.432	10.7941	6.84367	10.1335	9.94371	14.8616	10.1236
ENSMUSG00000001542.7_Ell2	06mo_AL	7.93821	9.02752	6.13987	8.38263	6.96681	8.8721	7.85346	11.4292	7.65963	8.05918	8.49353	8.96775	6.47193	9.83395	7.94675	8.53868	5.09936	9.25651	9.47092	11.2145	7.87841	8.55189	7.02242	7.52832
ENSMUSG00000001552.14_Jup	06mo_AL	5.16843	4.90665	4.81884	6.16501	5.9053	6.47948	4.8425	2.90289	5.36889	6.56774	3.70838	6.07057	5.765	6.04288	4.87224	6.24261	5.76864	7.11897	4.99173	5.89153	4.22914	6.11274	5.31373	5.64506
ENSMUSG00000001569.10_Nom1	06mo_AL	1.82326	1.69402	1.94748	2.15172	2.07413	2.14748	1.97117	2.2963	1.93827	1.49939	1.74538	1.98684	2.10936	2.18516	2.0736	1.82358	2.31003	2.17651	2.12371	1.77849	2.2559	1.81738	1.85221	1.74043
ENSMUSG00000001576.14_Ergic1	06mo_AL	13.0155	14.5579	11.2439	13.8502	12.8076	12.0909	9.46061	8.45726	10.1789	11.6724	12.4043	13.6429	11.2444	14.7299	12.5522	14.2223	10.2703	11.5603	11.1853	8.76777	9.43817	10.379	10.9456	12.6578
ENSMUSG00000001604.14_Tcea3	06mo_AL	31.5846	47.2614	41.8176	49.6433	49.3215	52.3383	53.7119	38.6188	48.5551	50.5947	39.8074	39.4677	33.4162	44.2332	44.4612	43.4161	55.3235	55.6752	52.4122	41.2743	46.4692	52.2576	40.8359	48.7077
ENSMUSG00000001627.12_Ifrd1	06mo_AL	2.14365	1.77126	1.63049	1.94524	2.59189	1.73992	2.76727	3.1112	2.15932	1.91345	2.0268	1.91943	1.12121	1.77982	1.98481	1.78957	3.09445	1.86582	3.95993	3.29836	3.55522	2.43316	1.86395	1.89455
ENSMUSG00000001630.13_Stk38l	06mo_AL	4.40739	5.3464	3.79939	3.78663	6.59918	3.76969	4.0291	4.73481	5.62669	4.40013	5.1639	5.07369	2.64459	5.32636	4.62077	4.32819	3.39678	3.518	3.58007	2.9556	5.28183	3.57824	4.93939	4.87659
ENSMUSG00000001632.16_Brpf1	06mo_AL	1.95094	2.10736	1.83995	2.33972	1.99723	2.69535	1.89762	1.93483	1.66874	2.37066	1.73357	2.12777	2.26071	2.3249	2.027	2.48344	1.91615	2.44293	2.69173	2.27484	2.11404	2.00173	2.00579	2.44351
ENSMUSG00000001663.10_Gstt1	06mo_AL	105.438	117.113	93.617	98.4607	108.861	100.463	133.606	72.5141	92.2059	102.435	69.774	98.2642	91.1722	100.574	103.61	98.1129	135.065	111.777	111.161	118.2	109.511	112.007	100.043	100.601
ENSMUSG00000001665.11_Gstt3	06mo_AL	6.6065	9.88293	10.0612	8.88453	12.4095	8.65427	20.6339	8.51491	8.48523	12.9178	5.83376	9.34151	6.86812	12.8366	7.58102	6.425	12.6912	14.0519	9.92828	16.7401	15.9133	9.62384	8.52603	8.80971
ENSMUSG00000001666.8_Ddt	06mo_AL	140.158	181.503	125.017	158.04	146.502	170.126	173.858	102.794	135.834	177.152	117.548	175.433	130.731	156.711	148.439	161.206	200.646	186.601	166.496	199.497	145.515	193.237	148.584	170.931
ENSMUSG00000001670.13_Tat	06mo_AL	348.779	866.091	363.134	374.1	428.655	465.872	886.516	445.081	900.458	620.547	373.635	588.919	270.511	763.399	378.851	482.75	345.669	387.034	1253.34	1175.95	516.492	689.343	401.116	457.907
ENSMUSG00000001674.11_Ddx18	06mo_AL	4.78838	4.75417	3.1679	3.43164	3.07692	3.85459	3.20116	4.26892	3.81042	4.67745	3.31792	4.27683	3.52693	4.66774	3.68936	3.01574	3.59171	3.8239	5.70709	4.01868	4.27685	3.57982	3.5263	3.936
ENSMUSG00000001687.15_Ubl3	06mo_AL	4.17367	5.36663	3.5662	5.88221	5.08742	5.85573	4.28776	5.12273	5.38455	5.48663	4.42841	6.07993	3.18735	5.56319	4.39438	5.70752	4.44106	5.78742	4.14703	5.36569	4.92717	5.92335	4.27404	5.22287
ENSMUSG00000001700.9_Gramd3	06mo_AL	11.0257	17.8374	10.137	12.6502	15.0353	12.3344	11.6027	12.7339	20.2522	20.2442	17.4405	14.4096	8.31591	14.3154	14.7426	18.9717	12.8753	14.1978	10.9541	9.64584	17.1374	16.4147	18.427	19.8393
ENSMUSG00000001707.7_Eef1e1	06mo_AL	4.53068	5.1	2.93991	3.82985	4.96663	4.75753	3.74966	5.83751	3.38814	5.49614	3.1697	5.11753	3.68463	4.46406	2.38986	4.10333	4.97836	3.74432	6.5835	4.65869	4.49569	4.99456	4.79114	4.76177
ENSMUSG00000001729.14_Akt1	06mo_AL	8.11713	8.8619	8.17135	10.8346	10.8791	9.90319	9.26413	7.31309	10.2137	8.86478	8.10052	8.85495	8.88535	9.46682	8.741	9.04805	7.948	9.63139	11.2028	11.6877	10.5919	9.228	9.02401	9.95706
ENSMUSG00000001750.15_Tcirg1	06mo_AL	4.99096	7.6366	4.92718	6.79805	6.62033	5.96463	5.42813	4.1114	5.82069	9.18447	4.5263	6.68244	4.79474	7.83277	4.49285	7.22063	6.33236	7.19973	7.12205	7.48836	5.21273	7.34222	4.33239	8.46139
ENSMUSG00000001751.9_Naglu	06mo_AL	6.03117	6.44958	5.62272	6.95213	7.45873	6.5703	8.45967	3.90179	5.8423	6.42722	4.9227	6.30266	5.98251	6.67747	7.73243	7.34411	9.22691	8.14116	8.50824	9.00984	6.82687	7.53912	5.38688	6.27351
ENSMUSG00000001755.12_Coasy	06mo_AL	23.5309	25.3601	21.1257	26.4438	27.3901	31.4538	24.9151	17.342	19.3699	24.4942	16.7341	28.9982	21.6631	27.486	26.2991	27.6492	27.8944	31.423	28.9452	25.6919	18.1245	22.106	17.1024	25.1328
ENSMUSG00000001763.14_Tspan33	06mo_AL	1.31147	1.56311	1.18967	1.60066	1.09833	1.14847	0.583824	0.82202	1.20755	1.03983	1.23602	1.15872	1.97408	1.55889	1.69554	1.64021	1.13824	0.977591	1.28915	0.628615	1.11139	1.17442	1.58629	1.17977
ENSMUSG00000001767.5_Crnkl1	06mo_AL	3.26678	3.34476	2.514	3.2849	3.16995	2.47367	2.50308	3.25342	3.87924	3.42538	4.06575	3.69329	1.82855	3.46925	2.74974	2.87497	2.64787	2.55618	3.48445	2.99701	3.6477	2.73651	2.97452	2.95898
ENSMUSG00000001768.15_Rin2	06mo_AL	1.75679	2.50675	1.7483	2.44338	2.09574	1.80726	1.47221	2.11864	1.98099	2.00108	2.53571	2.16676	1.57935	2.45208	2.32757	2.05649	2.1007	1.77906	1.3483	1.34414	2.13879	2.18215	2.63295	3.00672
ENSMUSG00000001774.8_Chordc1	06mo_AL	4.82835	5.39496	3.19215	4.16225	3.98546	3.98688	2.94311	6.72258	10.2593	8.79847	6.75406	8.45232	3.3502	4.65018	2.63146	3.80875	2.84425	3.74738	5.95458	4.36747	6.68274	9.09097	6.73175	6.38458
ENSMUSG00000001783.3_Rtcb	06mo_AL	12.6694	13.1688	12.4617	13.9366	15.6435	14.7351	16.2377	13.2976	13.7644	12.5236	11.9995	12.3783	11.0161	15.4661	16.5725	14.3373	19.7581	14.608	18.0015	14.3614	17.0324	12.0477	12.0539	13.4924
ENSMUSG00000001785.13_Pwp1	06mo_AL	4.22294	4.038	3.13199	3.57669	4.17472	3.35883	2.80837	3.9917	4.12478	3.76408	3.00618	4.15005	3.29	5.06036	2.994	4.05482	3.69034	3.86527	4.15687	3.57671	3.64464	3.21796	3.99153	4.22278
ENSMUSG00000001786.14_Fbxo7	06mo_AL	2.01034	1.89796	1.50917	1.90203	2.01868	2.03141	1.79385	1.59177	1.84712	1.9995	1.72516	1.82861	1.64079	2.10297	1.86239	1.84674	2.6195	2.1795	2.34011	2.08434	1.70167	2.11064	1.60015	2.03706
ENSMUSG00000001794.13_Capns1	06mo_AL	33.0066	29.5351	33.5703	33.3219	36.544	33.4204	36.1002	21.8581	27.817	30.4226	25.5316	30.6523	29.5863	28.8183	35.5605	34.6712	38.3131	33.3173	39.5762	32.1907	24.5578	31.0011	28.9857	28.9116
ENSMUSG00000001802.16_Lrp3	06mo_AL	2.52969	2.67159	2.15176	3.11256	3.43625	4.27109	3.0708	2.06056	4.26676	4.35314	2.31995	3.26229	2.72135	3.44615	2.9736	2.90074	2.51624	4.20475	4.41931	4.38123	2.39107	3.88313	2.38894	3.9238
ENSMUSG00000001829.17_Clpb	06mo_AL	2.28016	1.94766	2.10976	2.2212	1.84485	2.14651	1.92159	1.59252	2.01343	2.50842	1.69079	2.79379	1.81635	2.00597	1.88666	2.25026	1.966	2.21695	2.07567	2.2496	1.90468	2.18621	1.94436	2.4614
ENSMUSG00000001833.17_Sept7	06mo_AL	5.20303	4.62858	3.44906	5.3179	4.33198	4.11975	3.37197	5.21231	4.83651	4.209	5.45819	5.34631	3.27922	5.22837	4.06931	4.76415	3.39209	3.75417	3.58831	3.74362	5.00836	4.27784	5.23417	4.52412
ENSMUSG00000001844.10_Zdhhc4	06mo_AL	3.91815	4.4105	4.51206	4.5523	5.03129	4.86081	5.84274	2.63598	4.56029	5.75274	3.72258	4.12427	2.6554	5.07965	3.85468	4.18328	5.55087	5.66669	5.72733	5.57452	5.03987	5.39914	3.66863	4.85832
ENSMUSG00000001847.14_Rac1	06mo_AL	24.3054	22.7104	21.0444	24.2493	24.4568	24.232	23.0757	23.0671	22.439	20.0499	22.285	23.1523	19.068	25.0343	26.331	25.5223	26.1317	25.7102	24.9773	23.8282	25.202	21.0453	24.7214	21.5285
ENSMUSG00000001855.15_Nup214	06mo_AL	2.08843	1.61135	1.74505	2.24791	2.17267	2.18766	1.54837	1.04213	1.55447	1.88052	1.64314	2.06363	2.39786	2.36971	1.76307	1.73227	1.5355	2.06886	1.98963	1.84074	1.70786	1.7806	1.75966	2.08079
ENSMUSG00000001891.16_Ugp2	06mo_AL	114.612	148.393	118.924	171.518	165.246	238.957	173.422	285.473	161.448	161.714	120.324	115.149	93.602	141.215	186.098	188.226	173.186	237.968	139.122	213.466	161.925	162.397	122.813	148.842
ENSMUSG00000001909.15_Trmt1	06mo_AL	2.81756	3.19545	1.94233	3.70363	3.05186	3.63669	2.91896	2.346	2.29946	2.56989	1.90202	2.72864	2.44856	3.27598	3.25925	3.53779	3.91992	3.45779	3.44773	3.03526	2.35436	2.80244	2.53195	2.80191
ENSMUSG00000001910.4_Nacc1	06mo_AL	6.2135	6.87188	6.08888	7.28168	6.38728	6.70631	5.2779	3.83059	6.93571	7.36482	5.71955	8.2937	7.12808	7.66878	6.09073	6.68943	5.18501	6.47019	7.47134	6.20222	6.30596	7.37564	6.49199	7.46047
ENSMUSG00000001911.16_Nfix	06mo_AL	16.6284	12.4479	21.0646	18.1411	25.3514	21.3138	21.7963	17.1581	19.0683	15.6157	18.5413	13.9131	19.4373	16.4197	22.9585	15.5467	27.4816	22.6335	26.5524	22.0519	21.5852	15.7766	17.4041	13.9859
ENSMUSG00000001918.17_Slc1a5	06mo_AL	0.576234	0.774768	0.37699	0.639625	0.556197	0.863801	0.375935	0.51167	0.690035	0.776695	0.638717	0.625989	0.635096	0.848321	0.619167	0.767265	0.6272	0.48945	0.581474	0.565188	0.469428	0.768833	0.617119	0.86005
ENSMUSG00000001924.15_Uba1	06mo_AL	32.9887	34.0447	30.7099	38.5693	36.3034	36.7039	27.9096	29.085	34.1875	35.1982	29.3643	37.3088	30.176	40.8257	33.1448	38.0215	27.3774	36.4615	36.3143	34.0525	31.3219	33.7687	32.9186	35.1182
ENSMUSG00000001942.8_Siae	06mo_AL	3.10527	3.00124	2.69765	3.74571	3.84182	4.17997	2.85948	3.66138	2.92933	3.23564	2.74692	3.41908	2.52477	3.47407	3.2782	3.07972	2.90895	4.45949	3.47665	4.0962	3.18232	2.66561	2.44349	2.88779
ENSMUSG00000001946.14_Esam	06mo_AL	2.2832	2.04559	1.41099	1.53972	1.75405	1.73419	1.67803	0.664955	1.90112	0.989189	1.81708	1.54498	1.40669	2.11431	2.00725	1.45901	2.46823	1.03973	2.0651	1.29725	1.25865	0.733809	1.61682	1.29034
ENSMUSG00000001962.8_Fam50a	06mo_AL	5.37164	6.37525	5.00949	5.04774	6.72058	5.89437	4.98242	4.66608	7.46129	5.81391	5.2422	5.41075	4.98584	5.68021	5.33839	5.14613	7.16014	6.03169	6.53286	5.15413	7.02963	5.90783	7.33852	5.40568
ENSMUSG00000001964.14_Emd	06mo_AL	4.82984	5.55625	4.01799	4.5477	5.60965	4.61735	4.94463	3.7871	5.59756	4.37283	3.61004	4.73798	4.34911	5.06709	4.75938	5.19086	5.08372	4.75917	5.36007	4.79332	4.34197	4.45089	4.74736	4.519
ENSMUSG00000001983.7_Taco1	06mo_AL	8.79011	7.39381	7.55632	8.53642	9.71982	9.12237	6.35224	7.11291	9.96424	10.009	8.67256	10.4296	7.24864	11.0803	9.85074	6.75863	6.37837	9.89884	10.3165	8.00213	11.1078	8.4427	7.74619	8.94302
ENSMUSG00000001999.15_Blvra	06mo_AL	2.34848	2.45915	1.83761	2.87498	2.33271	2.66788	2.09512	2.40057	1.97607	1.98762	2.52608	2.5074	1.6017	3.03334	2.92891	2.99802	3.40826	3.13699	2.73799	3.04106	2.78196	2.3653	2.10567	3.13774
ENSMUSG00000002010.17_Idh3g	06mo_AL	17.9538	18.4005	16.2668	20.6954	19.621	20.0184	17.7729	15.3869	16.5625	18.3247	14.4881	16.3153	15.1448	18.1874	18.9581	21.7007	23.1487	21.0916	21.2733	19.1098	17.6352	17.1749	15.7127	19.3386
ENSMUSG00000002014.12_Ssr4	06mo_AL	11.3051	12.9929	7.4768	10.7103	10.6829	11.1812	10.0329	8.69468	9.7658	12.4535	9.66563	9.72147	10.049	9.86792	11.57	13.0606	13.3696	9.46779	14.7032	9.46389	10.5566	11.0254	8.48431	9.8624
ENSMUSG00000002015.5_Bcap31	06mo_AL	56.4389	61.9272	42.8646	51.9194	57.4382	57.2545	52.936	49.6703	59.8985	57.941	46.0163	62.192	47.0744	52.3128	58.6741	58.166	64.1742	53.6623	53.0285	49.0399	51.4238	56.8673	52.3075	56.1211
ENSMUSG00000002017.9_Fam98a	06mo_AL	5.56786	6.72137	4.97412	6.35906	5.80975	6.28814	3.96816	6.4881	7.18313	7.62774	5.22361	7.32907	5.46499	7.55494	4.42232	5.70006	4.29098	4.95057	7.58845	6.15355	5.92706	6.74266	6.06983	6.82453
ENSMUSG00000002028.13_Kmt2a	06mo_AL	1.69893	2.81901	2.2447	2.77742	2.03048	2.82224	1.73158	2.05395	2.3196	2.2724	2.61638	2.7321	2.18429	3.29304	1.82472	2.72615	1.64566	2.7154	1.86317	2.72628	1.71939	3.08886	2.76216	2.49744
ENSMUSG00000002031.12_Ift46	06mo_AL	3.85197	3.32817	2.92484	3.67214	3.75319	4.21365	2.80372	3.06645	2.61267	2.42059	2.53032	2.39862	2.92741	3.27272	4.0637	3.71056	5.0614	3.63081	3.31298	2.87012	2.00867	2.27893	2.27982	2.60757
ENSMUSG00000002032.17_Tmem25	06mo_AL	6.69615	15.239	5.80741	10.1158	8.21964	14.473	8.30299	6.52886	10.2136	14.2742	6.75168	12.2876	7.21074	12.5613	5.70404	13.5375	10.08	16.5331	9.97188	13.782	7.22222	18.8801	9.30036	12.6864
ENSMUSG00000002043.17_Trappc6a	06mo_AL	1.84958	1.84541	1.06076	2.48735	1.8867	2.30761	1.97455	1.05579	1.618	1.82727	1.44865	1.89413	1.74039	2.16681	2.36515	2.17748	3.47729	2.01493	2.68762	1.82681	1.2328	1.82049	1.55584	1.77217
ENSMUSG00000002052.6_Supt6	06mo_AL	9.60269	8.60509	8.52079	8.1824	8.38279	8.55808	6.70701	6.33057	9.62448	7.42335	9.22095	8.75633	9.50086	9.71242	8.409	7.68624	6.66742	8.42619	10.1232	7.69683	8.80611	7.53168	9.05961	8.34259
ENSMUSG00000002058.13_Unc119	06mo_AL	2.12828	1.505	1.33118	1.48873	2.01477	1.77714	0.897176	0.80992	1.26029	1.40675	0.79185	2.0878	1.69454	1.4461	1.53522	1.53998	1.58394	1.19514	1.14981	1.07462	0.715981	1.39654	0.88366	2.05253
ENSMUSG00000002059.18_Rab34	06mo_AL	0.896203	1.51323	1.41346	1.39893	1.98689	1.8762	1.57864	1.27894	1.46606	1.52884	1.32075	1.42863	1.01459	1.28097	1.3788	1.25586	1.78836	1.43502	1.18018	1.29318	0.90781	1.16879	0.863811	1.43536
ENSMUSG00000002064.10_Sdf2	06mo_AL	10.8459	11.9111	7.63967	11.3502	9.70279	11.6093	8.69817	9.51326	8.41726	9.62718	11.7554	8.77123	6.76919	9.09058	8.37229	12.0668	11.6453	10.0202	9.86613	8.44257	9.52751	9.3735	9.38304	9.14786
ENSMUSG00000002083.13_Bbc3	06mo_AL	1.4466	3.43375	1.69295	2.1025	1.45701	1.11189	0.984794	0.394928	1.79147	2.73402	0.96968	1.87155	2.33278	2.71693	2.32235	2.89331	2.73834	1.32547	1.4166	0.512501	0.825198	2.55055	0.92146	2.80755
ENSMUSG00000002102.15_Psmc3	06mo_AL	23.8792	22.9575	21.724	23.3318	27.3025	25.7941	22.4655	25.3898	18.3826	21.3165	22.4925	21.7176	21.3484	21.2614	25.7684	26.8609	30.0814	25.473	28.4813	22.9304	24.0451	21.93	19.4402	21.2219
ENSMUSG00000002103.15_Acp2	06mo_AL	10.7418	10.7868	8.73217	11.5903	9.43591	10.5699	8.67173	7.95508	8.56669	10.9372	10.3258	11.1583	9.46535	12.0907	9.87386	10.5156	10.262	11.1021	8.96482	10.2152	9.42345	9.25953	9.51437	12.4889
ENSMUSG00000002105.15_Slc39a13	06mo_AL	1.70109	1.37436	1.26932	1.99247	1.54925	1.60829	1.35323	0.98669	1.30952	1.45615	0.696711	1.44624	1.34895	1.68319	1.68846	1.61215	2.09045	1.72329	1.59474	2.12389	1.03758	1.5123	1.24822	1.50824
ENSMUSG00000002108.10_Nr1h3	06mo_AL	20.2377	23.3189	18.5868	21.1238	23.4947	24.3159	18.7962	12.4619	19.5866	21.5862	18.5945	21.8798	20.2509	21.7885	21.7144	21.9504	22.972	21.137	27.8636	19.982	20.0053	23.6315	18.3902	23.9741
ENSMUSG00000002109.14_Ddb2	06mo_AL	1.85542	1.48398	1.2732	1.55716	1.41387	2.6804	1.91128	1.97889	1.27798	1.33271	1.10703	1.39064	1.05289	1.70154	1.93166	1.83087	2.12582	2.92555	1.09973	2.05562	1.43196	1.73012	1.58129	1.83647
ENSMUSG00000002111.8_Spi1	06mo_AL	1.98279	1.03227	0.959	1.40943	1.1483	0.576521	0.93137	0.792281	0.953988	1.22771	1.57342	1.53823	1.28269	1.09763	0.827996	1.37967	1.18699	1.06512	0.828338	0.976129	0.573847	0.565965	1.03201	0.983424
ENSMUSG00000002129.11_Sf3a1	06mo_AL	4.17266	4.20772	3.69265	4.43406	3.93317	4.47893	3.36877	3.44875	4.13233	4.71251	3.39	4.58222	3.89906	5.24619	4.06958	3.81413	3.40629	3.97828	5.81063	4.53047	4.14284	3.93591	3.90454	3.81755
ENSMUSG00000002147.18_Stat6	06mo_AL	12.746	11.4952	10.6448	14.704	14.1262	15.7137	10.1687	8.80022	15.2554	12.655	10.486	12.062	12.0411	12.2832	13.3666	12.8342	12.5521	14.5341	12.9648	13.2092	11.0315	13.2385	11.9577	13.948
ENSMUSG00000002205.16_Vrk3	06mo_AL	2.77323	2.02911	2.06611	2.83898	2.93969	2.85679	2.58982	2.22756	2.08913	2.11263	1.83239	2.49248	2.68251	2.85469	2.80376	3.06298	2.97539	2.5129	2.63374	2.39426	1.69695	2.8232	2.35223	2.48894
ENSMUSG00000002210.11_Smg9	06mo_AL	1.47953	1.97009	1.82123	2.13528	1.46291	1.61164	1.61031	1.15354	1.2223	2.20702	1.04724	1.31923	1.58743	1.83391	1.49106	1.92506	1.83296	1.99813	2.09745	1.51923	1.22541	1.47757	1.33562	1.92403
ENSMUSG00000002221.11_Paxip1	06mo_AL	1.59981	1.76423	1.57543	1.74415	1.64775	1.77897	1.47647	1.35126	1.6621	1.78162	1.54523	1.70292	2.19889	1.97356	1.79523	1.59888	1.45344	1.71986	1.57813	1.59858	1.32503	1.50552	1.42414	1.8009
ENSMUSG00000002222.14_Rmnd5a	06mo_AL	25.4458	22.1808	17.3616	24.0115	25.7063	26.1222	24.6237	26.5882	26.4718	21.5722	24.1663	28.641	15.1362	27.4676	24.7944	22.924	18.2213	25.6519	20.5195	24.6073	21.9639	24.6114	25.2702	26.008
ENSMUSG00000002227.15_Mov10	06mo_AL	4.38392	4.6666	4.42906	6.23429	6.86465	5.86353	4.06627	3.48168	3.33812	3.92595	4.49435	4.2943	4.33622	5.48333	6.01152	5.95904	5.73982	7.08854	4.95079	4.90208	3.23628	4.82151	3.34363	4.6185
ENSMUSG00000002233.13_Rhoc	06mo_AL	2.22926	2.88114	3.68084	3.1407	4.12417	2.99606	2.00379	1.46104	2.16104	2.71264	1.7222	2.49194	3.20475	2.99714	3.33897	3.00021	4.73303	2.66116	3.59925	2.07439	1.59304	1.49531	1.65528	3.34431
ENSMUSG00000002249.19_Tead3	06mo_AL	2.24777	2.39345	1.60966	3.33796	2.35285	3.12299	2.04509	1.80326	2.12788	2.54865	1.76303	2.33712	2.56762	2.80069	2.77723	3.0647	2.38045	2.76136	1.87587	2.90825	1.71132	2.69078	1.96744	2.19706
ENSMUSG00000002250.15_Ppard	06mo_AL	9.95221	14.0765	1.69853	1.82886	1.35739	1.62384	1.67119	0.675133	2.13186	2.26003	7.06355	9.9327	8.68381	15.7911	1.29339	3.76916	0.962883	1.54961	2.47312	2.37016	2.04822	2.31689	9.60918	8.71568
ENSMUSG00000002265.16_Peg3	06mo_AL	1.20316	0.586881	0.55662	0.735816	0.994379	0.643692	0.470963	0.709687	0.972518	1.0085	0.754706	1.03995	0.76104	0.815266	0.696347	0.887571	0.312842	0.646316	0.713888	0.755712	0.711897	0.994756	0.842692	1.67005
ENSMUSG00000002279.18_Lmf1	06mo_AL	1.66604	1.76934	1.96862	1.73373	2.18961	1.74853	1.78566	1.40389	1.62608	1.82958	1.44797	1.72417	2.15556	1.63434	2.03137	2.25413	2.18758	1.99565	2.13991	1.60941	1.26284	1.83115	1.55994	1.78299
ENSMUSG00000002280.10_Narfl	06mo_AL	3.31706	3.61597	2.67268	3.98457	3.03321	3.86604	2.84288	2.51134	3.65557	3.88272	1.96327	3.77004	2.74067	3.85314	3.59149	3.61736	3.2684	3.82345	3.19642	3.65127	2.50612	3.84914	3.2039	3.93982
ENSMUSG00000002289.15_Angptl4	06mo_AL	8.21219	2.44832	3.07769	4.3582	6.53358	11.7073	15.2454	12.0443	6.85391	11.5691	2.87582	6.67078	4.13784	2.47929	3.78854	3.44175	8.67302	8.63477	18.8743	24.2379	8.65975	7.58685	4.89029	9.32575
ENSMUSG00000002307.15_Daxx	06mo_AL	2.44639	2.80297	2.53549	3.55851	3.00436	3.2111	2.80444	1.99495	1.68149	2.14187	1.9413	2.76698	2.93912	3.02888	3.26448	3.61392	3.36015	3.06878	2.57091	2.25447	2.46121	2.39072	1.95374	2.76256
ENSMUSG00000002308.15_Cd320	06mo_AL	0.773092	0.551151	0.780346	0.693112	0.74621	0.815226	0.363143	0.411882	0.67449	0.651273	0.467411	0.525816	0.355643	0.56127	0.589036	0.677402	0.972364	0.660209	0.636579	0.804935	0.596651	0.507289	0.357672	0.702971
ENSMUSG00000002319.15_Ipo4	06mo_AL	6.42788	5.91749	5.55353	7.14138	6.96188	7.27892	6.33908	5.24783	4.94828	6.47283	4.58673	5.94146	6.42546	7.17187	7.18423	6.92476	6.39981	7.28889	7.31296	7.3592	4.80703	5.95405	4.28406	6.29177
ENSMUSG00000002320.15_Tm9sf1	06mo_AL	10.1914	9.51484	9.3545	10.729	9.6958	10.3154	9.78464	8.3529	8.45514	8.96259	7.6189	9.48419	8.90941	11.0361	10.8364	10.5813	9.4189	9.93067	11.2069	11.1287	7.9186	8.77048	7.56642	9.03651
ENSMUSG00000002324.7_Rec8	06mo_AL	1.89593	0.985003	1.47209	1.99865	1.19654	2.08068	1.1037	1.221	0.898165	0.466869	1.14628	0.950601	1.25795	1.69411	2.13691	2.64975	0.776062	1.78784	1.09492	0.825261	0.337668	0.937843	0.374853	1.28594
ENSMUSG00000002325.14_Irf9	06mo_AL	5.20868	7.48256	4.79856	7.16674	5.44054	5.81565	4.17486	3.51128	4.58254	6.01773	4.83622	6.43162	5.22015	8.19334	5.66944	7.16237	5.47139	6.41598	4.36102	5.28848	4.11563	5.8494	4.70485	5.66914
ENSMUSG00000002326.5_Gmpr2	06mo_AL	4.32892	5.70127	4.51518	5.08974	3.69787	4.63197	3.38902	3.31123	4.13226	3.76349	5.18218	5.77818	5.37683	6.19136	5.2519	5.28803	4.64897	4.93706	4.02581	4.99713	4.41003	4.90848	4.00555	5.40343
ENSMUSG00000002329.6_Mdp1	06mo_AL	4.23974	5.77038	5.44666	5.42029	5.2456	4.80552	4.82793	4.18028	4.39132	4.55874	4.12466	5.17745	4.58786	5.40063	5.69264	4.64867	6.09703	3.72685	4.76057	3.29769	4.28349	4.49173	4.87408	5.06591
ENSMUSG00000002332.15_Dhrs1	06mo_AL	32.2843	24.2183	28.7846	29.2543	36.8264	29.6333	30.7313	25.8887	29.3615	30.9485	24.7574	37.5912	26.5109	29.6058	33.9568	27.4301	30.5212	30.6811	35.0962	23.9928	26.7092	30.719	25.715	30.9085
ENSMUSG00000002342.17_Tmem161a	06mo_AL	2.18285	2.64143	2.20333	2.79575	2.2913	2.35259	2.02221	1.16296	1.59637	1.986	1.55071	2.13419	2.10248	2.27149	2.20688	2.40489	2.5871	2.19485	2.56394	2.24805	1.57235	1.79043	1.71121	2.09012
ENSMUSG00000002345.17_Borcs8	06mo_AL	3.55527	3.59085	2.58086	3.2935	3.20835	2.80951	2.70709	2.05724	2.92436	2.70785	2.2084	3.18825	2.68852	3.32367	2.78305	3.27586	3.25127	3.15958	3.6446	2.4803	1.91694	3.25967	3.49248	3.22072
ENSMUSG00000002346.16_Slc25a42	06mo_AL	13.1451	10.8218	8.82692	11.146	8.30637	14.055	7.91889	6.16822	8.33559	11.2728	7.8802	12.4354	12.4722	10.5544	10.5575	12.9966	10.5247	10.8084	8.95163	10.9836	6.84361	14.3244	9.17396	12.5146
ENSMUSG00000002365.9_Snx9	06mo_AL	9.41948	11.8194	8.71554	12.7952	11.1109	11.8318	9.45647	9.1091	10.493	10.3905	9.74852	11.4236	7.21671	12.4704	11.155	10.6454	8.12166	13.3025	9.66168	13.0181	10.6052	10.9511	9.78398	10.2369
ENSMUSG00000002372.8_Ranbp3	06mo_AL	5.63942	9.6718	5.50438	8.40167	6.93253	8.9845	5.45625	5.07166	7.98637	8.68588	4.96964	8.0512	7.20464	9.38589	7.29644	9.58388	8.06845	8.35395	8.1946	6.75558	5.95368	8.29467	7.99954	7.85019
ENSMUSG00000002379.6_Ndufa11	06mo_AL	6.37579	8.19417	5.23632	7.29151	6.36003	7.35698	8.96107	3.46753	6.10624	7.33349	4.18868	6.97847	6.14898	6.68817	7.63545	8.51965	10.0908	7.26069	7.87857	6.92021	5.61807	8.75607	6.61955	7.51142
ENSMUSG00000002393.14_Nr2f6	06mo_AL	10.3003	16.5349	10.0956	16.9494	11.4767	14.3966	8.55473	6.05864	10.6874	13.4007	8.9758	16.0865	13.3654	17.541	13.0319	15.9617	15.1434	12.2322	9.66367	11.8294	9.67762	15.7805	11.8445	16.0296
ENSMUSG00000002395.14_Use1	06mo_AL	5.82146	7.78166	5.50883	8.5977	7.85786	7.81446	7.35846	4.98457	5.78854	7.20296	5.71943	5.72263	5.70127	7.44026	7.41026	7.89983	11.6166	8.29409	8.23884	7.94714	6.69246	7.56825	6.96705	7.46896
ENSMUSG00000002409.18_Dyrk1b	06mo_AL	2.67676	3.878	2.96039	4.83777	5.49033	5.25787	3.64787	2.06559	1.33558	2.70597	2.74224	2.78146	4.40391	3.2749	5.62165	5.67199	4.96376	4.19904	2.23291	3.164	0.994669	2.79079	2.25512	2.78637
ENSMUSG00000002413.15_Braf	06mo_AL	1.97562	1.70316	1.58884	2.02179	1.82088	2.12513	1.70511	2.43701	1.95115	1.82181	2.2549	2.0934	1.77057	2.04302	1.97407	1.82919	1.4056	1.88361	1.79948	1.98937	1.90405	1.75294	1.66456	1.85219
ENSMUSG00000002416.13_Ndufb2	06mo_AL	1.92268	3.12618	2.23622	2.56285	2.45724	2.74966	2.65737	2.39828	2.74094	2.71152	2.26032	2.48221	2.375	2.24891	2.67109	2.89958	3.22091	2.75618	2.58688	2.86902	2.28992	2.78492	2.50752	2.80589
ENSMUSG00000002428.12_Hltf	06mo_AL	2.56775	2.42135	1.79989	2.90792	2.25018	2.28435	1.21672	2.63576	2.01137	2.02652	2.1857	2.69052	1.96224	2.50195	2.45543	2.92559	1.63442	2.46645	1.60375	2.38597	1.8948	1.88887	2.2231	2.93252
ENSMUSG00000002455.14_Prpf6	06mo_AL	12.9817	10.7162	10.046	13.1284	13.0566	14.124	8.88933	10.1373	9.96686	7.97899	10.015	10.0361	12.3619	11.5611	13.4822	13.6365	12.5348	10.6713	14.5376	9.75531	11.996	10.7808	11.5849	10.9028
ENSMUSG00000002475.15_Abhd3	06mo_AL	17.4988	17.3217	13.4019	18.8367	16.4139	17.1369	13.273	21.8433	19.1842	22.4736	16.7959	26.2811	11.2174	19.2294	13.648	18.8985	13.6364	16.4875	13.1095	17.9391	15.5545	19.8373	17.5358	21.3037
ENSMUSG00000002477.4_Snrpd1	06mo_AL	8.13991	11.8577	7.65243	8.89228	12.4785	8.68749	6.74743	13.1195	11.1809	10.7296	12.014	9.90569	6.60808	10.9502	11.2253	8.94633	13.2029	9.43117	11.4802	8.02	17.3683	9.92847	9.84559	13.3255
ENSMUSG00000002496.9_Tsc2	06mo_AL	7.99145	6.89666	6.77804	8.78528	9.54553	8.99497	8.28965	5.55011	8.35638	8.2245	6.16032	9.06835	7.46744	9.62945	8.56733	7.92907	7.31298	8.71418	9.0318	7.28053	7.58954	7.82207	7.5999	7.61525
ENSMUSG00000002504.14_Slc9a3r2	06mo_AL	6.27407	6.163	4.92894	6.02677	6.6415	6.11301	4.68015	2.97325	5.60448	5.6245	4.67005	6.99472	5.97329	6.10201	6.03614	6.17781	6.35654	5.45417	6.06354	4.74262	5.6644	4.61407	5.65936	5.92028
ENSMUSG00000002524.15_Puf60	06mo_AL	14.2534	17.814	14.9278	18.8729	18.3605	18.4627	16.4098	11.4465	15.383	15.5037	13.1798	16.2464	14.5843	17.7794	18.059	19.5008	20.6853	17.727	21.2699	17.3645	13.8583	16.5324	12.4452	17.2981
ENSMUSG00000002546.16_Golga2	06mo_AL	5.10072	6.1928	4.82169	6.88754	5.67944	6.58779	4.5447	3.6742	4.86152	4.91083	4.84612	5.94726	5.0491	6.12785	7.43104	7.33315	5.48136	6.06219	4.99416	5.80561	4.57395	5.56559	5.52505	5.97328
ENSMUSG00000002550.16_Uck1	06mo_AL	7.86682	6.47753	5.3101	6.0454	6.64411	5.76081	4.33395	3.68673	4.93452	7.70721	4.6682	9.764	4.69123	6.73378	4.61069	5.38758	3.52371	4.33429	4.83358	4.84724	4.98454	6.5195	5.24221	8.12873
ENSMUSG00000002580.7_Mien1	06mo_AL	29.6867	35.8328	28.1301	30.1658	30.2943	29.2025	30.2415	28.992	24.9184	30.8242	33.086	33.7536	26.3776	31.2905	33.331	33.8058	46.0679	30.1505	30.6641	30.359	28.9843	35.4863	33.9228	29.4924
ENSMUSG00000002588.12_Pon1	06mo_AL	178.489	190.799	130.439	179.619	162.549	171.006	149.949	225.824	171.719	159.583	165.342	174.342	130.537	186.361	205.873	175.561	183.003	180.616	133.063	183.929	223.101	182.452	179.431	155.662
ENSMUSG00000002602.16_Axl	06mo_AL	3.58329	2.91313	2.74617	3.25337	3.61241	2.24739	2.51436	2.03029	2.12504	2.54909	3.51447	4.40043	2.49551	3.26632	3.24355	3.4681	2.54236	2.14973	2.98912	2.34307	2.62209	1.33762	3.02909	2.78654
ENSMUSG00000002603.15_Tgfb1	06mo_AL	1.7752	1.11843	1.69379	1.28274	1.99479	1.2696	1.07862	0.58985	1.2034	0.870499	1.27352	1.61061	1.57691	1.53887	1.53736	1.43393	1.96105	1.09484	1.67477	0.755639	1.16556	0.636323	1.30754	0.876084
ENSMUSG00000002608.8_Ccdc97	06mo_AL	4.98547	5.13473	4.53587	5.48613	4.71391	5.47492	3.92957	2.40058	4.09898	5.22844	3.50633	5.464	4.27097	5.8355	4.8898	5.19172	4.06058	4.79286	4.92814	3.77682	3.87382	4.27282	5.15178	4.99025
ENSMUSG00000002617.14_Zfp40	06mo_AL	0.536507	0.587148	0.476356	0.767314	0.45312	0.554654	0.373352	0.680563	0.321231	0.738214	0.54062	0.595502	0.205673	0.876393	0.183425	0.656758	0.324422	0.603503	0.303176	0.809573	0.575085	0.633684	0.597556	0.689882
ENSMUSG00000002625.9_Akap8l	06mo_AL	10.1078	12.4288	7.47327	12.3686	9.74079	13.0588	6.55232	8.01159	7.43421	9.69742	8.69966	9.66081	9.77359	10.0961	10.9238	16.4259	13.034	11.067	6.3615	8.91826	6.35998	9.93616	7.79397	11.5486
ENSMUSG00000002635.11_Pdcd2l	06mo_AL	2.84602	2.28138	1.81359	2.68413	3.05922	3.77147	2.22809	1.72305	2.05813	2.26678	1.48606	2.6396	2.90117	2.72367	2.65369	3.33389	4.06773	2.67279	2.945	2.86954	1.86368	2.30892	1.79552	2.42391
ENSMUSG00000002658.9_Gtf2f1	06mo_AL	7.85825	9.45878	8.83514	8.43042	8.95556	7.05827	7.30938	6.75077	10.4217	9.98898	8.25562	8.96306	7.38213	8.38826	6.90851	6.97782	9.31546	8.64842	11.9275	7.97764	10.0279	7.71935	8.99908	8.84343
ENSMUSG00000002660.7_Clpp	06mo_AL	18.2621	20.2455	16.0129	19.4773	18.4283	17.4038	20.8824	12.8253	15.9329	18.9649	12.5469	17.9256	16.6112	16.7539	16.3469	19.7668	22.2466	18.5684	19.8622	16.4591	17.3401	17.8224	15.3618	17.1547
ENSMUSG00000002661.14_Alkbh7	06mo_AL	2.85616	3.14199	3.49449	3.94078	1.97365	3.38226	1.82948	1.55627	2.29866	4.00288	2.70799	3.31126	3.24745	3.39315	4.56539	4.41641	4.14503	3.96982	2.26378	2.73284	2.40469	3.68017	2.10223	4.29273
ENSMUSG00000002679.14_Med6	06mo_AL	5.63166	4.52067	2.32971	4.07943	2.60652	3.26422	2.89109	3.79441	2.84284	4.1065	2.42808	3.68907	2.38898	3.787	3.89588	3.53321	4.0865	3.39529	3.62213	2.94644	3.42008	4.43447	3.55942	4.3119
ENSMUSG00000002699.13_Lcp2	06mo_AL	1.58167	1.11276	0.921064	0.981719	0.770675	0.523568	0.547691	0.538244	0.772704	0.691844	1.462	1.13783	1.12815	0.938518	0.615033	0.928896	1.12564	0.71642	0.464083	0.66093	0.657294	0.383211	0.938155	1.01831
ENSMUSG00000002718.14_Cse1l	06mo_AL	6.25769	6.80162	5.30629	7.23272	6.7676	6.90675	5.45437	7.82383	7.13814	6.18511	7.76592	8.12027	4.52347	8.03784	5.85775	6.787	3.78704	7.00363	6.51605	6.26198	7.46912	5.98472	7.0327	7.04719
ENSMUSG00000002728.14_Naa20	06mo_AL	2.01918	1.90762	1.54679	2.17511	2.00987	1.92905	1.75014	1.89356	1.94299	2.07766	1.79849	1.74733	1.52394	1.87169	1.52155	1.9932	2.04078	1.69852	1.99097	1.64042	1.86445	2.00162	2.02961	2.14602
ENSMUSG00000002731.6_Prkra	06mo_AL	4.41349	7.15552	5.31928	6.02392	5.81779	5.79199	4.79606	6.50516	3.5497	4.99438	4.95843	5.6004	5.22732	6.69539	5.44369	6.1624	7.50451	6.34224	4.83384	5.00977	4.47382	5.05728	4.87619	6.26208
ENSMUSG00000002732.14_Fkbp7	06mo_AL	1.3494	1.4177	1.74041	1.59002	1.82346	1.33924	1.2677	2.10541	1.3158	1.27318	2.44754	1.26196	1.08633	1.60013	1.42357	2.01699	1.95833	1.5241	1.56864	1.71041	1.73571	1.09796	1.2486	1.56164
ENSMUSG00000002733.8_Plekha3	06mo_AL	6.7949	5.91695	4.42146	7.55334	5.84707	6.46143	6.08909	7.58667	6.08617	6.26422	5.81348	6.64889	5.38175	6.7792	4.69628	6.36025	4.37241	6.85169	6.76871	7.05156	7.05812	6.5282	5.56897	5.70522
ENSMUSG00000002741.9_Ykt6	06mo_AL	13.8336	13.3041	11.1089	11.68	13.8387	11.4759	11.1104	9.55769	11.4764	12.0611	11.6525	13.6451	10.7351	12.481	11.9649	11.2837	10.3954	12.6905	16.2308	11.7647	10.7109	10.3464	11.2882	11.3058
ENSMUSG00000002748.7_Baz1b	06mo_AL	3.69482	3.7355	2.95991	3.65435	4.00506	4.6747	3.86445	3.79416	5.37263	4.34284	4.92874	5.33933	3.26285	4.27208	2.67252	3.13623	2.92223	4.59243	4.84339	4.5665	4.85821	4.71811	5.32119	4.339
ENSMUSG00000002763.16_Pex6	06mo_AL	9.81868	13.5482	9.88713	15.1448	12.5599	15.9465	12.9216	6.83019	11.0805	13.5546	8.48965	13.1199	10.0779	13.8992	12.3447	13.305	17.2373	15.1675	13.9606	14.0275	9.50617	11.7772	11.0716	14.4147
ENSMUSG00000002767.13_Mrpl2	06mo_AL	11.7605	15.6161	12.1974	16.1887	17.6886	19.1228	16.09	11.797	12.7451	14.659	10.9763	13.4447	12.9016	14.0093	16.9642	15.8015	21.6245	16.3247	21.237	17.5998	12.6013	12.632	11.9738	15.9511
ENSMUSG00000002768.7_Mea1	06mo_AL	25.9229	26.2265	23.2766	24.0151	24.1772	21.6782	23.5316	19.2458	25.8324	25.643	18.3172	26.5687	18.9304	21.9377	26.425	26.0054	28.8504	24.3152	29.4645	22.8942	25.7753	26.6736	23.4224	22.9406
ENSMUSG00000002769.8_Gnmt	06mo_AL	670.942	880.94	646.546	818.001	735.339	765.989	955.315	371.042	764.904	741.364	498.274	777.846	603.373	896.21	726.19	684.491	935.934	898.887	737.605	901.786	655.625	1073.37	747.032	673.799
ENSMUSG00000002778.14_Kdelr1	06mo_AL	41.2747	38.156	36.1574	38.4563	41.1812	39.8629	43.2516	31.0888	35.0117	32.8972	30.3852	35.1516	37.8766	37.0043	47.1909	40.6467	55.9691	39.7372	42.8844	37.2241	34.4404	33.7354	31.8813	33.0879
ENSMUSG00000002781.19_Tmem143	06mo_AL	2.23894	1.96022	1.82351	2.29407	1.92954	2.35601	2.14234	1.48092	1.46367	2.2993	1.53093	2.05458	1.90055	2.35438	1.87462	2.47288	2.44986	2.73146	1.87199	2.12363	1.27539	2.18974	1.52089	2.17394
ENSMUSG00000002803.14_Btbd6	06mo_AL	3.16156	3.00884	2.94947	3.79894	3.74518	4.01134	4.1852	2.59222	3.18609	4.09676	2.5023	2.93226	3.91697	3.44297	3.89124	3.91092	3.58718	3.01663	3.42465	3.63007	3.59346	3.53052	2.52648	3.04111
ENSMUSG00000002804.4_Nudt14	06mo_AL	1.5152	2.17938	2.97387	2.39345	2.92503	2.34968	2.43834	1.48958	1.94404	1.87212	2.59559	2.64796	1.8878	1.9862	2.66415	2.79849	2.80977	2.3653	2.56869	1.88627	2.01395	2.08792	1.62271	2.50504
ENSMUSG00000002812.4_Flii	06mo_AL	7.92687	8.04259	7.26981	9.46328	9.78795	9.00352	7.11901	6.31062	7.81657	8.32157	6.0829	8.65514	7.31754	9.52745	9.04317	8.52671	7.13707	8.84065	7.97434	8.42499	6.8134	7.32729	7.54326	8.38254
ENSMUSG00000002814.15_Top3a	06mo_AL	1.30715	1.17712	1.00178	1.37282	1.17758	1.3919	0.727707	0.663249	1.09571	1.38014	1.21179	0.88905	1.25276	1.21261	1.30239	1.81909	0.969583	1.26032	1.03412	1.26236	0.874309	1.3838	1.2319	1.4167
ENSMUSG00000002820.6_Atg4d	06mo_AL	1.59999	1.59403	1.68617	2.09164	2.05027	2.81484	2.43322	1.56419	1.86879	2.22167	1.55111	1.91535	2.09391	1.83587	1.77848	2.22521	2.69567	2.5002	2.23141	2.93467	1.97289	2.22287	1.98531	2.00672
ENSMUSG00000002825.7_Qtrt1	06mo_AL	0.812511	0.800284	0.797353	0.88455	0.784258	0.629995	0.954147	0.502454	0.469113	0.8556	0.429838	0.518087	0.934442	1.10604	1.07147	1.30872	1.32656	0.951277	1.03307	0.735632	0.679329	0.82639	0.574305	0.475752
ENSMUSG00000002831.13_Plin4	06mo_AL	0.97123	0.45553	0.291769	0.39095	0.485469	0.978978	1.24916	0.686406	0.623056	0.946761	0.692063	1.26807	0.777897	0.537234	0.284616	0.402265	0.167799	0.439552	1.99932	2.59089	0.731721	0.919538	1.19467	1.2903
ENSMUSG00000002833.10_Hdgfrp2	06mo_AL	6.88426	8.38397	7.03872	8.61959	8.46363	8.64177	8.22371	6.36887	7.94942	8.84921	5.32836	7.46747	7.78086	9.02661	6.67833	8.3508	8.78507	8.11722	11.1677	10.0747	7.96962	7.26667	6.72696	9.00221
ENSMUSG00000002844.8_Adprh	06mo_AL	4.89466	6.83964	3.9042	3.92351	3.0546	2.51266	2.51057	2.07142	2.59861	2.81528	4.28589	4.19722	3.49398	5.60604	4.89662	6.10047	3.42924	2.78974	2.20729	1.77643	1.88878	3.12318	4.75028	5.51105
ENSMUSG00000002845.14_Tmem39a	06mo_AL	5.48197	2.64464	2.55261	3.20969	2.64567	2.26189	2.04368	1.84403	2.11005	2.06167	1.98272	2.9684	3.18046	4.19316	2.06547	2.14439	2.27308	2.2248	3.22426	2.39301	2.2917	1.97844	2.61675	1.76678
ENSMUSG00000002846.9_Timmdc1	06mo_AL	11.3821	13.276	12.6605	13.1202	16.2085	10.6949	14.8905	11.1137	12.7397	10.5222	13.1747	11.3003	10.5927	13.6457	15.0097	12.621	19.3983	12.3152	16.2673	10.8306	14.2169	12.4709	13.8	11.9468
ENSMUSG00000002847.6_Pla1a	06mo_AL	11.4487	17.577	13.277	16.5807	15.3989	17.6803	16.0166	16.7441	15.4364	18.3191	12.7174	13.4771	12.6214	19.1565	19.7726	16.891	20.3509	20.8547	18.4571	21.9882	16.9396	18.5632	16.4021	18.2277
ENSMUSG00000002871.14_Tpra1	06mo_AL	2.78647	3.62333	1.88585	3.31042	2.78232	3.11415	2.48236	1.3712	2.0711	2.80068	1.249	2.79107	2.79023	3.12751	2.92837	3.60292	3.1375	3.29545	2.35028	3.28401	1.82918	3.12725	2.09921	2.93881
ENSMUSG00000002881.14_Nab1	06mo_AL	14.532	7.7756	10.4148	9.41465	16.6056	10.7775	11.1217	14.9166	14.1217	9.43688	13.6223	9.76478	9.19017	8.14932	14.5803	8.89249	13.9731	9.7748	12.452	8.18627	12.1207	7.47886	13.0646	9.92527
ENSMUSG00000002885.14_Adgre5	06mo_AL	3.84023	3.78244	2.63203	4.13973	4.11855	2.94451	2.44969	1.84706	2.9289	3.91808	3.57945	4.57993	3.40441	3.87227	3.31358	4.34358	3.07041	3.12963	3.69431	2.65595	2.9089	2.2959	3.20791	3.39492
ENSMUSG00000002897.5_Il17ra	06mo_AL	1.54226	1.24996	1.11566	1.83702	1.33977	1.93722	1.24362	1.10926	1.88773	1.1927	1.00704	1.61278	1.64954	1.41081	1.39654	1.63952	1.42127	1.37017	1.21016	1.51851	0.928411	1.80946	1.43895	1.30038
ENSMUSG00000002900.16_Lamb1	06mo_AL	0.6466	1.04629	0.702524	1.15424	0.721634	0.820966	0.369111	0.599783	0.622204	0.653655	0.830736	1.04792	0.65068	1.00244	0.852679	1.06752	0.566941	0.795996	0.479573	0.731775	0.582199	0.551574	0.685553	0.879701
ENSMUSG00000002910.11_Arrdc2	06mo_AL	0.950674	2.14027	1.98177	2.25521	1.46619	2.53826	1.77976	1.46285	2.19553	2.06834	0.82468	1.73949	1.24783	2.29565	1.38085	1.9174	2.66937	1.62258	2.8229	4.12585	1.62691	1.93654	1.56172	2.25508
ENSMUSG00000002944.15_Cd36	06mo_AL	5.3585	3.41385	5.91585	2.63084	6.76153	2.31977	5.62254	2.16664	3.29431	2.72729	5.53457	8.11484	3.2418	5.03849	3.92573	2.27282	3.9693	2.53714	3.54173	1.44028	4.96839	1.25995	3.9597	1.63031
ENSMUSG00000002948.19_Map2k7	06mo_AL	7.71049	8.85611	7.60089	10.3089	8.00644	10.9073	7.37477	5.57638	6.15052	7.56536	5.94849	7.87529	8.39612	9.75195	8.15886	10.4794	8.45574	10.8847	8.39037	8.86042	6.08537	8.81861	7.34437	9.12803
ENSMUSG00000002949.15_Timm44	06mo_AL	6.63576	8.86503	6.56309	8.69974	9.31719	9.14255	7.70687	8.22094	7.07305	8.34835	6.87768	7.54798	7.32757	9.17199	9.80842	10.1621	9.84188	9.67241	8.18543	8.41766	8.13217	8.26833	8.79966	8.7856
ENSMUSG00000002957.11_Ap2a2	06mo_AL	16.112	14.7111	12.5208	15.0011	12.381	10.8868	8.88318	7.33888	14.0013	13.0326	14.398	17.6491	14.4468	17.3235	14.4758	15.1834	11.0922	10.4497	9.90649	7.24035	10.7598	12.5476	15.3705	15.1128
ENSMUSG00000002963.17_Pnkp	06mo_AL	4.43931	5.32104	4.14904	5.52783	3.95762	3.88192	3.60416	2.51062	3.06938	3.98911	3.46684	4.52557	4.78641	5.84909	4.91461	5.25953	4.68281	3.65183	3.73306	3.3773	3.14062	3.47941	3.70834	4.70603
ENSMUSG00000002968.8_Med25	06mo_AL	2.55659	3.42976	3.03424	4.13115	3.79026	3.47037	3.46835	1.74924	2.42642	3.50498	1.96919	3.19335	3.36819	3.73762	3.20206	3.91934	3.88816	4.47173	3.81674	4.44705	2.29745	3.56429	2.24139	3.03977
ENSMUSG00000002980.14_Bcam	06mo_AL	0.58464	1.12818	1.26456	0.561596	0.997621	0.990809	0.326931	0.500593	0.867983	0.802098	0.908932	0.994102	0.936524	0.93986	1.4318	0.742585	0.999978	0.742009	1.03158	0.652201	0.870189	0.739859	0.547409	0.793966
ENSMUSG00000002981.10_Clptm1	06mo_AL	11.6596	10.9938	8.88464	12.101	11.0569	12.0995	10.7111	8.75544	10.3337	11.6346	7.82325	11.4856	9.29621	11.7838	11.1014	11.634	10.0684	12.356	12.488	12.5479	8.69969	11.5186	9.5545	10.6785
ENSMUSG00000002984.17_Tomm40	06mo_AL	3.07853	3.81524	3.68507	4.54951	4.77865	4.51692	5.16784	2.9908	3.41812	4.99734	1.93286	3.98888	3.80435	3.91131	3.87752	3.60452	4.46775	5.52876	6.73159	5.96979	3.40396	4.84818	2.92161	3.76829
ENSMUSG00000002985.16_Apoe	06mo_AL	4849.55	5491.16	4849.25	5352.57	5543.75	5294.73	5774	3568.85	5481.44	5175.03	4125.1	5464.27	4761.61	5294.1	5590.98	5197.26	7213.93	5492.16	5469.16	5068.71	4901.7	5785.29	4944.02	5592.33
ENSMUSG00000002992.17_Apoc2	06mo_AL	207.698	206.144	259.017	189.472	229.817	192.792	261.141	154.859	197.584	208.967	196.706	219.608	200.268	171.309	199.208	231.912	325.151	192.426	288.433	170.156	239.809	196.28	201.964	218.28
ENSMUSG00000002996.17_Hbp1	06mo_AL	11.4159	10.2048	8.07197	11.2198	10.3969	13.2017	8.76772	11.7842	12.0566	10.6865	10.6871	9.73326	8.80048	9.43612	12.7595	12.6781	10.3586	12.0036	8.7349	8.73736	8.47614	9.66288	9.70464	10.9857
ENSMUSG00000003031.14_Cdkn1b	06mo_AL	4.98909	5.94637	3.15978	5.62689	4.39778	5.038	3.81396	5.05923	5.89658	4.50951	4.15199	4.25412	5.23996	5.71016	5.85675	5.97875	6.11182	4.36571	4.39242	4.26461	5.27737	4.70265	5.49897	3.9786
ENSMUSG00000003033.15_Ap1m1	06mo_AL	7.34243	7.17881	5.82319	7.36739	4.98123	5.95334	4.20443	4.35891	5.45852	6.02287	5.66953	6.67046	5.71799	8.20922	5.34845	7.00669	4.84077	6.72688	5.88333	5.92595	5.34287	6.92136	5.59693	6.64178
ENSMUSG00000003037.16_Rab8a	06mo_AL	13.6218	13.7101	13.2115	13.3756	14.9467	13.2189	12.5422	11.9162	14.0256	12.4569	12.0687	12.0544	12.6116	13.2793	16.4694	13.6888	14.0702	13.0394	15.2084	11.4603	13.2678	12.7498	13.9166	13.1251
ENSMUSG00000003038.15_Hmgn2	06mo_AL	1.17874	1.84286	2.05644	2.3652	3.22363	1.99039	2.63172	2.14317	1.98286	2.317	2.6131	1.83726	1.31797	1.90172	2.18769	1.41762	3.26292	3.28326	4.72611	3.73523	3.33563	2.47509	1.75049	1.64202
ENSMUSG00000003039.9_Fam32a	06mo_AL	6.36289	5.93459	6.7794	6.89211	7.5235	6.70966	6.14369	4.0991	6.74092	5.85034	6.97956	6.01498	4.93948	6.85226	7.67159	7.34395	7.4973	5.95967	7.83698	4.91729	6.5476	6.16738	5.72405	6.38688
ENSMUSG00000003053.17_Cyp2c29	06mo_AL	227.117	267.004	183.771	227.287	231.646	152.621	206.027	283.006	269.514	345.517	229.838	237.003	237.045	304.397	236.232	241.17	218.608	311.862	116.751	273.946	323.45	219.593	233.176	456.188
ENSMUSG00000003062.13_Stard3nl	06mo_AL	0.906506	0.805592	0.521717	0.916605	0.846202	0.67698	0.840416	0.503841	0.495835	0.687297	0.584131	0.872103	0.637872	1.07379	0.83889	0.737742	0.900131	0.650595	0.693283	0.664146	0.865314	0.629271	0.643809	0.778928
ENSMUSG00000003068.16_Stk11	06mo_AL	10.0047	12.2961	10.5255	12.8437	11.8247	13.6375	11.9428	8.77456	10.2615	9.7895	8.67646	10.0805	11.6486	11.5623	12.8984	12.279	15.6835	12.0167	11.8464	12.0224	10.1976	11.7249	10.0086	10.7055
ENSMUSG00000003072.15_Atp5d	06mo_AL	56.4017	68.4419	65.7434	68.715	70.776	66.8875	80.1204	37.3375	66.3552	68.2945	51.3392	64.3579	62.9334	62.8809	68.3469	70.3112	99.1495	68.1149	86.2864	68.5991	63.8501	74.5015	65.5563	63.5204
ENSMUSG00000003099.11_Ppp5c	06mo_AL	9.15878	10.2138	8.92222	9.8044	8.44968	10.8206	8.00396	7.82997	8.26392	10.3568	7.22437	10.847	9.00222	11.3657	8.3889	10.7697	9.05695	9.8047	8.88269	10.1242	7.13424	10.2139	7.91623	10.3881
ENSMUSG00000003119.14_Cdk12	06mo_AL	2.30053	2.10246	2.47156	2.38927	2.30848	2.21469	2.18443	2.06733	2.29702	1.95146	2.42719	2.87571	2.81931	2.53424	2.17268	2.32014	1.76851	2.27302	2.3665	2.03388	2.32044	2.33161	2.61695	2.34888
ENSMUSG00000003123.15_Lipe	06mo_AL	1.8611	1.49457	1.58456	1.88367	3.00675	2.5869	2.27436	1.23079	1.97433	2.8221	1.17325	1.98749	1.72275	1.81254	2.21481	1.61436	2.58565	2.56034	1.91283	2.29633	1.19111	2.43052	1.45256	2.17634
ENSMUSG00000003131.7_Pafah1b2	06mo_AL	3.16764	2.98353	2.22945	3.3098	2.7026	2.70671	2.35335	2.97058	2.96103	2.43433	2.78479	3.09841	2.36981	3.20319	2.65693	3.0113	2.12263	2.59114	3.08815	2.89719	3.29285	2.82513	2.92853	2.5116
ENSMUSG00000003134.10_Tbc1d8	06mo_AL	2.75391	3.11432	1.93038	2.59638	2.69507	2.36069	4.77111	4.14836	4.47557	2.83552	2.4744	4.06481	2.3314	3.52665	2.10723	3.20359	2.51641	2.43399	6.50276	5.17715	2.6961	5.79266	3.95207	2.81398
ENSMUSG00000003135.15_Cnot11	06mo_AL	4.7602	4.69393	3.29934	5.22371	3.55628	4.49995	3.69685	4.23892	4.10421	4.52341	4.04074	4.28986	5.15703	4.79685	4.72055	5.03465	3.78575	4.6736	3.87353	4.13741	3.87952	4.03314	3.8467	4.73768
ENSMUSG00000003154.15_Foxj2	06mo_AL	2.27398	2.86915	2.48029	2.41959	2.31551	2.38319	1.87807	1.88289	2.96247	2.38721	2.22091	2.99555	2.69427	2.7576	2.1749	2.80138	1.63194	2.55049	2.54178	2.51131	2.00571	2.66619	2.33149	2.46847
ENSMUSG00000003161.15_Sri	06mo_AL	5.75441	4.64892	5.55828	5.25782	6.57747	4.63684	5.15166	5.5794	4.72657	4.21677	5.26861	4.56458	3.68104	5.3571	6.82593	4.39574	6.81278	5.43829	6.18125	6.30053	5.71604	4.27097	3.86392	5.04129
ENSMUSG00000003166.19_Dgcr2	06mo_AL	5.2929	6.21852	6.3481	7.50849	7.50301	8.29527	6.28645	4.13566	7.42096	7.71063	5.58494	7.6225	6.09298	7.72189	7.07711	7.52301	6.00199	8.33269	7.92503	7.6801	6.18173	7.53518	6.37796	7.42801
ENSMUSG00000003184.15_Irf3	06mo_AL	10.7897	13.8712	9.72871	13.1829	12.3344	14.0837	11.3336	8.13084	10.7859	13.3008	8.44762	11.351	10.0097	12.694	13.6825	13.3081	14.5603	13.6481	11.928	11.7278	9.37556	12.1633	8.91831	12.4002
ENSMUSG00000003190.12_Bcl2l12	06mo_AL	2.23101	2.39721	1.64915	2.44181	1.7619	2.10728	1.42905	1.42789	2.13382	2.22118	1.28756	2.2129	2.04099	2.03693	2.79347	2.48278	2.94344	2.62601	2.40684	1.10177	0.678298	2.18262	1.98095	2.3472
ENSMUSG00000003198.9_Zfp959	06mo_AL	3.03016	1.63131	1.55146	2.3792	1.71672	1.83873	1.70183	3.497	2.68763	1.6315	2.56883	1.90414	1.53411	2.3673	1.73735	2.13901	2.19877	1.41544	1.72295	2.14705	2.79614	1.53015	2.48889	2.34147
ENSMUSG00000003199.16_Mpnd	06mo_AL	12.5187	15.2334	12.9189	14.9425	14.0972	13.0769	18.603	10.3882	14.7679	15.8777	10.9852	15.5459	12.2977	14.1168	13.2985	13.8011	20.5229	15.7344	17.6013	16.1354	16.0579	19.0075	14.6582	16.0974
ENSMUSG00000003200.9_Sh3gl1	06mo_AL	4.70661	5.15288	4.23014	5.49963	3.73393	5.45903	3.78566	3.12831	4.02029	5.27938	3.50829	6.49555	3.89285	6.483	4.13777	5.53306	2.43279	4.92875	4.77803	4.72827	3.33387	6.3714	4.9715	5.99586
ENSMUSG00000003208.8_Ccdc94	06mo_AL	1.63039	2.23673	1.02856	2.23173	2.13925	1.6592	1.67528	0.639838	0.941326	1.44216	1.94067	2.16583	1.58208	1.96047	1.16459	1.22113	1.03518	1.43163	2.14701	0.899515	1.41558	1.64487	2.12148	1.55832
ENSMUSG00000003226.7_Ranbp2	06mo_AL	6.9939	5.78916	5.45178	7.6636	6.91837	8.02828	5.79641	10.3774	8.18124	8.30231	7.80966	7.5343	6.34699	6.65714	6.14862	6.25269	3.84344	7.691	7.9283	7.59548	9.7053	6.41751	7.29006	7.95178
ENSMUSG00000003228.8_Grk5	06mo_AL	2.19485	3.94354	1.34915	1.8002	0.733337	0.805089	0.69393	0.554159	0.519886	0.725376	2.25846	2.17104	2.94897	3.78451	2.59751	2.52907	0.918836	0.558125	0.613331	0.401257	1.10756	0.847514	2.05043	1.36075
ENSMUSG00000003233.11_Dvl3	06mo_AL	3.21773	2.56307	2.75248	3.1852	3.37563	3.61552	2.56179	1.80564	3.08583	2.08127	2.94289	3.47753	3.85741	4.08817	2.80486	2.75128	1.8402	2.85081	3.46712	3.51815	2.08349	3.01682	2.73346	2.44574
ENSMUSG00000003234.15_Abcf3	06mo_AL	7.54896	9.11056	7.01324	8.846	9.18964	7.93242	8.26214	6.36726	7.28582	7.47946	6.0287	8.49347	7.32123	9.1616	7.92429	7.7383	9.1841	8.92358	8.95012	8.41585	8.26085	7.57071	6.97928	7.73044
ENSMUSG00000003235.12_Eif2b5	06mo_AL	6.99382	7.87266	7.14349	7.32599	7.77528	6.83658	7.59375	6.13098	6.76199	7.32264	6.56922	7.27326	6.67887	8.76484	8.93004	7.8533	8.36759	7.27655	9.40653	7.378	8.41774	6.06433	7.41514	8.41391
ENSMUSG00000003269.17_Cyth2	06mo_AL	2.71446	3.68849	2.77255	3.76966	3.2283	4.41988	3.70374	3.38674	2.59712	3.21449	2.00456	3.18145	3.3448	3.13907	3.68186	3.94247	3.51732	3.47717	3.88802	3.60744	2.54386	3.70995	2.721	3.17347
ENSMUSG00000003283.14_Hck	06mo_AL	1.91573	1.4017	0.805711	1.79115	1.80289	0.415911	0.899872	0.437421	0.835697	1.03287	1.21616	1.71016	0.826208	1.25175	0.673679	1.60455	1.48279	1.08188	1.25268	0.650425	0.887104	0.502827	0.935554	0.897379
ENSMUSG00000003299.10_Mrpl4	06mo_AL	5.15576	7.2689	4.68029	6.59031	5.17357	6.72073	4.63579	2.97219	4.32266	7.5858	4.21281	7.1175	7.26507	7.98655	5.38531	7.81437	5.5562	5.82184	5.52613	6.72459	4.17605	7.81801	5.58936	7.8065
ENSMUSG00000003308.15_Keap1	06mo_AL	6.54715	8.89189	6.60858	8.17035	8.26342	8.99194	7.35416	5.3947	7.18762	7.25167	6.32484	7.85328	6.67848	8.73157	8.18334	9.16636	9.0472	8.55143	7.71431	6.57198	6.34909	8.33821	7.70431	8.05932
ENSMUSG00000003316.14_Glg1	06mo_AL	7.21652	4.5707	5.27774	5.69769	7.50209	5.69772	4.74985	4.90454	6.25162	4.96192	7.63828	6.97636	6.1271	7.37324	6.89097	5.41184	4.03335	6.1275	6.02345	5.25852	6.1948	5.32634	6.42175	6.51056
ENSMUSG00000003344.14_Btbd2	06mo_AL	3.87434	4.7386	4.32433	5.56813	4.63857	5.56325	4.78303	2.06273	3.18328	4.51917	2.83794	4.05403	3.37395	4.69251	3.96286	4.95394	5.19017	5.434	4.79073	4.93279	3.07636	5.11877	4.13647	4.54224
ENSMUSG00000003345.16_Csnk1g2	06mo_AL	9.00733	9.90592	9.06396	11.7947	11.241	12.9825	10.8587	6.70305	7.9124	8.99388	6.69035	8.49178	9.36603	10.9525	11.7809	11.2576	13.3527	11.0747	11.603	10.8255	7.27146	9.33343	8.05327	9.70691
ENSMUSG00000003346.14_Abhd17a	06mo_AL	7.7719	11.6647	8.13537	13.073	11.0024	13.177	13.4534	4.92935	9.2403	13.8802	6.10856	12.1138	7.44851	10.9714	9.56563	12.8521	13.0962	13.9165	12.6736	15.539	9.13049	13.1574	6.79183	11.5641
ENSMUSG00000003348.10_Mob3a	06mo_AL	0.944246	1.27086	1.24318	1.15153	1.45628	0.916764	0.771371	0.585872	1.64342	1.18281	1.15419	0.942396	0.956105	1.43067	0.75794	1.47594	1.13203	1.05179	0.984317	0.669055	0.728743	1.06679	1.29791	1.44231
ENSMUSG00000003355.6_Fkbp11	06mo_AL	4.7515	5.04	4.76534	4.35356	6.61483	6.54647	4.14907	3.65116	4.50188	4.34149	5.13782	3.57353	3.94078	3.05159	6.90851	9.18392	7.16089	6.41884	7.56826	5.08785	3.38499	6.11578	2.95923	2.79475
ENSMUSG00000003360.14_Ddx23	06mo_AL	5.7092	6.02667	5.54429	5.49829	5.9423	6.00743	4.60389	4.44786	6.20586	5.46186	5.39989	5.31216	5.38944	6.04838	6.35476	5.88218	5.56518	5.4068	5.82144	4.77523	5.38956	4.92965	5.23361	5.87396
ENSMUSG00000003363.15_Pld3	06mo_AL	4.56875	4.32	3.99674	5.33662	5.29186	5.31369	4.68558	2.58189	3.65778	4.64169	4.2677	5.51567	3.66493	6.11977	6.02486	5.93423	4.21034	5.13507	5.34426	4.52943	3.45551	3.9213	3.62858	5.41955
ENSMUSG00000003378.9_Grik5	06mo_AL	1.18908	1.39669	1.02194	1.44018	2.00229	1.71968	1.78086	0.634492	0.676578	1.46337	0.914274	1.17576	1.36009	1.26677	1.7044	1.47891	2.19459	1.91199	1.57759	2.65047	0.977547	1.75048	0.837151	1.57056
ENSMUSG00000003380.11_Rabac1	06mo_AL	7.80666	9.82437	5.68121	10.1109	9.08034	11.5484	9.13317	3.15443	7.09008	8.73422	4.77294	9.06074	9.15472	9.29756	9.40791	10.3419	10.8203	9.31511	9.04955	10.1851	6.49883	10.4639	5.74905	8.04844
ENSMUSG00000003382.18_Etv3	06mo_AL	0.98821	1.52953	0.940608	1.60375	1.26134	1.53648	1.02814	0.964903	1.33129	1.30132	1.2146	1.64715	0.942105	1.7653	1.12026	1.3672	0.849168	1.17131	1.41707	1.69523	1.44506	1.40269	1.43375	1.44568
ENSMUSG00000003402.14_Prkcsh	06mo_AL	14.7496	15.2488	12.3278	16.6057	15.1567	16.9074	15.2658	11.4519	14.1691	15.9214	11.6477	14.9177	14.043	15.7676	16.8955	17.4073	15.9861	15.095	17.5048	15.2779	13.5057	16.8306	12.8671	15.6669
ENSMUSG00000003420.8_Fcgrt	06mo_AL	38.7043	39.1682	38.3832	46.0553	48.9525	50.5589	48.4117	32.4328	39.7269	42.1463	33.8329	40.2271	34.2615	39.7501	43.3573	41.741	58.4298	42.9903	53.332	42.9396	38.4055	41.0357	34.2548	40.1111
ENSMUSG00000003421.13_Nosip	06mo_AL	4.34169	4.10852	4.05334	5.22465	5.35352	5.12729	3.88459	2.17877	2.571	3.8344	3.41825	3.10306	3.58031	3.60239	4.90751	4.44489	5.29693	4.55417	4.26369	4.17926	2.79846	4.0386	2.6856	3.05655
ENSMUSG00000003423.15_Pih1d1	06mo_AL	7.40699	7.44441	7.06484	7.75031	7.75585	8.92238	6.47185	4.19036	8.29847	7.75523	6.35753	6.40974	6.61708	8.1143	9.2444	8.28316	11.1334	7.76108	8.79303	7.23007	7.04355	7.60295	6.42534	7.13424
ENSMUSG00000003429.11_Rps11	06mo_AL	80.9264	89.8786	61.3163	79.3388	83.5161	78.3867	84.3935	58.1846	88.3353	78.4527	81.0955	71.5595	75.1316	72.9929	100.337	90.2092	126.411	78.4954	104.914	78.4429	90.9437	84.822	86.0992	72.5138
ENSMUSG00000003435.9_Supt5	06mo_AL	11.0321	11.6618	11.1317	12.2625	10.8386	10.696	7.94731	7.01184	10.0984	10.0513	10.1101	10.5813	12.2345	12.1319	10.3304	10.7154	8.77884	10.6401	10.6927	11.347	10.0168	10.0647	10.5976	10.4606
ENSMUSG00000003437.14_Paf1	06mo_AL	7.69368	7.80754	7.4521	8.00257	7.98874	8.40584	8.70022	8.47301	7.56792	7.14913	7.22407	6.19416	6.83729	7.58861	8.50603	8.06623	9.58658	8.3654	8.46943	8.15306	8.60677	7.54209	7.99986	7.37166
ENSMUSG00000003438.17_Timm50	06mo_AL	4.87774	5.23855	3.76799	5.20184	5.29664	5.09418	5.10456	4.09129	3.98485	5.43412	3.92709	5.50108	4.63661	5.0951	4.11319	6.09929	6.53712	5.28574	5.42435	6.04976	4.37911	5.19295	3.76115	5.32814
ENSMUSG00000003444.8_Med29	06mo_AL	6.88287	4.51953	3.15793	4.1673	5.13364	4.36644	3.83724	2.4407	4.89714	4.00611	3.49935	4.07846	4.22774	3.63419	4.21737	4.91828	5.0701	4.22311	7.27379	5.38186	4.8291	4.39324	4.74439	3.62067
ENSMUSG00000003458.12_Ncstn	06mo_AL	9.14128	10.0441	8.67863	11.454	11.5564	12.0389	9.49817	8.78635	10.1417	9.24101	6.85772	9.74326	8.11672	12.0533	11.4933	11.0429	9.9254	11.5542	10.7681	11.4332	9.93403	8.85196	7.0487	10.0846
ENSMUSG00000003464.13_Pex19	06mo_AL	22.7611	17.8363	20.4416	20.2763	27.1241	24.6967	22.9731	18.9693	16.0932	18.1067	17.2441	20.661	16.8237	20.3254	19.2098	16.4198	23.58	24.5841	26.7137	25.0857	19.4582	17.3159	15.3097	19.1914
ENSMUSG00000003477.5_Inmt	06mo_AL	171.413	194.597	250.725	171.378	358.306	210.258	436.577	193.407	428.457	344.499	166.964	194.428	138.346	208.887	210.373	167.546	620.338	354.397	458.546	376.798	433.927	315.049	262.481	336.847
ENSMUSG00000003518.13_Dusp3	06mo_AL	11.3275	9.13761	8.16013	7.46597	10.8648	8.98651	7.43845	9.43034	13.5963	11.1771	11.4373	12.0926	8.56461	9.8189	8.07714	8.4158	7.70197	7.80516	10.0335	7.40116	12.684	8.82961	13.1567	9.3637
ENSMUSG00000003526.11_Prodh	06mo_AL	21.6925	27.8943	26.9155	26.1766	34.3971	28.6054	48.1678	18.1995	29.5356	45.3216	21.5282	34.506	19.7763	36.6681	27.0791	22.9934	34.9825	45.4727	50.0302	56.8756	40.186	45.1646	24.8223	35.8795
ENSMUSG00000003527.8_Dgcr14	06mo_AL	1.61123	2.05375	1.63433	2.56741	1.681	2.22669	1.6324	0.811533	1.09443	1.41324	1.67611	1.43028	1.6759	1.66864	1.99977	2.16167	2.02884	1.70365	1.6871	1.41588	1.42637	1.60455	1.57127	1.64529
ENSMUSG00000003528.14_Slc25a1	06mo_AL	77.9686	74.2556	71.7287	77.1128	99.4642	87.0543	91.7523	66.3044	68.4812	80.0295	49.6082	83.3814	59.3087	76.6852	84.8991	86.3863	100.635	86.8366	94.2496	75.9135	58.7052	83.3169	54.2031	71.4296
ENSMUSG00000003531.14_Dgcr6	06mo_AL	4.5649	5.8438	5.79731	5.36513	5.4753	5.101	6.5519	3.551	4.89222	5.67789	3.53109	5.38393	5.05693	5.55607	5.19353	5.55345	9.45016	5.84383	7.34857	6.35141	4.69741	6.23749	4.76225	5.03133
ENSMUSG00000003541.6_Ier3	06mo_AL	0.590585	0.398878	0.0993544	0.544614	0.342029	0.549505	0.6473	0.539396	0.454641	0.41792	0.214241	0.602526	0.407528	0.428769	0.519207	0.319623	0.942802	0.439273	0.171635	0.56144	0.364638	0.465038	0.364313	0.439378
ENSMUSG00000003546.9_Klc4	06mo_AL	10.5284	13.179	10.453	14.2804	13.1611	14.7744	16.3499	8.07891	15.8556	16.8083	9.65259	14.9429	11.5129	12.5725	12.3413	15.7461	13.5679	14.6445	15.6332	17.5018	10.168	16.5126	10.6026	17.0259
ENSMUSG00000003549.9_Ercc1	06mo_AL	0.858826	0.966744	0.686283	1.05597	1.08801	0.759132	0.907682	0.490241	0.661137	0.716262	0.856755	0.730158	0.740781	0.654689	0.717277	0.78019	1.05942	0.656533	0.842369	0.962237	0.563395	0.811506	0.596005	0.65669
ENSMUSG00000003555.7_Cyp17a1	06mo_AL	13.5071	13.9199	16.3938	19.6457	16.8772	32.3944	40.3662	25.1022	20.3686	14.8391	12.1377	25.3265	8.88419	13.8809	10.3564	8.48778	24.0777	29.9712	29.9783	20.8145	30.2735	16.3421	17.7865	9.73786
ENSMUSG00000003559.7_As3mt	06mo_AL	18.6157	20.0102	18.4181	19.6994	21.4295	21.0476	22.9956	24.0835	26.958	23.8705	18.6123	24.5509	16.4518	23.7068	17.7743	17.0468	19.0996	22.8248	28.2144	23.8827	28.5575	24.9011	22.8845	21.1275
ENSMUSG00000003575.13_Crtc1	06mo_AL	0.931859	0.887577	0.944622	1.06038	0.925401	1.06157	0.710827	0.347801	0.86451	0.742751	0.595906	0.92937	0.968652	1.0148	0.76672	0.808204	0.658847	0.947844	0.815919	1.06272	0.691522	0.813724	0.617209	0.869064
ENSMUSG00000003581.14_Rnf215	06mo_AL	2.27439	3.84028	2.56759	2.92065	2.77301	3.17428	2.71771	2.5624	2.81059	3.4488	2.22548	3.05312	2.27153	3.21554	2.05212	3.37801	2.95328	2.64633	3.34838	3.53584	2.26342	4.21803	2.81522	3.1912
ENSMUSG00000003585.13_Sec14l2	06mo_AL	139.498	178.307	135.741	149.816	138.041	135.362	97.9012	93.967	119.946	156.894	134.426	170.413	118.878	169.029	124.079	138.822	105.677	142.596	122.979	110.874	135.488	134.813	140.04	172.057
ENSMUSG00000003604.14_Aven	06mo_AL	1.92332	2.28527	1.75262	2.23754	1.77909	2.2742	2.00763	2.53123	2.46766	2.14683	2.56793	2.05532	1.82024	2.24966	2.18403	2.24081	2.67493	2.45048	2.50364	1.57808	2.5564	2.19806	2.10097	2.38482
ENSMUSG00000003617.16_Cp	06mo_AL	155.208	134.524	104.253	157.134	120.84	130.84	95.2155	169.621	132.576	117.909	155.272	151.569	126.744	157.09	148.482	161.604	100.778	134.577	113.253	115.482	154.415	123.006	144.209	143.4
ENSMUSG00000003623.4_Crot	06mo_AL	69.7089	58.6515	38.9258	79.6479	42.2924	62.8096	14.7408	45.4663	20.8658	28.1556	40.525	52.1876	46.7165	60.2084	56.376	54.8411	34.1128	44.1029	18.5545	28.7467	31.0475	28.409	44.0282	47.2001
ENSMUSG00000003644.17_Rps6ka1	06mo_AL	4.10999	3.461	4.6183	4.05046	6.63198	4.84581	3.46325	3.20573	4.66137	4.23412	2.39005	3.9877	3.51801	3.75832	3.47535	3.92954	3.30106	4.66715	2.9861	3.51517	2.88141	3.98977	2.39501	3.89022
ENSMUSG00000003660.10_Snrnp200	06mo_AL	8.86729	9.37573	7.57372	11.4096	9.98132	10.6032	6.88852	8.28012	8.02306	9.49947	7.26701	11.0177	7.35375	13.7251	10.8147	9.55696	6.54596	11.183	9.17343	11.3579	7.83248	8.4016	7.40393	10.6914
ENSMUSG00000003662.10_Ciao1	06mo_AL	5.80828	7.36128	6.50248	8.91088	7.56246	9.36997	8.79994	8.8255	6.24052	7.24452	4.69908	7.74464	7.31666	8.55505	8.30231	8.62583	8.79318	9.68669	9.38112	8.2853	6.38538	8.27515	5.44529	7.51286
ENSMUSG00000003680.15_Taf6l	06mo_AL	1.52117	1.57175	1.33683	1.79707	1.39705	1.91179	1.15534	0.972005	1.15354	1.20497	1.0501	1.27397	1.41	1.6236	1.33732	1.76411	1.92754	1.65118	1.53408	1.41835	0.998772	1.42127	1.13794	1.5202
ENSMUSG00000003721.14_Insig2	06mo_AL	81.3543	86.0782	43.7767	58.6163	21.9704	20.8476	11.0518	18.7294	17.0561	29.2027	59.8614	70.7848	55.441	83.206	56.1354	63.0171	16.1609	16.8642	11.8215	11.2313	20.3946	34.3319	66.231	68.1565
ENSMUSG00000003731.13_Kpna6	06mo_AL	8.35808	6.95011	7.09722	8.33758	8.49381	9.07898	6.82313	6.82222	8.35985	7.40566	7.72398	9.22416	8.03123	9.52003	7.01631	7.55941	4.84038	8.58097	9.0439	8.72211	7.67629	7.75375	7.48575	7.75425
ENSMUSG00000003746.16_Man1a	06mo_AL	20.7995	22.6181	15.0378	24.9174	19.849	25.0477	17.5953	33.0102	26.0324	24.3722	21.8646	25.5243	15.5039	25.7122	20.891	23.0561	15.766	24.4509	18.5728	23.2353	25.7459	24.9049	24.1213	26.4371
ENSMUSG00000003752.9_Itpkc	06mo_AL	0.733041	0.725566	0.659123	0.77699	0.71365	0.776127	0.692617	0.360724	1.10915	0.638826	0.64187	0.902592	0.872117	0.844168	0.911113	0.62537	0.75202	0.752043	0.844795	0.703731	0.741315	0.835959	0.799127	0.605957
ENSMUSG00000003762.13_Coq8b	06mo_AL	0.980523	1.56138	1.48861	1.52538	1.66202	1.70225	1.74121	0.723527	1.10462	1.47474	0.99768	1.46392	1.60899	1.58	1.74506	1.59936	2.09979	1.64045	1.73755	2.20854	0.922854	1.2052	1.29085	1.29488
ENSMUSG00000003778.14_Brd8	06mo_AL	1.45739	1.37182	1.44782	1.94545	1.29151	1.56644	1.05244	1.26223	1.12192	1.4606	1.5268	1.52211	1.53884	1.59624	1.60157	2.1224	1.60453	1.65611	1.31445	1.30528	1.16356	1.31081	1.76316	1.89018
ENSMUSG00000003808.18_Farsa	06mo_AL	2.14898	3.09834	2.17905	3.16712	2.40813	2.95817	2.65035	1.47876	2.22087	2.81226	1.92222	2.84066	2.5138	3.06693	1.94102	2.70841	2.20021	2.4937	3.35795	2.71858	2.45371	2.94388	2.51962	2.50646
ENSMUSG00000003809.14_Gcdh	06mo_AL	89.6908	105.384	82.7473	100.926	100.185	106.764	104.319	110.204	89.2847	111.388	89.2151	110.689	76.8189	103.996	100.77	100.621	113.938	117.299	100.196	126.616	115.418	117.166	98.5584	102.29
ENSMUSG00000003810.12_Mast2	06mo_AL	3.3201	3.1472	2.54284	2.8871	2.79564	3.01599	1.76475	2.12462	3.06704	3.20617	2.78913	2.92668	2.48694	3.13354	2.45796	3.15458	2.39649	2.76552	2.89465	2.55111	2.4275	3.17845	2.64092	3.10563
ENSMUSG00000003812.13_Dnase2a	06mo_AL	2.62768	2.41374	1.68899	2.36218	1.95607	2.35264	1.64961	1.78296	2.09916	1.82937	1.43882	1.93895	2.11683	1.9797	2.54983	2.69278	2.48234	1.93601	1.65698	1.90212	1.56881	1.45422	1.75856	2.21312
ENSMUSG00000003813.15_Rad23a	06mo_AL	14.6187	19.2858	16.3954	18.9225	18.5387	17.4606	17.4917	17.163	14.7655	18.5252	14.4801	16.4172	14.1744	18.1593	15.8598	16.6929	19.2972	19.1933	21.6567	16.65	18.4038	17.3686	15.8691	13.6699
ENSMUSG00000003814.8_Calr	06mo_AL	255.816	264.152	219.941	218.348	238.246	197.237	182.988	200.493	231.961	154.555	309.908	179.474	213.093	210.847	288.147	280.104	245.541	183.853	215.756	146.369	231.011	180.707	251.908	178.031
ENSMUSG00000003847.16_Nfat5	06mo_AL	3.48187	3.32208	3.67473	4.10014	3.41517	3.50345	3.47706	3.81742	3.13925	3.46475	3.65213	3.42681	4.17576	3.35905	3.73844	4.35548	2.48435	3.37916	2.79909	2.97143	2.7377	3.36272	4.34951	4.61479
ENSMUSG00000003848.14_Nob1	06mo_AL	1.9161	1.55295	0.902569	1.39884	1.13742	1.47974	1.44007	1.11564	1.38654	1.27842	1.00787	1.92226	1.61968	1.78061	1.17916	1.59992	1.44599	1.42518	1.80978	1.7695	0.828123	1.70491	1.09333	1.0137
ENSMUSG00000003849.8_Nqo1	06mo_AL	3.6989	1.69453	2.1707	2.4128	3.23816	1.9209	2.28969	1.5713	1.85416	2.08703	0.936147	2.194	0.81617	1.84233	2.64685	1.52964	2.37193	2.84363	2.37493	2.97897	2.19082	2.64164	1.5919	1.8488
ENSMUSG00000003868.14_Ruvbl2	06mo_AL	2.39376	2.51319	1.9748	2.21097	2.39939	2.33433	1.91007	1.10365	2.23257	2.35008	1.58643	2.62219	2.10445	2.50657	2.26633	2.6337	2.53867	2.05438	2.14053	2.37566	1.84744	2.17488	2.6622	2.47346
ENSMUSG00000003873.11_Bax	06mo_AL	2.71249	4.43689	3.13723	3.74552	4.90907	3.90403	3.98167	2.41932	2.93642	4.19882	1.4606	4.07173	3.65572	3.78473	4.76933	5.3739	4.49011	4.2032	3.81834	3.51109	1.57007	3.90463	3.20271	4.27427
ENSMUSG00000003923.14_Tfam	06mo_AL	5.56877	5.86193	5.01335	7.08996	5.73105	7.71611	5.09022	6.78719	5.95535	5.96426	5.4052	6.84579	4.93317	6.42504	6.48354	6.69087	6.77119	6.4307	4.81143	6.09112	6.89975	6.16264	5.68664	5.95946
ENSMUSG00000003929.10_Zfp81	06mo_AL	0.845126	0.860721	0.440069	0.850473	0.640938	0.664645	0.441088	0.666201	0.480198	0.518711	0.784693	0.718512	0.590114	0.832699	0.760675	0.8712	0.627851	0.540463	0.599404	0.437235	0.528008	0.586246	0.744759	0.898214
ENSMUSG00000003948.17_Mmd	06mo_AL	37.3426	34.2243	27.8963	44.6933	33.5145	47.9177	25.5841	40.1835	35.467	32.376	36.3019	34.6977	30.054	34.3695	36.6338	36.3844	33.3501	39.016	29.3266	38.5801	41.2002	31.8424	33.5406	30.9766
ENSMUSG00000003949.16_Hlf	06mo_AL	7.37836	7.25889	7.60233	8.94297	10.7695	16.9489	10.0499	14.1648	15.4391	12.1687	11.4063	10.7949	8.07168	9.33438	6.62725	8.05431	9.16993	16.7977	14.0047	17.1894	16.2653	11.9818	8.72674	8.96699
ENSMUSG00000003955.7_Fam162a	06mo_AL	28.4011	32.9172	27.4289	28.4537	36.5513	29.5575	27.9992	31.7037	33.5242	29.8807	31.2899	30.7639	21.9569	26.8052	27.7428	33.5876	40.4541	29.9047	31.9456	25.571	37.5061	33.0483	32.1195	32.0857
ENSMUSG00000003970.8_Rpl8	06mo_AL	127.236	175.062	124.363	162.445	158.414	172.316	174.713	101.824	175.735	181.735	128.743	153.301	142.498	151.838	179.164	173.977	300.258	169.128	196.934	172.586	163.383	192.139	149.734	157.447
ENSMUSG00000004018.9_Fancl	06mo_AL	1.26776	1.38247	0.866434	1.44613	1.54872	1.41918	1.51977	1.69611	0.975942	1.44179	1.00602	1.21256	0.683443	1.38061	1.53249	1.56212	1.29365	1.6207	1.38163	1.6141	1.07015	1.37261	1.16084	0.998851
ENSMUSG00000004032.10_Gstm5	06mo_AL	3.65858	3.29465	3.51705	3.85577	4.38897	3.2582	3.35523	3.22213	2.17267	3.01163	2.55957	2.75498	4.1475	3.90834	3.49209	4.24288	4.7786	4.01705	4.70868	4.54273	3.95302	4.11547	2.01505	5.01171
ENSMUSG00000004035.12_Gstm7	06mo_AL	30.3728	33.5319	27.9345	31.5482	29.4173	25.3099	30.572	16.5279	21.9683	17.967	22.8533	23.1976	28.8611	30.32	37.0453	34.0624	40.446	28.4802	28.6753	24.8171	21.1226	26.2157	27.1518	21.6584
ENSMUSG00000004038.9_Gstm3	06mo_AL	20.8894	27.8731	23.2282	22.6306	24.7858	15.1698	23.8527	14.7163	14.1199	19.1601	10.073	16.4603	18.7213	28.4822	23.5606	29.3071	27.3583	22.0219	16.6578	27.193	14.3131	17.7726	11.0002	16.1308
ENSMUSG00000004040.16_Stat3	06mo_AL	8.9322	8.41304	6.33385	10.6194	7.38994	7.87381	9.15545	5.08274	8.38738	7.76805	7.54107	8.41658	8.21246	9.57455	8.46903	9.82752	6.7562	7.5905	6.94811	7.73157	7.16417	9.32999	8.54177	10.1482
ENSMUSG00000004043.14_Stat5a	06mo_AL	2.73436	2.31901	1.66987	2.08687	1.32868	1.73386	1.04101	0.694898	1.19665	1.49569	1.78341	2.60335	2.24544	2.59023	1.89347	2.11404	1.06002	1.14537	1.18382	1.33532	1.28642	1.51896	1.27083	1.81135
ENSMUSG00000004044.9_Ptrf	06mo_AL	1.48972	1.59307	1.9736	1.5741	2.39952	1.64599	1.63278	0.829112	2.09292	1.1483	1.89143	1.72565	2.31292	2.35236	3.69982	1.49728	2.64841	1.27733	1.59646	1.21389	2.41441	0.76247	2.06766	1.41617
ENSMUSG00000004054.8_Map3k11	06mo_AL	6.85349	7.22016	7.33168	8.31866	6.48796	7.88103	7.04388	3.65135	7.11573	7.72768	5.41858	7.39545	7.76071	8.2035	7.4774	9.03496	6.88583	7.46484	7.50738	7.01645	5.45208	7.22309	7.18167	7.32135
ENSMUSG00000004056.15_Akt2	06mo_AL	10.4347	8.39294	9.28142	9.03366	11.0664	9.74373	10.1051	7.30382	9.51821	8.69261	9.39526	10.4323	9.48522	9.47298	10.4252	9.70413	10.3313	10.0944	10.6982	9.29897	9.05082	9.02779	9.46168	9.47741
ENSMUSG00000004069.16_Dnaja3	06mo_AL	15.7426	18.5281	13.5005	17.9497	17.9475	18.6828	17.6447	18.5964	16.2725	18.9523	15.1132	18.5374	15.9647	19.7223	16.9322	17.3856	15.6111	19.332	20.0967	19.8956	19.371	17.142	16.6943	17.1065
ENSMUSG00000004070.15_Hmox2	06mo_AL	14.1002	14.7528	13.533	15.2809	15.7473	14.8855	15.9449	13.6554	16.1427	12.7616	14.2629	13.1404	14.0852	14.2178	19.9184	15.4437	21.2938	16.5581	16.8552	17.1032	19.253	12.7871	13.0098	11.9795
ENSMUSG00000004071.12_Cdip1	06mo_AL	8.76498	7.89048	6.53177	8.54903	8.92023	9.96157	11.9037	10.1791	10.9713	11.4107	6.68387	11.5335	7.25943	10.3047	7.46037	8.48416	8.62077	10.4428	14.7127	18.3288	11.4118	12.8698	7.94173	9.62854
ENSMUSG00000004085.14_Map3k20	06mo_AL	1.78558	1.56658	1.70073	2.02797	2.06249	1.33765	1.33622	1.58884	1.48575	1.04853	2.04799	1.80829	1.46088	1.47745	1.93914	1.751	1.50527	1.57875	1.18284	1.11441	1.43886	1.24059	1.60968	1.50316
ENSMUSG00000004096.9_Cwc15	06mo_AL	22.6194	22.7815	22.3166	24.2763	25.3622	23.2614	23.5	30.6776	22.6497	21.9636	20.6677	19.1944	17.6033	19.6938	23.6982	24.5225	27.7052	23.6831	23.1065	20.6139	26.5136	21.2593	21.4412	21.4745
ENSMUSG00000004098.7_Col5a3	06mo_AL	8.0833	7.72977	7.17886	8.49593	6.39139	7.16507	2.47293	3.70702	2.23532	5.96995	3.38068	7.32265	6.95534	9.44379	5.22628	11.1642	5.42416	5.46426	3.16452	2.85101	1.80189	5.67747	3.85775	8.78221
ENSMUSG00000004099.16_Dnmt1	06mo_AL	1.28574	1.92634	1.53848	1.60732	1.50759	1.63439	1.00658	1.0854	1.64499	1.6659	1.72442	2.12465	1.4058	1.9195	1.5602	1.8481	1.15636	1.63877	1.32886	1.41412	1.45351	1.66122	1.61978	1.89365
ENSMUSG00000004100.12_Ppan	06mo_AL	2.26877	2.34729	2.21709	2.94852	2.72929	2.39035	2.76874	1.65693	1.61811	1.82133	1.45238	2.3969	2.59005	2.42227	1.52526	2.24418	2.61469	2.53676	4.02395	2.31086	2.42046	2.27249	2.34112	2.22019
ENSMUSG00000004105.8_Angptl2	06mo_AL	1.97644	2.04538	2.09152	2.9315	3.01542	3.29233	2.51231	2.18363	2.55218	2.6103	1.92735	2.29465	2.40136	2.2758	3.15752	2.38246	2.72954	3.01214	3.25797	3.49228	2.62428	1.84077	1.86813	2.3892
ENSMUSG00000004187.10_Kifc2	06mo_AL	2.21021	2.46402	1.4301	2.98866	2.30772	3.14403	2.32929	1.67411	2.84667	3.17962	1.92735	2.56567	2.71298	2.59209	2.01782	3.07255	3.26928	3.02092	1.9764	2.97277	1.64017	2.96196	2.72026	3.5838
ENSMUSG00000004207.14_Psap	06mo_AL	102.676	94.0131	83.0898	101.706	101.431	97.5041	86.9002	64.3627	91.4466	88.5637	85.5665	118.874	83.0199	102.625	91.8927	97.3744	98.3503	94.4912	104.417	91.44	94.2715	86.6181	89.0446	94.6747
ENSMUSG00000004221.16_Ikbkg	06mo_AL	6.62186	8.39961	5.02962	7.01909	6.05771	6.82029	4.24272	7.15556	5.51607	6.65248	6.61785	8.92084	5.2002	8.09625	6.12566	9.24588	5.70149	6.88153	5.66082	4.96627	5.11057	5.9989	6.45238	7.59124
ENSMUSG00000004233.14_Wars2	06mo_AL	0.651551	0.784004	0.774834	0.578389	0.699374	0.763013	0.756334	0.654072	0.518869	0.760865	0.611266	0.821355	0.542616	0.978684	0.513549	0.946682	0.717329	0.83555	0.685588	0.747548	0.693584	0.592653	0.41578	0.650027
ENSMUSG00000004263.15_Atn1	06mo_AL	7.28939	7.04484	8.94073	9.06084	10.1965	9.93032	7.52558	4.35991	7.9142	7.60378	6.05765	7.44418	10.6962	8.38099	9.39557	9.10469	6.93312	8.77232	7.30057	8.08526	5.78264	8.56396	6.87476	7.98219
ENSMUSG00000004264.17_Phb2	06mo_AL	25.7264	26.2088	22.3047	25.6097	27.6757	29.2023	29.339	24.7764	24.6451	30.275	19.1277	24.9574	21.1676	24.7686	24.5756	24.7098	34.6502	29.932	34.1719	33.2548	28.6177	28.6037	22.8017	24.3701
ENSMUSG00000004266.15_Ptpn6	06mo_AL	4.54588	5.39223	4.02936	6.08521	5.34322	4.57078	4.40076	3.26457	3.76289	5.28728	4.43297	6.25438	3.87889	5.37637	3.91052	5.74429	5.1785	5.17077	4.40373	3.65108	3.69701	4.48401	5.0129	7.35394
ENSMUSG00000004268.11_Emg1	06mo_AL	3.259	4.91842	3.00817	4.64318	3.36142	4.1057	2.91267	2.66702	3.88536	3.29456	3.2433	3.42053	4.17927	4.75306	4.69069	5.11737	6.13182	4.0758	4.44228	3.62302	3.91749	3.88336	4.80355	4.29134
ENSMUSG00000004270.13_Lpcat3	06mo_AL	27.7564	30.0018	20.6997	26.843	25.4201	30.9794	27.4584	19.951	27.2834	34.7124	24.3566	28.7068	22.1783	27.7934	30.1159	32.2209	26.0141	30.1854	25.5123	29.2845	26.564	29.5006	26.5719	39.1136
ENSMUSG00000004285.12_Atp6v1f	06mo_AL	16.8402	18.8856	14.6937	17.3353	19.5601	19.1767	17.0209	11.4063	12.5768	16.4522	12.7649	15.7596	16.6935	16.2406	18.2299	21.0843	28.4519	19.2143	20.0876	16.4699	16.5854	18.3071	16.5707	17.6086
ENSMUSG00000004317.14_Clcn5	06mo_AL	0.583262	0.466153	0.441551	0.582683	0.498238	0.43958	0.292239	0.585978	0.754327	0.648588	0.751123	0.728942	0.553402	0.647882	0.53328	0.491527	0.296263	0.448287	0.389866	0.435662	0.639206	0.459271	0.647632	0.559288
ENSMUSG00000004319.15_Clcn3	06mo_AL	3.58411	2.92456	2.15248	2.81742	2.69092	2.63945	2.24229	3.31455	3.09646	3.12483	3.24333	3.79896	2.70673	3.32931	2.60743	2.91622	1.74897	2.72275	2.89968	2.90136	3.15869	3.05635	3.19811	3.05978
ENSMUSG00000004341.7_Gpx6	06mo_AL	0.628168	2.18023	0.704513	1.93091	0.833696	3.06848	2.4589	1.97217	0.967146	1.74631	1.51916	1.33514	0.541826	1.82422	1.65674	1.13321	1.29148	3.76377	1.44525	3.69675	2.26241	2.22584	1.77603	0.692353
ENSMUSG00000004356.8_Utp20	06mo_AL	1.80758	2.21902	1.71877	2.04836	1.9154	2.13887	1.3946	2.00381	2.45025	2.78729	2.35202	2.9232	1.51393	2.98599	1.5776	1.60511	1.2356	2.09464	2.64561	1.76107	2.51713	2.3	2.11089	2.54448
ENSMUSG00000004364.14_Cul3	06mo_AL	13.7346	12.7449	9.77731	15.5686	13.3562	16.7329	12.8558	19.2951	14.9416	12.7205	14.967	13.1336	10.1206	15.0666	14.3402	14.4445	12.3335	15.9613	13.5043	14.7248	16.4395	14.0529	14.2898	13.0418
ENSMUSG00000004383.18_Large1	06mo_AL	0.686711	0.424208	0.662159	0.579199	0.678998	0.677904	0.576949	0.420676	0.515747	0.516419	0.546829	0.619429	0.563429	0.638396	0.795137	0.524448	0.668449	0.61597	0.547603	0.625526	0.387793	0.48138	0.439108	0.560736
ENSMUSG00000004393.10_Ddx56	06mo_AL	6.80346	6.58976	6.03328	7.59917	7.55955	7.82689	6.0282	6.1114	5.3592	6.69108	4.6395	6.43434	4.95851	7.60048	6.67668	7.74731	7.76875	8.39036	9.27297	7.30572	7.04166	5.39869	4.6767	5.97274
ENSMUSG00000004394.12_Tmed4	06mo_AL	20.7316	18.3311	13.7754	21.5406	20.6916	22.0004	17.4789	19.712	19.1703	20.0588	17.4109	20.1287	15.3426	18.4802	17.5789	20.1778	19.8058	18.2233	24.0644	18.2841	20.5918	19.7777	16.1277	17.5938
ENSMUSG00000004446.12_Bid	06mo_AL	1.73103	2.22389	2.3107	2.83399	2.83316	3.76395	2.71037	2.36289	3.53422	3.13844	2.45719	2.43149	2.49932	2.28126	2.01806	2.73484	2.94908	3.82527	3.41759	2.93858	2.96235	3.15574	2.11822	2.36414
ENSMUSG00000004451.14_Ralb	06mo_AL	1.86972	1.86065	2.43886	1.5097	2.6286	1.57579	1.56984	1.36118	1.43934	1.15051	2.11342	1.71631	1.61273	1.86893	1.64375	1.90646	2.91008	1.81394	1.51594	1.06721	1.443	1.16287	2.27749	1.33278
ENSMUSG00000004455.16_Ppp1cc	06mo_AL	3.70651	4.01855	4.79147	4.36244	6.07254	4.82816	5.31478	6.03553	5.01585	4.61466	4.24602	4.85949	5.3172	5.09864	5.96827	5.24865	4.44484	5.35253	5.64102	5.35162	5.32971	4.76188	3.7004	4.87003
ENSMUSG00000004460.16_Dnajb11	06mo_AL	17.6689	22.2592	14.2719	16.6394	15.8392	15.6141	12.7984	16.4957	23.4854	16.0046	24.1857	15.9344	15.454	17.1586	20.6508	22.4856	16.3859	13.7323	16.5265	12.4744	20.359	16.107	19.9907	18.1548
ENSMUSG00000004462.6_Tbccd1	06mo_AL	5.88351	6.53934	4.3667	5.33816	5.5119	6.3713	4.99315	5.24938	7.42183	7.39715	5.64962	7.12478	4.64837	6.55079	5.04203	5.40883	5.41729	6.63977	5.35229	7.08378	6.41044	8.07818	5.60414	6.62092
ENSMUSG00000004500.9_Zfp324	06mo_AL	1.03493	1.40113	1.19993	1.4724	1.39717	1.48346	0.963514	0.510935	1.16276	1.14519	1.06542	1.33171	1.88187	1.51289	0.885261	0.983964	1.07573	1.21361	1.30063	1.13961	1.05778	1.13429	0.92743	1.2139
ENSMUSG00000004530.12_Coro1c	06mo_AL	2.66794	1.45491	2.22089	1.65717	2.74195	1.71064	1.38523	1.35722	1.86227	1.76775	2.04345	2.10957	1.90776	2.02726	2.43056	1.81687	2.12652	1.37091	2.33007	1.17333	1.77099	1.24088	1.62018	1.61692
ENSMUSG00000004535.12_Tax1bp1	06mo_AL	11.4323	11.1154	8.96394	12.8594	12.4867	13.3989	9.46301	14.8301	10.2933	10.5297	13.4116	11.5497	8.91518	11.8092	11.8608	12.2863	9.83829	12.7963	11.6868	11.8123	13.7042	11.2972	11.434	12.2799
ENSMUSG00000004558.14_Ndrg2	06mo_AL	350.853	341.189	375.712	384.701	400.016	377.043	415.383	331.473	374.124	373.745	319.031	360.632	302.094	389.591	390.829	320.577	488.506	445.301	449.975	450.788	457.097	361.001	330.71	367.871
ENSMUSG00000004561.14_Mettl17	06mo_AL	2.0863	2.87876	1.95303	2.74104	1.92443	2.73956	1.79138	1.78637	2.02053	2.73838	1.64793	2.54617	2.32198	2.6751	3.22455	2.78372	2.75917	2.80877	1.76028	2.3535	1.55821	2.53042	2.20549	2.53128
ENSMUSG00000004562.16_Arhgef40	06mo_AL	0.579931	0.776112	0.834698	1.15871	0.858307	1.21108	0.575087	0.463457	0.763908	0.879388	0.677877	0.734092	0.955976	0.916919	1.00835	0.88677	0.916443	1.02246	0.608612	0.831343	0.726065	0.832115	0.596235	0.985415
ENSMUSG00000004565.15_Pnpla6	06mo_AL	3.25091	4.32617	2.43325	3.52503	2.43318	3.24267	2.3186	1.85571	3.59484	4.0662	2.6859	4.11652	3.45757	4.09032	2.08295	3.86063	2.32897	2.78913	2.76227	3.18963	2.36012	4.48512	3.65387	3.95126
ENSMUSG00000004567.16_Mcoln1	06mo_AL	3.89012	4.69742	3.51016	4.885	4.54422	5.20719	4.90048	3.09873	4.21977	4.77271	2.77425	3.97629	3.35543	4.10159	4.02623	4.96255	5.23499	5.25351	4.30377	5.88342	3.30252	4.77574	3.27231	4.12195
ENSMUSG00000004568.12_Arhgef18	06mo_AL	2.68931	2.31074	2.12827	3.04494	2.22332	2.52445	1.99328	1.41705	2.75628	3.4506	2.41007	3.38226	3.03341	3.29839	2.50418	2.98348	1.78979	2.33433	2.30076	2.37722	2.32116	3.20775	2.96942	3.32804
ENSMUSG00000004591.16_Pkn2	06mo_AL	3.10193	3.72527	2.66155	4.17352	3.42465	4.20858	2.62336	4.5836	4.22477	3.46088	4.40317	4.00873	2.71136	4.0333	3.81237	4.09462	2.79286	3.93535	3.21095	3.5575	3.81916	3.78222	4.38372	4.31791
ENSMUSG00000004610.4_Etfb	06mo_AL	68.4019	86.3635	64.0045	73.2465	73.4455	75.6039	78.9779	71.2781	78.8969	81.2144	74.2114	77.3274	61.7719	67.783	74.8659	79.6368	133.33	79.1514	87.3037	79.4126	96.901	87.3885	82.6554	74.3792
ENSMUSG00000004626.14_Stxbp2	06mo_AL	6.13507	6.76136	5.34966	8.21969	7.78972	7.48657	5.75859	5.2256	4.84651	6.75402	4.98129	6.74521	5.59657	7.25249	6.46666	7.67365	7.22542	8.0832	6.7678	7.85202	4.46218	5.81727	5.0031	7.67357
ENSMUSG00000004631.15_Sgce	06mo_AL	0.62943	0.396773	0.465913	0.546577	0.738165	0.655926	0.502623	0.438342	0.533	0.515401	0.422414	0.754534	0.325749	0.644329	0.686164	0.613163	0.557215	0.488974	0.557919	0.521435	0.388621	0.451019	0.359155	0.692011
ENSMUSG00000004633.17_Chn2	06mo_AL	5.17168	5.36876	4.71752	5.82893	7.60425	7.03614	7.21587	7.87237	7.23701	7.12185	6.10768	6.43898	3.88589	5.22318	5.53679	4.20279	6.35463	7.04747	8.81753	8.14728	8.95839	6.4885	6.04374	6.95415
ENSMUSG00000004642.13_Slbp	06mo_AL	1.1433	1.20034	0.924702	1.41926	1.27332	1.2888	0.91228	1.39311	1.33712	0.955737	1.43565	1.12156	0.79651	1.50047	1.2564	1.2494	1.3561	1.19925	0.990405	1.59747	1.17083	1.15129	1.39019	1.0087
ENSMUSG00000004655.5_Aqp1	06mo_AL	22.5786	12.6793	15.4845	10.0823	24.0023	10.8589	19.229	4.87674	19.8477	8.50797	14.8962	16.6452	15.703	17.0384	24.9911	12.2077	20.7749	7.50176	21.9095	5.52494	18.446	5.1855	18.4296	6.47365
ENSMUSG00000004665.10_Cnn2	06mo_AL	1.62915	1.895	1.64444	1.23108	1.92631	1.23793	0.935314	0.898965	1.58858	1.34499	1.18198	1.43124	1.54575	2.50354	1.76644	1.84735	2.2067	1.34639	1.45984	1.18	1.1316	0.791074	1.50746	1.09981
ENSMUSG00000004667.18_Polr2e	06mo_AL	4.80325	4.98441	4.96616	5.8443	5.39686	5.58642	5.44469	3.54153	5.31532	5.81667	3.3578	4.3814	3.32307	5.15814	6.15815	5.37695	7.33383	5.97505	6.14348	5.19814	3.82286	4.68831	4.39816	5.72832
ENSMUSG00000004677.17_Myo9b	06mo_AL	3.61777	3.30003	3.89757	4.4989	4.47678	4.45224	2.80438	2.31945	2.89477	3.80138	2.76376	4.0682	3.35109	4.72258	3.21187	3.83732	3.16831	4.35224	3.18526	3.20689	2.4895	3.19953	3.32555	4.06601
ENSMUSG00000004730.14_Adgre1	06mo_AL	3.37578	2.57193	1.73143	2.29363	2.98024	0.976763	1.32141	1.15149	1.26767	1.37337	3.21083	4.04254	1.63344	2.77961	1.33912	2.228	2.35995	1.53103	1.88436	1.11818	1.46153	0.615913	2.1586	2.05887
ENSMUSG00000004748.5_Mtfp1	06mo_AL	7.45585	11.6374	7.88787	8.23995	10.6836	7.72392	8.84581	5.17741	11.0651	10.218	7.94675	9.0508	6.89514	9.96103	9.86589	8.49804	12.0474	6.92407	13.1796	9.49926	10.5593	12.1049	10.0757	9.08604
ENSMUSG00000004768.14_Rab23	06mo_AL	0.741721	0.898451	0.691715	0.768245	0.945493	0.735136	0.871017	0.71793	0.645465	0.823165	0.555681	0.610035	0.500691	0.995044	1.04899	0.816547	0.760521	1.01276	0.820057	0.854024	0.92088	0.831629	0.671395	0.766415
ENSMUSG00000004771.12_Rab11a	06mo_AL	12.4125	12.5649	8.75073	12.6952	13.737	12.193	11.2555	14.0943	12.9925	12.8413	11.3783	11.5208	10.1287	12.1072	13.032	13.808	13.8343	13.1732	13.0732	12.0364	13.06	11.3032	13.427	10.685
ENSMUSG00000004788.11_Eif2b2	06mo_AL	4.96091	4.98598	4.7094	6.5626	5.18174	5.96762	3.71735	3.4791	5.4557	4.9434	3.72779	5.30223	4.70694	5.50539	5.29591	5.0683	5.03971	5.38842	5.66396	4.28299	3.93809	4.9945	3.6067	4.59882
ENSMUSG00000004789.10_Dlst	06mo_AL	14.0312	15.8101	14.9176	15.4274	17.4114	14.9732	16.6522	13.6575	14.7175	17.0947	15.057	18.3689	11.3191	16.6499	14.5961	12.7984	15.0492	17.1629	20.7136	19.7862	17.4082	17.9262	15.5824	15.9367
ENSMUSG00000004798.14_Ulk2	06mo_AL	14.0586	11.9884	9.75739	15.5699	11.8277	14.6404	9.44888	12.2353	13.2314	11.3764	16.9456	15.0877	11.1816	14.5392	12.1826	12.6405	8.57952	13.6597	14.6474	11.4282	14.507	13.5515	14.4596	12.4712
ENSMUSG00000004815.12_Dgkq	06mo_AL	2.84314	4.25674	2.65724	3.74139	3.20165	4.09773	2.93868	3.05495	2.83242	3.96371	2.61215	3.76007	2.59661	3.74378	2.61387	4.15204	3.49238	4.13113	3.6318	3.84857	3.18382	4.01656	3.18099	4.33181
ENSMUSG00000004837.2_Grap	06mo_AL	1.20569	0.995276	1.01417	0.895648	1.10558	0.560911	1.13269	0.321179	0.742526	0.446909	0.801855	1.23007	0.554649	1.05041	0.989305	0.807876	1.86642	0.697498	1.22639	0.491224	0.868482	0.443045	0.867709	0.764109
ENSMUSG00000004843.6_Chmp2b	06mo_AL	12.7194	10.5542	9.65965	12.5392	11.523	10.0764	8.08002	12.3638	8.95233	9.00074	11.733	10.7211	7.77384	11.6353	14.1854	11.8568	11.4975	10.4517	8.23792	8.5876	11.4432	8.87088	11.2649	10.5444
ENSMUSG00000004846.10_Plod3	06mo_AL	3.63612	4.40915	3.25746	3.85059	3.87349	4.1671	3.58723	2.69996	3.55013	4.67692	3.75336	4.82554	3.59531	4.3139	3.74243	3.72544	3.81828	3.53029	3.88754	3.9545	3.46789	4.87666	4.12585	4.60636
ENSMUSG00000004849.14_Ap1s1	06mo_AL	6.32093	5.3022	5.87922	5.76819	6.0718	5.73987	6.3284	4.47551	4.44485	5.89836	5.73244	5.73565	3.51242	5.03029	5.93101	5.19239	8.59998	6.32889	7.15362	6.7271	6.94221	5.67115	3.93667	5.57678
ENSMUSG00000004865.15_Srpk1	06mo_AL	2.97729	3.11759	2.28304	2.83599	3.57884	2.46096	2.40675	2.55323	3.19809	2.82779	3.26524	2.7667	2.52029	3.30765	2.58093	2.66587	2.56235	2.13438	3.48115	2.66111	3.32378	2.84051	3.20336	2.75876
ENSMUSG00000004880.11_Lbr	06mo_AL	1.90803	2.62157	1.67575	1.99455	2.43752	1.57951	1.44983	1.93806	3.11047	1.85794	2.08665	2.32591	1.69418	2.82142	2.3188	2.35377	2.07679	1.65803	2.32405	1.61953	2.98844	2.06583	3.1156	1.90197
ENSMUSG00000004895.9_Prcc	06mo_AL	9.92858	8.66871	6.26359	8.43679	8.38542	9.11953	6.87601	4.5776	10.0929	7.7207	6.63773	7.90001	7.57576	8.84855	8.72862	8.51267	11.5456	8.28425	8.69329	6.95795	9.38177	8.11864	9.32434	8.99647
ENSMUSG00000004896.16_Rrnad1	06mo_AL	1.72728	2.27629	1.27572	2.23385	1.66213	2.2931	1.28629	1.46694	1.36212	1.94842	1.12709	1.70131	1.32634	2.05689	1.75926	2.109	1.86477	1.88011	2.06608	2.60323	1.54441	2.02355	1.83539	1.8109
ENSMUSG00000004897.16_Hdgf	06mo_AL	56.0307	63.4641	51.7066	54.9389	60.3883	61.7812	64.0688	61.7913	74.9196	59.5565	62.3265	56.1556	45.7224	56.4101	56.9032	57.304	73.5211	61.3121	70.0667	58.2544	76.4019	64.0742	66.4381	56.3683
ENSMUSG00000004929.12_Thop1	06mo_AL	0.607349	1.18899	0.866263	0.781261	1.05139	0.896793	0.847596	0.286397	0.833452	0.961005	0.622648	0.830662	0.797192	1.02566	1.0911	0.918714	0.747292	0.905667	1.24706	0.842755	0.427975	0.904493	0.895912	0.960454
ENSMUSG00000004931.11_Apba3	06mo_AL	4.6225	6.32208	3.38276	5.52374	4.71832	5.61276	4.4512	1.89983	5.62239	7.99072	2.72489	7.93854	4.94406	6.46024	4.18574	6.4329	4.09216	5.04268	6.24675	6.74852	4.24535	8.28064	5.27523	6.80159
ENSMUSG00000004934.14_Pias4	06mo_AL	2.67542	2.86917	2.00715	2.62553	2.69581	2.85936	1.72657	1.3621	2.08741	2.33912	1.57384	2.35144	2.18295	2.7692	2.51099	3.25645	2.85958	3.51082	3.28348	2.18496	1.64627	3.27389	2.0351	2.79438
ENSMUSG00000004936.8_Map2k1	06mo_AL	7.36697	8.33704	6.49498	8.50705	7.81427	7.60596	6.5385	7.37609	8.00641	8.36333	6.2881	8.45709	7.13594	9.09526	6.19953	8.01051	5.7745	7.6674	7.95712	7.78454	5.98966	7.60009	7.07791	7.66923
ENSMUSG00000004937.6_Sgta	06mo_AL	15.2356	15.9214	13.3234	17.6692	18.8979	17.3092	14.9096	9.43933	11.8359	15.8949	9.77312	15.8951	14.9444	17.4348	14.3743	16.789	17.9651	18.0232	18.1565	16.433	10.9697	15.9104	12.0703	15.8196
ENSMUSG00000004945.15_Tmem242	06mo_AL	6.98131	9.00462	7.95214	7.79588	9.8446	8.32262	8.88148	10.5025	9.74096	9.59377	8.37585	9.02674	7.52717	8.0251	9.3342	8.29307	10.8177	10.0968	10.0388	10.2218	8.75547	9.59149	8.07478	8.32586
ENSMUSG00000004951.10_Hspb1	06mo_AL	7.12655	11.5955	5.44956	4.77951	3.93964	3.3757	1.82593	1.40532	19.0518	17.0938	10.4584	15.698	9.16463	11.2886	2.50609	5.76025	1.97447	2.19523	3.67151	2.81552	2.90004	18.6202	14.4873	28.0093
ENSMUSG00000004980.16_Hnrnpa2b1	06mo_AL	24.1859	37.4687	26.693	33.4767	31.5214	33.3777	28.7196	42.0781	32.3483	32.1621	34.1341	31.0247	24.2743	31.384	35.9969	36.5901	37.2348	32.5645	34.2008	29.6635	34.936	32.5688	33.9036	34.4172
ENSMUSG00000004994.12_Ccdc130	06mo_AL	1.63641	1.70249	1.41818	1.58143	1.86669	1.38416	1.24229	1.18886	0.877995	0.952454	1.43909	1.37017	1.88198	1.63806	1.13347	1.59105	1.69118	1.51631	1.76538	1.48157	1.3012	1.679	1.37652	1.51668
ENSMUSG00000004996.9_Mri1	06mo_AL	3.5918	3.92827	2.91825	3.62273	3.4275	3.60779	3.38711	2.46968	2.51365	2.84702	1.88781	3.20984	3.02769	3.62999	2.79886	3.13985	4.26488	3.87915	4.21096	3.68616	2.92955	2.98894	2.58074	2.47988
ENSMUSG00000005034.15_Prkacb	06mo_AL	5.49773	4.89428	3.98393	6.1851	5.78797	6.41186	4.98365	7.11976	6.31905	6.24281	5.28974	6.18894	3.73061	6.38512	5.10105	5.22777	4.99494	6.49436	6.38434	7.12506	7.07558	5.75004	6.07112	5.48879
ENSMUSG00000005043.13_Sgsh	06mo_AL	1.36193	1.29459	1.93478	1.89551	2.03759	1.57696	1.5638	0.760152	1.16493	1.69804	1.23513	1.53099	1.72294	2.16431	2.23501	1.28695	1.47141	1.56327	1.6052	1.70574	1.47154	1.10816	1.16685	1.33847
ENSMUSG00000005054.7_Cstb	06mo_AL	21.4897	17.9555	21.0577	20.9406	26.1418	21.5409	19.252	24.5338	16.202	19.3725	14.0642	20.6245	17.7715	16.3254	23.1773	22.7807	25.5606	21.6963	27.3634	25.1227	22.0565	24.0737	17.5953	22.9834
ENSMUSG00000005069.12_Pex5	06mo_AL	15.5172	19.4312	16.1587	18.837	20.2591	20.5377	16.4185	14.1568	14.6057	20.3788	12.9664	20.5808	14.8163	22.0639	19.8074	20.3529	16.1521	19.88	16.4925	15.9662	15.2965	19.4483	15.518	21.8172
ENSMUSG00000005078.16_Jkamp	06mo_AL	4.51587	3.99404	3.21414	4.74782	5.24498	4.82509	4.39009	4.24909	3.85841	4.33939	3.60039	3.83931	3.68115	4.79173	4.53724	4.89179	6.19361	4.63435	4.93951	5.12196	3.02563	4.37647	3.78824	3.95859
ENSMUSG00000005087.17_Cd44	06mo_AL	1.26177	1.04305	0.480922	0.780251	0.927696	0.394393	0.601951	0.799034	0.62226	0.627805	1.19794	1.2655	0.816258	0.937527	0.502641	0.845964	0.700992	0.708763	0.716202	0.669367	0.745567	0.326007	0.851318	0.749675
ENSMUSG00000005089.15_Slc1a2	06mo_AL	10.6084	8.96188	7.71512	11.1127	16.5922	20.2852	14.6504	22.319	12.6052	9.8789	11.1095	8.22535	8.83173	8.90474	9.51571	9.6018	10.2439	21.6891	15.6759	21.9589	13.0173	10.7809	9.38248	7.01374
ENSMUSG00000005102.13_Eif2ak4	06mo_AL	1.43318	1.33095	1.14525	1.59696	1.41361	1.36683	1.02383	1.27828	1.2274	1.32205	1.21852	1.46216	1.06621	1.49572	1.44896	1.64129	1.00096	1.39171	1.30159	1.32596	1.06461	1.21315	1.42282	1.74005
ENSMUSG00000005103.12_Wdr1	06mo_AL	4.87885	4.57941	4.04072	4.73557	5.44455	3.77824	3.59625	3.14489	3.64025	3.75597	3.58054	4.62013	3.58673	4.92076	4.85668	4.30011	4.67312	4.04447	3.98098	3.78182	4.14769	3.39842	3.88933	4.11989
ENSMUSG00000005107.13_Slc2a9	06mo_AL	4.73072	5.05892	4.53193	6.35186	8.84705	8.66882	8.724	8.34132	6.21126	6.78826	4.5048	4.93809	4.17116	6.05814	7.55546	6.29903	8.27676	9.70895	8.47816	9.6013	8.2554	5.04952	4.5192	5.46395
ENSMUSG00000005125.12_Ndrg1	06mo_AL	3.76882	4.5047	1.87482	3.98618	1.37883	1.17831	1.38009	0.659283	0.935901	0.624748	1.67222	1.4126	2.53422	3.90569	5.41531	3.18013	2.49952	0.921011	1.17773	0.715465	0.907003	0.526516	3.64041	1.22272
ENSMUSG00000005142.10_Man2b1	06mo_AL	9.85366	10.0239	8.51244	10.4246	10.6878	10.082	9.44732	8.24709	9.95597	10.1799	8.89099	10.8114	8.47057	10.8455	10.3016	10.8998	9.48115	11.3485	10.6057	11.7771	10.0712	10.1115	9.56168	9.97533
ENSMUSG00000005150.16_Wdr83	06mo_AL	2.3229	3.09506	2.15329	2.56832	2.60819	2.73473	2.15257	1.67776	2.33561	2.65974	2.14963	3.00263	2.82142	2.87383	2.79233	3.00542	3.30233	2.5074	3.40983	2.54305	2.1952	2.79963	1.79115	2.89987
ENSMUSG00000005161.15_Prdx2	06mo_AL	14.5854	17.5769	14.6633	15.786	17.9466	16.3625	21.8086	16.0265	18.7135	17.7555	13.3864	15.882	14.0919	14.6276	18.4061	16.4915	25.2355	17.4294	20.112	15.7334	17.5779	20.0726	16.1776	17.4878
ENSMUSG00000005198.15_Polr2a	06mo_AL	12.9488	11.1714	13.9131	12.1515	12.7266	11.9954	11.1141	8.3627	13.6353	13.6634	11.8119	13.9258	14.3322	12.8251	12.5471	10.8881	7.94208	11.7325	12.7316	12.8104	11.3649	14.1258	12.2585	11.915
ENSMUSG00000005204.12_Senp3	06mo_AL	5.84225	7.33036	4.60122	6.79156	6.14195	7.49596	5.44775	5.67149	5.6433	5.32292	5.50082	6.1059	4.91085	6.61893	5.29973	6.876	5.23839	7.18088	6.84014	6.59499	5.71508	5.59654	5.07874	6.05983
ENSMUSG00000005225.15_Plekha8	06mo_AL	4.06206	3.77821	3.59327	3.13622	5.08049	4.97724	4.13563	4.92051	6.76791	4.97393	5.15398	6.54218	3.30634	4.19518	3.08491	2.98572	3.44573	4.85431	5.34833	4.63599	5.74011	5.12818	4.8821	4.08301
ENSMUSG00000005233.16_Spc25	06mo_AL	1.80188	0.754716	0.387725	0.756746	0.728046	1.50109	0.5577	1.74616	1.06453	1.35556	1.2921	2.11976	0.939755	0.973526	0.552594	0.777545	0.699359	0.744569	0.45668	0.654452	0.711489	1.00638	1.00166	1.52413
ENSMUSG00000005251.14_Ripk4	06mo_AL	0.405536	0.703763	0.767515	0.714178	0.782869	0.990484	0.582057	0.925965	1.1707	1.0249	0.796858	0.933778	0.670441	0.637914	0.772467	0.535623	0.90733	0.85184	0.908476	1.30802	0.965026	0.878148	0.833874	1.00569
ENSMUSG00000005262.12_Ufd1	06mo_AL	4.8371	6.06919	4.79438	6.19131	5.08524	6.3353	5.04112	5.50472	4.81469	5.4505	5.50442	5.74953	5.31496	6.2854	5.44427	6.27659	6.17036	6.17458	6.35723	5.64862	4.92204	5.72537	4.77512	5.73036
ENSMUSG00000005268.20_Prlr	06mo_AL	4.57233	4.24495	6.02178	5.39769	6.2228	3.9342	4.51368	5.42385	7.40174	3.71978	4.13084	5.81616	4.06406	5.78865	5.46681	3.33641	6.6862	4.47691	2.72088	7.58748	9.98144	2.84598	6.76925	3.48447
ENSMUSG00000005299.6_Letm1	06mo_AL	5.64817	6.31116	6.32299	6.22342	6.90491	5.66103	5.80908	6.02944	6.43682	6.31856	6.34013	7.56782	5.61216	7.2414	5.65925	6.51277	5.17333	6.25242	8.10674	5.93157	6.27155	6.56766	6.77834	6.80892
ENSMUSG00000005312.14_Ubqln1	06mo_AL	37.2937	43.469	28.8089	38.6854	31.4317	32.2716	23.5501	29.7705	36.3539	38.3784	41.3485	45.2795	30.9798	45.3626	35.2398	39.7192	21.7754	32.7977	28.7018	30.1473	36.0547	38.8546	41.6956	42.5873
ENSMUSG00000005320.9_Fgfr4	06mo_AL	10.3719	9.78597	7.32847	11.0572	8.57328	9.2469	7.70658	5.94211	7.0844	6.82484	5.57536	8.12861	9.40175	9.92603	9.21785	9.52066	8.59353	8.8211	7.6727	7.17096	6.92775	9.28073	8.02671	6.51608
ENSMUSG00000005338.13_Cadm3	06mo_AL	0.884704	0.726159	0.91471	0.814423	1.08077	0.780292	0.721476	0.589183	0.766191	0.875725	0.835769	1.07339	1.00157	0.93669	0.69676	0.669749	0.896081	0.837779	0.883821	0.788479	0.554767	0.420882	0.810091	0.723709
ENSMUSG00000005354.15_Txn2	06mo_AL	23.1751	25.6942	24.4073	22.7984	26.7282	25.3588	29.7749	20.6228	28.0561	26.2201	24.0694	25.0607	21.4136	24.4197	24.4769	24.4587	37.4342	27.9421	34.506	32.228	30.1855	31.435	25.581	25.3113
ENSMUSG00000005362.14_Crbn	06mo_AL	2.00902	2.36916	2.14053	2.9407	2.3824	2.91963	2.56145	2.53389	2.23885	1.83752	2.53342	2.48072	1.58435	2.67403	2.60726	2.47781	1.98539	2.72769	2.26593	2.61146	2.31838	1.97366	2.50811	2.41991
ENSMUSG00000005370.3_Msh6	06mo_AL	3.86263	3.18146	2.8	3.34236	4.22845	3.24332	2.4831	3.37008	4.01303	3.09524	4.21501	3.59097	2.35658	3.27168	3.7823	3.38695	2.75726	3.10138	2.5554	2.62286	2.83565	3.77097	3.608	3.27086
ENSMUSG00000005371.14_Fbxo11	06mo_AL	8.31716	7.45717	6.91465	10.318	8.70472	9.07339	5.98134	9.1825	8.63617	7.72354	8.8292	9.19517	8.25841	9.43194	9.40917	8.89776	6.38607	8.965	7.91654	8.07746	8.78252	7.70406	9.32156	8.56741
ENSMUSG00000005373.13_Mlxipl	06mo_AL	72.2227	134.94	70.7739	106.988	69.0477	88.6784	62.1505	40.1389	104.975	122.489	80.703	96.2567	100.56	114.501	68.9441	129.758	60.6339	86.6706	74.9417	75.7741	77.3352	120.795	103.53	141.777
ENSMUSG00000005374.13_Tbl2	06mo_AL	2.05785	1.7134	1.58791	1.57486	2.093	2.1679	1.8374	1.65038	2.3828	2.14908	1.83542	2.71831	1.81901	2.04964	1.19613	1.40692	1.24642	1.8834	2.96554	2.12491	2.62511	2.43728	2.3605	2.04553
ENSMUSG00000005378.17_Wbscr22	06mo_AL	2.36722	4.13026	2.489	2.95609	3.11319	3.06523	2.28568	2.31969	3.21944	3.70923	2.86245	3.4046	2.58634	3.69504	3.12168	3.00457	2.40482	3.08127	3.09582	2.78621	2.92313	3.71246	3.28559	3.81582
ENSMUSG00000005397.8_Nid1	06mo_AL	3.29021	1.78685	1.6832	1.69301	2.17292	1.3964	1.31051	1.06538	1.57007	1.38102	1.93691	2.12659	2.2571	2.3538	2.30051	2.08264	1.81504	1.34368	1.83131	1.26734	1.48497	1.06813	2.16612	1.4951
ENSMUSG00000005413.8_Hmox1	06mo_AL	6.56126	6.74163	3.72213	6.4199	6.02013	3.97526	6.15207	3.65825	6.04941	4.39619	5.46607	8.07552	4.21166	6.09288	4.42681	6.72436	6.03436	5.10721	5.98655	4.71437	5.53485	4.62578	5.05929	5.13996
ENSMUSG00000005417.17_Mprip	06mo_AL	6.03447	7.87598	4.79766	7.79173	5.70369	7.23758	5.12449	4.60621	5.73348	6.91605	5.83629	7.54646	5.69787	7.86336	5.79865	7.94759	5.46258	7.11202	5.28013	5.86736	4.5644	7.07617	5.78158	7.56117
ENSMUSG00000005442.13_Cic	06mo_AL	3.52208	4.33312	4.74678	4.34667	4.24635	4.02022	3.28014	1.64428	3.82008	4.0701	3.08731	4.24672	4.49485	4.81943	3.7295	4.40852	2.83125	3.96039	3.36755	3.35183	2.8294	4.16003	3.7961	5.34672
ENSMUSG00000005447.12_Pafah1b3	06mo_AL	0.951046	0.499592	0.95997	0.730848	0.36719	0.648921	0.546007	0.542884	0.536896	0.961423	0.230001	0.539042	0.656261	0.529358	0.613142	0.857839	1.33421	0.471588	0.460653	0.473583	0.587193	0.549172	0.293335	0.576523
ENSMUSG00000005469.10_Prkaca	06mo_AL	27.3839	28.6188	23.1695	28.2851	28.7639	26.4033	19.4626	15.5089	21.0392	20.3006	27.4153	27.093	25.0557	29.1002	27.0953	28.374	24.3512	23.097	23.7188	19.6155	23.6205	22.683	27.7811	20.1509
ENSMUSG00000005481.18_Ddx39	06mo_AL	1.50305	1.3127	1.11171	1.44381	1.51958	1.29	1.25786	0.917156	1.31667	1.51945	1.1751	1.54226	1.00587	1.4487	1.34418	1.52271	1.2599	1.34926	1.63806	1.31978	1.66002	1.71408	1.03909	1.44598
ENSMUSG00000005483.10_Dnajb1	06mo_AL	4.21118	4.41181	2.63038	2.9638	3.3504	3.31694	2.70929	3.02267	9.21194	5.26872	4.27287	6.22117	3.30868	4.20764	2.71252	3.23971	2.48092	2.63605	6.39188	4.92634	5.18081	7.35421	5.4977	2.79178
ENSMUSG00000005501.14_Usp40	06mo_AL	2.40825	2.6982	1.99731	2.46899	2.76171	3.31398	2.50208	3.08343	2.07915	3.13986	2.43919	2.87983	2.3102	3.01886	2.29527	2.67976	2.11496	3.18536	2.58368	2.84265	2.56212	2.77356	2.51645	2.96751
ENSMUSG00000005505.12_Kbtbd4	06mo_AL	2.63861	3.32947	2.43426	3.49939	2.92683	3.06884	2.46553	2.35646	2.62096	2.4738	2.58594	3.38304	2.16581	3.36784	2.73127	3.17518	2.16171	3.1127	3.18482	2.83206	2.79185	3.43489	2.49402	3.20139
ENSMUSG00000005506.16_Celf1	06mo_AL	11.7678	11.5818	9.56594	12.1488	12.2174	14.084	11.4541	11.7103	13.1259	11.2567	12.6661	13.6827	9.4	13.734	11.1104	12.4183	10.1689	13.6665	12.8823	13.0387	12.8419	11.9128	12.1597	12.7284
ENSMUSG00000005510.9_Ndufs3	06mo_AL	16.3154	23.6129	14.3945	21.6113	19.2707	19.9459	18.1992	18.9067	19.5009	22.477	18.1896	20.3373	13.7026	19.8161	20.6526	22.9757	25.0577	23.6471	20.9004	24.3233	22.722	24.6075	19.6749	22.2331
ENSMUSG00000005514.14_Por	06mo_AL	19.4355	17.3152	22.2448	22.6842	63.3261	58.3931	123.936	76.0864	80.41	81.546	26.5145	38.7532	18.9134	20.2248	17.5247	14.076	54.146	86.1734	148.233	203.218	92.1014	74.7276	28.7176	33.0934
ENSMUSG00000005534.10_Insr	06mo_AL	10.6223	8.77911	8.57529	11.098	10.4757	12.6369	9.97462	13.0202	12.1648	9.74102	10.2944	10.1711	9.99216	10.8799	11.9188	9.69648	9.83053	12.6138	9.5252	11.6476	10.9507	10.3577	10.5737	10.0581
ENSMUSG00000005547.14_Cyp2a5	06mo_AL	29.6438	39.027	52.8512	48.6804	160.295	143.275	297.611	198.018	141.287	190.552	93.5093	82.6755	33.8515	38.8091	69.8549	34.5276	231.284	263.707	171.505	461.221	323.23	117.573	77.8161	81.744
ENSMUSG00000005566.14_Trim28	06mo_AL	10.1526	10.922	8.97229	10.3326	9.67553	11.1802	9.23106	7.09752	9.84374	9.32149	8.68292	10.4207	8.36916	10.5081	10.9875	11.1655	12.0064	10.5412	11.3213	10.3192	9.74478	9.56286	9.14153	8.37922
ENSMUSG00000005575.16_Ube2m	06mo_AL	14.963	16.3648	16.2095	14.9612	18.5047	16.4272	16.4177	16.9856	16.9727	15.4414	13.2616	14.8415	14.4708	14.4226	16.1941	16.6297	22.7434	15.6214	22.0721	14.7788	16.4472	15.9996	15.6896	13.8916
ENSMUSG00000005580.11_Adcy9	06mo_AL	2.67335	2.70546	3.48115	3.73344	3.21928	4.22139	2.93812	2.15697	2.80994	2.27375	2.7042	3.23442	3.12627	4.18967	3.90955	3.54746	2.40618	4.34436	2.78274	4.31134	2.53934	2.9754	2.89386	2.54986
ENSMUSG00000005609.16_Ctr9	06mo_AL	3.18947	3.20491	2.54237	3.18245	2.98588	2.95984	2.30087	2.73572	4.40926	3.75602	3.78603	3.91128	2.30457	3.85525	2.65718	3.24053	2.32649	2.47029	3.10591	2.90281	4.13694	3.45817	3.55383	3.84436
ENSMUSG00000005610.17_Eif4g2	06mo_AL	49.1732	45.7965	36.2113	46.5029	49.1249	49.8732	37.9515	50.0629	52.2697	41.3074	53.4856	51.6768	36.305	50.8264	43.0569	47.2377	33.5075	46.3673	46.8972	43.6342	59.7452	43.4487	49.3262	43.5595
ENSMUSG00000005615.14_Pcyt1a	06mo_AL	11.6842	11.6882	8.87079	12.7901	13.9909	13.5083	12.0025	13.3526	15.7005	16.426	14.1988	16.6582	9.01631	14.6215	11.5178	11.467	9.08523	15.2523	14.8518	15.2055	17.6586	13.7091	13.4158	15.3327
ENSMUSG00000005621.11_Zfp592	06mo_AL	4.65007	4.82862	3.85077	5.00695	3.77075	4.97225	3.80977	3.80668	4.70355	4.65525	4.60944	5.12564	5.17688	5.05743	4.04053	5.55297	3.24345	4.7516	4.45228	4.58948	4.28429	5.26525	4.1693	5.2444
ENSMUSG00000005625.15_Psmd4	06mo_AL	17.6503	18.2884	15.0067	17.5487	17.7368	16.7545	14.6002	14.1488	12.3789	12.6247	12.2965	14.6217	15.0191	17.4598	17.3156	18.9243	21.0928	16.3562	15.6927	12.922	12.6674	14.4039	14.2702	12.8796
ENSMUSG00000005656.9_Snx6	06mo_AL	2.67359	3.4359	2.36134	4.02352	3.64513	3.21317	3.06988	3.96801	3.53319	3.98657	3.75825	4.12935	2.57515	4.06002	4.70092	3.27284	3.97708	4.03244	3.43173	3.32835	3.92046	4.01749	3.71081	3.55455
ENSMUSG00000005674.9_Tomm40l	06mo_AL	1.37883	1.66923	1.4224	1.94924	1.95866	2.28747	1.56827	1.48504	1.70232	1.43332	1.29765	1.84686	1.21175	2.0493	1.53238	1.5387	1.71787	1.59102	2.19258	1.16593	1.12438	1.83343	1.40422	2
ENSMUSG00000005677.14_Nr1i3	06mo_AL	31.5968	28.7536	19.0423	23.7462	31.5498	59.3893	29.6885	35.779	35.6701	49.5492	30.9058	39.6513	28.4025	27.8834	24.3989	24.6042	39.7719	58.216	32.7417	76.7379	44.5667	34.1145	24.5739	33.024
ENSMUSG00000005681.12_Apoa2	06mo_AL	8312.45	6843.84	6805.59	6397.41	7114.49	5983.89	7858.1	4972.9	6671.57	6009.51	5025.71	5609.01	6118.48	5707.45	7526.52	6214.72	11726.5	6053	7494.2	5962.54	6875.34	6492.1	6503.79	5672.97
ENSMUSG00000005682.9_Pan2	06mo_AL	3.98942	4.65935	3.09044	4.6289	3.89255	4.43083	2.93806	3.49241	3.14395	3.70617	3.6466	3.96819	3.7539	4.61927	3.99245	5.51042	4.48529	4.38515	3.54006	3.73687	2.73817	4.16569	3.8665	4.23629
ENSMUSG00000005683.8_Cs	06mo_AL	30.2133	42.6619	28.1168	34.0097	28.7499	26.4555	22.3684	21.3768	25.2339	26.5001	27.7149	31.3961	24.0666	43.2156	35.7272	40.6415	21.4372	26.3927	24.4203	21.3165	24.5488	26.6665	28.7514	33.5743
ENSMUSG00000005687.14_Bcas2	06mo_AL	3.07349	4.07628	3.02042	4.3379	3.87716	3.73743	3.33529	3.68257	3.63102	3.89147	4.33281	4.0489	3.09726	3.89939	3.66513	3.48201	5.07872	4.53939	4.2892	4.46331	4.55618	3.79792	3.56662	3.72294
ENSMUSG00000005698.15_Ctcf	06mo_AL	6.15725	6.88455	5.75722	6.82286	5.89008	6.72641	5.07862	6.37045	7.13108	7.25257	7.02987	7.54837	5.2161	7.27407	6.16222	6.53493	5.166	6.7242	6.19105	5.93552	7.55227	6.8829	7.22762	7.56652
ENSMUSG00000005699.16_Pard6a	06mo_AL	1.09777	0.807968	0.497212	0.713816	0.733568	0.982127	0.859422	0.482029	0.780075	0.768288	0.68924	0.933306	0.655535	0.735683	1.559	0.94666	1.16423	0.593195	1.04299	0.917448	0.4562	1.19687	0.586021	0.942358
ENSMUSG00000005718.7_Tfap4	06mo_AL	1.07479	1.17427	1.22315	1.21462	1.46459	1.32357	1.03942	0.541342	1.50877	1.21434	0.458696	0.994396	1.52693	1.23931	2.27886	1.27088	2.11032	1.3585	1.51584	0.858615	0.829494	0.945877	1.36501	1.01912
ENSMUSG00000005732.14_Ranbp1	06mo_AL	11.7072	12.4562	11.871	11.6463	12.2482	11.2286	10.5464	13.8233	12.284	11.8349	12.2898	12.2711	8.71475	11.3812	13.4645	12.182	13.3827	11.2989	14.623	11.2166	16.1521	12.0913	13.2317	13.0912
ENSMUSG00000005774.12_Rfx5	06mo_AL	2.55175	3.09125	1.81934	3.62307	2.62136	3.2109	1.6172	1.94215	2.58175	3.00953	2.7109	2.46905	2.70411	3.20234	3.37571	3.39144	2.62755	2.96245	1.81865	1.91426	1.70679	1.94232	2.21123	3.21427
ENSMUSG00000005779.12_Psmb4	06mo_AL	17.9399	23.2002	17.5668	20.8898	20.7198	22.7763	19.9414	17.0806	18.2381	20.5583	16.8906	19.007	17.364	18.0205	21.671	24.0607	31.5009	23.3427	25.4216	20.0396	19.3942	22.7798	15.5755	18.5654
ENSMUSG00000005802.12_Slc30a4	06mo_AL	2.68058	2.11219	1.35287	2.29402	1.7994	2.78888	1.90779	2.60125	2.53254	1.6259	2.34262	2.44473	1.68155	2.01689	2.20664	2.34565	1.2378	1.94345	1.62887	2.33318	2.46375	2.19709	2.42397	1.79283
ENSMUSG00000005803.14_Sqrdl	06mo_AL	16.3553	21.8533	16.3437	22.0326	19.9622	21.8374	28.5791	20.9128	19.8931	23.1142	15.248	22.6513	14.5587	23.0239	20.619	20.8136	25.8958	29.3717	19.5117	29.1196	27.6182	21.9836	18.1603	22.2808
ENSMUSG00000005804.14_Bloc1s6	06mo_AL	2.19281	2.46836	2.39207	2.475	2.45554	2.3272	2.97742	2.19051	2.40021	2.4592	2.33046	2.33036	2.27561	2.67406	2.89169	2.62249	2.93372	2.77497	3.0619	2.60575	2.61786	2.95421	2.19282	2.90308
ENSMUSG00000005813.12_Metap1	06mo_AL	3.7787	3.63053	2.90556	3.78375	3.77164	4.31491	2.79392	4.24861	4.65718	4.12861	3.8769	4.73775	3.0124	4.06655	3.08712	3.63707	3.47589	4.05341	3.72986	4.27645	4.31552	3.36613	3.8555	3.94394
ENSMUSG00000005823.8_Gpr108	06mo_AL	7.77948	8.03925	6.54373	8.45289	8.44759	8.42497	8.48662	5.89673	7.55959	8.86353	6.47692	6.39713	7.48022	9.44413	10.371	10.2544	6.57045	7.35149	9.17318	10.2187	7.62802	8.36009	8.40793	8.14391
ENSMUSG00000005836.8_Gata6	06mo_AL	1.88214	2.70716	1.58317	2.39454	1.8167	1.92635	1.7027	1.21763	2.73682	2.05066	1.28967	2.36469	2.12851	2.42924	2.64747	3.16901	1.30504	2.0394	1.73212	2.47088	1.93678	1.87724	2.45107	1.90159
ENSMUSG00000005846.11_Rsl1d1	06mo_AL	12.0101	14.4517	10.3014	14.7079	14.562	15.3033	11.5331	19.6553	13.9367	14.7727	11.6431	12.2731	10.9717	15.5275	12.223	13.8367	14.3388	15.4263	17.1079	16.0294	17.1683	13.3469	13.7772	12.8623
ENSMUSG00000005871.14_Apc	06mo_AL	3.18012	2.49149	2.06864	2.8837	2.71347	3.47968	1.87885	3.6306	3.4404	2.94477	3.30704	3.51118	2.42116	3.22615	2.22916	2.85861	1.78454	3.16081	2.36596	2.64312	2.98446	2.72778	3.03411	3.01786
ENSMUSG00000005873.5_Reep5	06mo_AL	4.38531	2.96182	2.56268	3.70696	4.44446	3.30717	2.96337	2.92486	3.83784	3.21987	3.18163	4.31699	2.90659	3.60268	3.93647	3.76518	3.21561	3.22362	3.95751	3.00913	3.09945	2.98055	3.34585	3.96847
ENSMUSG00000005881.13_Ergic3	06mo_AL	23.9971	22.7586	23.0991	24.0556	27.4487	22.7674	28.5501	18.6598	23.4675	24.1953	18.1073	22.651	20.9704	23.641	29.0151	24.494	35.6488	23.7361	27.5483	23.309	22.166	22.541	19.718	23.143
ENSMUSG00000005882.18_Uqcc1	06mo_AL	2.74168	4.29329	3.0129	3.72103	3.84146	4.48477	4.03316	4.55624	4.22117	5.61023	3.58927	4.05092	2.5174	3.82846	3.22671	3.7693	4.13933	4.51337	5.20479	5.88536	5.13629	4.5005	3.63142	4.4322
ENSMUSG00000005886.14_Ncoa2	06mo_AL	3.39057	2.91294	3.29021	4.0002	3.44373	4.37451	2.86837	3.47111	3.13608	3.21173	3.74101	4.12786	3.06451	4.44263	3.46132	3.66796	2.2372	4.46077	2.84192	3.74055	3.20997	3.00605	4.04346	4.01353
ENSMUSG00000005893.14_Nr2c2	06mo_AL	1.78896	1.61604	1.12859	2.0037	1.5217	2.23878	1.33751	1.83303	1.76966	1.40609	1.89821	1.92399	1.56621	1.78909	1.76147	2.15765	1.3825	1.91461	1.05931	1.37269	1.40828	1.60939	1.77258	1.80045
ENSMUSG00000005897.14_Nr2c1	06mo_AL	3.53766	3.77004	2.87815	4.31184	3.71553	4.27637	3.51871	4.18777	4.04038	4.01597	3.62907	3.89517	3.35155	4.41044	3.77291	4.61829	3.19828	5.17631	4.08717	3.2095	3.37927	3.53911	3.51042	4.1708
ENSMUSG00000005899.12_Smpd4	06mo_AL	1.25718	1.85318	1.66175	1.82294	1.89604	1.62231	1.5935	1.5805	1.38257	1.76261	1.33016	1.67323	1.40711	2.06449	1.67101	1.74724	1.52041	2.13362	1.70719	1.72767	1.39763	1.87968	1.40793	1.76916
ENSMUSG00000005907.14_Pex1	06mo_AL	2.41226	2.59922	2.02908	2.35931	2.21321	2.52653	1.89861	2.11334	2.6713	3.86	2.45675	3.16952	1.56887	2.99691	1.96195	2.12931	1.29175	2.61725	1.8276	2.51396	2.88715	2.99647	2.58618	3.46561
ENSMUSG00000005936.18_Kctd20	06mo_AL	4.97265	6.18129	5.13221	5.49754	6.0512	5.93247	5.37375	4.19684	5.00226	5.4895	5.31203	5.58933	4.68387	6.63342	7.34867	6.59233	6.53037	6.56777	6.38346	5.69673	5.81549	5.47697	4.7988	5.69931
ENSMUSG00000005949.9_Ctns	06mo_AL	3.5062	4.32373	3.28063	4.64709	3.82158	4.63689	3.14588	3.30575	4.03353	5.018	2.60813	3.44982	2.9903	4.20441	4.01757	4.35553	4.14506	4.57439	3.72095	4.14641	2.82761	4.68414	3.46301	4.23354
ENSMUSG00000005951.13_Shpk	06mo_AL	10.2039	11.8639	9.97588	12.0028	13.4777	15.1989	14.8907	11.1384	12.7129	14.0703	9.05096	10.9771	8.45394	12.753	13.2199	12.6985	14.2889	16.5699	14.9573	16.7446	12.6416	13.0564	10.1111	12.4673
ENSMUSG00000005968.14_Tuft1	06mo_AL	0.900031	0.892517	1.04547	2.10787	1.36515	1.05675	1.20791	1.29664	0.560885	0.736546	1.43813	1.38463	0.850258	0.824565	1.31876	1.52424	1.39948	1.18657	2.33541	1.07679	1.38924	2.07548	1.58629	1.23999
ENSMUSG00000005973.6_Rcn1	06mo_AL	2.17356	1.69386	1.4767	1.22061	2.23919	0.972293	1.57074	0.835105	2.15591	0.866233	1.55422	1.65247	1.37005	1.54767	1.54339	1.64815	1.39522	1.13997	1.94362	0.794729	1.67749	1.15197	1.90161	1.38211
ENSMUSG00000005981.11_Trap1	06mo_AL	43.4052	48.9178	35.7679	48.9559	49.6135	48.6709	37.7612	40.6922	43.646	48.3664	39.5996	51.5573	38.4244	49.6811	45.2799	50.0764	41.7437	47.7788	47.3416	48.8643	41.7133	50.5107	41.3159	51.3739
ENSMUSG00000005982.13_Naa60	06mo_AL	25.0022	22.2511	18.5859	20.0341	24.7412	28.3784	27.003	24.946	33.2646	31.0097	28.5496	30.9767	19.1796	22.6516	17.0549	18.7075	18.7522	26.3928	34.6769	30.4595	31.4303	29.9858	27.2712	28.3095
ENSMUSG00000006005.17_Tpr	06mo_AL	8.62941	7.67932	6.49852	8.5289	8.20034	8.69233	5.91878	8.13719	8.03437	7.08307	9.78828	8.38079	6.64188	9.41138	8.25783	8.67423	6.36335	8.55169	7.12042	7.32892	9.10584	6.5444	8.29297	8.43273
ENSMUSG00000006010.14_BC003331	06mo_AL	6.9076	8.27074	5.6459	8.56333	7.43006	8.45832	6.30061	10.5086	6.72222	8.58048	7.56468	9.2246	5.11502	8.85898	7.04668	8.95546	5.48523	9.53245	7.55171	9.24827	7.8709	8.92845	7.61265	8.33615
ENSMUSG00000006014.16_Prg4	06mo_AL	17.0421	13.5093	15.0439	16.7782	17.9182	14.3175	19.7441	23.5898	18.9341	15.4138	19.7581	14.9798	14.9958	17.2787	13.3909	16.5182	8.99161	14.7549	15.9876	16.9133	19.0545	17.5237	19.6392	19.2479
ENSMUSG00000006019.15_Dhx34	06mo_AL	1.19173	1.81591	1.36917	1.69759	1.40981	1.5686	0.955739	0.331841	0.716031	0.954973	0.632653	0.914342	1.37893	1.67766	1.55877	1.53937	1.11786	1.17707	0.950323	1.34214	0.515955	1.21304	0.963753	1.23742
ENSMUSG00000006021.5_Kptn	06mo_AL	2.07923	2.22798	2.32072	2.12018	2.37358	1.82299	2.50428	1.32383	1.4775	2.2636	1.77686	2.24365	1.75895	2.20624	2.53098	2.72044	2.93046	2.11489	1.62686	1.98205	1.69727	2.39286	1.91158	2.03276
ENSMUSG00000006024.13_Napa	06mo_AL	14.3611	17.3176	12.5251	15.1441	15.9138	15.7096	16.4364	10.2925	14.7225	14.6962	11.9041	13.7995	13.0568	15.3448	17.4647	17.2685	19.2287	15.747	17.6379	17.8742	15.1956	16.4761	15.2637	15.8237
ENSMUSG00000006050.11_Sra1	06mo_AL	6.27452	8.87687	5.73364	8.55864	9.33227	9.04902	9.93603	11.4288	7.22338	8.90901	7.11295	8.21996	5.9287	7.40244	6.89523	8.52246	9.39571	9.42819	11.2518	11.1551	8.87058	10.0049	7.98301	8.66421
ENSMUSG00000006057.15_Atp5g1	06mo_AL	7.26153	10.5313	8.02969	10.6589	7.77686	10.1979	9.8155	4.17613	7.87211	11.2723	5.4509	8.63613	7.34253	9.49735	9.80299	11.4807	10.7949	9.95704	10.0379	10.9697	7.85014	11.5214	8.61907	10.3641
ENSMUSG00000006058.10_Snf8	06mo_AL	5.43943	6.48807	6.54826	6.82609	6.53877	6.91834	7.5792	6.40935	6.53074	6.5834	7.33164	7.84893	5.38048	5.94171	6.58076	7.4656	8.83552	5.87694	8.37534	6.40444	7.04801	7.15161	7.42653	7.42528
ENSMUSG00000006095.12_Tbcb	06mo_AL	4.91005	6.46559	5.68863	6.30055	6.43831	6.24938	5.58464	4.17774	4.77828	4.68266	4.3689	5.47402	5.27398	6.32235	5.78264	6.84023	6.31907	5.8188	5.65396	4.27771	5.36241	5.61702	4.92902	5.70531
ENSMUSG00000006127.9_Inpp5k	06mo_AL	2.28559	2.97971	2.09909	2.85863	2.24551	3.13566	2.09974	1.9437	1.70562	2.07476	1.77669	1.86385	2.27319	2.76841	2.72698	2.7588	3.01236	2.73697	2.18588	2.26465	1.79995	2.02009	2.05012	2.15925
ENSMUSG00000006134.3_Crkl	06mo_AL	8.16136	7.43516	5.75957	6.5242	7.05976	7.30407	5.523	5.96159	10.0098	7.3939	7.11927	8.6145	5.13054	10.0678	5.92848	6.3767	3.56331	6.34473	7.88939	7.70224	8.3271	7.96493	7.9997	6.77504
ENSMUSG00000006169.19_Clint1	06mo_AL	10.9434	9.10359	6.82696	9.22253	7.54623	6.78217	5.36025	7.43248	8.4244	9.03106	11.0583	10.334	7.73056	12.1758	8.4034	8.22286	5.06597	7.27179	7.58759	7.09142	10.702	7.46608	9.44674	9.9683
ENSMUSG00000006191.17_Cdkal1	06mo_AL	0.594941	0.499338	0.711146	0.509329	0.672481	0.490433	0.522966	0.51835	0.618695	0.617259	0.823526	0.616731	0.567184	0.640319	0.835023	0.601191	0.666495	0.500307	0.58392	0.609523	0.692766	0.57942	0.756535	0.763582
ENSMUSG00000006215.12_Zbtb17	06mo_AL	1.13709	1.84238	1.01443	2.02566	1.94565	1.82744	1.24089	1.02279	1.48544	1.88099	1.59371	1.66981	2.02103	1.92624	1.60551	2.07793	1.80023	1.90794	1.45201	1.42726	1.22328	1.93995	2.01927	2.19323
ENSMUSG00000006218.4_Fam131c	06mo_AL	0.559345	0.682101	1.4899	1.0746	1.28225	0.693917	0.21895	0.53215	0.143531	0.753931	0.422725	1.22849	1.20616	1.15058	0.245872	1.00905	0.202939	0.462264	0.74505	0.126605	0.503635	0.844175	0.359419	1.00181
ENSMUSG00000006241.16_Ccdc159	06mo_AL	1.10152	1.75658	1.95605	2.04567	1.46193	2.19215	1.00609	0.838374	1.08352	2.13429	1.10997	1.61285	1.74189	2.55464	1.88299	2.20004	1.90944	2.27585	1.33385	2.11926	0.897354	1.87928	1.60436	2.37757
ENSMUSG00000006262.15_Mob1b	06mo_AL	4.30105	3.77618	3.52814	4.2442	4.11075	4.55585	3.42982	5.61542	3.96091	3.33734	4.60177	3.93244	3.45693	4.5355	4.1406	4.08106	3.59815	4.21552	3.77702	3.40331	4.28646	3.21879	4.22782	3.27626
ENSMUSG00000006273.14_Atp6v1b2	06mo_AL	5.01121	4.748	3.30437	4.86691	4.61212	4.5572	3.64717	4.68611	3.64447	4.41674	3.97373	4.94554	4.06177	5.11904	5.95525	5.67526	4.54993	4.56808	4.13487	4.01837	3.7509	3.92609	4.83494	4.26734
ENSMUSG00000006276.10_Eps15l1	06mo_AL	3.05281	3.2356	2.90137	3.10005	2.85577	2.74824	2.01752	2.05947	2.62479	2.93582	2.55286	2.30051	2.7358	3.03671	2.99755	3.19553	2.48852	2.9571	3.01016	3.37867	2.18778	2.51311	2.79726	2.90046
ENSMUSG00000006281.7_Tep1	06mo_AL	1.73366	1.61092	1.37573	2.16179	1.68127	1.70438	1.25482	1.25103	1.56123	1.50457	1.76508	2.24566	1.79163	2.45794	1.84046	1.75132	1.18679	1.96667	1.9488	1.55482	1.23701	1.48103	1.81603	2.42006
ENSMUSG00000006288.7_Ttc5	06mo_AL	2.53974	2.32795	1.58697	2.98332	1.68098	2.05925	2.10193	1.1598	1.22894	1.35708	1.77682	2.03586	2.19065	2.68678	2.55176	2.49654	2.10619	2.3688	1.95068	2.02022	1.06405	1.59987	1.67859	1.64956
ENSMUSG00000006289.14_Osgep	06mo_AL	2.32896	2.14912	2.11847	1.98743	2.25451	2.16696	1.9081	1.29852	1.77202	1.49202	1.7683	1.68073	1.30809	2.02508	2.92838	2.46014	3.8712	2.01426	2.24302	1.80212	1.60932	1.81254	1.54525	1.64537
ENSMUSG00000006299.13_Aamp	06mo_AL	15.1052	18.6123	17.7751	20.2173	20.5555	22.2859	21.0803	15.591	14.1561	19.2926	12.9281	18.4914	17.6941	18.0765	22.0421	20.5194	27.6123	21.9499	23.1562	21.3796	17.8892	18.769	13.8816	18.0751
ENSMUSG00000006301.17_Tmbim1	06mo_AL	2.91263	2.51242	2.3967	2.6924	3.13985	2.82785	2.59418	2.45174	2.22594	2.25631	2.22993	2.69608	2.62152	2.76199	3.59042	2.76996	2.92519	2.72979	3.14357	2.02794	2.38634	2.25191	2.45745	2.5647
ENSMUSG00000006304.14_Arpc2	06mo_AL	47.7061	48.4491	39.299	50.4714	54.2768	49.9515	47.997	52.3259	50.7876	53.9062	46.7211	49.2461	36.4446	48.5176	49.9703	51.9213	47.3481	52.8669	51.5137	55.1951	59.4873	53.4754	43.9298	52.7165
ENSMUSG00000006307.16_Kmt2b	06mo_AL	3.71703	3.92554	4.37957	4.68046	3.98082	4.90922	3.04077	2.1933	3.0972	3.27909	3.04271	4.37332	4.19078	4.52797	4.01436	4.42368	3.43462	4.21091	3.884	3.96088	2.64307	3.71612	3.64977	3.67104
ENSMUSG00000006315.9_Tmem147	06mo_AL	20.9035	29.9537	25.6672	28.2961	21.6551	27.3858	25.4879	13.7153	21.9182	27.9933	15.1441	26.147	20.7245	29.4364	25.1365	29.9077	33.3875	27.5017	31.0731	22.2703	23.8283	27.6695	22.047	25.8697
ENSMUSG00000006333.14_Rps9	06mo_AL	24.79	33.0329	21.2531	27.3135	28.3761	31.2716	32.4288	18.8375	30.379	27.5504	23.1065	26.5251	26.6369	25.7659	33.3893	27.9096	51.1592	28.1482	34.3673	26.9045	29.148	29.3218	26.0587	27.104
ENSMUSG00000006335.16_Tfpt	06mo_AL	4.33807	3.56848	2.99403	3.67558	3.86513	3.41535	4.09284	4.57161	2.48323	2.36137	2.6228	2.83704	3.0702	3.18985	4.20493	3.74092	5.00425	3.67707	4.36405	3.54995	5.06492	3.2845	3.51656	3.86184
ENSMUSG00000006342.15_Susd2	06mo_AL	0.622255	0.722335	0.883256	0.687387	0.450463	0.63325	0.578491	0.3552	0.568838	0.471783	0.458512	0.595159	0.469635	0.734112	0.683812	0.78177	0.423307	0.514255	0.508609	0.871475	0.420209	0.352169	0.569776	0.482229
ENSMUSG00000006356.10_Crip2	06mo_AL	22.2757	27.3315	20.9322	21.6911	13.9143	11.4882	7.07531	5.66751	10.8278	12.7392	11.6593	18.6408	24.5389	22.2947	19.0799	18.2309	16.3948	11.5716	8.3696	6.569	16.2585	13.8067	22.8692	21.6231
ENSMUSG00000006360.11_Crip1	06mo_AL	0.644515	0.395729	0.443565	0.540315	0.296913	0.408875	0.321095	0.200676	0.405947	0.385005	0.425098	0.547955	0.657004	0.616807	0.412086	0.634199	0.935359	0.411594	0.46827	0.63658	0.271319	0.27682	0.361437	0.678081
ENSMUSG00000006373.10_Pgrmc1	06mo_AL	337.609	299.135	234.482	328.766	302.937	314.962	288.862	420.338	277.618	330.129	283.734	357.456	230.147	304.699	308.316	338.996	320.462	331.747	269.75	346.975	357.551	341.178	285.453	321.063
ENSMUSG00000006378.13_Gcat	06mo_AL	8.77651	12.2223	6.59454	10.6898	8.56341	10.1511	9.17937	4.61384	7.71767	10.8361	5.53699	8.46439	7.54026	11.3081	10.735	12.1897	14.7759	9.93378	10.5352	10.2231	8.35305	11.1447	9.30857	11.1405
ENSMUSG00000006386.15_Tek	06mo_AL	2.86346	1.48398	1.66933	1.0022	2.3192	0.830939	1.22075	0.485508	1.89878	0.945794	2.77685	1.68725	1.7118	1.7084	2.14351	1.359	1.33721	0.60919	1.87445	0.654548	2.27558	0.714373	2.79822	1.0429
ENSMUSG00000006390.15_Elovl1	06mo_AL	15.8289	14.6736	11.2535	13.5386	12.2394	13.246	9.09269	7.86069	9.58229	12.2613	11.1109	11.7076	12.0047	13.9646	11.4601	14.0755	9.06786	11.3806	13.6012	9.94978	10.4387	12.7148	12.6211	12.8822
ENSMUSG00000006392.16_Med8	06mo_AL	9.12563	10.9488	8.61215	9.6297	8.44308	7.57965	6.55182	6.35264	7.60762	8.34768	8.92196	9.59399	9.36879	10.1641	10.3708	10.2733	9.8197	6.97153	8.66777	7.46619	7.62695	8.27231	9.61101	9.38345
ENSMUSG00000006412.10_Pfdn2	06mo_AL	11.7935	10.3253	10.9063	10.3349	13.9796	13.0907	16.576	13.9365	13.1669	14.0486	14.3857	9.17639	10.7673	9.71378	15.1581	11.2775	21.3192	12.4824	18.4899	13.8621	14.7972	12.0289	13.295	11.3167
ENSMUSG00000006418.17_Rnf114	06mo_AL	14.2507	13.3305	10.2794	14.469	13.4574	15.0928	14.086	11.1568	12.7784	13.7422	11.0467	13.8586	12.498	13.3661	15.013	14.5724	14.6446	13.7841	13.0435	12.7852	10.7218	14.0579	13.8124	13.4418
ENSMUSG00000006423.15_C330007P06Rik	06mo_AL	3.81481	3.00795	3.63265	3.7405	4.35085	4.00988	3.33872	4.93041	3.98948	3.3289	4.03082	3.77108	3.38359	4.08252	4.61932	3.61716	3.02929	4.06728	4.30127	3.5679	4.05517	3.15263	3.51043	3.61457
ENSMUSG00000006442.10_Srm	06mo_AL	9.19008	7.89973	5.13008	5.87453	10.2817	9.98892	11.6424	8.82274	11.4481	14.4845	6.97065	8.06185	7.78278	7.73353	5.14142	6.2655	8.66918	10.9437	19.6669	14.6366	10.2521	11.2165	6.76422	8.94355
ENSMUSG00000006445.3_Epha2	06mo_AL	4.77312	3.61947	3.05327	4.48066	2.77257	2.68594	2.81937	1.30521	4.02647	3.90061	1.19235	5.6375	3.87053	4.84523	3.04039	4.30902	0.663669	2.40933	5.79368	6.6181	3.88229	4.23107	3.68048	3.09507
ENSMUSG00000006456.10_Rbm14	06mo_AL	2.49414	4.53823	2.52904	2.52055	2.96804	2.24118	2.86205	1.63826	3.81376	3.76476	2.81967	4.8219	3.33013	3.63393	2.37292	3.13021	2.5288	2.75304	4.31928	3.87443	3.13786	5.21922	3.37218	3.99639
ENSMUSG00000006463.13_Zdhhc24	06mo_AL	0.64138	1.10875	0.693641	1.09138	0.829122	0.959089	0.717319	0.679933	0.423209	1.01888	0.581667	0.973732	0.711287	0.881403	0.845795	0.850073	1.06378	0.814022	0.8987	0.746606	0.530356	0.8297	0.56521	0.776345
ENSMUSG00000006471.18_Ndor1	06mo_AL	2.03762	2.29367	1.6947	2.70065	2.41979	2.90774	1.7386	1.33303	1.60384	2.32602	1.1835	2.51094	1.87604	2.70933	2.05302	2.58431	2.09325	2.6111	2.61154	2.78279	1.6786	2.16332	1.62414	2.35623
ENSMUSG00000006476.19_Nsmf	06mo_AL	18.5542	25.4161	20.6562	28.6424	23.4858	23.4582	15.5083	14.2203	18.2532	19.6393	17.7671	23.4065	20.5227	26.5943	19.0704	24.0384	15.879	20.2272	21.2318	14.3406	16.8045	22.8388	20.745	22.6342
ENSMUSG00000006494.11_Pdk1	06mo_AL	14.3053	15.3393	10.6751	13.296	14.8314	13.7656	19.0509	16.2533	18.6934	16.4925	14.6711	18.0971	8.81359	18.1844	12.6216	12.9852	12.2122	17.5207	14.5483	20.8386	20.7554	18.2689	17.6648	19.0155
ENSMUSG00000006498.16_Ptbp1	06mo_AL	17.6429	17.9723	15.362	22.4812	18.3828	21.857	12.9738	12.3556	11.6075	10.7412	14.0067	17.0364	16.6522	20.3387	19.7475	23.3587	16.872	18.0746	17.0981	15.712	13.4641	14.4028	14.9081	14.3163
ENSMUSG00000006517.5_Mvd	06mo_AL	13.2225	20.0206	15.5347	10.023	20.1845	8.75903	10.2954	4.26613	13.9406	12.2044	8.14638	10.9361	6.44634	15.469	11.3717	11.6118	9.28178	7.36423	12.0607	5.90438	13.366	13.1843	13.742	13.4845
ENSMUSG00000006519.11_Cyba	06mo_AL	2.82867	3.25648	3.02825	2.81598	3.25775	2.69173	3.2211	1.17431	1.68265	2.53459	2.68192	2.45954	3.21619	2.75374	2.71287	2.98221	4.57163	2.1252	2.24199	2.79385	3.07617	1.31616	2.67686	2.55085
ENSMUSG00000006522.15_Itih3	06mo_AL	166.685	206.236	148.148	221.056	161.881	158.662	148.84	165.346	203.022	161.151	191.24	173.706	172.89	210.669	203.179	216.606	168.261	173.074	166.792	163.617	200.051	227.274	208.625	207.987
ENSMUSG00000006526.11_Tmem110	06mo_AL	0.954687	1.38964	1.523	1.82146	1.71588	2.0216	1.77831	1.08992	1.64726	1.39774	1.46291	1.44139	1.19261	2.03153	1.56284	1.67983	1.71993	1.45555	1.91345	1.74361	1.4736	1.74974	1.31998	1.42868
ENSMUSG00000006527.14_Sfmbt1	06mo_AL	3.08083	3.20656	2.69563	4.02716	3.48551	4.04051	3.12701	4.53353	3.55155	3.48223	4.00146	4.01445	2.89774	3.86084	3.42984	3.83619	3.2803	4.13903	3.58814	2.95402	3.32161	3.49866	3.21121	3.1546
ENSMUSG00000006529.14_Itih1	06mo_AL	136.836	158.802	119.229	158.884	142.758	140.925	106.713	111.711	157.523	130.086	118.835	146.169	126.636	179.263	151.933	163.316	124.991	150.469	131.633	128.728	135.819	150.951	137.575	152.466
ENSMUSG00000006567.11_Atp7b	06mo_AL	4.12785	4.25356	4.37042	5.71297	6.16974	6.55407	3.77825	3.80992	5.7388	6.0102	4.06016	4.25147	4.60559	5.89678	4.91083	4.76328	3.93412	6.67855	5.01338	5.68959	5.92773	4.92403	4.57644	5.80587
ENSMUSG00000006589.8_Aprt	06mo_AL	3.97049	5.77299	5.35757	6.45199	7.60496	5.84931	8.74241	3.96631	6.30412	7.86037	6.15142	4.39536	5.49386	4.86439	8.14477	6.58714	11.4044	7.69068	9.73601	9.3802	8.29917	5.89463	5.48533	6.11983
ENSMUSG00000006599.13_Gtf2h1	06mo_AL	6.7601	7.88673	6.5524	7.84398	7.94023	9.41399	6.44895	9.91546	8.54702	8.19158	8.36378	8.96353	6.41016	8.59692	7.28125	7.78782	8.02396	8.93518	8.42441	8.96791	10.5382	7.38526	7.97426	7.95661
ENSMUSG00000006611.14_Hfe	06mo_AL	8.48964	8.88286	7.83317	8.3059	10.0445	7.62073	8.31528	8.04841	7.0249	7.31573	7.19049	8.52139	7.45178	8.49863	8.35133	8.2841	9.41691	8.56157	8.42343	7.64404	6.69639	7.17081	7.29602	7.32699
ENSMUSG00000006641.12_Slc5a6	06mo_AL	0.803349	0.584025	0.929142	1.1318	2.93204	3.27018	1.93919	1.8343	0.824574	0.981305	0.576775	1.10986	0.69293	0.923459	0.823966	0.659919	2.08885	2.9323	1.6051	2.27293	1.05917	1.04111	0.696882	0.747086
ENSMUSG00000006673.14_Qrich1	06mo_AL	5.73639	5.10879	5.1232	6.11965	5.60613	6.00454	4.3456	4.69985	5.09134	4.77563	4.51378	5.09214	5.47182	5.60391	5.82922	5.67422	4.98275	5.28456	5.13614	4.59406	4.73969	5.00849	4.69644	4.99294
ENSMUSG00000006676.16_Usp19	06mo_AL	7.6007	8.59846	6.07448	9.242	7.40958	10.2112	6.02462	5.48557	7.06222	8.01895	5.53508	8.06539	7.47154	10.1212	7.69856	9.01975	7.67466	9.0933	8.45554	8.06993	6.0708	8.31323	7.33694	8.69592
ENSMUSG00000006699.17_Cdc42	06mo_AL	46.0765	42.4362	35.1582	46.0515	45.2242	41.4257	34.133	52.295	41.1568	36.8582	44.6461	41.9688	32.0899	44.5698	45.4969	45.3042	45.5598	41.9506	43.9157	37.9855	46.1627	37.2923	38.0989	37.9209
ENSMUSG00000006705.12_Pknox1	06mo_AL	1.55544	1.89495	1.25867	1.89887	1.55361	1.74035	1.04816	1.09019	2.34933	2.33871	2.46413	2.14263	1.47751	1.95833	1.67902	1.75057	1.32869	1.65972	1.7166	1.27011	2.27932	2.44181	1.94329	2.1077
ENSMUSG00000006711.15_D130043K22Rik	06mo_AL	0.68365	1.08308	0.915827	0.953436	1.50306	1.13084	0.792912	0.896122	0.682221	0.998269	0.620002	0.753443	0.633363	1.34194	0.868147	0.959232	1.21263	1.20323	0.735858	0.636158	0.937995	0.61807	0.546677	1.07793
ENSMUSG00000006715.11_Gmnn	06mo_AL	1.73257	2.25822	1.68747	1.43654	2.77254	2.84231	1.78473	2.91495	1.96554	1.65929	1.81936	1.8994	1.41578	1.65508	1.84384	1.69202	2.77909	3.39125	2.18633	2.7864	1.75941	1.54377	1.40627	1.8091
ENSMUSG00000006717.6_Acot13	06mo_AL	33.166	39.5235	31.794	34.386	46.8119	38.6168	43.5167	36.0661	40.651	39.428	31.5905	36.0734	27.4886	31.3427	35.6732	36.2425	50.9559	41.0378	45.6355	44.4127	51.4791	39.6109	36.0033	36.9888
ENSMUSG00000006728.12_Cdk4	06mo_AL	6.16761	6.31778	6.29465	6.73024	7.08424	8.0149	5.82638	4.7646	5.66585	6.08942	5.96629	5.68056	5.92279	6.64196	6.9404	6.86652	8.14523	6.9491	6.9307	7.56637	5.80718	5.8116	5.7069	6.54289
ENSMUSG00000006731.10_B4galnt1	06mo_AL	29.2785	24.0978	25.1157	27.9238	32.1989	28.6454	26.8881	17.3311	27.4815	23.0489	18.871	25.3195	28.4235	29.2732	28.5621	25.4322	36.2041	28.6558	28.2131	24.6873	22.5963	24.699	23.5305	24.1706
ENSMUSG00000006732.14_Mettl1	06mo_AL	2.20583	2.1209	1.93275	2.08357	2.26219	1.73171	1.79885	1.91495	1.45044	2.11375	1.87543	1.77768	1.78372	2.3688	1.61603	2.32717	1.70065	1.91792	3.27205	1.87229	2.76639	2.06258	2.51588	1.93737
ENSMUSG00000006736.9_Tspan31	06mo_AL	93.3244	92.2971	85.6737	90.1609	94.9448	99.9541	90.6595	101.711	93.9299	94.0039	88.3373	103.84	72.8782	87.9212	88.0433	89.8376	99.4568	93.7151	118.791	85.5007	82.3682	103.297	79.8053	82.1052
ENSMUSG00000006740.13_Kif5b	06mo_AL	5.90724	5.49044	3.67728	6.4761	5.38797	6.08463	4.05895	7.26994	5.56267	5.8256	7.63452	6.4045	4.53434	6.83306	5.16153	5.454	3.19847	5.74041	5.74877	6.25605	6.9013	5.19201	6.26832	5.95085
ENSMUSG00000006782.16_Cnp	06mo_AL	2.82673	3.92576	3.08793	3.45585	3.53456	2.49347	2.47165	1.55071	2.00649	2.78335	2.33051	2.35642	2.65985	4.02449	3.5824	3.81744	3.35644	2.35128	2.50717	1.81974	2.54991	2.44262	2.0098	3.77812
ENSMUSG00000006800.13_Sulf2	06mo_AL	1.194	1.52497	2.37564	2.14389	2.27726	2.36076	2.17511	1.55974	1.39642	2.39084	0.97872	2.04	1.0893	1.61701	1.89752	1.50896	1.66616	2.7231	1.5348	2.47908	1.91388	1.82612	1.82365	2.30617
ENSMUSG00000006818.4_Sod2	06mo_AL	38.8823	31.0467	30.5608	29.5979	39.1488	33.7724	43.021	39.5244	41.7384	39.801	37.0683	37.6459	30.5548	32.5913	35.7494	30.9257	40.9398	34.6889	44.9256	41.4659	48.9623	42.9128	39.4906	39.0145
ENSMUSG00000006850.7_Tmco6	06mo_AL	2.05863	2.11041	1.48425	2.06224	2.02253	2.15486	1.2663	0.419687	0.962178	1.33784	1.26687	1.34391	1.39517	2.05505	1.80982	2.27372	1.7072	1.61019	1.28202	1.59758	0.851139	1.70784	1.07715	1.2763
ENSMUSG00000006906.10_Stambp	06mo_AL	1.53758	1.34858	1.37956	1.55575	1.43774	1.28161	1.15359	1.46282	1.31188	1.26292	1.32471	1.06212	1.03889	1.35351	1.70095	1.52558	1.5806	1.2866	1.15436	1.10498	1.25589	1.07956	1.36345	1.22865
ENSMUSG00000006920.14_Ezh1	06mo_AL	1.83148	1.92014	1.85773	2.43541	2.02776	2.07999	1.44789	1.56819	1.85222	1.61549	1.49813	1.74028	1.70365	2.2096	2.36784	2.27669	2.24102	2.15911	1.98294	1.74354	1.67678	2.08545	2.14603	1.86277
ENSMUSG00000006932.17_Ctnnb1	06mo_AL	24.1348	29.2384	20.5391	33.0698	25.5742	27.8785	20.8687	22.9124	31.8305	30.8748	30.2649	34.1253	20.9728	33.9512	27.0991	31.4606	21.7698	28.7918	28.0037	25.7357	29.2107	31.1502	28.7085	34.4882
ENSMUSG00000006941.5_Eif1b	06mo_AL	7.59981	10.2256	8.8897	11.0873	9.02615	9.33616	9.11052	8.13409	7.77013	10.7438	9.47686	9.13657	8.29645	10.0005	7.09888	8.85946	12.8388	8.53791	10.6119	10.3211	10.5392	10.7529	11.4455	9.86511
ENSMUSG00000006958.13_Chrd	06mo_AL	0.686487	0.978816	0.558192	1.07267	0.82827	1.18166	0.698667	0.483301	0.757471	0.740242	0.435802	0.710094	0.631605	1.02171	0.784574	1.07034	0.863435	0.898286	0.615143	1.18091	0.441509	1.15318	0.75872	0.775547
ENSMUSG00000006998.15_Psmd2	06mo_AL	26.4005	27.0925	24.6279	27.0632	30.9669	26.8573	22.585	21.5287	23.074	21.2204	26.6429	25.3282	23.8276	26.8049	30.7718	28.0079	28.0393	26.6031	27.9545	20.735	23.1327	20.2021	25.2039	23.1909
ENSMUSG00000007029.16_Vars	06mo_AL	3.47792	3.76747	2.92546	4.25613	4.65609	3.91202	3.35687	2.5972	3.53925	4.04566	2.89488	4.12139	3.39028	4.30633	3.9581	4.13467	3.4571	4.22284	4.63837	4.18948	3.52986	3.77024	2.75525	3.83986
ENSMUSG00000007036.15_Abhd16a	06mo_AL	4.93703	6.84169	6.28154	7.34878	7.32824	6.89043	6.62589	3.59971	4.56711	6.20717	3.68727	6.0668	5.22464	7.66563	6.85702	7.18496	6.23168	7.766	6.54098	6.90205	4.09843	5.29224	4.0628	6.60182
ENSMUSG00000007038.5_Neu1	06mo_AL	5.01008	6.26403	5.02699	6.7514	6.19164	8.02459	4.31452	4.51455	4.87615	5.04666	3.95946	4.71586	4.32145	6.58622	6.66977	7.4288	7.21901	7.58603	6.37011	7.46016	4.72283	6.21343	4.99457	5.85728
ENSMUSG00000007039.12_Ddah2	06mo_AL	0.335443	0.943987	0.352699	0.483332	0.546377	0.702248	0.919141	0.23935	0.774688	0.423879	0.380267	0.748619	0.651008	0.761045	0.81098	0.713197	1.03448	0.277223	1.03579	0.683335	0.776657	0.561285	0.84063	0.658561
ENSMUSG00000007041.9_Clic1	06mo_AL	5.04955	5.80945	4.74714	5.62089	6.55835	4.38739	4.65081	2.20421	4.40171	4.24136	3.97333	4.64027	4.99601	5.33728	6.33248	5.71247	7.81317	4.72547	4.37011	2.77332	4.64214	3.8884	3.77911	4.35829
ENSMUSG00000007050.17_Lsm2	06mo_AL	2.4582	2.64782	2.38857	2.93128	2.1784	2.38579	2.35582	1.71772	1.63134	1.86376	1.53747	2.70248	2.12032	2.26161	2.38466	2.65418	2.46034	2.66203	3.26406	2.56137	1.63549	2.65315	2.48373	2.13714
ENSMUSG00000007338.9_Mrpl49	06mo_AL	9.69732	14.4526	11.4197	11.9233	12.8046	13.7146	8.80653	11.1153	11.7651	14.0381	11.257	13.6529	9.36816	11.9686	11.2534	11.8758	11.0335	11.6367	11.1038	11.1679	13.4115	11.5454	10.7675	12.409
ENSMUSG00000007411.16_Mark3	06mo_AL	2.94725	3.41837	2.56018	3.36026	2.74174	3.6008	2.69549	3.08173	2.66111	3.16736	3.72202	3.5595	2.61343	3.49955	2.70002	3.52975	2.59832	3.03896	3.0919	2.74944	3.24184	3.06357	3.37701	3.55199
ENSMUSG00000007415.15_Gatad1	06mo_AL	12.0513	9.45269	8.3846	10.6404	11.1373	10.7359	9.33437	14.2708	13.2498	9.60694	12.6443	11.0497	7.90675	9.48235	9.66495	8.87131	10.5589	10.2113	11.4571	10.512	15.6334	9.46421	11.4675	9.06122
ENSMUSG00000007458.14_M6pr	06mo_AL	16.3063	18.9143	15.8719	19.6457	18.2981	18.7192	15.9009	19.5306	14.5505	15.788	15.195	17.7582	12.8216	20.0487	20.4754	21.1645	16.9233	19.4862	17.5731	16.424	14.9583	14.8958	15.8837	15.929
ENSMUSG00000007476.18_Lrrc8a	06mo_AL	6.57408	3.80481	5.99932	4.32515	6.555	4.27022	5.92358	3.11542	6.13506	4.34172	4.52777	4.28415	5.75072	4.76157	5.26156	3.77605	5.55791	4.03636	5.94794	4.23242	5.672	3.84579	5.66696	4.06296
ENSMUSG00000007564.14_Ppp2r1a	06mo_AL	15.5163	14.9932	13.7174	16.9731	15.2442	14.9342	13.4489	10.2354	10.2383	12.1043	9.83583	13.4777	13.7933	16.7968	16.5292	16.5713	17.2907	15.6528	15.9897	14.7559	11.028	11.875	12.2085	13.268
ENSMUSG00000007570.15_Fance	06mo_AL	1.34304	1.65353	1.1297	1.45136	1.33685	2.12826	1.38001	0.694771	0.775419	1.86683	1.06575	1.57001	1.59285	1.84346	1.99246	1.57376	1.88819	1.66491	1.61614	1.79544	1.00413	1.30539	1.22977	1.83877
ENSMUSG00000007589.8_Tinf2	06mo_AL	6.15624	6.19353	4.85469	5.76574	5.90503	7.98342	4.75935	4.78803	4.56145	4.35638	4.81541	4.51426	4.71268	5.44717	4.80332	6.66347	7.3708	5.46932	3.69006	3.97129	5.58267	3.84773	4.09427	4.7709
ENSMUSG00000007594.10_Hapln4	06mo_AL	2.34907	1.91612	2.20501	1.56972	2.31667	1.10867	1.75908	1.61298	3.77394	3.20068	1.63637	1.89583	1.7619	2.28628	2.0053	2.89532	1.72926	0.95661	1.85512	1.4564	1.60275	2.57349	1.60132	3.67257
ENSMUSG00000007603.8_Dus3l	06mo_AL	2.95836	3.81983	2.82998	4.16791	2.8135	3.77805	2.95182	1.85428	2.76859	3.69432	2.84076	3.57545	3.05208	4.52721	3.00879	4.41748	3.74616	3.81117	2.99229	2.59967	2.9547	3.58555	3.3099	3.90798
ENSMUSG00000007610.15_Gtpbp3	06mo_AL	0.704166	1.1701	0.817953	1.12091	0.728229	0.88918	0.866292	0.267972	0.72277	0.915234	0.699428	0.840988	1.44614	1.16852	0.884372	1.02402	1.07059	0.775932	0.950132	0.660308	0.802244	0.884517	0.879097	0.845413
ENSMUSG00000007613.15_Tgfbr1	06mo_AL	4.02775	4.15413	4.00707	5.79759	4.86948	5.59284	3.93755	6.66403	5.74481	4.70208	5.48841	5.52758	3.1567	4.92063	4.31385	4.93183	3.66445	5.10285	4.56035	4.74805	5.8383	4.81363	4.76107	4.74915
ENSMUSG00000007617.18_Homer1	06mo_AL	1.0374	0.83501	0.572358	0.848641	0.799446	0.731714	0.620035	1.10158	1.33101	1.06563	1.25442	1.02898	0.663891	0.992065	0.686467	0.905545	0.526129	0.714455	0.891496	0.757454	1.1536	0.917878	1.13537	1.18028
ENSMUSG00000007655.16_Cav1	06mo_AL	0.659418	0.414803	0.783065	0.700495	0.730089	0.757914	0.607347	0.55355	0.955539	0.607794	1.19605	0.709026	0.769528	1.05605	1.09124	0.629779	0.816254	0.961708	0.817285	0.447769	1.04778	0.488694	0.658016	0.70542
ENSMUSG00000007656.13_Arpp19	06mo_AL	8.89345	7.82677	6.52865	7.49704	9.30605	7.08375	6.20295	10.2302	7.36497	6.67475	8.06546	8.25988	6.29956	7.79696	8.55306	7.91766	9.9147	7.0492	6.85311	6.60627	7.1757	5.94182	6.8576	7.20682
ENSMUSG00000007659.18_Bcl2l1	06mo_AL	5.09776	5.54159	4.50852	4.74572	4.53388	4.39081	4.51545	3.20925	5.02314	4.46135	5.2836	5.4361	5.30161	4.70557	4.19994	4.48179	4.81938	4.8389	6.30697	3.75827	3.37226	4.59897	4.87419	4.52702
ENSMUSG00000007670.9_Khsrp	06mo_AL	11.2162	12.3053	11.4904	12.6331	12.1431	12.4921	9.93427	7.47281	10.5417	10.2386	9.23071	11.1726	12.7935	12.6764	13.6577	11.3897	11.3215	9.89209	11.3844	12.095	10.0517	10.1369	10.4817	10.4203
ENSMUSG00000007721.6_Ccdc124	06mo_AL	10.5549	10.6399	10.7997	10.5323	10.3779	9.05118	8.38654	5.39555	10.9146	9.43584	10.9295	8.87314	6.65825	8.12042	7.96352	10.4745	11.8885	9.24374	12.2469	8.23688	9.24021	9.21046	10.9933	8.98549
ENSMUSG00000007739.10_Cct4	06mo_AL	9.79429	12.5642	8.39898	12.8172	10.4743	13.1961	9.73406	13.2147	12.7295	13.9356	11.3049	12.8419	7.54292	12.4784	11.546	12.8951	12.645	13.3767	11.7137	12.8695	12.9337	13.9095	12.9222	14.0108
ENSMUSG00000007777.9_0610009B22Rik	06mo_AL	7.76377	9.19139	3.94083	8.38354	6.00796	7.90874	3.9822	8.78714	6.07971	8.32209	5.7056	8.59218	5.31113	8.55201	8.35528	8.53799	5.92502	8.07565	7.19681	6.5444	5.99186	8.74839	8.67014	9.01811
ENSMUSG00000007812.16_Zfp655	06mo_AL	4.58188	3.46528	2.89054	5.73083	6.5129	5.32896	4.80142	8.51387	3.32512	4.60774	5.2807	3.90557	3.21108	3.84624	4.69946	4.13283	7.01314	5.02912	4.69867	4.18076	4.56754	6.605	5.79635	4.53715
ENSMUSG00000007815.13_Rhoa	06mo_AL	16.3111	12.2706	11.8458	14.0483	15.2148	12.7715	11.7927	13.1674	13.3936	11.2089	14.2913	12.4882	11.3937	13.0261	16.0636	13.734	16.0527	13.0455	14.7778	12.1289	15.0648	11.6224	14.9415	12.6655
ENSMUSG00000007817.14_Zmiz1	06mo_AL	5.28046	6.49036	5.72482	6.57865	4.14698	5.40447	3.98364	3.93373	4.66446	7.62428	6.31741	6.09464	6.77219	6.64887	5.47694	8.1733	4.09485	5.18387	3.17771	5.23718	3.77069	4.45613	6.51469	7.5572
ENSMUSG00000007827.10_Ankrd26	06mo_AL	0.773582	1.14032	0.542251	0.813862	0.666681	0.685498	0.418167	0.862137	0.708947	0.800643	0.8686	0.845597	0.492497	0.829068	0.582932	0.640807	0.614796	0.631707	0.628954	0.712894	0.810254	0.841184	0.85214	0.593793
ENSMUSG00000007833.15_Aldh16a1	06mo_AL	5.82391	5.44962	5.22135	6.70401	5.76019	6.96862	6.62335	3.66647	5.38738	6.54161	3.58634	5.83774	5.68493	6.9078	6.57387	7.25433	7.14769	7.29887	6.61691	6.31441	4.43924	7.21847	5.00817	6.49823
ENSMUSG00000007836.6_Hnrnpa0	06mo_AL	7.93161	8.36676	5.91641	10.8487	7.65581	10.304	6.56098	5.86593	5.76026	6.73222	7.19318	6.95537	7.52986	8.94545	10.2622	10.1818	10.7869	9.29653	7.97353	7.8586	6.73739	8.56301	7.42376	8.88639
ENSMUSG00000007837.11_Prrg2	06mo_AL	4.08897	4.9815	3.70067	4.63381	4.83356	5.10484	3.48482	2.03864	2.86884	4.31672	3.28582	5.43458	4.41984	4.35899	3.73129	5.40229	4.80743	5.11169	3.72294	4.21756	2.63645	4.70733	3.51214	4.32137
ENSMUSG00000007850.16_Hnrnph1	06mo_AL	10.2674	15.8048	7.13612	13.8122	10.3628	13.6915	9.14806	13.5754	13.3259	12.2172	12.4637	12.6952	8.67862	13.464	8.56409	15.7613	10.7358	12.1611	13.1418	13.7109	12.9538	16.3765	13.771	13.4683
ENSMUSG00000007867.9_Ift43	06mo_AL	0.890063	0.956366	0.81674	0.746164	1.58155	0.941081	0.760158	0.969957	0.560605	0.736179	0.807198	0.515943	0.348966	0.99866	1.28044	1.12605	0.998142	1.20368	1.41092	0.879105	0.56203	0.50971	1.06067	0.401322
ENSMUSG00000007872.3_Id3	06mo_AL	7.08603	26.2803	9.72492	18.7149	10.9614	7.80766	5.83948	4.0449	6.71818	5.84378	7.10277	25.2709	13.6395	22.1214	10.6231	17.5888	10.1754	8.78424	6.34058	5.41946	10.1892	16.739	17.8872	9.49541
ENSMUSG00000007880.16_Arid1a	06mo_AL	4.88915	4.8942	6.37441	6.10538	5.68825	5.95712	4.65694	3.8607	4.52546	4.48944	5.15185	5.71048	7.54065	6.947	6.06872	5.86799	4.43465	6.20037	4.50791	4.67159	3.90807	4.30354	5.23305	5.04231
ENSMUSG00000007891.16_Ctsd	06mo_AL	107.509	101.957	81.2064	97.7691	117.523	96.1181	106.276	69.8672	97.3283	92.5977	85.7502	117.948	82.243	103.299	101.859	102.383	96.3187	101.294	117.413	96.1145	83.5861	102.91	92.5376	100.731
ENSMUSG00000007950.9_Abhd8	06mo_AL	0.42576	0.47926	0.358129	0.578861	0.355634	0.533271	0.410238	0.14956	0.983269	0.761486	0.415823	0.960622	0.395489	0.844094	0.46068	0.633022	0.261414	0.41953	0.499694	0.42254	0.606627	0.799445	0.858623	1.20474
ENSMUSG00000007987.12_Ift22	06mo_AL	0.814575	0.750218	0.591748	0.583294	0.884531	0.620112	0.521766	0.401575	0.513059	0.561452	0.570843	0.676798	0.798423	0.698912	0.878882	0.629779	0.806019	0.566096	1.07605	0.829689	0.628666	0.583101	0.513905	0.673356
ENSMUSG00000008035.12_Mid1ip1	06mo_AL	16.3843	35.2889	27.0209	27.0653	31.3335	30.9094	24.6439	13.9921	41.861	46.168	21.0599	44.6682	22.6451	36.505	16.3322	34.1121	20.5951	48.2185	46.4443	41.2609	44.1578	42.1325	29.0973	34.4728
ENSMUSG00000008036.11_Ap2s1	06mo_AL	11.2535	16.4986	13.4355	14.5063	14.191	15.5795	17.4782	8.75506	13.5536	14.5415	10.782	14.0813	12.6814	14.5613	14.7604	16.8047	22.8514	15.5631	17.869	14.7285	12.3273	17.2222	12.6662	14.0289
ENSMUSG00000008090.14_Fgfrl1	06mo_AL	8.49946	7.91885	9.85559	12.4358	18.1807	17.1345	14.2103	12.4719	8.61312	7.86404	5.40006	9.0224	5.63302	9.23857	10.4695	11.4347	15.2619	20.0608	12.6296	14.9666	7.1526	9.01803	6.47975	7.79999
ENSMUSG00000008140.17_Emc10	06mo_AL	10.167	8.94427	9.74617	9.9246	10.8412	9.88588	10.3976	4.91475	9.51895	9.02789	6.39615	10.357	11.3372	9.8916	11.5552	9.861	13.5586	9.46212	12.1782	8.92511	9.36641	9.79071	10.135	9.54009
ENSMUSG00000008153.11_Clstn3	06mo_AL	2.07054	1.2259	1.49284	0.950554	1.6741	1.31354	1.07364	0.42979	1.07642	2.25624	1.41443	2.80054	0.997347	2.00105	1.48933	1.30976	0.780493	0.988925	0.625183	0.31041	0.705604	1.12221	1.28554	2.23395
ENSMUSG00000008167.14_Fbxw9	06mo_AL	3.35654	4.2006	3.3216	4.55187	4.57387	4.51926	4.66815	2.05125	4.46866	4.77039	2.22036	4.34765	2.89519	4.58705	3.67991	4.38109	4.81391	5.07474	4.27487	4.26347	3.44382	4.64857	2.92312	4.2762
ENSMUSG00000008200.14_Fnbp4	06mo_AL	5.7024	6.40753	4.25036	6.35483	5.34741	6.10822	4.75026	7.15887	4.51477	5.08763	5.57639	5.02923	4.446	5.65012	3.96061	7.0132	5.91961	6.00405	4.93923	5.74619	5.0744	5.64068	5.06989	6.19001
ENSMUSG00000008226.14_Scrn3	06mo_AL	10.5984	10.8215	8.16811	10.4046	8.99803	11.4746	7.58052	10.2785	10.2092	10.4336	10.4672	11.6996	8.23231	10.9879	8.78091	10.4142	7.69055	10.364	9.81683	9.6082	10.0211	10.6065	10.0335	11.9604
ENSMUSG00000008301.11_Phax	06mo_AL	7.09116	5.71609	4.24609	7.52746	6.26454	7.21297	5.78676	7.58111	4.81122	5.9839	7.35747	6.43751	5.44264	6.56618	6.76244	7.57322	9.24458	6.92819	6.33093	4.97838	7.46707	6.05691	6.76535	5.71277
ENSMUSG00000008305.18_Tle1	06mo_AL	4.11	4.47972	3.88283	4.93205	4.91815	5.38658	3.68587	5.06863	3.38825	2.80607	4.06115	3.87236	4.16679	5.01026	4.89409	4.90275	5.37489	4.89854	4.69086	4.31122	3.05362	3.62271	4.05605	2.97278
ENSMUSG00000008307.11_1700109H08Rik	06mo_AL	0.523541	0.68755	0.513775	0.704068	0.53692	0.71039	0.785584	1.02108	0.638131	0.39694	0.751766	0.463652	0.752635	0.633491	0.997244	0.910733	0.728137	0.649011	0.475472	0.829508	0.303041	0.274831	0.437336	0.685231
ENSMUSG00000008333.12_Snrpb2	06mo_AL	2.6185	4.28972	2.79253	4.54549	2.84338	3.58928	3.62406	4.5909	3.63557	3.45065	3.60448	3.57783	3.06523	4.37921	4.02855	4.01278	5.46269	2.97554	3.66904	3.01635	4.33047	3.7003	4.54294	4.05852
ENSMUSG00000008348.9_Ubc	06mo_AL	87.1823	41.1679	48.5913	46.77	38.6768	17.1431	34.4158	32.1582	30.4289	63.9995	39.0303	43.2634	41.6623	40.4478	41.2863	37.8969	44.1294	17.8028	39.8572	40.8881	32.2169	39.1605	39.1315	59.7958
ENSMUSG00000008373.16_Prpf31	06mo_AL	1.94036	1.85241	1.81808	1.98185	1.44023	1.4626	1.49984	1.19174	1.34246	1.80014	1.51469	1.8898	1.84315	1.86343	1.83541	1.33876	1.53275	1.66448	2.53401	1.43432	1.95246	1.876	2.02648	1.70549
ENSMUSG00000008384.8_Sertad1	06mo_AL	1.78916	1.67832	1.42134	1.8714	1.65499	3.60686	2.02322	1.81564	2.75464	1.60771	1.26201	1.73237	1.37177	1.47935	1.22338	1.49854	3.10141	2.4233	2.02208	1.75486	2.07123	2.54369	3.06576	1.52006
ENSMUSG00000008393.8_Carhsp1	06mo_AL	20.5848	19.3711	18.5377	21.7643	20.8082	23.6685	19.7497	16.7289	16.388	17.0647	15.1388	19.5539	18.1599	18.7745	22.3841	21.5522	26.9478	23.5224	19.3165	18.4355	17.1534	17.9996	15.8003	17.5006
ENSMUSG00000008398.15_Elk3	06mo_AL	2.26076	1.83427	1.82755	1.07172	2.12547	1.22932	1.35616	0.636872	1.74037	0.860745	2.18342	1.93454	2.07664	1.99304	2.21983	1.50953	1.96005	0.7886	1.66388	0.737663	1.51819	0.647332	2.17339	1.0679
ENSMUSG00000008429.8_Herpud2	06mo_AL	5.42846	5.35319	3.9906	5.75785	4.75536	5.89975	4.42839	3.86689	4.81102	4.00048	5.0265	5.08058	3.89538	5.83714	6.19607	6.09264	4.60108	5.7775	4.29203	4.59991	4.15433	4.45407	5.34657	4.96814
ENSMUSG00000008435.15_Rdh13	06mo_AL	1.01282	0.877865	0.920087	0.86393	0.982485	1.22507	0.935636	0.751586	0.90443	0.860047	0.808299	0.843856	0.541635	0.816195	0.694517	0.798707	1.32287	1.02954	1.5453	1.08663	0.922361	0.941061	0.827824	0.778622
ENSMUSG00000008450.8_Nutf2	06mo_AL	1.51061	2.58761	1.60213	2.11982	2.28221	1.8333	2.36525	1.49965	1.66849	1.99186	1.72735	2.0102	1.92614	2.31263	2.07867	1.95498	1.28678	1.98119	2.52909	1.96232	1.92618	1.7325	1.77253	1.87308
ENSMUSG00000008475.13_Arpc5	06mo_AL	17.2564	20.8784	15.7496	22.1016	21.2453	19.9882	18.7941	23.7885	18.9775	17.2963	17.8323	21.2082	13.9226	21.0722	20.6405	21.6914	22.2751	21.2707	21.5356	19.3302	22.3779	19.1572	19.3256	19.335
ENSMUSG00000008540.11_Mgst1	06mo_AL	961.611	1062.95	752.928	1066.84	913.569	966.134	907.287	1181.62	811.786	955.298	971.692	993.157	664.352	944.653	928.18	1051.36	1003.56	1014.07	1012.54	946.737	951.215	1115.09	889.064	987.373
ENSMUSG00000008575.17_Nfib	06mo_AL	7.40432	7.18356	7.55042	7.39216	9.38832	8.73834	8.39086	8.67751	9.90789	8.14423	10.117	7.55175	7.23404	8.46217	8.66878	7.80308	9.31976	8.031	7.32636	8.47873	10.2639	7.99644	9.45591	8.15104
ENSMUSG00000008604.11_Ubqln4	06mo_AL	9.82519	8.10448	6.63868	7.43894	7.71898	8.49734	6.07789	4.83617	11.705	10.9908	7.42051	11.133	8.72479	9.88118	6.45705	7.70831	6.66195	6.52254	8.75339	8.09349	7.60766	9.96871	7.84929	9.06717
ENSMUSG00000008668.14_Rps18	06mo_AL	16.4105	20.3139	12.9918	18.2364	16.1893	22.3547	18.2636	17.2964	16.7203	19.5714	14.2018	15.297	15.2188	16.1192	21.6879	22.0582	26.3065	19.3905	22.1706	20.2474	20.7775	20.2909	16.5824	17.3337
ENSMUSG00000008682.13_Rpl10	06mo_AL	29.1517	46.7685	24.5758	41.0039	34.2461	43.8645	37.5956	44.9073	37.8699	42.7246	29.9784	35.0189	28.7369	38.3368	37.3557	46.6865	46.8868	41.3545	38.058	41.3134	40.2261	44.2952	33.7177	37.2225
ENSMUSG00000008683.16_Rps15a	06mo_AL	4.19734	5.68411	3.3693	4.37164	4.79688	5.00562	4.62043	5.12029	5.56024	4.90006	5.62289	4.0757	4.2085	4.05275	6.10637	5.89723	8.50326	5.03597	6.00624	4.58627	6.01835	5.37701	5.43798	5.17807
ENSMUSG00000008690.15_Ncaph2	06mo_AL	4.64607	6.7881	5.86208	6.67607	7.04928	7.19495	7.22479	4.81375	5.73238	6.46609	5.8008	6.27672	5.1603	6.08771	6.93813	7.07339	8.35905	7.36378	7.42166	6.65543	6.68021	5.85093	5.37377	6.27385
ENSMUSG00000008730.17_Hipk1	06mo_AL	6.56079	5.86958	4.83909	6.9183	6.04319	7.55081	5.24171	6.51895	6.98226	6.39108	6.49391	8.26794	5.99686	7.91789	5.99383	6.36415	4.4676	6.80795	5.76275	6.82381	6.28205	6.9106	7.7394	6.82475
ENSMUSG00000008734.9_Gprc5b	06mo_AL	0.115413	0.0487183	0.0970798	0.0443455	0.104437	0.147654	0.0677657	0.0494106	0.13327	0.087504	0.0785009	0.25757	0.0995494	0.157107	0.152196	0.044615	0.146557	0.0953815	0.0838528	0.0979619	0.155877	0.113598	0.0889931	0.10733
ENSMUSG00000008763.16_Man1a2	06mo_AL	4.69385	4.14202	3.2009	4.48951	4.0897	4.50773	3.6091	4.94728	5.60077	4.66033	4.84977	5.80066	3.62936	5.48286	4.25919	4.16039	3.17488	4.48183	4.16544	4.29146	4.86461	4.69263	5.08003	5.05106
ENSMUSG00000008822.15_Acyp1	06mo_AL	1.35526	2.34283	1.38427	1.89697	2.66299	2.47695	2.04623	1.93406	1.49043	1.41898	1.75584	2.38675	2.33797	1.75702	2.63825	2.50725	2.24782	1.92007	2.32099	1.97201	1.41951	2.09621	1.94076	2.68074
ENSMUSG00000008845.9_Cd163	06mo_AL	1.61453	1.51451	1.06999	2.14305	1.32817	1.01287	1.51295	1.50811	1.67602	2.22566	2.95062	2.99487	1.45592	2.15784	0.795725	2.45869	1.20706	1.05127	1.75955	2.54148	1.88796	0.66455	1.98059	2.22438
ENSMUSG00000008855.17_Hdac5	06mo_AL	4.42765	4.94121	3.32758	4.78806	2.70961	3.29149	1.76294	1.32017	3.92385	5.30655	3.96024	5.21312	5.61706	5.06478	3.94603	5.09949	2.23022	3.27566	2.31042	2.66559	2.90046	3.98961	4.15323	5.67874
ENSMUSG00000008859.8_Rala	06mo_AL	9.53887	9.77788	7.75232	8.81762	9.1071	8.31797	7.93678	10.6534	10.0392	9.41003	9.77917	11.2636	5.36593	9.41773	8.3455	10.2429	8.82767	8.77825	9.24059	7.54114	9.63796	8.87179	9.34512	9.56124
ENSMUSG00000008892.12_Vdac3	06mo_AL	6.08797	7.06106	4.97579	6.74297	6.5662	6.44423	5.57659	8.79348	6.41326	6.65273	6.37059	6.83133	5.78268	7.30985	6.97734	7.4795	7.26135	7.37385	7.7003	6.87877	7.36166	6.96748	7.3551	6.78474
ENSMUSG00000008958.14_Vps72	06mo_AL	3.63436	3.90509	3.55112	4.72534	3.82689	4.20133	2.73031	2.59848	3.87169	3.52557	2.8299	4.05741	4.24309	4.34432	2.90465	4.6973	4.18223	3.64069	3.22732	2.79193	3.05989	3.71451	3.17039	3.97537
ENSMUSG00000008976.16_Gabpa	06mo_AL	9.3727	8.48796	5.69061	10.3075	8.48561	10.2616	6.62047	10.392	9.05975	7.69396	9.90613	9.24666	6.28113	10.6845	9.00402	9.99785	6.08521	11.153	7.68012	8.32636	7.86811	8.22184	9.69053	10.1945
ENSMUSG00000009013.5_Dynll1	06mo_AL	1.37368	1.15972	0.606624	0.738939	0.770687	0.575158	0.564598	0.627307	1.53335	1.37131	1.4638	1.16788	1.03676	0.93497	0.452871	0.809809	0.59807	0.482486	1.19765	0.489709	1.00716	0.865328	1.0857	1.2207
ENSMUSG00000009030.14_Pdcl	06mo_AL	4.70113	4.99119	2.90586	4.52951	3.94467	3.79422	3.51312	4.7775	4.35925	3.49231	4.81253	5.17769	3.8092	4.88687	4.2895	3.48318	3.15285	3.87047	3.90723	3.11968	5.03	3.44936	4.31151	4.29828
ENSMUSG00000009035.13_Tmem184b	06mo_AL	8.40289	7.66336	7.4935	7.66809	9.7441	10.6055	7.97941	4.97425	6.37883	7.2951	5.53903	7.85508	5.90571	8.71306	7.42152	8.67717	5.98448	9.00208	7.29219	7.15875	5.13405	7.84188	5.51944	8.15204
ENSMUSG00000009073.16_Nf2	06mo_AL	3.75815	4.05412	4.13258	3.8582	3.69831	3.85187	4.15276	2.71509	4.29441	4.5016	3.67453	4.23518	3.79874	3.98608	3.57927	3.352	4.43142	3.34852	5.07697	3.9475	4.45639	4.28472	4.02982	3.66483
ENSMUSG00000009076.10_Zmat5	06mo_AL	1.17748	2.83162	1.26056	1.9331	2.32473	1.89236	2.17886	1.28317	0.741634	1.51496	1.16493	1.50161	2.30826	1.43772	1.69391	1.65519	3.49533	2.30008	2.48871	1.74447	1.2392	1.26432	1.48571	1.76972
ENSMUSG00000009079.16_Ewsr1	06mo_AL	10.9467	13.2316	10.701	13.8949	12.0433	15.1826	12.65	9.63931	11.5279	13.0332	9.18451	10.2644	10.8162	13.1355	10.8241	14.7888	12.7818	15.4509	14.4019	14.3564	11.7855	12.2484	10.2659	13.7991
ENSMUSG00000009090.17_Ap1b1	06mo_AL	8.6509	8.479	7.88878	9.23669	7.99891	9.10231	6.68821	4.89202	8.0496	9.95764	6.62346	9.38258	6.22982	10.1644	7.72382	8.56358	5.98402	8.6194	8.86988	9.58915	7.1757	8.08512	6.7537	9.6685
ENSMUSG00000009112.4_Bcl2l13	06mo_AL	4.4388	3.59026	3.42463	4.26949	3.85175	4.8275	2.81916	3.90137	4.23172	3.98205	3.79894	5.12961	3.33426	4.39106	3.21748	3.41476	2.66633	3.8263	3.81233	3.76264	3.76605	3.91763	4.21603	3.90619
ENSMUSG00000009145.6_Dqx1	06mo_AL	1.4457	2.2871	1.54472	2.56725	1.69714	2.94476	1.95772	1.85122	1.53403	3.12044	1.48828	2.35856	1.75252	2.99274	2.16409	2.09951	3.11878	3.55205	2.15751	3.84713	1.56808	2.70747	2.01861	3.14915
ENSMUSG00000009281.6_Rarres2	06mo_AL	74.4907	104.743	76.6196	82.1162	81.6344	82.4363	84.8966	69.6535	84.6416	72.4561	72.7557	64.0149	67.8963	80.4639	95.0258	88.0985	120.113	99.1392	89.1662	97.4751	102.48	94.7951	86.3713	76.7316
ENSMUSG00000009291.13_Pttg1ip	06mo_AL	39.798	39.5433	33.5921	40.4867	35.9446	36.5007	31.9393	28.0875	29.523	32.238	28.1867	37.5267	32.9309	39.4755	39.5622	34.832	37.8798	35.1544	31.6689	32.9439	29.8108	35.2854	32.76	38.6948
ENSMUSG00000009293.17_Ube2g2	06mo_AL	12.0347	11.5365	9.98432	8.82595	8.11542	6.41686	8.17407	5.45814	12.0565	10.1105	9.51881	11.1427	10.2383	10.373	7.58487	8.87961	6.57945	6.42623	11.3789	8.54513	10.4331	10.7528	10.9323	10.2663
ENSMUSG00000009376.15_Met	06mo_AL	8.90718	9.83062	8.1947	12.1991	10.4781	12.221	10.3509	14.1412	13.9682	13.1988	13.3002	10.3903	8.38816	12.6618	11.4248	11.0426	9.13954	14.5212	10.0611	13.6677	16.3265	12.6917	12.073	11.2746
ENSMUSG00000009378.3_Slc16a12	06mo_AL	8.0794	9.54009	6.51862	8.24877	15.2786	15.4183	14.9481	20.8761	18.4558	17.6519	11.4245	13.4856	5.40444	11.2645	7.39284	6.73091	8.27951	17.5376	19.0957	25.7516	21.0733	12.2693	7.65388	11.6946
ENSMUSG00000009406.13_Elk1	06mo_AL	0.993052	1.21565	1.14855	1.61211	1.31198	1.70936	1.04954	1.2471	1.26137	1.00389	1.12575	1.36139	1.39191	1.65821	1.20042	1.66989	0.846692	1.54906	1.04617	1.44978	0.862211	1.12405	1.1103	1.40578
ENSMUSG00000009470.16_Tnpo1	06mo_AL	6.94502	7.34445	4.59748	8.59786	6.52691	9.46107	4.86414	8.21326	6.70096	7.13885	8.27552	9.18777	5.77552	8.3376	7.33772	8.96916	6.59883	8.54509	5.99622	7.15847	6.70597	7.41821	7.67258	8.45058
ENSMUSG00000009535.13_Rnmt	06mo_AL	1.36521	1.35235	1.30146	1.52472	0.948771	1.48196	0.897787	1.23649	0.896819	1.03048	1.13906	1.35412	1.00485	1.44708	1.37624	1.40733	0.990638	1.27117	1.19027	1.2484	1.43294	1.05349	1.26323	1.47461
ENSMUSG00000009549.14_Srp14	06mo_AL	14.1975	15.2894	12.2243	11.7264	16.1856	13.522	13.4779	15.5067	12.3064	14.5219	11.8618	14.5415	10.2211	12.7829	14.742	13.3102	17.4406	13.5349	14.8635	12.6011	13.2004	15.2726	14.0507	12.3368
ENSMUSG00000009555.16_Cdk9	06mo_AL	3.82432	3.5874	3.21683	4.0298	3.83815	4.59614	3.85588	4.01875	3.23396	3.79282	2.65375	3.73168	3.67351	3.8387	3.76964	5.07347	4.33075	4.02253	4.35726	3.97397	2.57138	3.58167	3.01589	4.11928
ENSMUSG00000009563.16_Tor2a	06mo_AL	4.64281	6.163	4.64216	6.56349	5.16837	6.43904	5.86362	4.72544	4.55193	5.734	4.05167	5.10162	5.40251	6.67783	5.66045	7.31453	6.8015	6.85953	6.14181	6.18631	4.39448	5.88038	4.66076	5.73876
ENSMUSG00000009566.12_Fpgs	06mo_AL	28.6717	32.5118	21.7824	29.9852	16.4827	17.507	15.652	8.04289	18.9342	28.9845	18.0678	32.4418	26.7007	38.6215	25.4844	25.8617	15.3743	17.8151	19.7846	22.881	19.0637	29.6041	22.1083	33.5909
ENSMUSG00000009569.14_Mkl2	06mo_AL	6.18171	3.98943	4.13731	3.02041	3.30251	2.62007	3.33881	2.95189	4.97612	4.52914	5.44447	5.36297	4.20411	4.67676	3.44887	3.05601	1.91934	2.94738	3.45485	3.17848	3.63549	5.73931	4.45725	4.85206
ENSMUSG00000009575.14_Cbx5	06mo_AL	4.18304	3.9072	3.68078	4.32594	4.68188	4.55455	4.01804	4.99574	4.88735	4.34115	5.52897	4.28149	3.28822	4.5823	4.25127	4.23182	4.25163	5.11198	4.45099	4.24051	4.96846	4.16982	5.33005	4.08933
ENSMUSG00000009585.17_Apobec3	06mo_AL	0.636876	0.506778	0.424874	0.72569	0.635928	0.459757	0.584562	0.476372	0.473371	0.543921	0.856416	0.382757	0.435682	0.653705	0.559904	0.636716	0.685238	0.544488	0.494632	0.4772	0.288134	0.380439	0.558822	0.59908
ENSMUSG00000009614.16_Sardh	06mo_AL	78.5015	93.2659	86.284	91.5566	98.863	99.3102	98.1544	60.899	86.4824	114.922	91.8015	109.572	75.1785	109.459	93.813	79.8396	89.6384	119.195	112.14	133.263	110.769	117.44	93.5088	98.5884
ENSMUSG00000009621.18_Vav2	06mo_AL	3.49672	4.12096	3.98129	5.50785	4.44734	5.98571	3.38786	3.56197	4.65494	5.62456	3.74935	4.6728	4.66579	4.83184	4.11014	5.52639	3.85506	5.92334	4.16872	4.93246	4.13001	5.02759	4.33489	5.34984
ENSMUSG00000009630.10_Ppp2cb	06mo_AL	15.4597	14.8944	10.1737	16.0733	13.1666	17.092	13.7406	16.2481	12.8112	11.9971	10.3916	13.6848	11.9229	14.2279	14.2309	15.1516	13.6596	14.5802	12.0912	12.2268	13.3351	12.6387	13.7439	11.9151
ENSMUSG00000009633.3_G0s2	06mo_AL	51.841	39.2776	20.384	36.0075	36.4185	50.447	18.8517	12.0821	35.4213	34.0333	6.53753	77.7169	43.2603	41.9797	19.8213	23.2418	19.3652	19.5203	33.319	70.6122	47.5852	38.5863	38.5546	22.758
ENSMUSG00000009640.11_Dmap1	06mo_AL	2.53396	2.31042	2.34459	2.39514	2.53145	2.31055	2.34087	1.15716	1.67759	2.51037	2.06824	1.85272	1.74853	2.48356	2.76235	2.52724	3.23614	2.30357	2.24607	2.13361	1.87741	1.93543	1.56312	2.45075
ENSMUSG00000009646.13_Pla2g12b	06mo_AL	18.5354	20.292	15.2108	24.8398	15.4636	18.9812	11.768	12.2579	13.3118	13.9961	14.2473	16.7674	18.9123	19.1596	23.4492	20.316	24.3573	17.093	12.892	11.5118	14.1306	17.0424	18.5626	16.6767
ENSMUSG00000009647.13_Mcu	06mo_AL	3.75578	3.9784	3.09438	3.70025	2.25877	2.034	1.62849	2.13291	1.39374	1.99573	2.70743	2.93929	2.65809	4.27886	4.63954	3.81209	4.067	2.07724	1.73521	1.26862	2.05132	1.6076	2.85147	2.73051
ENSMUSG00000009654.4_Oit3	06mo_AL	5.84577	4.85435	4.1514	3.71902	7.18031	2.49666	4.20141	1.69582	6.86091	2.39773	6.56173	5.58104	4.71164	6.20957	7.49826	4.48255	4.41572	2.25718	6.02271	2.01728	4.80745	1.77331	7.20475	2.43596
ENSMUSG00000009681.10_Bcr	06mo_AL	5.39841	4.87427	4.77411	5.11356	5.11231	4.68147	3.81772	2.91399	5.1602	4.65768	5.47267	5.37306	5.0081	5.17441	4.67427	4.9429	3.95276	4.66363	3.8037	3.69894	3.95236	5.27177	5.6969	5.81745
ENSMUSG00000009687.14_Fxyd5	06mo_AL	1.46592	1.09411	0.670145	1.05305	1.43033	0.726455	0.848257	0.527542	0.71144	0.821499	0.520218	0.853447	0.824631	0.960158	1.03661	1.04713	1.31809	0.487232	1.01876	0.584266	0.836222	0.526961	0.835478	0.882495
ENSMUSG00000009733.8_Tfcp2	06mo_AL	2.21965	1.94333	2.1091	2.21113	1.81515	2.17999	1.67336	1.50168	2.2783	1.82834	2.19939	1.957	2.05638	2.40231	2.24048	2.41525	2.02822	2.15713	1.28417	2.09337	1.80824	2.02291	2.44053	1.81785
ENSMUSG00000009739.16_Pou6f1	06mo_AL	0.852374	0.992192	0.798452	1.38448	1.33227	1.42395	0.758303	0.530792	0.70091	0.734382	0.966273	0.881137	1.32005	1.46269	1.54981	1.31801	1.18079	1.20074	0.985234	1.05235	0.68774	0.877104	0.896254	1.0569
ENSMUSG00000009741.15_Ubp1	06mo_AL	14.5189	12.297	10.559	13.3801	13.4583	13.9009	11.1027	14.7961	14.5277	15.0889	13.702	14.779	12.4506	14.119	11.5297	14.1996	11.3504	14.2734	12.895	15.2554	14.0228	14.5282	14.1836	15.1009
ENSMUSG00000009772.15_Nuak2	06mo_AL	2.21515	3.31827	2.46526	3.43072	2.097	2.67938	1.65415	1.22556	2.59723	2.32544	2.03982	2.43377	2.64555	3.15457	3.11588	3.33301	2.42343	3.19665	3.02073	3.19346	2.34082	2.67004	2.60151	1.8452
ENSMUSG00000009828.15_Ick	06mo_AL	2.34166	1.85296	1.34563	1.5456	1.71196	1.53701	1.30686	1.46903	1.73125	1.62892	1.6821	1.94648	1.60984	1.7211	1.90577	1.98519	1.39635	1.45621	1.34758	1.11777	1.35989	1.50613	1.65366	1.69134
ENSMUSG00000009863.14_Sdhb	06mo_AL	38.9614	60.077	43.5628	58.0241	49.283	58.1797	57.9212	51.9393	46.1608	59.8638	41.3944	52.5017	41.686	55.6844	52.2442	61.1215	60.8726	65.2119	52.7131	72.2379	56.1324	71.5058	51.6198	59.0376
ENSMUSG00000009894.15_Snap47	06mo_AL	14.513	14.7768	15.0053	16.0902	16.1607	16.3402	14.6364	12.5129	13.6163	17.4223	14.8528	14.4809	12.9963	14.6707	16.2588	14.9023	13.9683	18.8449	21.2718	19.4018	15.051	14.999	13.561	17.4331
ENSMUSG00000009905.5_Kdsr	06mo_AL	2.49242	2.10421	2.1103	2.19256	2.48093	2.60893	2.19517	2.98588	2.54985	1.72395	2.40908	2.7115	1.79625	2.26784	1.91729	2.12349	2.16553	2.45282	2.35888	2.23803	2.23996	2.28537	2.30118	2.22975
ENSMUSG00000009907.17_Vps4b	06mo_AL	4.47051	5.47133	4.70679	6.37517	5.44089	5.84849	4.32199	6.02007	5.09291	4.93634	5.07469	5.32488	4.12778	6.09371	6.42286	6.22835	5.1054	6.20519	5.03555	5.27672	5.22164	5.00856	5.63342	5.77884
ENSMUSG00000009927.9_Rps25	06mo_AL	27.5024	34.2274	23.2173	28.2305	29.1097	29.5618	33.4626	35.7907	36.3054	29.3833	35.8372	23.572	24.7071	22.7962	37.9698	33.8522	52.5212	29.6421	37.3306	28.8555	43.9454	31.3894	32.5374	26.5714
ENSMUSG00000009995.17_Taz	06mo_AL	3.36217	4.90604	3.45657	4.59328	3.47964	5.10956	3.2561	3.78158	3.94948	3.65062	2.6426	3.61013	3.00745	4.83672	4.20383	4.91003	5.34926	4.57959	4.19796	4.27858	3.09458	4.06921	3.95599	4.27187
ENSMUSG00000010025.19_Aldh3a2	06mo_AL	47.1691	35.7945	30.8372	34.1286	44.9208	47.4827	29.9107	47.2552	40.338	59.6167	41.8289	70.2094	26.536	42.6683	22.8243	29.5294	19.8912	45.8298	30.8504	44.5088	42.0185	34.2776	30.6517	49.4667
ENSMUSG00000010045.2_Tmem115	06mo_AL	5.48	7.02537	5.12169	7.97789	6.08287	7.42162	5.14822	5.17881	6.60913	7.35562	4.85937	6.3673	5.67214	7.29396	6.42359	7.79101	6.84835	6.81848	6.94547	7.15282	5.35713	6.47258	6.10357	6.61878
ENSMUSG00000010047.12_Hyal2	06mo_AL	7.01826	6.80419	4.81146	7.82496	7.25389	9.75737	6.35197	4.09885	3.93496	6.50018	4.74605	7.27743	6.22856	6.74465	6.74067	8.17049	7.47709	7.51002	6.1307	7.29999	4.759	7.5228	4.97373	5.98598
ENSMUSG00000010048.10_Ifrd2	06mo_AL	5.92722	7.04269	6.22146	6.5014	7.15139	9.05013	6.18706	5.03175	6.5518	8.32207	5.60511	6.97737	5.89907	6.80421	6.50243	7.67677	8.12405	8.18506	9.05448	6.26079	6.72484	7.87839	6.13291	7.20289
ENSMUSG00000010051.15_Hyal1	06mo_AL	12.6976	16.264	13.031	14.0522	16.7454	16.4381	15.7833	11.0035	16.9085	16.1972	15.7496	16.7342	11.654	15.3686	11.9404	10.6647	16.5797	15.6384	17.4229	21.4953	14.6586	24.3274	20.3183	17.294
ENSMUSG00000010054.4_Tusc2	06mo_AL	13.7707	12.1734	13.7236	14.6657	17.4455	15.9115	13.0658	14.0125	17.7449	11.7647	11.6741	13.1074	14.3955	12.8773	14.5408	13.2504	22.4829	14.6278	14.9532	14.1278	12.8804	13.3478	13.9654	12.435
ENSMUSG00000010057.8_Nprl2	06mo_AL	4.77819	5.49067	3.7959	4.74285	4.37183	3.85923	5.66308	2.91694	4.13812	4.69615	2.70834	4.93687	3.89247	4.57716	3.73396	4.07902	4.91187	4.19568	4.67699	4.1909	2.86819	5.14722	3.63322	5.29385
ENSMUSG00000010064.15_Slc38a3	06mo_AL	131.109	182.578	223.419	282.319	340.249	409.51	378.603	200.289	204.705	216.686	102.166	180.803	146.192	211.196	269.23	232.276	345.205	491.954	369	440.568	175.919	237.782	131.802	160.11
ENSMUSG00000010067.13_Rassf1	06mo_AL	0.617098	0.823279	0.538299	0.746457	0.645277	0.839995	0.626258	0.691467	0.721375	0.47365	0.601101	0.718959	0.433708	0.954112	0.50233	0.901193	0.796063	0.76499	0.547984	0.775985	0.740847	0.629889	0.95167	0.699046
ENSMUSG00000010095.13_Slc3a2	06mo_AL	6.32179	7.84057	6.27284	7.89803	6.68658	6.74499	6.28281	4.99161	7.08135	7.80668	5.45858	9.07579	6.39976	8.84953	7.12189	7.7558	7.05947	5.69383	5.83073	7.71148	7.47915	7.48174	7.58925	7.44756
ENSMUSG00000010097.13_Nxf1	06mo_AL	8.84645	10.8759	5.28026	10.2402	7.37445	10.2473	6.06873	8.86265	9.35533	9.33818	7.05038	9.8477	7.11025	9.59333	6.4025	11.8051	7.61881	9.30496	7.70959	10.0269	7.32743	10.6687	7.57929	9.39951
ENSMUSG00000010110.17_Stx5a	06mo_AL	7.93538	9.16555	5.80423	7.90982	6.17751	6.68786	5.72625	5.2256	5.914	5.30147	5.31922	6.65852	5.75348	7.68987	6.06636	7.55779	7.0433	6.51057	6.33361	5.52897	5.85803	5.70512	5.58677	5.82764
ENSMUSG00000010122.14_Slc47a1	06mo_AL	26.5364	25.5814	19.4646	21.8186	29.5586	22.7616	25.6903	26.0126	24.5016	31.4367	25.8207	34.8148	17.0986	29.2711	19.7535	17.677	22.5509	28.8819	27.6576	33.0888	30.202	32.198	25.1205	26.816
ENSMUSG00000010175.13_Prox1	06mo_AL	27.8008	17.8338	15.4425	22.6855	12.0454	33.4004	11.73	16.1603	17.1482	25.5126	17.9347	28.1639	28.5805	28.368	21.9631	29.7972	10.5487	28.0747	17.2949	26.7705	13.6403	13.5219	12.339	17.4004
ENSMUSG00000010205.11_Raver1	06mo_AL	10.7411	10.5091	9.55306	9.76303	9.8381	10.0477	9.04194	6.19726	8.41687	9.34049	7.68117	9.90109	11.5893	11.7252	9.57834	10.6409	8.82771	10.4677	9.37031	9.72482	7.45776	9.30657	8.63855	9.11767
ENSMUSG00000010277.7_2610507B11Rik	06mo_AL	18.2514	16.8614	17.664	19.4048	22.4349	20.7752	19.5904	16.3383	19.6609	19.3255	20.8348	22.2944	17.1441	22.1138	17.9277	15.7837	16.3068	21.1321	24.9323	21.4873	23.1679	20.2779	22.7492	20.5158
ENSMUSG00000010290.7_AI597479	06mo_AL	2.54973	2.41351	1.65728	2.34532	2.15343	2.40832	1.75417	2.62423	2.26022	2.26512	2.69774	2.8082	1.7994	2.80473	1.83401	2.7628	2.04639	2.57013	2.13318	2.28224	2.32559	2.44879	2.17458	2.3472
ENSMUSG00000010307.7_Tmem86a	06mo_AL	3.75214	1.07583	1.25054	1.76812	2.92125	2.73363	1.82899	1.17194	0.926486	1.57449	1.79771	2.97934	1.58767	1.61903	2.2406	2.40831	3.03089	2.31105	2.31462	1.87482	1.03812	0.975544	1.58308	1.90195
ENSMUSG00000010358.13_Ifi35	06mo_AL	5.95626	8.53327	7.93811	8.53021	8.39972	7.0174	9.50774	6.62337	4.94251	7.46791	4.98081	7.53009	5.47118	8.36777	7.95659	7.47567	9.82282	7.60746	8.93601	7.77387	5.96996	8.04011	6.38217	8.05688
ENSMUSG00000010362.9_Rdm1	06mo_AL	1.95084	1.7186	0.998843	2.15097	1.96488	2.09136	1.66008	1.21043	1.63238	1.80064	1.46153	2.16336	1.90218	1.5087	1.34222	1.37712	3.87749	1.82254	2.28013	1.55507	2.09476	1.26898	1.43886	1.99826
ENSMUSG00000010376.14_Nedd8	06mo_AL	42.0234	39.4615	48.9293	37.8176	54.7589	34.2643	50.3879	33.5834	43.077	40.6932	39.7157	38.8303	44.0691	33.2391	45.6945	37.4489	82.3324	37.0146	57.0466	39.4991	38.7483	38.0535	41.7836	40.7715
ENSMUSG00000010392.8_Gosr1	06mo_AL	8.81466	8.62503	6.20929	9.93327	10.1015	9.96934	7.58358	9.83216	8.48807	9.17847	8.5872	9.29476	7.68369	9.81408	8.87201	9.00633	7.43585	10.2965	9.21037	9.77133	9.20676	9.74904	8.16582	9.64238
ENSMUSG00000010406.11_Mrpl52	06mo_AL	11.9256	16.0682	11.6524	14.3946	12.5573	14.8507	13.1085	7.28877	11.6842	15.9525	9.06736	12.136	10.1825	11.3691	11.7551	15.8325	20.5413	15.3809	16.4538	14.478	14.8748	14.8444	11.1462	13.4926
ENSMUSG00000010453.12_Kansl3	06mo_AL	5.00662	6.90322	4.73563	7.06134	6.81212	9.29802	5.74557	6.01425	6.47006	6.65686	5.01461	6.08566	5.94873	7.12371	6.15153	7.67944	6.90116	8.86523	7.17283	7.75509	5.52439	8.52583	5.53498	6.34094
ENSMUSG00000010517.7_Faf1	06mo_AL	4.54935	4.06669	4.02929	4.88415	4.7657	4.78069	3.9387	4.59803	4.20259	4.47725	4.27142	4.58445	3.57781	4.65315	5.55227	4.33453	4.83521	4.61123	4.84132	3.79787	4.66764	3.70867	4.99365	4.61233
ENSMUSG00000010538.14_Tsacc	06mo_AL	1.32149	1.55516	0.50526	1.10784	0.782715	1.11779	1.22267	1.02865	1.29475	1.76097	0.980555	0.561753	1.55434	1.30829	1.58424	0.882371	1.39478	1.04248	1.30926	1.22364	1.57619	1.27705	1.66742	1.19169
ENSMUSG00000010554.14_Mettl16	06mo_AL	1.11188	0.979514	0.80514	0.761571	0.727923	0.715183	0.681238	0.883052	0.96759	0.83568	1.26265	1.04394	0.64215	0.926565	0.799001	0.75125	0.806816	0.759093	0.857008	0.636834	0.977511	0.822225	1.08847	1.00304
ENSMUSG00000010601.13_Apol7a	06mo_AL	19.2419	29.9562	23.0902	29.6075	31.5973	37.2442	23.149	34.1104	22.4569	34.6877	23.6943	28.2721	19.338	30.8713	26.3057	28.7809	28.8858	45.3543	26.6778	37.6096	26.7035	26.1676	23.4128	31.9763
ENSMUSG00000010607.8_Pigyl	06mo_AL	8.08075	11.1283	8.82183	12.6178	7.34339	10.8781	8.47987	5.79043	8.20601	8.25582	8.26398	9.79357	8.60135	12.5447	7.70872	13.4256	11.7273	9.23586	10.2431	5.72062	6.76726	9.5444	6.76124	11.0857
ENSMUSG00000010608.15_Rbm25	06mo_AL	5.29718	5.78107	4.4234	5.36754	5.97751	5.65478	5.59761	9.37853	7.7414	7.78764	8.25536	5.75201	4.37677	5.85799	4.77862	5.81923	5.64575	6.3157	7.23926	6.25425	8.01622	7.27066	6.24839	6.92732
ENSMUSG00000010609.15_Psen2	06mo_AL	27.2917	42.5582	22.9046	30.7719	19.757	17.6749	12.5058	8.87201	19.2765	28.9299	21.6185	29.8885	24.631	40.0085	32.6416	32.8424	23.8315	18.4516	16.1318	13.1504	20.2537	28.5561	29.7948	42.8262
ENSMUSG00000010651.4_Acaa1b	06mo_AL	160.485	166.511	167.066	140.909	204.853	138.457	126.44	121.032	151.639	271.369	118.436	301.307	119.751	170.618	113.075	119.05	150.05	154.689	121.498	136.346	131.951	163.283	116.398	240.954
ENSMUSG00000010663.4_Fads1	06mo_AL	259.45	238.445	213.782	246.832	316.878	314.467	259.768	292.363	320.274	221.465	262.884	306.14	176.477	270.224	217.966	210.767	218.95	297.51	355.324	254.683	261.005	294.268	281.517	199.308
ENSMUSG00000010721.15_Lmbr1	06mo_AL	0.525227	0.668343	0.461004	0.938854	0.793508	0.913643	0.446945	0.938548	0.562543	0.646383	0.497038	0.679515	0.650006	0.870401	0.823116	0.582627	0.629678	0.820953	0.663656	0.69779	0.72259	0.548434	0.440211	0.68901
ENSMUSG00000010755.17_Cars	06mo_AL	4.54568	4.58007	3.97724	4.51466	3.33478	3.05883	2.2242	3.15083	2.6245	2.1643	3.25749	3.21767	4.09592	3.86005	4.60287	4.66762	3.40156	2.75884	2.80136	1.75004	2.55286	2.13323	4.2875	2.87693
ENSMUSG00000010797.6_Wnt2	06mo_AL	0.829386	0.800233	0.298988	0.341441	0.729068	0.413408	0.649309	0.270535	0.364842	0.628826	0.644717	0.705129	0.613189	0.623645	0.83331	0.618329	0.902741	0.244798	0.946923	0.0804547	0.77726	0.396509	0.685207	0.293828
ENSMUSG00000010911.12_Apip	06mo_AL	7.74824	7.81961	8.42774	8.9314	8.51037	7.39573	11.086	10.2184	7.40447	8.57554	8.48071	6.01954	5.64619	6.88612	10.6875	10.1218	12.7957	9.77076	13.2001	10.9762	10.8256	8.20494	7.6227	7.2884
ENSMUSG00000010914.10_Pdhx	06mo_AL	4.82693	5.01257	5.51842	5.11993	5.95509	6.38885	5.05628	6.5779	5.07657	6.59776	5.54899	5.10081	4.19279	5.79951	5.6481	5.46642	4.14388	5.67471	6.47064	5.97827	5.06324	5.23281	4.32483	6.12565
ENSMUSG00000010936.11_Vac14	06mo_AL	4.10752	3.61899	3.45505	3.29662	4.18238	3.04494	4.35771	3.08973	5.28975	7.63525	4.57805	5.1403	2.73171	4.10385	3.10486	3.64313	2.72984	3.29943	5.80127	5.86504	5.43652	6.10594	4.14406	6.5449
ENSMUSG00000011096.17_Akt1s1	06mo_AL	7.61013	8.66431	6.94996	9.20663	7.90166	9.36685	7.45577	5.0143	6.69531	7.45137	6.34949	8.85465	7.3143	8.84001	7.49321	10.3217	10.003	9.21831	8.56223	7.52986	4.89999	9.22822	7.24285	8.24992
ENSMUSG00000011114.18_Tbrg1	06mo_AL	10.0338	7.78677	7.83507	10.0528	8.3297	8.5871	7.88209	8.03426	8.30417	8.39506	6.55301	6.60902	6.43932	8.35371	10.6576	9.63735	9.49244	8.6461	8.23551	7.58071	8.08741	7.18624	7.5785	8.4217
ENSMUSG00000011148.14_Adssl1	06mo_AL	2.74851	5.46826	4.5163	4.34708	6.33928	4.43072	8.20668	3.42974	5.01898	6.23547	2.95637	4.4561	3.69393	5.0814	4.94504	4.52176	6.63255	6.89365	5.61924	7.20493	7.00497	5.66222	5.07654	5.83854
ENSMUSG00000011158.8_Brf1	06mo_AL	1.49234	1.89226	1.818	1.97068	1.63913	2.19453	1.57119	1.30228	1.57139	1.54331	1.72676	1.36356	1.77548	1.82443	1.91519	1.83678	1.8795	2.13351	1.88187	2.05	1.721	1.34393	1.71947	1.70155
ENSMUSG00000011179.8_Odc1	06mo_AL	7.88595	7.97153	8.31636	6.69324	10.4803	8.23177	10.6582	8.55512	15.4335	13.7229	14.3747	11.4076	8.39255	8.94393	7.10531	5.44477	9.13857	8.75451	16.4759	9.72397	14.6855	11.1679	12.948	10.6376
ENSMUSG00000011254.16_Thg1l	06mo_AL	0.886171	0.922712	0.708135	0.936366	0.833973	0.618398	0.555012	0.733484	0.511641	0.716672	0.642935	0.715737	0.917241	0.739872	0.856976	0.770775	0.77164	0.512656	0.676037	0.451307	0.512942	0.488451	0.956639	0.73254
ENSMUSG00000011257.19_Pabpc4	06mo_AL	4.11353	5.45196	3.65544	5.46822	7.99702	7.39244	6.15512	6.36265	6.02687	6.13702	5.26491	5.28819	4.95021	6.16558	6.24116	5.86053	7.19747	6.74432	8.77321	6.75784	7.11749	5.26349	5.39732	5.01832
ENSMUSG00000011263.16_Exoc3l2	06mo_AL	1.66323	1.40417	1.0073	0.830788	1.68566	0.851144	1.35419	0.303813	1.15234	0.807059	1.0257	0.961551	1.57808	1.20751	1.60843	1.24733	1.32758	0.563566	1.20841	0.429169	1.15527	0.523862	0.923392	0.714938
ENSMUSG00000011305.11_Plin5	06mo_AL	8.70545	9.00677	5.65349	7.35392	4.81922	7.9808	6.86543	4.34815	6.50449	11.2917	6.73395	13.4691	6.73592	7.99322	3.43274	5.61702	4.13388	5.84554	12.0453	11.4749	8.49708	11.87	7.60108	11.7203
ENSMUSG00000011306.7_Sugp1	06mo_AL	2.71161	2.24003	2.31766	2.54591	2.58038	2.21779	1.78046	1.82248	2.0706	2.37644	1.76504	1.83127	2.52752	2.30205	2.8645	2.18943	2.63408	2.4217	2.58974	2.50948	2.51466	2.12656	1.98971	2.19632
ENSMUSG00000011382.8_Dhdh	06mo_AL	27.0679	20.1267	25.4076	24.5009	31.9969	26.4939	23.5062	24.6744	27.3203	16.5437	26.8702	16.7267	21.652	22.283	28.188	21.3316	31.4182	23.6963	28.9816	27.1232	25.9006	18.3531	23.7917	17.1429
ENSMUSG00000011427.16_Zfp790	06mo_AL	1.93556	2.19934	1.65882	2.03467	1.77132	1.80093	1.37236	2.14721	1.82739	1.64287	2.11968	2.08026	1.79552	2.24042	1.47689	1.94822	1.484	1.82598	1.80428	1.5623	2.48029	2.07047	2.08384	1.52453
ENSMUSG00000011658.15_Fuz	06mo_AL	0.907869	1.03698	0.786117	1.2004	0.869857	1.18012	0.773466	0.884051	0.678336	1.18771	0.411673	0.953468	0.852179	1.26008	1.36154	1.09415	1.39506	1.26889	1.62962	1.06977	0.556413	1.12487	0.514739	1.12571
ENSMUSG00000011752.6_Pgam1	06mo_AL	6.12867	7.14517	5.0324	6.75615	6.49655	6.9243	5.48344	4.7062	5.1111	7.41252	4.56557	9.6456	5.53801	8.07788	4.93896	7.53053	3.7589	7.3864	6.62614	7.13415	5.29302	7.84197	5.28831	7.56909
ENSMUSG00000011831.16_Evi5	06mo_AL	18.2982	18.2281	11.0279	19.6276	12.3346	15.0515	8.73273	14.9676	13.0655	13.5886	20.3826	17.8044	13.896	20.0473	16.6404	20.2723	11.4857	15.7182	9.26041	10.1742	14.5698	14.9696	18.557	18.5992
ENSMUSG00000011837.4_Snapc2	06mo_AL	2.86966	2.89023	2.922	3.36589	2.9521	4.32127	2.36484	2.45712	2.67419	2.40475	1.78065	2.24713	2.86605	2.98803	2.7884	3.70748	4.00024	2.62124	2.68848	2.205	1.9816	2.58668	2.32921	3.30854
ENSMUSG00000011877.13_Git1	06mo_AL	2.65082	2.62647	2.29942	2.89646	2.8385	2.83897	2.18336	1.00877	2.59332	2.00981	2.07848	2.74667	2.35792	2.74644	2.50037	3.34103	2.54465	2.39612	2.32718	1.8	1.70486	2.57652	2.12917	2.3168
ENSMUSG00000011884.13_Gltp	06mo_AL	1.06144	1.49353	0.95661	1.45658	1.26237	1.02288	1.54325	0.64918	1.28404	1.72451	1.10014	2.06268	1.11174	1.84397	1.33308	1.40682	1.98056	0.971205	1.04661	1.64745	1.34582	1.10445	1.46154	1.62951
ENSMUSG00000011958.17_Bnip2	06mo_AL	9.16379	11.2293	8.61882	9.46372	9.88081	11.0987	10.3828	14.8762	13.5135	12.0195	12.3783	11.9822	6.9037	10.2602	8.8041	10.164	11.6156	10.641	11.3494	10.7385	13.4584	12.3459	10.9718	12.3535
ENSMUSG00000011960.12_Ccnt1	06mo_AL	2.84483	2.63575	2.28249	2.88685	3.18948	3.0406	3.07234	3.79745	3.62753	2.44818	2.96366	3.42328	2.45381	3.64352	2.55231	2.29532	2.32895	2.68866	3.67803	3.12051	3.63675	2.93507	3.38603	2.68328
ENSMUSG00000012017.3_Scarf2	06mo_AL	1.01143	1.25238	1.15705	1.16588	0.937214	1.41162	0.728485	0.43879	0.622895	1.53371	0.770507	1.34145	1.0469	1.33644	0.960329	1.32936	0.998142	1.28727	0.705461	1.20877	0.936716	1.08313	0.467941	1.32102
ENSMUSG00000012076.8_Brms1l	06mo_AL	0.889313	1.1534	0.975715	1.20339	1.00767	1.29514	0.817308	1.19186	1.13109	0.899016	1.36757	1.44641	0.800429	1.17901	1.08777	1.43491	0.561142	0.878759	1.26416	0.866431	1.10412	1.29396	1.75906	1.32644
ENSMUSG00000012114.16_Med15	06mo_AL	9.0824	8.37898	9.06798	10.1051	9.00481	9.14874	8.718	4.98162	6.68778	7.96395	6.55365	9.01425	10.7292	9.89084	8.78318	9.76968	7.39279	9.52941	7.83248	7.93702	5.2724	7.66471	6.18118	8.61768
ENSMUSG00000012117.13_Dhdds	06mo_AL	5.89577	5.26558	5.55316	5.57521	5.69927	4.79585	5.36192	4.4134	5.21809	3.40832	3.93811	4.037	4.81133	5.56192	6.82818	6.63266	6.27633	4.88707	5.4378	5.22605	4.87715	4.10036	4.00169	4.4213
ENSMUSG00000012123.16_Aim1l	06mo_AL	0.431057	0.812222	0.709406	1.01536	0.74621	1.62173	0.66026	0.759575	1.05321	0.843102	0.339936	0.701087	0.452637	0.734754	0.543725	0.60133	0.407985	1.91286	0.639984	0.954468	0.607499	1.16584	0.852632	0.712654
ENSMUSG00000012296.15_Tjap1	06mo_AL	1.95624	1.82539	1.86201	2.17583	1.75157	1.53277	1.41059	1.08729	1.26816	1.14491	1.30724	1.88199	2.08699	2.31724	1.71981	2.18906	2.01719	1.25507	1.4961	1.60801	1.11246	1.88493	1.50842	1.68092
ENSMUSG00000012405.15_Rpl15	06mo_AL	8.02545	12.7353	6.89127	11.0069	9.44091	10.6304	8.90086	9.03505	9.35298	12.085	8.44078	10.7322	8.50873	9.54904	12.4451	11.4832	13.9117	9.99486	12.4716	11.0884	10.108	11.015	11.1304	10.7113
ENSMUSG00000012422.14_Tmem167	06mo_AL	2.94203	2.78296	1.92361	2.71207	2.54143	2.44984	1.61615	2.91424	2.69304	2.78668	2.79144	3.17912	1.90857	2.86287	2.18436	3.06306	2.04513	2.26795	2.40696	2.3335	2.6331	2.56968	2.78327	2.65679
ENSMUSG00000012428.9_Steap4	06mo_AL	26.337	24.0222	18.7699	32.7991	29.8249	31.6359	32.254	39.47	23.2408	28.1439	33.9075	30.401	27.1727	29.8955	22.5211	27.3187	18.1892	26.1225	34.2401	27.4007	31.0448	35.2083	28.8622	30.8015
ENSMUSG00000012429.9_Mplkip	06mo_AL	1.80968	1.80332	1.098	1.94924	1.33154	1.6286	1.11483	1.81202	1.37029	1.6195	1.45287	1.34939	1.10034	1.57231	1.74746	1.77759	1.85134	1.71625	1.35793	1.06768	1.7859	1.93891	1.76143	2.08452
ENSMUSG00000012483.4_Rpa3	06mo_AL	2.58714	3.50792	1.78051	2.6659	2.97958	2.35247	1.93335	2.95362	2.62531	2.13984	3.30611	2.74942	1.42007	2.94548	3.51507	3.22762	5.20526	2.42967	2.73407	3.43367	3.72108	2.68535	3.26438	2.67327
ENSMUSG00000012519.14_Mlkl	06mo_AL	2.03025	1.33857	2.0493	1.96137	2.18361	1.40328	1.58944	1.6556	0.893095	0.96756	1.52559	1.84937	1.60109	1.95828	3.16177	2.48904	1.93622	2.10933	1.85437	1.418	1.47735	1.07338	1.74441	1.96598
ENSMUSG00000012535.14_Tnpo3	06mo_AL	4.07909	3.74795	2.69345	3.96925	2.98247	3.6388	3.12957	3.84778	4.13715	4.06175	4.12475	4.21359	3.17538	4.19416	3.60403	3.51638	3.15971	3.56496	4.19357	3.81547	4.25785	4.07918	3.82944	3.92829
ENSMUSG00000012609.19_Ttll5	06mo_AL	0.673211	0.648871	0.530881	0.627276	0.865048	0.857362	0.566571	0.610056	1.14015	0.629515	0.931066	0.697554	0.66778	0.727025	0.621439	0.774222	0.586203	0.778914	0.556373	0.742844	0.818315	0.685815	0.843542	0.671277
ENSMUSG00000012640.16_Zfp715	06mo_AL	1.7224	2.61449	1.42685	2.2762	2.07813	3.1202	1.65489	3.26241	1.84827	1.83353	1.91705	1.93028	1.62072	2.24517	2.06486	2.5826	2.23454	2.9871	1.55477	2.94165	2.39677	1.91108	1.9318	1.94154
ENSMUSG00000012848.15_Rps5	06mo_AL	48.6904	57.6272	36.0309	52.0107	48.1871	53.0811	55.3686	30.9602	53.555	51.7138	37.8691	45.4894	46.6496	48.8853	52.9652	58.6109	95.931	51.0316	62.0756	54.1451	51.4912	53.6574	45.6236	48.6556
ENSMUSG00000013033.16_Adgrl1	06mo_AL	0.700077	0.770536	0.471098	0.675472	0.81088	0.796132	0.596794	0.364101	0.754503	1.06944	0.409158	0.773752	0.590433	0.880986	0.64282	0.793843	0.880529	0.739284	0.700792	0.813424	0.3602	0.759505	0.719759	0.73303
ENSMUSG00000013076.17_Amotl1	06mo_AL	1.52652	0.747104	1.11655	0.744651	1.37414	0.500205	0.88332	0.333397	0.899236	0.48979	1.45663	0.767406	1.25945	0.958889	1.42371	0.538792	0.963208	0.449778	1.16695	0.522788	0.860543	0.344924	1.4739	0.504749
ENSMUSG00000013089.15_Etv5	06mo_AL	0.81398	0.806311	0.575132	0.913254	0.707108	0.742213	0.458818	0.408885	0.476227	0.789946	0.767726	0.871959	1.06719	0.945528	1.05909	0.855874	0.897786	0.874514	0.496771	0.420068	0.301539	0.410203	0.753177	0.968923
ENSMUSG00000013150.15_Gfod2	06mo_AL	0.869729	1.38694	0.609645	0.913423	0.482704	0.593436	0.363143	0.28133	0.669531	0.776643	0.683589	1.294	1.57539	1.23129	0.611691	1.14312	0.652138	0.491164	0.526582	0.669321	0.850227	1.38109	1.4754	1.60565
ENSMUSG00000013160.7_Atp6v0d1	06mo_AL	23.1716	23.8607	18.1747	22.6447	22.7613	24.5754	23.7402	17.6076	19.8453	22.5205	19.1899	21.9804	21.2077	21.3394	25.0217	25.0577	21.6798	23.1522	25.1175	23.1209	17.9407	23.6432	18.4417	20.3862
ENSMUSG00000013236.16_Ptprs	06mo_AL	0.574994	0.830634	0.693243	0.869	0.74925	0.713331	0.600201	0.514215	0.472149	0.416575	0.295495	0.505145	0.777007	0.883602	0.825651	0.829827	0.834467	0.760315	0.557014	0.819928	0.399388	0.399939	0.399032	0.752574
ENSMUSG00000013275.9_Slc41a1	06mo_AL	0.788705	1.02558	1.16671	1.55703	1.8507	2.06235	1.66076	0.86938	1.0887	0.769817	0.665947	0.924887	0.961801	1.12547	1.4824	1.42983	1.48011	2.11278	1.10654	1.21886	1.28037	1.09218	0.713013	1.01168
ENSMUSG00000013465.19_Nelfb	06mo_AL	4.43744	3.96536	3.53611	4.56166	4.11407	3.44065	3.07783	2.35526	3.35608	3.93496	3.24769	3.62371	3.59249	4.90307	4.346	4.60444	5.08412	3.57076	3.36541	3.22463	3.09424	3.89258	4.11197	4.47256
ENSMUSG00000013495.15_Tmem175	06mo_AL	1.28452	1.36983	0.796143	1.35945	0.897264	1.23711	0.740988	0.823288	0.867408	0.934036	0.756184	1.04418	0.796958	1.22707	1.34721	1.1325	0.866679	1.24782	1.0315	1.04056	0.747867	0.975967	0.851462	1.27606
ENSMUSG00000013539.13_Tango2	06mo_AL	3.15	2.84093	2.5379	2.85085	2.58256	2.59543	4.27848	2.39387	3.4913	3.83659	2.11674	2.64581	2.6352	2.65889	2.38559	2.81683	2.79521	2.90124	4.53588	4.49698	3.50017	3.97456	3.04346	3.19213
ENSMUSG00000013593.12_Ndufs2	06mo_AL	48.5153	55.1318	42.3148	55.6573	53.4344	54.2494	54.2595	41.5738	54.4656	56.3429	51.384	55.4623	43.0923	53.0643	58.7477	54.2765	63.6609	53.5314	63.1958	56.0042	58.7494	56.6661	55.4906	55.5733
ENSMUSG00000013622.15_Atraid	06mo_AL	15.9128	17.1901	13.6549	17.4058	17.2329	16.776	19.2392	17.0315	15.8557	15.9891	13.2093	15.2199	16.1054	17.795	19.0664	18.2557	24.5835	19.0635	19.1602	18.9529	17.4807	17.5067	14.1502	15.4083
ENSMUSG00000013629.16_Cad	06mo_AL	1.17543	1.37826	1.02991	1.00991	1.04001	0.744299	0.702943	0.680284	1.64634	1.51832	1.15483	1.16588	1.32366	1.25042	1.13383	1.62821	0.497539	0.883718	1.41147	1.11964	1.08355	1.30477	0.931529	1.41024
ENSMUSG00000013646.17_Sh3bp5l	06mo_AL	1.6825	1.5033	1.37986	1.58386	1.55294	1.63395	1.20194	0.840364	1.3114	1.16934	1.20161	1.56453	1.75963	1.58032	1.42368	1.3821	1.37348	1.36441	1.75722	1.18532	0.973878	1.52355	1.37843	1.47774
ENSMUSG00000013662.5_Atad1	06mo_AL	15.4344	16.4918	9.70703	19.7072	14.9206	17.498	12.9012	17.946	15.3547	15.6508	18.0459	16.0896	11.019	18.9803	15.239	18.0095	15.1971	17.3475	14.8022	17.2525	16.8231	15.631	17.2476	17.6265
ENSMUSG00000013663.7_Pten	06mo_AL	11.3889	9.43532	7.65603	10.7192	11.4215	10.8127	9.48873	12.8166	13.0483	10.1694	12.9186	11.0645	8.52172	12.1161	10.9616	9.90473	7.94402	10.6307	8.91562	9.38896	11.9704	9.19637	12.3984	9.77914
ENSMUSG00000013698.12_Pea15a	06mo_AL	4.04819	3.71951	3.49246	3.15079	4.00761	2.39839	2.32953	1.93556	3.86216	2.20358	3.29476	3.76528	3.55146	4.24525	5.11026	4.06608	3.66559	2.7022	3.21772	2.04403	3.12428	2.42477	3.65509	3.06036
ENSMUSG00000013701.12_Timm23	06mo_AL	11.4442	14.3136	12.3947	13.7953	14.8366	14.5803	12.8243	13.4496	12.1496	14.5558	11.2606	16.4704	11.2906	15.2052	14.8614	15.9899	12.375	14.465	16.5208	15.2881	13.0464	14.9895	14.3613	13.8193
ENSMUSG00000013736.16_Trnt1	06mo_AL	2.08877	2.65792	1.70605	3.33825	2.564	2.98563	1.94334	3.54242	2.47021	2.37168	2.47083	2.81817	2.29778	2.59337	2.55488	2.69151	2.35039	2.7895	2.46333	2.61058	2.68675	2.336	2.33423	2.40229
ENSMUSG00000013787.15_Ehmt2	06mo_AL	6.76592	8.30101	7.69741	9.07087	8.75647	10.077	7.92629	4.15392	6.93218	6.86434	5.36349	7.2524	6.88557	8.71987	8.04503	8.81554	10.6491	9.81548	8.20471	7.66819	5.42836	7.55064	6.53075	7.85627
ENSMUSG00000013822.7_Elof1	06mo_AL	7.92751	7.99596	7.52653	8.02218	8.63674	7.55866	8.66422	6.00379	7.06949	7.77597	5.90817	6.70646	7.24409	8.09179	8.7635	8.58676	10.4797	8.98411	8.66808	7.24849	6.60284	8.68355	6.89958	7.65616
ENSMUSG00000013833.15_Med16	06mo_AL	1.94813	2.14456	2.40982	2.89508	3.46351	2.87887	3.05031	1.56995	1.41148	2.34589	1.74078	2.15558	2.05103	3.04711	2.87126	2.73548	2.99356	3.17267	3.24712	3.13205	1.72462	2.27843	1.6789	1.74065
ENSMUSG00000013846.9_St3gal1	06mo_AL	31.917	30.9201	19.9268	29.5005	17.9644	18.6759	18.6512	13.1863	21.9502	19.4106	24.741	29.2997	33.9329	35.2832	22.0282	27.608	15.7316	14.6504	16.9003	16.6686	19.5448	23.1063	34.8806	30.2161
ENSMUSG00000013858.14_Tmem259	06mo_AL	12.6342	12.5287	11.6876	14.0021	12.8586	15.6472	13.4124	5.75648	8.99821	12.0335	6.80722	13.9443	13.9865	14.0188	13.1725	14.9067	13.575	14.5374	13.7586	13.4814	7.09747	14.0767	8.46078	14.0673
ENSMUSG00000013878.18_Rnf170	06mo_AL	3.17001	2.21816	1.63952	2.11508	2.49641	2.12245	2.26375	2.59203	2.96796	2.25188	2.52524	2.15789	1.53342	2.0682	2.46677	2.17762	1.77182	2.19498	1.86743	2.02165	2.51265	2.26001	2.24616	2.44338
ENSMUSG00000013973.12_Dedd	06mo_AL	2.91752	3.52787	2.58828	3.09153	3.11857	3.36141	2.64095	2.34197	2.7548	2.63828	2.89395	2.86799	2.75243	3.02827	3.30632	3.26892	3.24172	3.10812	3.19613	2.94069	2.3572	3.30238	3.19872	2.74145
ENSMUSG00000013997.10_Nit1	06mo_AL	11.6743	14.8639	9.75148	13.0718	11.1376	13.7731	12.2779	10.4676	10.5717	13.4446	11.0787	13.2298	10.2799	13.6671	13.478	13.6748	11.6553	15.8599	14.248	14.8061	11.9783	13.8101	11.7379	14.0949
ENSMUSG00000014074.17_Rnf168	06mo_AL	2.93408	2.8815	2.26654	2.96798	3.03434	3.25927	2.13295	2.78572	3.08842	2.57263	3.01389	3.30903	1.73023	3.3474	2.28993	2.74297	2.62873	2.98155	2.76257	3.43578	4.11296	3.15905	3.50906	2.84614
ENSMUSG00000014077.13_Chp1	06mo_AL	62.9199	55.2471	47.6584	64.122	67.9919	72.3443	59.242	69.8714	79.5914	68.0257	59.7282	67.8568	54.3046	64.5429	59.1419	53.1031	51.3083	71.0732	76.5881	76.8167	83.6832	70.769	67.8879	60.7541
ENSMUSG00000014164.14_Klhl3	06mo_AL	0.682198	0.948609	0.810116	0.971398	0.784361	0.709421	1.3509	0.549766	0.895872	0.750492	0.691471	0.97234	1.34993	1.26733	1.37589	0.930764	0.698856	1.12759	1.13708	1.22622	1.02203	1.16915	1.11395	0.89565
ENSMUSG00000014177.10_Tvp23b	06mo_AL	5.43925	5.11349	3.41886	5.48897	4.88953	4.81064	5.24095	5.45912	5.88971	4.56202	5.90858	5.38661	3.71206	5.46775	5.88537	6.05377	5.94201	5.06327	3.34389	5.56046	5.99694	4.84775	5.11591	5.188
ENSMUSG00000014195.15_Dnajc7	06mo_AL	7.71928	12.1681	8.31856	10.9563	9.14786	9.84057	8.81758	11.9803	8.79733	9.06707	10.2892	8.81657	8.43539	10.2911	10.7953	12.5627	11.9203	10.0347	9.73989	8.18895	10.0494	10.4153	10.104	10.2074
ENSMUSG00000014226.10_Cacybp	06mo_AL	10.173	12.2693	6.86443	9.19213	8.74021	6.99501	6.52016	11.9969	20.1377	15.3412	16.2213	14.8742	6.46051	9.1915	7.51842	12.0354	7.50351	7.62204	10.8431	8.23626	16.8672	15.7347	15.2575	13.4457
ENSMUSG00000014232.14_Cluap1	06mo_AL	1.75854	2.0455	1.72573	1.89193	1.86713	2.64522	2.70756	2.57648	3.249	2.99251	2.28591	1.49508	1.41571	2.25552	2.57667	1.90343	2.04168	2.03465	2.17202	2.46783	3.03106	2.07706	1.67238	3.0527
ENSMUSG00000014243.5_Zswim7	06mo_AL	3.46751	4.51953	3.83777	3.43602	4.09559	4.92437	4.1434	2.81276	2.38836	4.61229	3.80672	4.26686	2.67607	3.90865	3.6902	3.8802	6.09168	4.75099	5.17121	3.96558	3.80292	5.1015	4.08098	4.4504
ENSMUSG00000014245.8_Pigl	06mo_AL	2.6506	1.32608	1.48637	1.85584	2.00411	1.53454	1.15283	0.975068	0.770846	1.28022	1.38888	1.40217	1.32096	1.66778	1.81242	1.45727	1.75239	1.63075	1.19827	1.15991	0.954641	1.55375	1.68049	1.60679
ENSMUSG00000014294.4_Ndufa2	06mo_AL	21.4866	31.2847	17.6806	24.7676	25.3607	24.1208	33.8256	12.7984	24.9908	26.4429	24.1459	21.5437	22.3608	22.8056	28.7452	26.7238	64.7378	26.6359	30.2039	21.0923	34.6074	31.5391	29.8944	27.1249
ENSMUSG00000014301.12_Pam16	06mo_AL	5.14408	4.03579	4.06472	4.25253	4.40098	4.64123	5.24756	3.38129	3.6	4.56988	3.53422	4.10836	3.89921	3.62147	3.70012	4.51942	5.31628	4.38009	6.34229	4.76321	3.48884	4.72564	3.84633	3.80128
ENSMUSG00000014313.14_Cox6c	06mo_AL	32.5456	29.911	31.6601	27.1687	37.008	27.5985	39.4357	46.6051	39.7867	28.8685	39.6031	25.409	29.3643	25.5044	43.1651	31.4311	66.0651	27.1754	38.9926	28.5845	53.0681	32.0706	40.9497	28.7299
ENSMUSG00000014329.14_Bicc1	06mo_AL	0.610411	0.646696	0.951391	0.689825	1.02674	0.768405	0.632486	0.512411	0.704856	0.680594	1.18857	0.717387	0.88268	1.16004	1.08906	0.576035	0.937976	0.571234	0.821766	0.292582	0.775927	0.289803	0.719862	0.56395
ENSMUSG00000014349.7_Ube2z	06mo_AL	9.49203	9.23632	7.87179	10.0297	9.96848	9.2205	7.84977	7.03999	8.59358	7.467	7.69899	8.96504	8.18736	10.2763	11.1068	9.01828	10.9136	8.97706	10.0775	6.51352	7.91896	7.61895	9.53553	8.75817
ENSMUSG00000014353.14_Tmem87b	06mo_AL	2.25966	2.19431	1.80702	2.91654	2.79931	3.48686	3.23909	3.19744	2.31528	2.5417	2.12144	2.84109	2.23731	2.98645	2.64408	2.89121	2.69046	3.31409	3.31818	3.6847	2.59135	2.74413	2.28228	2.70979
ENSMUSG00000014355.10_Anapc1	06mo_AL	2.32588	2.34824	1.99004	2.86838	2.47066	2.7516	1.83966	1.98924	2.39349	2.49266	2.37029	2.7351	1.8752	3.24085	2.31882	2.35438	1.62973	2.60917	2.43317	2.37718	2.42424	2.29717	2.58849	3.0855
ENSMUSG00000014361.5_Mertk	06mo_AL	4.92953	3.91896	4.04283	4.6642	5.91048	5.1743	4.29339	6.31372	4.90956	4.78087	4.75	5.29114	3.87992	4.69727	4.30666	5.34761	5.23139	4.57046	4.20831	6.10888	3.94714	4.35468	4.34749	4.57155
ENSMUSG00000014402.15_Tsg101	06mo_AL	12.8208	13.5229	9.26125	12.7855	11.1587	13.09	10.7267	14.2179	11.7155	11.6003	12.0709	12.2105	9.2436	11.4396	11.9596	12.5416	12.0728	12.1121	13.2613	11.065	14.9176	11.4246	12.2253	11.5891
ENSMUSG00000014418.16_Hps5	06mo_AL	2.01506	2.47658	1.1761	2.78099	1.99461	2.2097	1.8995	2.40614	1.99443	2.80614	1.80881	2.56101	1.33017	2.74676	1.75344	2.56739	1.77552	2.54896	2.53966	2.41547	1.7932	2.35576	2.2514	2.77053
ENSMUSG00000014426.8_Map3k4	06mo_AL	3.65138	4.63462	3.70683	4.38312	4.64858	4.35804	3.11488	3.26303	4.16788	4.11126	4.5675	4.60299	4.04005	5.25616	4.6048	4.84782	3.45356	4.09983	3.62258	3.74478	3.88695	4.54078	4.233	5.43305
ENSMUSG00000014470.4_Rnf166	06mo_AL	3.5669	3.71208	2.54743	4.29258	4.4335	4.41461	3.89889	2.766	3.83383	4.35419	2.74654	2.97529	3.36688	4.34856	3.4908	3.95444	3.41844	4.31049	4.254	4.20432	2.96059	3.25908	2.43902	3.97772
ENSMUSG00000014496.7_Ankrd28	06mo_AL	4.26651	4.55819	3.61028	5.79167	4.8826	6.6915	4.1802	7.24799	5.50682	5.66896	5.12045	6.09258	3.50379	6.20431	4.51451	4.53311	3.20714	7.03089	5.04881	6.71367	6.27007	5.03929	4.86581	5.96607
ENSMUSG00000014498.9_Ankrd52	06mo_AL	6.90135	4.89562	6.17961	5.945	6.59613	6.61364	4.56883	3.7307	5.48414	3.68926	5.53776	6.09047	6.99518	6.45929	6.29093	5.73526	3.9001	5.48669	5.24522	4.9994	4.35674	4.76436	5.88555	4.48899
ENSMUSG00000014504.16_Srp19	06mo_AL	3.12815	3.91478	2.3836	2.82809	2.63751	2.68799	2.62183	2.98306	3.03137	2.43681	2.70341	3.14446	2.82516	3.07261	2.78243	3.24362	2.3767	2.46356	3.60966	2.89881	3.94795	2.99926	2.35531	3.28553
ENSMUSG00000014542.3_Clec4f	06mo_AL	17.2462	16.4009	12.5057	19.7343	19.2556	9.78387	13.1208	9.87546	11.7781	14.3464	21.328	22.1775	15.7617	17.5645	13.8785	22.5084	20.635	14.0742	14.2977	14.9046	11.8498	7.98195	15.8412	18.3455
ENSMUSG00000014547.9_Wdfy2	06mo_AL	1.7936	1.83204	1.62045	2.24616	1.63506	2.0397	1.66421	1.63056	1.78985	2.24968	1.44588	3.58632	1.60437	3.13485	1.69363	2.33685	0.771256	2.27835	2.22016	2.1652	1.6406	2.09232	2.40748	2.14161
ENSMUSG00000014550.14_Rbsn	06mo_AL	1.49059	1.38683	0.972345	1.39093	1.32131	1.3303	0.82163	1.10266	1.27628	1.05326	1.17249	1.56469	1.23323	1.61223	1.29707	1.38762	0.860879	1.51471	1.09403	1.03282	1.22083	1.15575	0.985175	1.28247
ENSMUSG00000014551.8_Mrps25	06mo_AL	1.05637	1.22341	1.17906	1.12401	1.36769	1.12465	1.33594	1.49592	1.51695	1.12951	1.52915	1.51988	1.03383	1.09878	1.41091	1.1387	2.34383	1.23399	1.66784	1.14494	1.5992	1.39168	1.55078	1.2007
ENSMUSG00000014554.13_Dguok	06mo_AL	1.94113	2.25028	2.04708	2.09283	1.95053	2.04872	1.51967	1.45535	1.76195	1.81587	1.65531	1.68726	1.69931	2.18753	2.21594	2.45274	2.56481	1.77183	1.62082	1.65254	1.49811	1.87068	1.60848	2.33506
ENSMUSG00000014599.10_Csf1	06mo_AL	1.77075	1.72274	1.57458	1.98282	2.30739	1.93002	1.86158	1.40067	2.21999	2.42938	1.78942	2.03237	1.92011	2.09365	2.26839	1.44726	1.72545	1.9547	2.00331	2.62811	2.0304	1.87237	1.67749	1.44285
ENSMUSG00000014601.13_Strip1	06mo_AL	2.81733	3.43333	2.30798	2.91808	2.80212	2.56437	1.93712	1.46836	3.54555	3.10811	2.86608	3.16589	2.51461	3.44161	2.11069	2.62329	1.9199	2.23724	2.74109	2.4454	3.00625	2.81642	2.68244	2.56179
ENSMUSG00000014606.14_Slc25a11	06mo_AL	14.6823	16.5982	13.7282	18.9824	19.5242	23.8042	22.249	15.5751	16.0081	20.735	12.6296	17.0364	12.8817	17.5447	16.5641	17.8798	21.5822	23.3827	26.0504	25.6306	20.8148	19.9219	13.3135	18.1012
ENSMUSG00000014633.15_Cmc2	06mo_AL	1.50395	1.76654	1.15505	1.65823	1.04141	1.91649	1.12622	1.717	2.06385	1.78477	1.66044	1.5844	1.57924	1.37672	1.20721	1.87053	2.84691	1.29696	1.99535	0.932436	2.47282	2.03381	1.56304	1.54051
ENSMUSG00000014668.15_Chfr	06mo_AL	2.76996	3.66029	2.35528	3.64411	3.16042	3.65582	2.92282	3.83262	3.29125	2.648	3.1947	3.41727	3.14236	3.63949	2.83222	3.70118	2.86202	3.59553	2.90938	3.33247	3.13696	2.92791	3.27346	3.22306
ENSMUSG00000014748.13_Tex261	06mo_AL	12.9081	12.0839	10.4728	13.2343	14.7381	13.2568	13.943	8.37559	12.3015	14.1225	10.1652	14.4193	11.2184	13.1318	13.5601	11.8493	14.3936	14.6917	15.314	14.8451	12.5093	12.9817	11.5911	12.6287
ENSMUSG00000014763.7_Fam120b	06mo_AL	3.10469	3.47818	2.51203	4.09003	3.59608	5.90126	4.02785	4.05084	5.09875	5.11138	3.75419	4.38668	3.67262	3.72451	3.43132	4.14918	3.43293	5.33937	3.82395	5.20022	3.94788	5.05236	4.51436	4.6807
ENSMUSG00000014767.16_Tbp	06mo_AL	0.867405	0.909064	0.704461	0.942395	0.84446	1.01116	0.850793	0.751245	0.706118	0.755922	0.587726	0.885791	0.79118	1.05319	0.780101	0.940416	0.716231	0.972287	0.818549	1.10353	0.76947	0.957785	0.761097	0.956036
ENSMUSG00000014769.9_Psmb1	06mo_AL	54.4161	67.4229	55.6426	67.8783	73.3717	65.8083	74.9055	71.0309	59.3613	65.1776	57.8868	59.8577	48.0489	61.5534	77.7674	76.3164	87.3932	72.3594	77.7601	69.2604	74.9375	72.7507	65.9221	60.5448
ENSMUSG00000014771.12_Pdcd2	06mo_AL	3.00087	3.29059	2.74179	3.08138	3.33349	4.57332	3.64549	3.75083	3.66432	3.11206	2.9561	2.61727	2.36526	3.3431	4.13922	3.72014	4.24241	3.84832	2.481	3.7592	3.79342	3.15737	3.79005	2.86554
ENSMUSG00000014773.13_Dll1	06mo_AL	0.348304	0.748499	0.452782	0.80298	0.550133	0.942767	0.768461	0.433792	0.780013	0.736218	0.344593	0.888365	0.792042	0.827578	0.389719	0.550814	0.597385	0.706544	0.575134	1.24706	0.879745	0.847715	0.488312	0.418793
ENSMUSG00000014778.10_Fhod1	06mo_AL	1.20248	1.77255	0.770646	1.48511	1.1814	1.11884	0.605186	0.57201	0.925691	1.28796	0.597197	1.69172	1.08659	1.70445	1.15783	1.7487	1.35039	0.863641	1.06087	1.16647	0.684985	1.46538	1.45706	1.40819
ENSMUSG00000014791.10_Elmo3	06mo_AL	5.28995	6.38617	4.9978	7.27603	6.105	7.63264	5.76193	4.0262	4.60345	4.90203	3.92835	5.18181	5.42251	6.72094	7.91951	7.08317	6.09161	7.17547	5.34733	6.09089	3.40219	4.88982	3.57651	5.65619
ENSMUSG00000014850.15_Msh3	06mo_AL	1.25827	1.19591	0.998488	1.39112	1.09994	1.34194	0.734159	1.41618	1.04174	1.128	1.29184	1.29178	1.00341	1.22807	1.40883	1.44087	1.11115	1.2508	0.819323	1.10429	1.09936	1.11697	0.970233	1.20694
ENSMUSG00000014852.16_Adamts13	06mo_AL	0.623874	0.809136	0.752935	1.33406	0.785452	0.895955	0.424711	0.619347	0.605555	1.13797	0.59039	1.34908	0.959262	1.23081	0.858479	1.19537	0.708577	1.03119	0.591226	1.47351	0.607094	0.843668	0.941203	1.26687
ENSMUSG00000014856.12_Tmem208	06mo_AL	5.65836	6.51866	4.3877	5.33342	5.56827	5.75834	5.32962	4.28978	5.3768	6.61386	6.41445	7.17837	5.4907	5.77689	6.68447	6.52787	9.04576	5.40695	7.77248	5.04293	5.11753	5.60418	5.18115	5.29861
ENSMUSG00000014859.9_E2f4	06mo_AL	7.9544	6.28615	5.31603	6.61511	6.78381	6.31121	6.39795	2.3325	5.82983	5.81059	4.39748	7.15641	7.84794	7.7329	5.60401	6.29728	6.44403	5.89842	7.20426	6.03025	5.42417	5.23383	6.51161	6.05746
ENSMUSG00000014867.9_Surf4	06mo_AL	58.428	55.7784	47.4344	55.6947	55.9443	51.7498	51.7028	40.7665	52.0938	48.7341	42.7599	48.1686	49.4137	53.6521	60.6732	62.0144	51.4083	51.9717	60.0226	50.2362	47.7326	49.9828	44.5192	47.6422
ENSMUSG00000014873.15_Surf2	06mo_AL	3.33192	3.33142	2.96751	2.39479	3.2066	3.66548	3.37569	2.70748	3.47024	3.48715	2.80842	2.93272	2.56965	3.75656	2.37784	3.09124	3.61239	3.74169	4.47135	4.20558	3.44881	3.4107	2.72032	3.35374
ENSMUSG00000014905.4_Dnajb9	06mo_AL	44.8096	26.5475	19.3087	17.3382	20.4875	18.2863	15.3862	28.6001	30.6623	19.6559	27.3771	24.9966	18.3534	25.4359	12.2559	12.1153	19.5472	17.3684	24.2554	21.0322	32.4391	17.3944	22.6306	13.7551
ENSMUSG00000014907.10_Naf1	06mo_AL	1.8998	1.28797	1.70698	1.89128	1.40656	2.12921	1.25069	1.57739	1.13011	1.52769	1.29219	1.67024	1.78764	1.66139	2.01182	1.71917	1.78585	1.78416	1.63125	1.40731	1.53286	1.27495	1.09868	1.33844
ENSMUSG00000014932.15_Yes1	06mo_AL	3.50523	3.52509	2.66407	4.28661	3.69678	4.35407	3.34316	5.2409	3.61611	3.6514	3.84049	3.35827	2.28677	4.12727	4.02015	4.38145	3.44729	4.42616	2.77941	3.44341	3.26826	3.68478	3.58091	3.72857
ENSMUSG00000014956.15_Ppp1cb	06mo_AL	8.0426	8.1851	5.65299	9.40241	7.91358	8.62215	6.64139	9.95751	8.74511	7.15891	9.26993	8.47684	5.77568	8.97621	8.03914	8.76867	7.37266	7.92141	6.79498	7.49774	9.16414	8.3089	8.89168	8.3483
ENSMUSG00000014959.12_Gorasp2	06mo_AL	25.3	24.2889	22.9348	24.1851	25.5012	22.9254	22.2543	24.8916	25.0587	20.9007	18.531	19.5915	21.7391	22.6265	26.5207	26.039	26.38	22.3072	23.5332	22.3444	21.4908	20.7465	19.9061	18.9956
ENSMUSG00000014980.14_Tsen15	06mo_AL	0.987199	1.03956	0.803598	1.00335	0.668547	0.903716	0.747927	0.927082	0.735446	0.917489	0.693128	0.97467	0.796573	0.971031	1.00787	0.861724	1.10917	0.763222	0.601562	0.886584	0.761892	1.14093	0.83488	1.02665
ENSMUSG00000015002.17_Efr3a	06mo_AL	4.44425	3.94703	3.91918	4.66844	4.82592	4.68535	3.02101	4.46686	4.43291	3.88284	4.57222	4.99219	3.4212	5.73755	4.65283	4.53056	3.51963	4.59112	3.71504	3.83716	4.29665	3.6453	4.93767	4.9033
ENSMUSG00000015013.9_Trappc2l	06mo_AL	1.7127	3.0461	2.53552	2.50069	3.27322	2.90029	3.80797	2.38548	1.74037	2.04303	1.92602	2.35889	2.24548	2.26304	2.5898	2.75424	4.47403	2.94411	3.33487	3.44243	2.80224	2.37355	1.47911	2.91649
ENSMUSG00000015016.8_Acsf3	06mo_AL	3.42265	4.31426	4.34845	5.20559	4.69736	4.46172	4.68916	3.07308	2.99161	4.64937	3.65367	5.07713	3.07522	5.12504	3.88661	4.34139	4.42388	5.59828	3.9114	4.55137	3.49449	4.60406	3.07901	4.58285
ENSMUSG00000015023.7_Ddx19a	06mo_AL	4.11117	5.11089	3.11611	4.42649	5.55985	5.56966	4.38571	4.46144	4.5212	4.31587	4.30202	4.34025	4.32545	5.41188	5.91791	5.11704	4.16335	5.45113	4.4312	3.98804	4.53269	3.82417	3.76227	3.67852
ENSMUSG00000015027.11_Galns	06mo_AL	2.36934	1.33353	1.22971	1.99509	2.00716	1.64167	1.69704	2.10067	1.82395	2.29327	1.28011	1.90722	1.7393	1.50056	3.05799	2.00721	2.04848	1.95811	2.27083	2.39618	1.55625	2.00459	1.12727	2.29195
ENSMUSG00000015083.11_C8g	06mo_AL	84.7355	107.369	73.7592	93.3427	81.2924	96.5744	87.4228	62.4664	76.5272	90.9968	66.622	86.114	77.2563	84.45	92.0363	99.6174	132.388	92.5457	93.4191	84.09	72.9236	99.4493	72.9277	88.8694
ENSMUSG00000015085.8_Entpd2	06mo_AL	1.00444	0.706659	0.528054	0.940726	0.908917	0.934571	1.13038	0.430021	0.289962	0.698086	0.626261	0.293547	0.920528	0.706441	0.883042	0.703767	1.04772	0.933869	0.684161	1.0657	0.242249	0.790913	0.387254	0.804356
ENSMUSG00000015087.14_Rabl6	06mo_AL	2.47118	3.12352	3.31173	3.0497	3.36563	3.71199	3.14788	2.58215	3.80471	3.44024	2.7729	3.58765	3.05277	3.11686	2.52233	2.5744	2.40102	3.40956	3.71258	3.8111	3.39415	3.64435	3.13275	3.50559
ENSMUSG00000015092.9_Edf1	06mo_AL	37.7339	61.3726	44.7944	52.1484	52.0627	54.457	51.6176	38.9102	54.5044	57.1672	46.0878	57.0899	43.2216	49.3775	43.072	56.8571	65.2873	53.1482	58.5158	54.6893	55.4257	66.0941	58.2704	61.9651
ENSMUSG00000015094.16_Npdc1	06mo_AL	0.684026	0.846978	0.661676	0.801619	0.742771	0.906936	0.963918	0.214754	0.421259	0.674202	0.558309	0.625163	0.973512	0.95597	0.811829	0.819713	1.19124	0.692499	0.894559	0.743166	0.65989	0.821388	0.712047	0.678528
ENSMUSG00000015095.12_Fbxw5	06mo_AL	9.84857	9.75579	8.87324	11.0161	10.4567	9.77441	8.4984	5.52189	6.84027	9.13742	5.79566	8.39168	9.40101	11.0748	9.81271	10.1186	10.2908	10.798	11.5441	11.2648	6.959	8.6166	5.97401	8.90101
ENSMUSG00000015112.15_Slc25a13	06mo_AL	36.8974	43.2166	33.0778	46.1537	45.2988	58.6963	40.7271	62.7243	51.9615	65.2127	41.5965	59.614	24.3017	49.3875	35.9632	38.2487	29.9898	61.0304	51.2643	67.8315	56.3284	58.1351	40.8729	54.2848
ENSMUSG00000015120.15_Ube2i	06mo_AL	4.80769	6.86779	5.87099	9.07697	6.55443	9.18497	4.66181	7.648	5.52337	6.9695	5.33392	6.80544	6.31504	7.68069	6.41504	9.73593	6.07407	9.17681	5.07107	7.2252	5.44323	6.44716	5.40075	7.30285
ENSMUSG00000015126.9_Tsr3	06mo_AL	4.03461	3.78466	4.80777	4.47845	5.84147	4.27535	4.38696	3.32665	3.53728	3.73874	2.43932	3.38251	3.77006	4.19032	5.22195	5.2855	7.48173	4.53842	5.69981	3.50066	2.76782	4.2359	3.02461	4.02997
ENSMUSG00000015127.14_Unkl	06mo_AL	0.61226	0.795225	0.752698	0.931955	0.903502	0.975015	0.368712	0.470474	0.688862	0.630843	0.875599	0.900921	0.832781	1.3848	0.765988	0.64632	0.632236	0.982796	0.564599	0.6556	0.418003	0.788055	0.526578	1.01223
ENSMUSG00000015133.17_Lrrk1	06mo_AL	1.94417	1.48816	1.82068	1.89742	2.0736	1.99586	1.17705	1.22076	1.57647	1.70988	1.69264	1.98899	1.68812	2.04665	2.29032	1.61835	1.38253	2.08875	1.52553	1.36417	1.24038	1.82684	1.74897	1.79461
ENSMUSG00000015143.15_Actn1	06mo_AL	3.98381	4.67465	4.36644	6.73514	6.30975	6.9978	5.44379	4.1071	4.5909	6.6267	4.18222	4.81359	3.56119	5.18856	5.07307	6.72941	6.25458	7.87175	5.94672	6.57433	4.09945	4.38219	4.33783	5.24908
ENSMUSG00000015149.14_Sirt2	06mo_AL	7.26986	8.85537	6.51678	8.91009	8.1631	9.64019	7.3947	5.64923	8.63978	8.82438	5.5343	7.98529	7.89549	7.91696	7.23095	8.33861	7.97061	8.61744	8.88669	9.08028	7.0031	8.84778	6.79228	7.56673
ENSMUSG00000015165.16_Hnrnpl	06mo_AL	11.2653	12.4409	10.1176	14.1237	13.0775	15.2423	10.0316	9.26152	8.93133	8.57519	8.50696	10.9131	11.4977	12.6265	11.6991	13.6197	14.4925	12.7874	11.8859	12.4038	9.12722	10.0456	9.63821	9.9801
ENSMUSG00000015176.9_Nolc1	06mo_AL	8.85946	8.00715	6.61727	5.90421	6.89256	7.91826	8.00073	4.9523	11.2914	9.82944	10.2017	9.64178	8.43444	9.62136	4.55688	4.37692	3.57446	5.31665	16.506	9.76022	10.8095	7.74318	8.61719	7.80974
ENSMUSG00000015189.12_Casd1	06mo_AL	8.63688	8.39981	5.31648	8.51896	6.22846	7.14321	4.63729	7.68804	7.15829	5.97128	9.27329	8.63708	6.05113	8.21643	7.88395	8.55795	6.33922	6.46781	6.65978	5.93216	7.1254	7.84311	8.29281	7.68663
ENSMUSG00000015202.13_Cnksr3	06mo_AL	2.43714	2.80218	1.69858	1.913	1.83991	1.7655	1.09028	0.874462	2.73382	1.42545	2.74702	2.35322	3.09318	3.27336	2.72415	3.00134	2.3748	1.3092	1.41656	1.20572	1.82718	1.56266	2.44302	1.49658
ENSMUSG00000015214.14_Mtmr1	06mo_AL	4.58298	4.73538	3.77827	5.61571	4.9353	6.21596	3.44511	6.92418	4.56364	4.60993	5.06614	5.63131	3.50071	5.32198	4.59034	5.15626	3.52409	5.48346	5.31766	5.5273	4.7864	4.97321	3.86791	4.79681
ENSMUSG00000015217.11_Hmgb3	06mo_AL	2.39195	1.68282	1.4587	1.97599	1.77487	1.89173	1.12356	2.42357	1.65722	1.90421	2.33195	1.67771	1.54738	1.58462	2.41829	1.89554	1.6055	2.07564	2.12888	1.25877	2.07679	1.01236	2.02883	2.00198
ENSMUSG00000015224.10_Cyp2j9	06mo_AL	3.04251	3.46989	1.81839	4.38388	2.89807	5.14028	3.29081	6.35285	3.05099	3.52088	1.48854	2.26335	2.65885	3.73476	3.48427	4.61171	5.86794	4.10252	2.35596	3.01741	2.44081	2.20659	1.82126	3.20999
ENSMUSG00000015243.4_Abca1	06mo_AL	22.3918	20.7507	16.4928	25.073	19.5321	21.7878	15.9153	22.0463	24.9285	24.0501	25.9188	24.1608	19.403	25.7373	19.4362	21.3833	13.76	21.35	24.2392	20.7021	26.7926	21.8037	23.4686	27.3119
ENSMUSG00000015247.10_Nipsnap3b	06mo_AL	16.8671	18.2734	13.6549	22.7592	16.4525	22.2145	15.0027	19.7536	16.3373	17.6115	13.3577	21.2408	14.8902	19.3458	19.0752	21.6425	14.5377	19.7314	17.1451	18.0135	15.7677	17.5839	14.4103	17.085
ENSMUSG00000015289.4_Lage3	06mo_AL	3.76776	3.27392	3.05806	3.65735	4.06741	4.61274	3.98469	3.6223	3.2058	4.10957	3.11725	3.90576	3.53496	3.21532	4.06785	3.16853	6.42731	4.6161	5.42689	4.53339	3.52003	4.08586	3.61884	3.6883
ENSMUSG00000015290.15_Ubl4a	06mo_AL	8.84366	6.65258	6.25866	6.3223	7.63328	7.3384	6.7238	7.18399	7.78991	6.963	6.74786	6.57889	5.72108	6.4823	6.16753	6.52509	8.39176	6.88708	11.5224	8.19936	7.94096	7.53281	8.16339	5.55315
ENSMUSG00000015291.10_Gdi1	06mo_AL	12.7184	14.2466	8.89333	13.5852	11.931	13.2081	12.0993	13.7213	12.7592	12.7629	9.81407	11.1831	10.8898	13.5232	11.7827	14.2328	12.1848	13.505	13.9173	13.514	12.0717	12.5858	11.5094	13.521
ENSMUSG00000015305.6_Sash1	06mo_AL	4.77108	3.59796	3.89517	4.65492	5.2937	4.89619	4.27227	4.65481	5.73733	4.12174	4.21377	5.18967	3.63115	4.86749	6.09977	5.298	3.47336	4.78057	5.0297	4.04438	4.88552	3.76912	6.43208	4.6206
ENSMUSG00000015312.9_Gadd45b	06mo_AL	0.0840719	0.189273	0.282869	0.129213	0.243446	0.117336	0.197455	0.191962	0.582479	0.169978	0	0.321644	0.145033	0.274666	0.443466	0.129999	0.366031	0.13896	0.244329	0.456703	0.843497	0.1324	0	0.173742
ENSMUSG00000015335.16_Zdhhc12	06mo_AL	3.66719	4.08588	4.46961	5.37742	4.551	5.04852	3.98419	3.4604	3.34158	3.55588	1.90044	3.24503	4.77698	4.07511	5.26363	4.60004	6.46248	4.70068	4.07814	4.37047	2.71471	3.32959	2.36604	5.01113
ENSMUSG00000015337.5_Endog	06mo_AL	8.16874	16.8343	10.1482	12.6031	11.3721	13.6225	18.7919	6.16943	12.7703	20.4541	8.20604	15.2788	13.5499	15.7388	10.9379	13.0684	19.6063	14.956	16.6179	16.8113	10.087	19.2967	11.5316	18.3877
ENSMUSG00000015340.10_Cybb	06mo_AL	1.74808	1.91596	1.12215	1.80291	1.88156	1.00585	1.04441	1.08976	1.25717	1.13935	2.7952	2.44439	1.03166	1.82854	1.15261	2.07172	1.46875	1.20707	1.33691	0.968352	1.66865	0.633902	1.40113	1.74924
ENSMUSG00000015341.17_Golga7	06mo_AL	3.75388	4.29266	3.52513	4.55604	3.83902	4.63853	3.52971	4.6371	3.71545	4.31687	4.16092	4.6268	3.40923	5.01088	4.41771	4.46857	3.77603	4.59606	4.5889	4.36975	4.38403	4.56674	4.27292	4.41656
ENSMUSG00000015342.6_Xk	06mo_AL	1.68435	1.00725	0.708399	1.01123	0.781139	0.93052	0.432681	0.946453	1.39794	0.864668	1.64688	1.15232	0.612917	1.47125	0.994901	1.03772	0.534721	0.706882	0.554517	0.625481	0.629657	0.746039	1.46113	0.968115
ENSMUSG00000015355.13_Cd48	06mo_AL	1.34826	1.26474	0.189016	1.29512	0.813362	0.679509	0.703684	0.897896	1.12441	1.30618	1.22274	1.24179	0.775296	1.1012	0.691432	1.34643	0.896812	1.16068	0.734682	0.610346	0.606988	0.796235	1.64607	1.48603
ENSMUSG00000015357.10_Clpx	06mo_AL	56.2808	60.2756	19.9075	49.141	11.7634	13.7674	8.14171	13.6407	16.4826	22.1086	48.163	41.819	44.2907	58.8199	41.4115	42.9216	11.8744	11.6439	9.52818	9.50224	18.2065	21.7819	52.0944	48.578
ENSMUSG00000015363.13_Trabd	06mo_AL	9.03186	10.1802	7.89865	9.89691	8.6832	8.72598	9.61487	6.27406	9.60158	9.00964	7.02085	8.49129	8.75909	9.09854	8.29738	9.92012	10.1081	8.72806	9.98199	10.2865	8.96212	9.44484	7.99609	8.75977
ENSMUSG00000015377.9_Dennd6b	06mo_AL	0.927912	1.04451	0.853689	1.20331	0.839668	1.11968	0.794547	0.54623	0.781289	0.96735	0.525952	0.998445	0.800371	1.24208	0.968721	1.05369	1.26248	1.37795	0.969122	0.945129	0.60424	0.924735	0.603702	1.01873
ENSMUSG00000015461.15_Atf6b	06mo_AL	4.8455	6.62706	4.5649	5.38061	4.8407	3.80964	3.90724	1.7702	4.69997	6.12296	3.38367	5.62319	5.22436	6.80707	6.26201	5.26347	4.67633	4.34488	4.99908	4.47476	4.82411	5.45607	4.89454	5.62766
ENSMUSG00000015474.16_Ppt2	06mo_AL	9.65898	8.62914	6.53413	8.64007	7.73226	9.01089	8.20197	4.55092	7.1209	7.672	5.51538	7.8643	8.68401	9.36854	8.89596	8.71235	8.12137	7.53907	9.57972	10.4802	7.37564	8.75254	8.0784	7.87883
ENSMUSG00000015478.13_Rnf5	06mo_AL	26.7541	23.17	22.1254	23.9863	26.0194	22.7558	25.9523	19.6427	22.9535	22.6749	18.3813	22.5927	23.6207	20.4047	28.7474	23.9231	30.4604	22.8923	30.6297	24.8344	18.3538	23.7621	22.9219	22.8605
ENSMUSG00000015488.14_Cacfd1	06mo_AL	3.98522	3.28439	3.16063	3.27033	2.84377	2.78101	3.78851	2.35612	2.9364	3.09347	2.78809	2.67423	3.87941	3.0483	4.15423	3.24619	3.30491	3.44645	4.11568	3.30532	2.43858	2.82423	2.5681	2.859
ENSMUSG00000015501.10_Hivep2	06mo_AL	0.662109	0.685027	0.458652	0.845522	0.697826	0.924081	0.884247	0.905969	0.824518	0.959706	0.874209	0.740894	0.713879	0.706906	0.607767	0.854425	0.494578	1.05013	0.629614	1.04465	0.571115	0.80887	1.00607	1.02623
ENSMUSG00000015522.18_Arnt	06mo_AL	5.4891	5.96287	4.56103	5.66699	5.95447	5.54971	5.48592	5.5619	6.60169	6.03811	5.88592	6.61712	5.23831	5.83839	5.99911	5.88848	4.35836	5.46022	5.8791	5.30205	6.83736	6.76578	6.70263	7.37857
ENSMUSG00000015536.14_Mocs2	06mo_AL	5.75439	8.59511	5.16301	6.54805	5.06295	5.69733	4.5974	6.32528	6.38348	7.39079	6.78425	7.23806	4.64528	6.82898	6.0707	7.19245	7.09845	6.12136	5.58516	6.0415	7.23098	7.66223	6.70119	7.33641
ENSMUSG00000015542.17_Nat9	06mo_AL	6.46613	6.58719	5.71096	6.73301	7.16188	6.82857	7.84641	5.53657	4.87817	6.34058	4.04625	5.41493	5.24273	4.9996	9.4365	6.72395	11.2139	7.26764	7.28182	7.42035	5.98846	5.85529	5.98313	5.63911
ENSMUSG00000015568.16_Lpl	06mo_AL	1.08372	1.14814	0.493321	1.2492	0.950659	0.800736	0.558958	0.90245	0.490742	0.676657	0.971259	0.943035	1.05573	1.22183	0.975156	1.6363	1.50799	0.832403	0.861476	0.727225	0.610067	0.376473	0.825806	0.827332
ENSMUSG00000015575.14_Atp6v0e	06mo_AL	5.53042	5.71811	3.65262	5.19438	4.77464	4.72645	4.71451	4.27938	5.23503	4.55543	4.45825	4.91084	3.85155	4.92224	4.71795	5.87524	6.30196	5.04453	5.35748	5.34095	5.09025	5.32248	5.71748	6.41722
ENSMUSG00000015597.16_Zfp318	06mo_AL	3.83952	3.70081	2.75891	3.85243	3.3309	4.07866	2.61645	4.26805	4.49939	3.57498	4.3138	4.16296	3.21792	3.63393	3.73079	3.91791	2.69583	3.68699	3.23005	3.52549	4.03095	4.49824	3.85956	3.63004
ENSMUSG00000015605.5_Srf	06mo_AL	3.55762	2.60854	3.01996	2.92203	3.61506	3.26461	2.42746	1.60227	2.88947	2.19416	1.8944	3.17725	2.75895	3.7795	2.98418	3.26784	2.48678	2.13094	3.46218	2.7482	2.6701	2.74994	3.22141	2.50917
ENSMUSG00000015653.13_Steap2	06mo_AL	1.23206	0.879181	0.953071	1.05669	1.8555	1.33571	1.19708	1.62009	1.48196	0.867403	0.688369	0.869778	0.89192	1.0622	1.41197	1.24597	0.981825	0.972763	1.1589	1.12046	1.5961	0.736271	1.01788	1.19578
ENSMUSG00000015656.17_Hspa8	06mo_AL	108.494	89.7158	66.6224	62.1067	83.1502	77.4514	83.8432	87.9057	307.468	239.45	88.9845	161.399	75.6044	71.5173	67.4467	58.9782	69.3278	73.3246	163.948	113.934	217.589	289.503	110.697	76.359
ENSMUSG00000015659.12_Serac1	06mo_AL	0.817423	0.821553	0.687578	0.796421	0.951026	0.923542	0.571378	0.649918	0.674213	1.09195	0.317709	1.04244	0.528802	0.94317	0.641634	0.699694	0.466044	0.591106	0.636318	0.83259	0.653395	0.735605	0.720346	0.844638
ENSMUSG00000015668.13_Pdzd11	06mo_AL	5.33859	6.11548	5.49434	6.17793	6.18354	5.52241	4.22864	5.44949	6.62391	5.84128	4.7846	5.20624	5.36324	5.69978	5.52161	5.77846	6.24372	5.45013	7.30115	5.7575	5.52588	5.56372	3.82593	5.39951
ENSMUSG00000015671.11_Psma2	06mo_AL	8.72902	12.0367	7.80134	11.3337	10.3212	10.5584	9.76659	11.8341	8.53966	9.28385	9.76349	9.16834	8.28214	9.86247	11.3192	12.2743	12.0083	11.3771	9.75089	10.1505	11.7613	8.73493	9.22682	9.33532
ENSMUSG00000015672.4_Mrpl32	06mo_AL	4.55848	3.4108	3.04495	3.76062	4.15409	3.54282	3.52676	4.20929	3.15827	3.55104	3.64772	3.18022	2.84486	3.74751	4.26686	3.69019	4.37794	3.63434	3.83797	3.49595	3.932	2.79765	3.55633	3.50221
ENSMUSG00000015697.14_Setdb1	06mo_AL	3.64532	4.1363	2.59075	4.52404	3.42919	4.74302	2.38075	3.69434	4.50197	3.72451	3.35898	3.88642	2.95932	4.55713	3.70174	4.00144	3.43729	4.12424	3.24335	3.75929	3.20452	4.06767	3.87807	4.25414
ENSMUSG00000015702.13_Anxa9	06mo_AL	0.64443	0.616597	0.433651	0.64379	0.653122	0.869426	0.554962	0.588574	0.595311	0.456023	0.17533	0.32873	0.555853	0.678398	0.906471	0.971556	1.21581	0.532581	0.515029	0.656387	0.746029	0.507436	0.198764	0.585979
ENSMUSG00000015711.8_Prune1	06mo_AL	5.20626	2.72242	3.47856	3.66034	4.46389	3.09199	2.89069	2.33956	3.013	3.3594	3.48256	3.84552	3.5989	3.69936	4.83672	3.36857	2.92044	3.72286	2.8973	2.73291	2.84968	3.09643	3.92905	3.14382
ENSMUSG00000015714.11_Cers2	06mo_AL	75.7714	87.195	66.0585	83.9207	81.3711	79.5967	76.3904	65.781	66.1633	79.629	69.7717	77.0717	53.5706	82.2521	74.5051	77.6876	72.5974	87.248	87.2903	85.3331	82.5427	83.1287	75.912	82.7326
ENSMUSG00000015733.13_Capza2	06mo_AL	9.45792	9.21666	7.59307	10.6407	9.37533	9.507	8.71838	11.7687	8.9221	8.49495	10.2435	10.0367	6.41679	10.201	10.5281	9.19735	9.69372	9.04413	8.91499	8.59383	10.6602	7.80453	8.97179	8.77443
ENSMUSG00000015745.9_Plekho1	06mo_AL	1.78366	1.66163	0.931242	1.67791	1.02408	1.40207	1.34824	0.702183	2.03596	1.18136	1.28293	2.03935	1.32629	2.09872	1.67624	1.80699	1.60669	1.04203	1.6981	1.67058	1.61392	1.18655	1.2805	1.47444
ENSMUSG00000015747.5_Vps45	06mo_AL	1.74059	1.84627	1.4641	2.07069	1.30851	1.44822	1.022	2.23555	1.49454	1.91185	1.94282	1.67903	1.01052	1.99273	2.00106	2.09621	1.50592	1.49382	1.43486	1.27284	1.70501	1.54189	1.39376	2.10291
ENSMUSG00000015748.13_Prpf3	06mo_AL	1.84067	2.53683	1.58799	1.86786	1.93042	1.76753	1.55187	2.31694	2.41613	1.78919	1.90472	2.22698	1.68945	2.43283	1.9709	1.5873	1.9521	2.16479	2.21175	2.08314	2.44048	2.06258	1.89242	2.13604
ENSMUSG00000015749.12_Anp32e	06mo_AL	3.89607	4.51216	4.19102	4.13115	4.44763	3.64249	3.43142	4.25551	3.86443	4.52558	4.75643	4.01307	3.84526	5.15399	5.40127	3.86663	4.24066	4.25703	5.117	3.68854	4.42358	3.8643	4.15966	5.66707
ENSMUSG00000015750.15_Aph1a	06mo_AL	4.06579	4.66387	3.84337	4.80567	5.57827	5.89064	4.45623	4.95118	4.65015	5.96951	4.03843	4.87225	3.77415	5.08833	5.58288	4.34091	5.95672	5.61621	6.16118	6.28415	5.76769	5.48825	4.44881	3.87306
ENSMUSG00000015755.16_Tab2	06mo_AL	20.6428	15.8098	12.2718	17.7626	12.7369	12.8958	9.25668	13.3994	13.2762	10.478	18.089	16.2172	18.1999	20.0931	18.7031	19.5877	10.9341	11.1304	9.38164	9.58139	12.6041	12.7739	19.3594	15.9751
ENSMUSG00000015757.10_Ppil4	06mo_AL	2.67181	3.14743	2.22998	3.21508	2.69885	2.91956	2.15656	3.4759	3.428	2.7219	2.70481	3.22239	2.16165	3.27803	2.49456	2.76224	2.11909	2.99546	2.99455	2.98156	3.56459	2.57678	2.8108	3.13314
ENSMUSG00000015759.10_Cnih1	06mo_AL	27.4839	29.0218	23.0466	25.4688	27.7807	21.099	24.3144	29.6285	27.1838	28.6439	26.7	29.1175	20.6237	26.1928	28.7253	27.038	33.7737	27.2494	29.1179	22.996	26.0052	27.8054	25.5227	26.3063
ENSMUSG00000015776.12_Med22	06mo_AL	3.21593	2.95428	2.79836	3.40874	3.85337	4.66031	3.18328	1.96234	3.92692	3.90495	2.17901	4.08547	3.02897	3.55585	2.82725	3.25798	2.97732	4.06302	4.96847	4.84437	3.30928	3.94395	3.56286	3.2848
ENSMUSG00000015790.16_Surf1	06mo_AL	9.52584	11.2375	8.6537	12.3274	11.199	13.4367	12.0514	9.5702	9.79707	10.7468	8.98454	10.4959	9.72835	11.4526	10.2504	11.872	14.8198	13.8871	13.399	12.3158	10.6454	10.5312	8.4617	10.3627
ENSMUSG00000015804.14_Med28	06mo_AL	2.18607	2.2207	1.77155	2.35599	1.83343	1.9596	1.48185	1.30874	1.31346	1.44184	1.88584	1.81323	1.47169	2.07098	2.55467	2.24664	3.26929	1.92783	2.01441	1.90078	1.95462	1.50094	1.93233	1.97236
ENSMUSG00000015806.12_Qdpr	06mo_AL	89.8821	138.056	83.0204	130.162	103.524	128.539	124.297	88.0283	89.8411	104.307	76.5676	115.799	78.4945	134.226	128.808	137.163	169.315	133.744	112.748	114.862	93.7599	126.753	102.491	109.38
ENSMUSG00000015812.7_Gnrh1	06mo_AL	0.256411	0.865895	0.431362	0.197044	0.556864	0.954303	1.0037	0.292733	0.197389	0	0.465079	0.435993	0.663503	0.651548	0	0.792966	0.55818	0.211908	0.558885	0.522338	0.989455	0.706661	0.39543	0.529896
ENSMUSG00000015837.15_Sqstm1	06mo_AL	77.3041	78.7508	62.5802	86.0648	70.1398	73.0565	49.4878	54.4434	64.3822	63.681	55.1253	71.9496	57.7515	75.5584	75.3451	91.9891	63.6042	68.9696	50.5832	49.6271	51.5506	68.6597	67.0053	74.6622
ENSMUSG00000015839.6_Nfe2l2	06mo_AL	24.8106	30.3646	17.1989	20.1074	20.2538	24.4765	13.5553	19.8477	26.6582	25.2414	23.9051	35.3953	18.7292	31.107	16.1811	25.3856	18.131	28.5753	17.0545	20.7664	23.1679	22.0581	22.1161	27.5203
ENSMUSG00000015843.10_Rxrg	06mo_AL	1.51212	1.89854	0.684884	1.87711	1.55778	1.27166	0.956155	1.06235	1.16406	1.7344	1.42409	1.55753	1.35445	2.13229	1.48276	1.75362	1.51926	1.44193	0.718334	0.908311	1.43633	1.35096	0.896904	1.65862
ENSMUSG00000015846.14_Rxra	06mo_AL	40.9185	34.965	51.0622	58.6976	64.6083	73.6298	62.2302	40.8789	43.9263	46.0008	36.377	50.4875	52.0659	44.4896	55.325	43.993	56.0291	67.5219	72.8925	66.3322	46.6806	47.8292	42.6974	46.1373
ENSMUSG00000015850.11_Adamtsl4	06mo_AL	0.509158	0.519406	0.615652	0.745861	0.668069	0.76983	0.97161	0.417797	0.636931	0.820324	0.375176	0.73048	0.548968	0.866373	0.727385	0.688887	0.946743	0.815275	0.832336	1.29651	0.442073	0.726668	0.392604	0.736553
ENSMUSG00000015854.7_Cd5l	06mo_AL	17.7814	15.8797	13.246	19.8412	22.4197	8.54701	16.2836	12.4723	11.4659	12.1052	18.2682	20.6122	13.4697	15.9105	12.2867	22.9041	26.1864	15.6171	17.8292	11.2723	12.0521	5.34741	12.9015	15.2954
ENSMUSG00000015869.16_Prpsap1	06mo_AL	13.5668	12.8882	10.7521	13.0472	13.483	16.5086	11.8491	11.3703	9.7799	11.8717	8.71221	13.5178	10.1463	14.2478	12.4787	15.6578	15.3358	15.4248	13.2186	13.9783	9.29031	11.9641	10.0379	10.4045
ENSMUSG00000015882.17_Lcorl	06mo_AL	0.793536	0.634048	0.3695	0.754091	0.630877	1.02181	0.404917	1.29825	0.790866	0.866656	0.719657	0.88849	0.543905	0.69185	0.591739	0.739502	0.426719	0.881242	0.499326	0.683172	0.568684	0.663897	0.62281	0.925378
ENSMUSG00000015889.8_Lta4h	06mo_AL	2.86797	4.4359	2.94644	3.92839	3.72444	3.65642	3.51359	3.52417	3.80888	4.1829	3.37529	4.43919	3.30465	4.6809	3.57993	4.04537	3.19311	4.23378	3.88111	4.19223	3.53133	4.30971	3.74764	4.57864
ENSMUSG00000015890.2_Amdhd1	06mo_AL	52.2001	73.7289	59.7821	76.7722	57.3222	71.3391	53.3941	49.2001	29.9897	43.4262	27.2732	49.4697	51.5458	70.9479	78.83	80.9931	101.222	73.1239	39.2087	55.3044	37.5185	42.863	52.4621	59.4116
ENSMUSG00000015932.8_Dstn	06mo_AL	53.8276	55.2406	42.9252	57.4272	55.0597	55.417	47.887	63.9266	57.9584	52.6129	64.7925	54.9754	43.5951	55.0154	54.2052	58.4789	50.1172	55.202	57.3419	54.3042	71.9173	59.7516	61.1804	54.2039
ENSMUSG00000015937.14_H2afy	06mo_AL	7.59281	7.91749	7.3934	8.50347	7.45662	8.21473	8.06391	6.61888	7.20438	7.18973	6.4233	8.08994	5.95688	8.25441	7.67556	8.25937	8.76976	7.90453	7.66898	7.94019	6.55645	8.03342	6.80779	7.08739
ENSMUSG00000015942.9_Gtf2ird2	06mo_AL	0.94806	0.727631	0.471228	0.918971	0.608329	0.701682	0.522926	0.688773	1.06157	0.609894	0.683928	0.595359	0.724824	0.805622	0.681937	1.00785	0.859927	0.747898	0.861013	0.790078	0.781574	0.695621	0.731035	0.463095
ENSMUSG00000015943.11_Bola1	06mo_AL	4.69171	5.62872	5.19269	4.22214	4.29022	4.02073	5.70288	2.39625	4.75231	5.36697	3.47111	5.56334	2.66239	4.5715	4.66739	4.82055	6.45054	5.30592	6.01016	5.36563	4.6691	5.0068	3.80811	4.89894
ENSMUSG00000015947.10_Fcgr1	06mo_AL	0.928786	0.813163	0.434028	1.13009	0.672367	0.33607	0.444355	0.618539	0.595828	0.730271	0.889111	1.20639	0.356055	0.580652	0.362903	0.917547	0.711397	0.703618	0.48736	0.525566	0.477874	0.284411	0.716172	0.511844
ENSMUSG00000015950.13_Ncf1	06mo_AL	0.875285	0.75948	0.460155	0.742693	0.897652	0.542934	0.571035	0.478819	0.617657	0.571456	0.82687	0.976699	0.566233	0.595747	0.737436	0.930485	0.820381	0.512386	0.662433	0.495292	0.4222	0.516911	0.815527	0.60295
ENSMUSG00000015961.8_Adss	06mo_AL	8.90406	8.23075	7.11767	10.0711	9.47665	9.57404	7.80176	13.4809	9.48733	10.5809	9.8131	10.3023	6.89183	9.40764	8.81288	8.93561	9.13533	9.5638	9.70382	10.0503	10.5582	9.89	8.77547	10.3094
ENSMUSG00000015966.16_Il17rb	06mo_AL	2.15468	2.59081	1.68884	2.82239	2.87148	3.00721	2.22358	2.54377	3.01583	3.66332	2.17614	2.31066	1.81628	2.55979	1.89427	2.59345	2.06098	3.3186	3.27327	3.29199	2.75894	3.93311	2.19008	4.00755
ENSMUSG00000015970.18_Chdh	06mo_AL	27.3865	29.7163	24.2044	31.1515	31.5136	34.608	21.5422	28.4787	33.8957	37.7875	29.3042	32.822	20.8894	31.7856	25.2212	30.3258	17.9356	33.9139	27.1029	30.6207	31.3189	33.0646	28.597	40.5234
ENSMUSG00000015971.4_Actr8	06mo_AL	8.43994	8.7206	5.93372	9.0995	7.84248	9.90399	7.74157	9.41978	7.22449	7.03574	7.93978	7.89839	5.65005	8.84823	9.46866	9.17916	9.23212	9.62977	7.23028	8.72484	8.40948	8.00963	7.3821	9.08538
ENSMUSG00000015994.10_Fnta	06mo_AL	4.79009	7.16438	4.73804	6.56109	5.68308	7.15992	5.03481	5.74713	5.36051	5.22347	5.51061	6.58003	4.89683	6.87478	7.91543	7.0639	6.43673	6.32294	5.63926	5.93307	5.85336	5.64025	5.33515	6.17779
ENSMUSG00000016018.3_Skiv2l2	06mo_AL	6.33837	6.74856	5.26362	7.1201	8.12482	7.23099	6.00519	7.81237	7.45892	6.48916	7.06634	8.27194	5.39752	8.49997	6.49513	6.78883	5.41958	7.52376	6.86369	7.484	8.00756	6.19895	7.22218	8.66022
ENSMUSG00000016024.9_Lbp	06mo_AL	9.95498	9.4939	8.88538	12.1976	8.18751	9.10815	7.18738	7.52942	7.4932	9.8819	5.1912	9.19236	9.06371	11.1121	9.94305	11.6945	7.44436	8.22717	7.57431	8.65629	8.17383	7.66454	9.23269	12.6409
ENSMUSG00000016028.9_Celsr1	06mo_AL	2.34539	3.50426	2.73552	2.13216	1.87291	1.0405	1.74151	1.35261	4.69992	5.44469	3.64007	4.5893	2.242	4.68261	1.22227	2.43021	0.429857	1.29388	1.66012	1.61723	2.69649	5.21674	3.33732	5.54151
ENSMUSG00000016087.13_Fli1	06mo_AL	0.919727	0.776474	0.999273	1.06017	1.47033	0.641814	1.20006	1.40001	1.12103	0.445511	1.07738	0.944839	1.25608	0.848571	1.81928	0.829589	1.52942	0.696755	1.25292	0.494418	1.0943	0.467719	1.44792	0.950347
ENSMUSG00000016128.14_Stard13	06mo_AL	3.311	4.45322	2.85043	3.60157	2.37439	2.24182	1.59421	1.72142	3.47028	3.66927	4.07415	3.76649	3.75424	5.02204	3.58046	4.39864	2.53792	2.2867	1.89737	2.40662	2.79527	4.12492	4.00339	3.86776
ENSMUSG00000016181.9_Diexf	06mo_AL	0.961523	1.18598	0.912037	1.18695	0.829355	1.34196	1.05706	0.875847	1.33865	0.982355	0.946218	1.13924	1.12934	1.64121	1.00718	1.32861	0.861004	0.980618	1.24855	1.08355	1.01049	1.00681	1.15156	1.02313
ENSMUSG00000016194.14_Hsd11b1	06mo_AL	89.9716	103.524	60.0575	97.3227	80.0333	89.9705	92.2593	126.108	97.0096	108.728	73.6722	97.7594	65.7325	109.912	90.4249	97.0518	98.4194	100.34	73.9535	105.671	118.187	97.6813	88.4461	124.095
ENSMUSG00000016206.6_H2-M3	06mo_AL	0.929001	1.41175	0.859575	1.14225	0.807027	0.950819	0.581836	0.848479	0.643643	0.657396	1.01101	0.631856	0.480786	0.977969	0.816722	1.25693	0.539289	0.882925	1.21493	1.19857	0.573581	0.658361	0.644705	1.07512
ENSMUSG00000016239.11_Lonrf3	06mo_AL	1.05134	1.04538	0.14739	0.336634	0.329804	0.146732	0.438972	0.820183	1.56472	1.34623	1.04881	1.62379	1.02775	1.17036	0.246474	0.650265	0.101718	0.275141	0.662002	0.666305	1.08186	1.32455	1.0809	1.54985
ENSMUSG00000016252.7_Atp5e	06mo_AL	11.7919	20.5527	13.0544	16.8371	14.264	15.9973	17.272	14.4176	14.9926	16.5734	17.5934	15.7493	13.3208	14.7746	16.3192	18.5276	30.5275	16.1897	17.7427	16.0142	22.2525	18.8099	18.889	14.3383
ENSMUSG00000016253.12_Nelfcd	06mo_AL	4.30937	6.57215	5.53469	7.4066	7.48042	7.76054	5.94934	5.21077	5.60037	7.77591	5.67314	7.54417	6.9145	8.12435	7.00676	7.52328	7.53172	7.86959	8.14722	7.61445	6.11527	7.26088	6.35993	7.43097
ENSMUSG00000016256.10_Ctsz	06mo_AL	67.1196	73.9363	59.4991	78.6156	82.6152	83.4547	77.1506	59.217	76.3627	82.9406	59.7778	69.8324	69.169	71.8825	82.6432	85.1859	103.261	81.8645	82.9149	79.3185	64.3936	86.5038	62.3347	80.6578
ENSMUSG00000016257.15_Prelid3b	06mo_AL	10.7016	11.3996	10.5724	10.6799	12.7385	10.8594	11.5269	13.2835	13.2697	13.3959	9.575	13.4337	11.1511	11.2109	8.71363	10.9114	10.5276	10.1204	15.9157	12.6803	14.4674	14.3366	12.1839	11.8742
ENSMUSG00000016308.12_Ube2a	06mo_AL	6.82063	6.48634	5.34152	7.22956	6.29969	6.3462	5.52386	8.96155	6.65381	7.54889	6.07898	6.59861	4.76737	6.38188	6.56491	7.15986	6.44257	5.78261	6.83519	6.508	6.39845	7.17636	7.07283	6.00271
ENSMUSG00000016319.3_Slc25a5	06mo_AL	93.3347	132.608	86.3596	123.46	111.808	123.694	123.202	118.602	111.15	143.95	112.983	136.278	83.3061	124.888	109.525	135.348	119.788	131.901	133.737	137.337	141.122	147.786	122.535	132.335
ENSMUSG00000016344.14_Ppdpf	06mo_AL	12.2991	14.9139	10.009	14.3693	12.0886	12.467	10.255	4.22382	8.39038	12.2311	8.16151	13.0919	9.91861	14.7006	12.5708	13.3357	15.5274	13.3047	10.0983	11.407	8.87473	12.9127	9.56076	14.5064
ENSMUSG00000016382.15_Pls3	06mo_AL	15.2567	17.3157	13.2044	17.4531	17.3428	16.4098	13.5482	19.739	14.7538	16.8093	14.5224	18.304	11.2292	18.7544	16.184	17.084	14.5246	19.1735	13.4436	17.1451	19.0973	13.7757	13.1496	18.5136
ENSMUSG00000016409.4_Nkap	06mo_AL	1.69844	1.58164	1.42865	1.67303	1.94491	1.10621	1.25715	1.3397	2.35348	1.17066	2.57653	1.27333	1.17199	1.60301	2.11759	1.50413	1.25485	0.98256	1.54811	1.21621	1.76364	1.17933	2.47642	1.37847
ENSMUSG00000016477.18_E2f3	06mo_AL	1.15652	1.08026	1.24188	1.59785	1.28256	1.33937	0.654981	1.32035	0.833479	1.52983	0.87032	1.50626	0.721637	1.30412	0.99511	1.08439	0.607085	1.31167	1.14419	1.13621	1.12046	1.0463	1.02459	1.23062
ENSMUSG00000016481.15_Cr1l	06mo_AL	3.02059	3.13134	2.14989	2.94617	2.98097	3.01467	2.64772	3.02847	3.27927	2.51853	2.87986	3.16069	2.24912	3.2098	3.26834	3.12875	3.20345	3.14175	3.25439	2.93639	3.38723	3.06965	3.20505	2.83839
ENSMUSG00000016487.15_Ppfibp1	06mo_AL	2.98734	2.53892	3.06784	4.19951	3.18744	3.91815	1.87849	3.16397	2.47518	2.32256	2.44809	2.74888	2.56638	3.58423	3.77595	3.68241	2.76839	3.06871	1.73461	1.89002	2.50924	2.10666	2.71053	2.86117
ENSMUSG00000016495.12_Plgrkt	06mo_AL	0.984609	1.58333	0.946521	1.4187	1.32373	1.25967	1.10119	1.10401	0.622616	1.04867	1.0205	0.986579	1.00093	1.68496	0.865609	1.59045	1.88822	1.30776	0.868657	1.62371	0.597059	0.969124	1.0846	1.49702
ENSMUSG00000016496.7_Cd274	06mo_AL	0.885193	0.435936	0.465364	0.538525	0.854412	0.308857	0.375374	0.210539	0.198752	0.335569	0.936578	0.376288	0.509016	0.589102	0.90791	0.499025	0.722613	0.487704	0.29477	0.175314	0.455445	0.24686	0.710999	0.426843
ENSMUSG00000016503.16_Gtf3a	06mo_AL	2.14961	3.0099	1.94045	2.78003	3.41593	3.48795	3.52995	2.42418	3.67285	3.18009	2.56761	2.71905	2.21593	3.15933	3.36478	3.36443	3.38595	3.40138	3.77116	3.23974	3.76311	3.344	2.91079	2.92545
ENSMUSG00000016510.11_Mtif3	06mo_AL	3.59576	3.35833	3.30951	4.19489	3.48959	4.63057	2.57026	2.78137	2.80819	3.58231	2.62297	3.8767	3.0341	3.60369	3.32153	4.08945	3.78144	4.38214	3.3508	3.89249	3.78058	3.30326	3.37538	3.27393
ENSMUSG00000016520.7_Lnx2	06mo_AL	7.68064	5.89035	3.8221	4.1902	3.48041	3.6823	2.13439	2.82805	4.55863	4.47493	4.43988	5.24639	6.77665	6.61907	5.07715	5.63222	2.74411	2.99208	3.06706	3.24471	3.84622	3.43944	5.24428	5.36764
ENSMUSG00000016528.10_Mapkapk2	06mo_AL	15.5511	16.6893	13.1548	18.314	14.1835	14.265	10.5582	9.65438	10.7202	12.5234	11.5536	14.155	14.0957	17.0151	17.804	16.1837	13.1013	14.0683	11.937	9.72454	10.917	13.1273	15.2431	14.1442
ENSMUSG00000016534.15_Lamp2	06mo_AL	62.7533	58.8709	43.0092	66.1023	54.3278	59.657	45.1538	67.635	56.211	49.3847	60.6653	59.4456	45.2735	61.6681	58.6117	59.5623	48.1642	57.8026	50.115	54.7011	65.2694	54.9029	60.1212	54.3539
ENSMUSG00000016541.9_Atxn10	06mo_AL	18.6751	19.8746	19.2303	21.1881	22.6119	23.8601	19.3213	22.7042	16.8785	21.2178	20.7334	19.8817	16.0132	20.2574	23.0531	20.4864	20.9065	22.6499	21.9735	18.554	19.5148	19.3899	17.7134	18.3519
ENSMUSG00000016554.8_Eif3d	06mo_AL	25.599	25.4303	23.18	28.0299	26.0253	24.7294	22.1217	21.3999	24.3908	23.2622	20.3613	22.7747	22.6234	25.3132	29.6994	25.7398	31.3143	27.0519	28.4573	25.0766	22.3476	21.9195	22.1659	23.8495
ENSMUSG00000016559.14_H3f3b	06mo_AL	27.7864	28.0694	29.9426	32.0639	33.3736	28.6311	36.4783	28.3145	23.7748	28.7476	23.0419	24.5776	23.7349	29.1354	41.516	30.9053	42.0843	33.2028	36.6583	30.5119	26.0178	26.8281	24.2294	32.0975
ENSMUSG00000016619.9_Nup50	06mo_AL	5.74824	5.48729	5.35659	6.55022	7.5678	8.66494	6.19878	7.68844	7.00639	5.9249	6.64412	6.79157	5.29842	6.7611	6.06917	5.95826	6.21576	9.08196	6.94014	6.44804	6.91546	5.68003	6.80067	6.20749
ENSMUSG00000016637.6_Ift27	06mo_AL	3.16815	3.93774	4.33046	3.65193	4.7781	4.6059	5.68397	1.88382	3.9632	4.60391	3.35206	3.31077	4.09903	4.07309	4.17787	4.28648	6.60936	4.63653	7.76861	5.64713	4.38078	4.98932	3.96973	3.27363
ENSMUSG00000016664.14_Pacsin2	06mo_AL	10.9348	9.36712	9.42923	10.0149	12.1228	10.3182	8.47987	7.85143	9.50309	8.69034	10.0103	8.25875	8.42339	10.8846	10.3085	9.25168	7.38569	10.5431	9.86836	10.6007	9.15571	8.58319	9.33316	9.06751
ENSMUSG00000016756.16_Cmah	06mo_AL	21.89	20.6897	19.7425	21.0838	19.2021	19.9684	17.0008	20.9378	23.2658	20.2125	27.907	21.3268	17.4137	22.4865	17.3364	19.4874	12.4428	18.6885	23.3987	18.9212	19.1893	19.9845	24.5851	24.4349
ENSMUSG00000016757.10_Ttll12	06mo_AL	2.16543	1.93128	2.24179	1.83047	1.92935	1.53435	1.19973	0.950836	1.53875	1.53234	2.17532	1.91182	2.0402	2.70888	1.49368	2.09916	1.59548	1.48674	2.10578	1.60613	1.31126	2.12482	1.56698	2.35456
ENSMUSG00000016758.3_Bik	06mo_AL	1.13332	1.6744	0.714972	1.08865	0.512772	1.31811	0.665441	0.242599	2.07207	1.71853	1.02781	0.843089	1.58851	1.18277	1.61907	1.36909	1.85034	1.46347	1.44097	1.25055	0.983999	1.3386	0.983123	1.22961
ENSMUSG00000016831.11_Tox4	06mo_AL	4.67759	3.85693	3.91837	5.36227	4.72396	4.9164	3.87296	4.70288	4.80117	3.7362	4.43413	4.4514	4.30031	4.59782	5.09378	4.67307	4.58147	4.61343	4.18168	4.26114	4.21913	4.06973	5.13563	4.44745
ENSMUSG00000016833.14_Mrps18c	06mo_AL	9.18744	9.57326	7.51917	8.06204	8.80805	9.24148	7.87304	10.6306	9.93992	8.72289	8.89506	8.39155	6.85373	7.75179	10.5875	8.97494	12.8829	9.69627	10.1029	8.26193	10.6359	9.33623	8.71177	7.33808
ENSMUSG00000016921.14_Srsf6	06mo_AL	14.6088	22.1345	11.1903	20.1051	14.3153	16.7453	12.3502	19.3734	14.2394	17.7022	18.6137	18.0754	13.2477	20.4359	14.3082	21.1292	15.5583	17.0541	17.9792	16.6149	18.391	17.408	18.0748	19.8017
ENSMUSG00000016933.17_Plcg1	06mo_AL	4.91378	5.44512	5.13437	5.70332	7.42209	7.13483	6.02992	6.68717	4.67276	5.36273	5.62821	4.87147	4.83968	5.81407	6.17343	5.66569	5.94677	7.44739	6.91783	6.84646	6.27242	5.71009	4.82468	4.61005
ENSMUSG00000016940.18_Kctd2	06mo_AL	3.68494	5.19748	3.88384	3.95764	4.40316	4.60592	2.91962	3.37062	5.02408	5.09403	3.30161	6.20913	4.2507	4.02906	3.31765	5.18307	5.79884	4.76987	3.93529	3.97942	3.66628	5.12149	2.80717	6.1656
ENSMUSG00000016942.5_Tmprss6	06mo_AL	85.1528	87.394	77.4722	93.6839	83.7678	96.5442	78.1029	50.8779	83.5353	92.409	69.1761	104.109	81.7179	105.042	88.8472	92.1171	78.8621	91.3575	90.7026	85.9368	68.788	93.0603	77.7333	97.2625
ENSMUSG00000016946.5_Kctd5	06mo_AL	0.825531	0.901935	0.857785	1.17549	0.949159	1.10698	0.836377	0.415796	0.710272	0.908174	0.616555	0.99085	0.921492	1.02241	0.939216	1.23896	1.26854	1.12371	0.846758	1.18708	0.787032	0.688276	0.59911	1.00355
ENSMUSG00000016984.7_Etaa1	06mo_AL	0.766109	1.31153	0.510162	1.18973	0.855012	1.26228	0.699733	1.22084	1.17953	1.12943	1.27377	1.2891	0.798476	1.12399	1.23478	1.35737	1.01917	0.949712	0.371076	0.888702	1.08398	1.03055	0.886103	1.46449
ENSMUSG00000017002.14_Slpi	06mo_AL	0.566061	0.828348	0.571372	0.695999	0.491739	0.684692	0.797683	0.323123	0.784372	0.686684	0.308016	0.673757	0.390605	0.739735	0.696705	0.919051	1.1501	0.561377	0.904793	0.307501	0.43687	0.401154	0.174592	0.701888
ENSMUSG00000017009.3_Sdc4	06mo_AL	63.517	68.0446	68.2072	89.9835	78.6732	77.5459	112.469	84.4307	81.0768	68.0542	74.7277	51.7269	69.0828	66.0292	103.796	81.5687	140.287	80.9066	120.991	99.0111	70.7581	77.3552	81.4936	51.1179
ENSMUSG00000017057.9_Il13ra1	06mo_AL	9.75296	12.1736	9.41461	13.2197	12.3491	9.34244	10.2838	12.8191	10.7494	8.45869	11.2275	10.3571	7.94679	12.5023	13.8896	11.9645	11.2554	11.9713	12.8384	10.5326	13.1932	9.90421	10.2954	9.92148
ENSMUSG00000017119.19_Nbr1	06mo_AL	22.709	25.092	19.3961	30.3676	25.1097	32.0649	20.914	26.5363	27.6146	22.7602	26.3959	26.4642	20.9293	25.1962	25.6221	29.8157	24.7316	31.4453	24.3249	25.4407	26.1092	28.4144	24.8566	25.4901
ENSMUSG00000017132.17_Cyth1	06mo_AL	6.56833	8.62598	8.48889	7.53189	12.8037	13.146	12.0253	10.6428	10.1655	9.02625	6.70142	8.39097	5.16389	8.38241	6.10532	8.52984	11.9155	14.3341	12.1293	13.7753	6.99663	10.371	6.93764	8.44135
ENSMUSG00000017144.8_Rnd3	06mo_AL	2.62237	3.13851	2.68755	3.30077	4.53868	3.09903	2.66654	4.49077	3.82865	3.50418	4.4831	3.83114	1.89794	3.31535	2.99441	3.04119	3.43392	4.27218	3.81055	3.04968	5.60636	5.30467	5.20625	2.71591
ENSMUSG00000017188.3_Coa3	06mo_AL	15.8318	19.0093	17.5023	15.8161	15.2813	16.5544	15.9357	13.5128	16.5983	21.7967	12.3067	17.4979	14.9563	15.9821	20.4136	18.7683	24.8361	16.2615	21.8001	17.0982	13.4986	18.64	16.2769	19.2568
ENSMUSG00000017210.14_Med24	06mo_AL	2.10781	2.81036	2.32382	2.7442	2.23698	1.93263	1.48995	0.864434	1.78016	2.44112	1.74454	2.40097	2.40059	3.46172	1.90704	2.90328	1.4404	1.98721	1.93287	1.84816	1.51619	1.86921	1.6253	2.70663
ENSMUSG00000017221.14_Psmd3	06mo_AL	12.9099	13.3665	12.6917	15.3256	14.5638	14.5894	11.665	7.79919	9.81399	11.1611	9.24441	12.302	11.205	14.225	13.5013	14.8989	12.3148	14.1367	12.9556	12.2728	9.21622	10.7373	10.4938	11.4499
ENSMUSG00000017264.16_Exosc10	06mo_AL	5.20385	6.63182	4.84622	6.49836	5.81221	6.58841	4.45229	4.68915	5.49395	6.95155	5.8318	5.78309	4.42446	7.13779	5.68597	6.46602	4.4234	6.26667	5.53623	6.03237	5.88085	6.51227	5.53167	7.72767
ENSMUSG00000017286.15_Glod4	06mo_AL	3.87089	5.27134	4.19165	5.49627	6.29694	5.99238	4.87657	5.67642	4.7267	5.36368	4.07542	5.96724	3.83775	6.03245	5.3784	5.46949	5.06882	5.79139	5.25302	5.83099	5.27096	5.33402	4.30564	5.24107
ENSMUSG00000017288.15_Vps53	06mo_AL	4.80134	4.98559	4.42741	5.38653	5.01852	5.10044	4.06039	5.0711	3.93333	5.15222	3.88863	4.56226	4.16355	5.37784	5.25939	5.32995	3.76347	5.14568	5.16731	5.21297	4.39909	4.29621	4.05861	4.84977
ENSMUSG00000017291.13_Taok1	06mo_AL	3.55997	3.5412	3.73631	4.42592	4.07203	4.13793	3.30907	4.71503	4.28051	3.28895	4.67211	3.75814	3.51595	3.58403	4.07525	3.99132	2.9032	3.96427	3.3132	3.28643	3.89296	3.68818	3.85632	4.13858
ENSMUSG00000017299.13_Dnttip1	06mo_AL	3.27366	4.49997	3.75978	4.5718	4.37514	4.39319	3.5486	2.47961	2.95628	3.62758	3.08306	3.15787	3.90973	3.9764	4.09562	4.96463	5.29911	3.90212	3.65918	4.10387	3.49825	3.81703	3.20388	3.30458
ENSMUSG00000017307.15_Acot8	06mo_AL	2.00988	2.90347	2.87405	3.44945	2.90999	4.30118	2.67495	2.33284	2.63031	3.9959	2.7949	3.07578	3.06274	3.11294	2.47376	3.26323	3.59747	2.96219	2.87188	3.95787	1.86141	3.08611	2.27303	3.48902
ENSMUSG00000017309.11_Cd300lg	06mo_AL	6.58922	4.64262	4.72142	3.11318	6.14809	2.74754	4.16506	1.92245	4.65917	2.023	4.1609	3.98367	5.00993	4.90785	5.06338	3.86795	4.7105	2.25891	6.24132	1.72344	6.25313	1.49889	5.75829	2.23927
ENSMUSG00000017344.4_Vtn	06mo_AL	721.454	814.888	661.764	842.796	787.914	827.377	825.243	631.544	839.488	771.47	590.546	715.502	787.413	827.285	898.307	915.436	1117.98	815.114	882.478	781.559	748.982	868.918	735.985	765.233
ENSMUSG00000017376.15_Nlk	06mo_AL	2.35445	2.66411	1.73289	2.25222	2.39686	2.17926	1.59364	2.05797	2.19009	2.03303	2.847	2.74192	1.88275	2.44828	2.37175	2.24695	1.63727	2.22957	1.9779	1.59875	1.83602	2.1243	1.73983	1.87531
ENSMUSG00000017386.10_Traf4	06mo_AL	7.06097	7.46861	7.20232	7.42194	7.72613	8.94855	8.3236	4.70236	7.34124	6.97392	4.26906	7.9179	6.96551	7.5127	6.31461	8.91027	7.9505	8.13274	7.96054	7.38487	5.10495	9.21863	5.88268	6.75933
ENSMUSG00000017390.15_Aldoc	06mo_AL	3.3981	2.696	2.51394	2.72144	4.71244	2.2475	4.26289	1.65929	3.05715	2.23493	3.89858	1.94921	2.78978	3.07637	4.17517	2.99121	5.1989	3.63728	5.9491	5.05967	5.59268	4.59387	4.64064	2.65669
ENSMUSG00000017404.12_Rpl19	06mo_AL	57.9066	78.9406	47.6087	68.6575	63.5893	69.5679	63.5493	59.767	72.6521	70.6953	72.0754	60.2887	51.7513	56.323	69.2946	74.0268	96.6527	68.6514	75.5014	63.5521	90.7937	75.4456	66.7243	65.2641
ENSMUSG00000017405.14_Nek8	06mo_AL	0.639555	0.676726	0.537964	1.06159	0.944494	0.975913	0.600834	0.511106	0.590808	0.737048	0.487211	0.554614	0.838506	0.724342	0.584749	1.02849	0.668277	0.845684	0.724881	0.764335	0.454104	0.684893	0.473425	0.74015
ENSMUSG00000017418.13_Arl5b	06mo_AL	3.16425	3.54745	2.43533	3.22412	3.2737	3.85004	3.03887	4.43151	3.66863	3.85278	3.97337	3.79567	2.61883	3.93419	3.27737	3.71418	2.97467	4.06551	3.62066	3.78404	3.78671	3.29354	3.87224	3.81762
ENSMUSG00000017421.18_Zfp207	06mo_AL	12.6608	14.1501	9.18131	13.191	10.4436	12.3682	9.17358	12.0261	11.5537	11.7036	11.7186	11.8813	10.211	13.6275	12.3477	13.6667	12.9143	13.1248	12.1434	11.5673	11.6604	11.5414	13.4293	13.3021
ENSMUSG00000017428.16_Psmd11	06mo_AL	20.0082	17.1745	15.2455	16.7186	14.7722	13.8066	10.2734	11.3376	12.1642	10.547	16.0765	15.2402	15.5612	16.9876	18.3444	17.6616	14.1085	12.2806	11.9975	9.16649	11.7752	13.1263	16.2188	13.7108
ENSMUSG00000017446.14_C1qtnf1	06mo_AL	2.73069	1.44085	2.97882	1.59023	2.90342	2.10405	2.27141	1.12035	2.69335	1.25084	2.08951	2.2309	2.46576	2.12189	3.07584	1.30301	1.42418	1.48099	2.72796	1.21684	2.27211	0.856718	2.56619	1.12864
ENSMUSG00000017453.4_Pipox	06mo_AL	101.896	98.8714	79.2503	100.332	101.994	109.377	113.858	113.861	105.005	107.328	82.747	92.0105	89.0105	104.252	108.601	110.204	120.956	118.249	104.29	130.487	124.64	118.032	95.7946	106.228
ENSMUSG00000017466.9_Timp2	06mo_AL	3.53178	2.77904	4.09562	3.20153	3.74821	3.39777	2.38914	2.93598	4.03863	3.397	3.26516	3.29417	2.98718	3.82125	4.67246	3.34029	4.55326	2.7771	4.01094	2.81731	4.47231	2.49749	4.09817	3.10373
ENSMUSG00000017478.15_Zc3h18	06mo_AL	4.72436	4.41804	4.5975	5.14416	4.72494	5.47777	4.04001	3.70083	4.87902	4.78325	4.3768	5.17828	4.27561	5.27152	4.46008	5.01809	3.945	4.88349	5.02725	4.58992	4.61095	4.81889	4.68531	4.7765
ENSMUSG00000017485.10_Top2b	06mo_AL	7.5046	7.3473	5.72901	8.56171	8.29367	8.03878	5.44731	9.92362	9.77424	7.43773	10.6188	7.0058	6.0742	8.67623	7.55859	8.31309	5.46082	7.56585	6.39937	7.35122	9.57195	7.06794	9.3365	8.30617
ENSMUSG00000017491.8_Rarb	06mo_AL	1.01272	0.545204	0.814811	0.47371	1.33875	0.716946	1.20649	0.754025	0.949083	0.934742	1.23789	1.1979	0.531707	1.31064	0.619352	0.629779	0.798758	0.982501	0.927729	0.986657	1.25733	1.23082	0.950648	1.21932
ENSMUSG00000017493.12_Igfbp4	06mo_AL	158.003	170.843	183.339	200.775	242.276	290.043	288.154	215.164	259.429	258.872	193.088	198.295	155.647	177.163	190.874	164.866	270.507	305.824	356.523	352.847	289.926	276.163	200.724	183.563
ENSMUSG00000017548.15_Suz12	06mo_AL	4.91677	5.2001	3.1359	6.46684	5.3977	6.77417	3.95499	6.47684	4.94962	4.34229	5.41452	5.39745	3.72832	6.49199	6.12755	5.98399	4.25387	5.39183	4.84808	4.82456	5.40005	4.28637	5.81186	5.34845
ENSMUSG00000017561.16_Crlf3	06mo_AL	1.12867	1.87045	0.92301	1.39739	0.748977	1.38563	1.00633	1.32434	1.32743	1.18852	1.30792	1.75922	1.0817	1.86646	1.01982	1.32104	1.09199	1.45098	1.16171	1.53281	1.06465	1.29607	1.2571	1.56795
ENSMUSG00000017615.12_Tnfaip1	06mo_AL	10.1756	9.28671	7.13271	9.20436	8.90099	9.45138	7.41307	8.20858	8.37733	8.21503	7.85043	9.73252	7.31415	10.517	8.63518	9.38323	7.99905	8.61391	8.77926	8.18117	7.88052	8.15158	8.85429	8.83501
ENSMUSG00000017639.13_Rab11fip4	06mo_AL	0.21515	0.28255	0.542922	0.509786	0.285545	0.383687	0.112291	0.337738	0.220835	0.19031	0.1626	0.213403	0.958819	0.611786	0.69354	0.700018	0.455349	0.288938	0.156317	0.413935	0.373605	0.247061	0.262673	0.222313
ENSMUSG00000017664.16_Slc35c2	06mo_AL	2.15028	2.82389	3.10065	3.27861	2.9403	3.89027	2.85912	2.43539	1.89179	2.2945	1.64055	2.35045	2.32577	3.09746	3.42072	3.49645	4.58186	3.34259	3.22375	2.54941	1.81757	2.271	1.81596	2.53928
ENSMUSG00000017670.16_Elmo2	06mo_AL	1.80745	1.89893	1.21627	1.9677	1.29391	1.65369	1.0534	0.997349	1.3141	1.35007	1.58453	1.75008	1.71491	2.07039	1.62431	2.36006	1.19496	1.24478	1.28401	1.06368	1.13145	1.43903	1.47112	1.80952
ENSMUSG00000017677.11_Wsb1	06mo_AL	4.1548	4.67689	1.74741	9.50124	6.50061	4.08403	10.3877	14.4787	2.63097	3.70899	4.46689	4.08783	3.55483	4.76788	5.1255	7.42183	10.7951	3.66906	3.91939	3.7996	3.15484	5.03927	6.01987	6.27351
ENSMUSG00000017679.16_Ttpal	06mo_AL	2.76115	2.38794	1.39731	2.39787	2.30762	2.24534	2.07378	2.94726	2.41936	2.14452	2.11728	2.40474	1.64584	2.7869	2.11167	2.13475	1.59634	1.66042	3.34351	2.80476	2.54678	2.28908	2.21563	1.87422
ENSMUSG00000017686.16_Rhot1	06mo_AL	4.54928	4.62159	3.20739	4.60569	4.60518	4.7334	3.53198	5.51697	3.85086	4.85653	5.01594	4.95903	3.53322	4.9131	4.1986	4.45126	3.56135	5.11693	4.38874	4.85801	5.71085	4.76386	5.37099	4.99332
ENSMUSG00000017707.9_Serinc3	06mo_AL	62.69	47.1691	41.1145	52.0517	54.9527	50.3504	52.9462	55.7233	65.2926	54.3884	58.368	58.2374	46.5115	57.1822	53.5229	50.2836	43.0159	46.0736	63.0888	57.7821	65.9955	56.2391	64.3541	51.1316
ENSMUSG00000017713.9_Tha1	06mo_AL	0.918147	1.13687	0.772301	1.16418	1.36256	2.26385	1.29384	0.445488	0.954185	1.7171	0.666133	0.936711	0.75235	1.04987	0.887898	0.816333	1.96539	1.55552	1.66769	1.7145	0.85032	1.35556	0.743367	0.891792
ENSMUSG00000017715.11_Pgs1	06mo_AL	1.80358	2.12891	2.14921	1.71324	1.77713	1.61986	1.33354	0.843646	1.83195	1.79794	1.61295	2.25747	1.38283	2.64611	1.49751	2.2853	1.74498	1.5216	1.80178	1.36078	1.52728	1.86398	1.75771	1.98787
ENSMUSG00000017718.15_Afmid	06mo_AL	30.6514	34.2056	25.973	31.0677	32.3273	24.9017	32.8029	20.4918	37.8349	41.7088	37.0751	35.4464	26.2756	36.915	28.3075	25.4489	37.7998	35.3611	38.4509	44.1388	46.4669	44.1394	38.7704	38.4743
ENSMUSG00000017721.15_Pigt	06mo_AL	11.7446	10.1005	10.083	12.1403	11.1857	9.84778	10.388	5.3989	8.24106	9.19348	8.79742	12.1647	9.41311	12.6265	11.513	10.7811	11.5138	10.7512	12.8876	10.1158	9.25131	10.0799	8.04094	10.0665
ENSMUSG00000017723.11_Wfdc2	06mo_AL	1.64058	0.923368	1.77426	1.66597	2.20564	1.25388	2.6605	1.07027	1.35316	2.19157	0.318824	1.44461	0.80862	0.808229	0.721151	0.905999	1.36052	1.11373	1.61766	0.795725	1.08528	1.56865	0.542155	2.56702
ENSMUSG00000017747.13_Ghdc	06mo_AL	4.41662	4.13369	3.71505	4.21393	3.62837	3.87854	2.91378	2.8044	3.51459	4.11364	3.15034	4.70421	3.42432	3.69288	3.62106	4.50812	3.0608	3.89613	3.02861	2.93165	3.17883	3.24327	3.59691	3.79451
ENSMUSG00000017754.13_Pltp	06mo_AL	39.2115	39.7366	31.6671	32.9978	60.3958	30.8804	45.5162	17.3826	32.4335	27.7792	21.2798	43.9099	25.8162	39.1622	28.1005	24.6922	28.9071	30.0573	30.4211	26.9801	22.2541	32.8672	21.5106	19.7844
ENSMUSG00000017756.9_Slc12a7	06mo_AL	6.48497	6.60548	5.5258	6.6568	6.83198	7.62329	5.35762	4.65283	5.37375	8.74097	5.35525	9.37279	5.73914	8.01531	5.06155	6.4853	5.5244	8.72758	5.66928	7.63994	5.07816	7.96264	5.30943	8.3592
ENSMUSG00000017760.15_Ctsa	06mo_AL	18.3881	23.7765	18.351	25.3111	22.8696	28.5635	22.6472	19.5212	21.6367	24.618	14.8518	16.8738	20.8951	21.6088	27.0509	29.6818	29.0298	28.2742	23.7966	28.3778	22.1509	23.3028	19.3129	22.8004
ENSMUSG00000017764.2_Zswim1	06mo_AL	1.34503	1.24368	1.53544	1.6427	1.00847	1.72077	0.789747	0.685518	1.6271	0.898377	1.08911	1.61318	1.61593	1.91813	1.26693	1.31844	0.766853	1.40933	1.60545	1.10904	1.00098	1.41844	1.07417	1.27068
ENSMUSG00000017765.17_Slc12a4	06mo_AL	3.09078	3.07502	2.49477	2.831	3.93254	3.602	3.22628	2.78011	3.26857	3.64525	2.18013	3.07895	3.04296	3.37722	2.74467	2.84821	2.94504	3.44448	4.40046	4.4095	2.98774	3.3679	2.38325	3.07109
ENSMUSG00000017774.19_Myo1c	06mo_AL	5.11234	4.13337	4.28319	5.03555	6.506	4.03945	4.51058	4.00682	4.90383	4.46058	4.19482	5.92459	4.58464	5.38329	4.77983	4.48583	3.82744	5.03818	4.71664	4.2429	4.6971	4.1853	4.2862	5.57602
ENSMUSG00000017776.15_Crk	06mo_AL	10.0828	10.1258	8.29114	12.0783	10.5705	12.6794	8.6233	12.1721	13.6757	10.5355	13.3704	13.4827	8.161	12.9898	9.65877	11.5075	7.91073	11.6473	10.0138	10.1069	13.1656	11.0084	12.9361	11.6734
ENSMUSG00000017778.14_Cox7c	06mo_AL	15.119	21.4065	15.9961	18.7438	22.5739	18.9579	20.8061	20.2273	16.8217	17.7318	16.7108	17.8749	15.7917	16.4219	17.8607	21.917	27.9412	18.4983	19.4806	18.5275	20.0551	19.5316	18.58	17.9657
ENSMUSG00000017781.17_Pitpna	06mo_AL	13.6211	9.70586	11.6751	11.3997	14.0063	11.5749	11.0943	12.1893	12.03	10.9569	11.1206	11.6354	10.0745	11.4041	13.2548	10.8812	12.2786	10.2677	12.4586	10.5235	11.9357	9.08229	10.9521	10.7381
ENSMUSG00000017801.15_Mlx	06mo_AL	14.034	16.3993	11.1864	14.6107	15.2876	14.0838	13.8121	11.9402	13.4788	15.6058	12.7274	15.5393	11.471	16.9085	12.6904	15.397	11.9777	15.0777	17.5766	16.3818	15.4213	15.1552	11.749	14.2526
ENSMUSG00000017802.14_Fam134c	06mo_AL	14.3678	13.4916	12.0229	16.1613	14.7933	16.6239	12.5304	11.2824	13.1809	12.7748	13.3339	13.307	13.0029	15.1197	16.329	14.7487	16.7729	15.7039	15.469	13.9014	12.0653	14.5375	15.4701	14.1999
ENSMUSG00000017830.15_Dhx58	06mo_AL	2.7355	3.97543	4.43023	4.51803	3.96057	2.65919	1.91782	2.3539	1.69724	3.65273	2.88812	4.8249	2.64124	5.46889	3.23045	4.73489	3.76254	4.3696	3.0257	2.80012	2.26873	2.87733	1.92041	5.16377
ENSMUSG00000017831.7_Rab5a	06mo_AL	12.1291	14.993	9.58266	17.2479	12.5143	16.7699	9.85061	18.9915	14.0494	14.4387	15.4204	14.5042	10.9997	14.7724	12.2577	18.4482	9.9117	16.7456	12.4773	14.5094	14.9162	15.4418	13.3296	14.1259
ENSMUSG00000017837.12_Nkiras2	06mo_AL	3.32296	3.95066	3.76869	3.48607	3.89214	3.64765	2.80608	1.85421	2.58681	3.39696	2.06549	2.99971	2.93063	3.99823	4.20149	4.15676	3.19692	4.24275	3.25521	3.44799	2.30523	2.96935	2.90776	3.58019
ENSMUSG00000017843.14_Ppp2r5c	06mo_AL	5.52999	4.9182	4.13623	5.23458	5.78899	5.40785	4.22834	5.57709	5.93259	5.3703	5.58538	5.95569	4.06067	5.71789	4.45059	4.99841	4.21161	5.28303	4.56834	4.83889	5.76103	4.94474	5.73104	5.65746
ENSMUSG00000017858.12_Ift52	06mo_AL	6.10263	6.70847	5.29365	7.07114	6.03998	7.27511	5.6361	6.42279	4.808	5.68724	5.2318	5.99903	4.48248	7.40733	7.33505	6.06359	6.504	7.90008	6.30437	7.70507	4.96741	5.49984	6.10263	5.71463
ENSMUSG00000017868.16_Sgk2	06mo_AL	8.49622	11.3047	12.7124	14.5926	14.3419	16.6483	7.8776	10.9066	7.98727	10.6669	7.88276	8.13874	8.78059	11.5265	13.9061	20.4479	18.609	18.2011	10.0985	6.85928	9.79039	5.73435	9.54015	11.3926
ENSMUSG00000017929.13_B4galt5	06mo_AL	4.58945	3.78735	3.65176	4.13451	6.66725	6.03024	7.04032	4.2129	10.0978	6.73986	3.68409	8.25193	4.44009	3.99612	3.43501	4.03977	5.13038	6.99636	7.36734	6.31704	5.28908	9.66941	6.04953	6.13929
ENSMUSG00000017950.16_Hnf4a	06mo_AL	112.312	99.1561	103.432	122.722	101.716	130.464	119.142	105.635	120.264	86.5728	99.5974	118.775	120.121	115.579	97.1813	107.584	96.9171	113.937	135.9	123.668	107.18	103.492	112.76	106.176
ENSMUSG00000017978.18_Cadps2	06mo_AL	1.92719	1.38336	1.16293	1.50781	1.75908	1.78014	1.61808	1.82551	2.01036	2.23762	1.65911	1.88185	0.987741	2.09366	1.80476	1.83009	1.20589	1.90431	1.91765	1.72587	2.22024	2.10581	1.59371	2.23377
ENSMUSG00000017999.16_Ddx27	06mo_AL	3.79943	4.21443	3.40585	4.01731	3.935	3.90931	3.45216	4.14767	4.44067	3.86892	4.4266	4.23229	3.68386	4.06715	3.7791	4.00957	3.58207	3.77029	4.77541	3.74752	4.90143	3.39574	3.95615	3.57632
ENSMUSG00000018008.7_Cyth4	06mo_AL	1.10089	1.32004	1.0468	1.10347	1.14346	0.823903	0.599556	0.65574	0.442164	0.991932	1.12862	1.56671	0.990857	1.40738	0.757436	1.46174	1.31982	0.988929	0.834623	0.87755	0.775753	0.734946	0.738155	1.12765
ENSMUSG00000018040.9_Rrp7a	06mo_AL	2.49355	2.65404	2.20129	2.751	2.98473	2.69913	2.49334	1.88846	2.52776	2.44589	2.10467	2.44532	2.06564	2.76032	2.62628	2.35734	3.11718	2.74429	3.40812	2.90026	2.26743	2.38144	2.24637	2.67351
ENSMUSG00000018042.17_Cyb5r3	06mo_AL	153.452	135.717	130.201	135.49	163.266	137.832	136.365	86.1751	126.073	102.26	101.308	106.098	118.017	140.652	138.103	129.862	116.379	136.99	171.446	134.254	94.2496	142.552	116.503	105.305
ENSMUSG00000018076.12_Med13l	06mo_AL	1.61933	1.00401	1.52235	1.2444	1.31645	1.39389	1.00334	0.766179	1.0666	1.16866	1.36648	1.31783	1.74781	1.50571	1.36271	1.23523	0.754033	1.04128	0.981481	1.08194	0.908911	1.24782	1.40889	1.18827
ENSMUSG00000018102.4_Hist1h2bc	06mo_AL	103.823	108.901	68.8571	98.1266	64.2535	80.7261	54.424	58.5397	87.3301	76.5149	83.9511	96.5243	82.977	89.3445	92.3919	100.828	89.6933	64.7274	57.2335	46.4656	48.1886	98.4741	100.49	117.632
ENSMUSG00000018143.10_Mafk	06mo_AL	1.95197	1.42629	1.72832	1.71056	2.62782	2.00738	2.22522	1.34882	1.79265	1.31551	1.14911	1.41206	1.35876	1.80251	2.64935	1.65477	2.85767	2.23582	1.76653	1.558	1.55934	2.18419	1.21467	1.74096
ENSMUSG00000018160.15_Med1	06mo_AL	3.23559	3.47896	3.00406	4.09326	3.66815	4.16788	3.1305	4.12083	3.91245	3.30947	3.77868	3.85378	3.21213	4.30477	3.4215	3.68744	2.69116	4.42726	4.01412	4.38381	4.26398	3.82766	3.93067	3.31178
ENSMUSG00000018166.8_Erbb3	06mo_AL	19.0082	18.4597	14.6813	18.1139	18.8081	18.8947	15.0202	13.9433	23.6074	20.3717	16.3726	14.2442	16.7595	19.5233	31.1377	24.2844	21.4145	19.2693	11.8743	12.4398	11.9108	19.7933	17.1055	18.8334
ENSMUSG00000018167.10_Stard3	06mo_AL	3.15479	2.62114	1.67433	2.92943	3.0179	2.97029	2.58743	1.90803	1.76363	2.90446	1.97551	2.7939	2.4944	2.68577	2.7735	3.25212	2.99778	2.79347	2.53769	2.24423	2.37681	2.46935	2.40365	2.35949
ENSMUSG00000018171.9_Vmp1	06mo_AL	26.6696	23.0705	15.5083	20.9068	17.679	17.8143	22.0436	30.6252	20.797	19.9495	41.6914	21.6742	18.9163	20.9947	19.0977	24.8181	19.9045	17.2238	18.9746	17.5224	21.1969	28.8173	29.7399	22.2748
ENSMUSG00000018189.12_Uchl5	06mo_AL	4.07037	4.73629	3.26992	4.49861	4.80067	4.51064	4.65459	6.39609	6.12603	4.92386	4.89423	4.58815	3.23476	4.21685	5.38774	4.80883	5.14388	4.5356	4.28644	4.96886	5.36508	4.82563	4.37288	4.63119
ENSMUSG00000018196.18_Glrx2	06mo_AL	2.33006	2.34	2.02399	2.22359	2.57978	2.23175	2.03877	2.49496	2.47369	2.05528	2.20981	2.2464	1.69454	2.28869	2.42333	1.95453	2.30961	1.99487	2.55595	2.3371	2.60927	2.09855	2.24291	1.85687
ENSMUSG00000018199.8_Trove2	06mo_AL	0.57407	0.370387	0.306217	0.500333	0.577759	0.371291	0.350773	0.455576	0.754511	0.530793	0.495228	0.488064	0.338161	0.645499	0.307737	0.395122	0.426723	0.335575	0.366224	0.389814	0.410633	0.441008	0.518232	0.509269
ENSMUSG00000018209.15_Stk4	06mo_AL	4.5594	3.42583	3.52834	4.1607	3.58119	3.5847	3.10543	3.30534	4.17677	3.59513	4.01087	4.54498	3.28381	4.46043	4.54948	3.57792	2.96105	3.37241	3.80951	3.51396	3.02618	3.80556	4.62312	4.14585
ENSMUSG00000018217.12_Pmp22	06mo_AL	1.47551	1.59704	1.3366	1.54818	1.68439	1.26727	0.66643	1.03663	0.786371	1.20476	1.02934	1.35095	1.3706	1.44204	1.39696	1.95248	1.72955	1.19597	0.989563	1.27167	1.18255	0.826696	1.09398	1.52463
ENSMUSG00000018239.9_Zcchc10	06mo_AL	2.2089	1.67566	1.21175	1.58676	1.66859	1.20634	1.50374	2.5218	1.33078	1.74756	1.48066	1.75549	1.82245	1.63854	1.43534	1.55928	2.36942	1.58741	1.04665	1.17385	1.03768	1.58808	2.5919	1.34962
ENSMUSG00000018286.6_Psmb6	06mo_AL	27.0463	30.8867	28.0324	29.6682	35.1293	29.0493	36.426	23.3822	26.0945	28.9285	24.4636	27.2413	28.3762	26.1638	37.2034	36.1107	44.1189	30.4319	35.9826	27.5724	25.8855	30.4842	24.3767	29.3478
ENSMUSG00000018287.12_Spag7	06mo_AL	13.0882	13.5136	13.1351	12.2082	14.0489	12.1358	11.2358	6.90436	11.3958	9.12486	10.6418	8.74843	10.4328	11.0422	13.0141	12.3871	15.9815	9.95874	12.4604	8.64222	10.9371	8.2092	11.6234	9.69996
ENSMUSG00000018293.4_Pfn1	06mo_AL	66.6007	47.6142	54.5262	46.4423	61.8454	48.3754	57.4892	41.7591	48.5336	46.3824	40.7034	41.7941	53.4698	44.1384	59.2839	50.3965	72.4712	48.4997	69.4148	48.7321	42.6552	45.6413	44.5875	39.3509
ENSMUSG00000018322.10_Tomm34	06mo_AL	5.31725	4.35302	2.29175	4.35629	3.30846	3.55721	3.02746	2.65896	3.41672	3.17629	3.26794	3.36245	3.18394	4.54629	4.09511	4.28084	4.68742	2.978	3.06504	3.28237	3.08625	3.02772	3.45624	3.74156
ENSMUSG00000018326.9_Ywhab	06mo_AL	26.0308	28.4347	21.7297	25.4525	27.2798	24.6979	22.5127	24.239	25.4515	26.4545	30.2345	27.3698	20.7493	27.932	25.9753	26.3401	19.8346	25.8382	26.7474	25.5884	27.3758	26.2046	25.3107	26.7913
ENSMUSG00000018339.11_Gpx3	06mo_AL	3.46318	2.32243	3.53286	2.88784	3.73393	2.46813	3.80729	1.68245	2.83618	2.38364	4.00948	2.44317	4.06763	2.78177	4.79366	2.50661	3.95662	1.55284	5.3	3.05211	3.6964	2.37885	4.03402	3.35007
ENSMUSG00000018340.13_Anxa6	06mo_AL	26.7637	32.231	26.6926	31.8491	32.8084	31.0533	33.8385	22.0182	31.0626	34.9373	25.0576	33.7627	25.4446	34.5415	33.2693	31.4434	32.3234	38.924	34.915	38.2355	34.1325	37.4812	29.2856	35.2209
ENSMUSG00000018347.16_Zkscan6	06mo_AL	1.01418	1.14162	0.853082	1.34224	1.3868	1.31061	0.705762	1.25433	0.997603	0.825894	0.919761	0.670631	1.31218	1.084	1.04021	1.58999	1.34919	1.44349	0.982468	1.18604	0.739233	1.28661	1.30337	1.18767
ENSMUSG00000018362.14_Kpna2	06mo_AL	5.62632	5.67905	4.26325	5.66362	6.26099	5.92719	4.33193	5.28199	6.55054	5.75822	5.27119	6.0089	4.29149	6.09337	3.55645	5.3026	3.40782	6.32143	6.79046	7.10419	6.85428	6.13281	4.9479	5.1506
ENSMUSG00000018363.16_Smurf2	06mo_AL	6.9375	6.58906	4.10309	8.28009	6.95261	7.49378	5.05783	7.44998	8.41144	7.74739	8.15945	8.38642	5.04896	8.1059	6.15622	7.0817	5.15992	7.74011	6.34778	7.59619	7.17794	8.28797	7.33871	8.12726
ENSMUSG00000018372.13_Cep95	06mo_AL	0.986259	1.80854	1.15073	1.47914	1.12854	1.7021	1.54424	1.50734	1.68991	1.72066	1.32723	1.64995	1.39954	1.88247	1.59427	1.63572	1.91612	1.64331	1.57182	2.05232	1.47323	1.85382	1.83989	1.55165
ENSMUSG00000018377.10_Vezf1	06mo_AL	4.52947	3.80764	3.37036	4.36209	3.99362	3.74164	3.06868	3.56341	4.31387	3.12597	4.60808	4.18412	3.80672	4.28971	4.10967	4.45595	3.11817	3.3474	3.22759	3.13482	4.10075	3.64661	4.61203	3.66021
ENSMUSG00000018379.17_Srsf1	06mo_AL	13.9439	17.2762	10.9812	17.0171	14.447	17.0774	12.0154	20.6602	19.0191	20.813	15.107	16.8077	11.9466	17.9792	14.007	18.5404	15.0074	15.3232	17.0322	15.8072	18.291	18.846	14.9734	23.4205
ENSMUSG00000018381.15_Abi3	06mo_AL	1.12585	0.97765	0.892898	0.86518	1.2109	0.598594	0.881406	0.238705	0.470493	0.650363	0.846	0.875135	1.22082	0.945821	0.622148	1.09427	0.980343	0.505099	0.841355	0.546067	0.570992	0.354607	0.719305	0.518515
ENSMUSG00000018387.12_Shroom1	06mo_AL	7.37651	10.6572	8.37888	11.0136	6.28607	8.72788	6.79803	4.64173	7.44471	9.13041	4.76711	9.74039	9.51887	12.0918	6.15308	13.2136	6.17448	10.5844	8.37667	10.1756	7.08261	9.28429	8.01682	9.41059
ENSMUSG00000018395.19_Kif3a	06mo_AL	0.44704	0.775788	0.783393	0.701384	0.755116	0.467937	0.612462	0.595426	1.06109	0.866175	0.81084	1.07685	1.06038	1.01423	0.75327	0.748851	1.05425	0.4926	0.595458	0.531223	1.06379	0.689347	0.775587	1.13941
ENSMUSG00000018398.18_Sept8	06mo_AL	0.833979	1.087	0.738425	0.758944	0.985041	0.592187	0.635723	0.726616	1.09818	0.754334	0.915564	1.1755	0.700419	1.22688	0.771774	1.00111	0.748488	0.62575	0.574034	0.745134	0.897711	0.769019	1.03229	1.04317
ENSMUSG00000018401.17_Mtmr4	06mo_AL	8.99166	7.13327	5.78056	7.32109	5.74983	6.33441	3.82138	4.58276	7.33393	7.30427	8.96998	11.4577	7.3495	9.89304	5.90987	7.20835	4.64491	6.05984	4.9152	5.2625	7.25344	7.55221	8.83174	8.37076
ENSMUSG00000018405.7_Mrm1	06mo_AL	0.519807	0.824494	0.516734	0.67181	0.581552	0.615554	0.517931	0.674364	1.05495	0.716561	0.257134	0.743247	0.28532	0.720459	0.581615	0.657626	0.582926	0.683435	0.720995	0.417144	0.875285	0.837216	0.546566	0.585941
ENSMUSG00000018411.17_Mapt	06mo_AL	0.478946	0.638968	0.477471	0.654318	0.552181	0.759223	0.527717	0.506288	0.4916	0.609697	0.498704	0.558003	0.351913	0.721193	0.48344	0.665153	0.669331	0.623048	0.373752	0.650443	0.369637	0.57268	0.478732	0.696513
ENSMUSG00000018412.16_Kansl1	06mo_AL	3.34267	4.28774	2.92613	3.88297	3.09513	3.93291	2.99727	3.6054	4.08427	4.41057	3.78934	3.89107	4.03987	4.59259	3.62209	3.76383	2.05889	3.99922	4.01003	4.47361	3.31472	4.07055	3.41667	4.3536
ENSMUSG00000018415.14_Gid4	06mo_AL	7.19586	6.07506	5.24423	6.90168	7.13784	7.39808	6.06353	7.02368	8.07665	5.8306	6.70028	7.13353	6.70428	7.06868	7.8232	6.91178	6.43724	7.18398	6.24582	6.24769	7.33409	6.31495	6.43809	6.22079
ENSMUSG00000018417.14_Myo1b	06mo_AL	19.9049	22.0299	16.7326	20.8468	16.7574	15.3645	13.6546	17.5663	18.3343	19.4463	24.024	24.9842	16.3788	26.1027	22.6357	21.8062	14.6591	17.5806	17.5466	17.265	21.7055	22.3356	25.3992	22.962
ENSMUSG00000018425.18_Dhx40	06mo_AL	8.14229	7.79773	5.25614	9.38562	7.882	9.07349	5.50968	10.1604	7.23985	6.10954	6.89768	6.56021	6.09761	7.21736	10.7373	8.36909	6.96171	7.4985	5.50303	6.34324	6.94162	6.29956	7.32479	6.96549
ENSMUSG00000018427.7_Ypel2	06mo_AL	7.79989	11.1534	3.40796	5.23148	2.85318	1.71817	1.51041	1.9666	4.81631	4.7505	6.27386	6.59618	5.80065	8.54419	5.33068	7.52201	2.17994	2.10695	2.14264	2.32069	4.06279	4.68772	7.162	6.86915
ENSMUSG00000018428.15_Akap1	06mo_AL	23.462	21.7002	16.1004	23.1628	21.7429	25.7939	17.0338	17.8049	25.628	26.9634	20.5325	28.4587	19.8959	26.5777	18.8339	21.292	18.6367	22.3197	20.5395	23.9076	21.0665	25.3993	22.2679	26.0983
ENSMUSG00000018433.14_Nol11	06mo_AL	2.54363	2.17551	1.46834	2.97995	2.32881	2.54072	1.42518	2.41996	2.8604	2.19324	1.99019	2.54417	2.36609	2.6433	2.54314	1.87982	1.62859	2.04032	2.04737	2.11669	2.63671	1.84581	2.03827	2.22634
ENSMUSG00000018442.13_Derl2	06mo_AL	10.1243	13.2927	9.73062	12.0975	11.222	10.4315	10.6157	12.1269	11.0774	10.0669	12.3275	11.5142	7.88804	11.7122	10.5494	13.8649	12.0434	10.061	11.0457	7.81015	9.97837	12.0168	12.2987	11.7578
ENSMUSG00000018446.8_C1qbp	06mo_AL	10.4471	13.6223	10.8553	11.1705	14.4071	13.393	12.9899	17	14.1923	15.4832	15.2192	13.5439	10.0713	12.7498	13.3819	13.8516	16.1219	14.7674	18.6838	17.4299	17.6943	17.29	12.5026	13.7549
ENSMUSG00000018449.12_Rpain	06mo_AL	3.52543	4.02134	3.75621	3.73867	4.59384	5.53261	4.56318	5.55426	4.0528	4.46675	3.11195	3.41688	3.73012	3.49797	3.88452	4.12481	7.81092	4.58398	5.29354	5.58576	5.3691	5.12633	3.80577	4.13822
ENSMUSG00000018459.15_Slc13a3	06mo_AL	4.27796	2.50869	2.43486	2.5099	3.44925	2.34772	2.06563	2.13491	2.1692	1.9422	3.02011	2.85302	3.42481	2.93845	2.86011	2.45584	2.49081	2.95328	3.31287	2.29608	2.29334	2.53145	2.27154	2.18108
ENSMUSG00000018474.17_Chd3	06mo_AL	12.6581	17.4457	15.9045	18.2144	16.9982	21.7223	14.1833	13.4396	19.708	24.1688	16.0571	17.064	18.5201	17.1793	15.4683	20.7289	15.741	23.2825	18.7498	22.7023	15.6917	19.3613	17.6176	21.6466
ENSMUSG00000018476.7_Kdm6b	06mo_AL	3.9958	3.12475	4.24982	3.78663	4.96477	4.07534	4.0306	2.40154	3.93377	2.94216	2.61331	3.72381	4.58992	3.77267	3.81687	3.32695	4.26557	3.69125	4.77343	4.83957	3.70654	3.55479	4.26614	2.89812
ENSMUSG00000018481.9_Appbp2	06mo_AL	4.89879	5.4911	3.61642	5.45623	4.42918	5.3081	4.02935	6.08829	5.01231	5.1612	5.11756	5.35107	3.36967	6.00263	3.99781	5.7371	3.50972	4.98808	5.54155	4.96863	5.45577	5.28155	5.92906	5.36518
ENSMUSG00000018501.17_Ncor1	06mo_AL	11.0847	9.74851	9.16607	11.5954	9.69277	11.4974	7.82082	8.73227	11.8967	10.2833	14.0719	12.3452	12.2235	12.1357	10.5243	9.78338	6.53764	9.88905	8.89455	9.61578	12.104	10.0831	12.6641	11.8481
ENSMUSG00000018509.8_Cenpv	06mo_AL	4.86856	5.27275	3.78496	5.89543	5.44688	6.21147	3.63824	3.53705	3.52075	4.73525	2.74283	3.35523	4.70839	5.0877	5.38261	5.76017	7.7614	6.0963	5.52023	4.4079	4.099	4.47253	4.20911	4.66478
ENSMUSG00000018537.16_Pcgf2	06mo_AL	2.23535	1.38606	1.14728	2.09629	1.67307	2.20324	1.27543	1.16786	2.1583	1.64693	0.858998	1.40118	1.96078	1.81542	1.96518	2.12367	2.0894	1.5186	1.70666	1.20916	1.08189	1.58115	1.28543	2.34892
ENSMUSG00000018541.10_Cwc25	06mo_AL	2.14146	2.17248	1.60115	2.33641	2.37322	2.0417	1.38674	2.05244	1.95382	1.81739	1.87016	2.07912	1.7103	2.17852	1.8594	2.41193	1.70738	2.16307	2.40104	1.9927	2.14242	1.97767	2.28321	2.0871
ENSMUSG00000018547.8_Pip4k2b	06mo_AL	5.26249	5.12912	5.00957	3.91583	5.11047	3.83355	3.71796	2.93071	6.2447	4.65817	5.28473	5.46711	4.69416	5.65636	4.35565	4.3068	4.15392	3.33079	4.77465	3.32939	5.70583	4.52784	6.82903	4.88067
ENSMUSG00000018548.15_Trim37	06mo_AL	1.64812	1.32367	1.23055	1.38749	1.1797	1.15442	1.1598	1.60675	1.79621	1.77842	1.93133	1.83416	1.13408	1.70743	1.17217	1.10958	1.0078	1.46155	1.73561	1.72271	1.81506	1.6623	1.62782	1.56905
ENSMUSG00000018559.16_Ctdnep1	06mo_AL	14.5713	12.474	11.1237	12.7501	12.0997	13.5007	12.3182	7.8983	10.4631	10.7692	9.328	11.2952	11.0898	12.0679	12.2181	13.7507	15.6823	12.953	13.7894	11.2248	11.5292	11.2808	10.6692	10.6027
ENSMUSG00000018565.17_Elp5	06mo_AL	4.60054	5.17864	4.26163	5.70581	5.18534	4.79528	4.60466	3.59013	4.66231	4.68017	3.48566	4.87674	3.56635	4.69295	4.50529	4.74998	5.19759	5.60683	4.9503	4.62658	4.17978	4.81478	3.77192	4.98236
ENSMUSG00000018566.14_Slc2a4	06mo_AL	0.614562	1.40519	0.77541	0.619855	1.22346	0.553944	3.60846	1.14013	3.99177	2.46565	0.557346	1.22458	0.298176	1.1991	0.776661	0.56423	0.668917	2.11095	3.06974	1.27801	1.71934	3.08497	1.71781	2.44484
ENSMUSG00000018567.14_Gabarap	06mo_AL	101.207	79.9184	82.8758	80.53	91.3069	84.7639	100.502	88.7874	86.1647	84.2219	79.5642	79.4848	84.6716	76.9747	99.4203	84.1562	129.057	78.9712	104.639	84.1699	92.3103	89.0192	84.184	79.9782
ENSMUSG00000018572.10_Phf23	06mo_AL	2.85711	4.91609	3.77656	4.34414	4.57985	4.93698	3.45102	3.42493	4.08469	2.95018	4.40489	4.09471	3.80222	4.32636	3.58829	5.09635	4.70914	4.1996	5.1006	3.07642	4.28407	4.93336	5.53916	3.52581
ENSMUSG00000018574.14_Acadvl	06mo_AL	62.8163	75.4685	71.7477	77.549	87.4555	86.9993	82.5467	75.377	87.6398	88.5655	75.7319	80.2348	74.6454	76.2612	88.1928	82.9039	100.366	82.577	88.4233	78.352	90.204	83.2799	78.1583	86.1941
ENSMUSG00000018583.5_G3bp1	06mo_AL	5.73016	6.34377	5.24944	6.35084	6.50292	5.95624	4.93019	4.97657	6.52212	6.22283	5.19668	5.8203	4.84468	7.24935	5.42001	5.42445	5.51653	6.10317	7.87304	6.04837	7.50199	5.65866	6.89744	5.8545
ENSMUSG00000018585.9_Atox1	06mo_AL	40.7438	48.9212	30.1176	39.5648	40.5784	43.6536	36.7304	22.9758	30.4148	48.5523	28.8886	54.1639	36.6345	40.8746	35.1683	46.4873	44.2578	41.7331	43.7755	41.5836	35.447	57.6512	33.7018	41.8451
ENSMUSG00000018593.13_Sparc	06mo_AL	11.9907	9.30925	10.1157	8.52336	10.3653	7.54713	6.46064	4.81136	7.73743	6.13206	9.65898	10.3892	9.33873	9.97272	11.8747	9.1614	9.82679	6.35377	10.0186	6.32211	7.48491	4.7625	10.252	6.45732
ENSMUSG00000018599.5_Mief2	06mo_AL	2.85281	3.46044	3.103	3.51523	3.27585	3.56968	3.00355	2.02154	3.36994	4.07729	3.25632	3.65903	4.03045	3.05318	3.19989	3.32744	2.89098	3.15034	3.28773	4.30852	3.11278	3.95049	2.69281	3.53735
ENSMUSG00000018604.18_Tbx3	06mo_AL	7.13934	6.25436	4.7669	7.42362	4.36533	9.25104	1.49994	1.94557	4.75076	3.11931	3.1093	7.04707	7.01042	7.32092	8.86508	7.92872	3.17563	5.20852	4.76214	5.16284	4.91848	2.787	3.59227	3.45928
ENSMUSG00000018623.9_Mmp7	06mo_AL	0	0	0	0	0.0905513	0	0.293778	0.0714017	0	0	0.567196	0	0.107892	0.136218	0	0.0483539	0	0	0.18176	0	0.193074	0	0	0
ENSMUSG00000018651.14_Tada2a	06mo_AL	1.1679	2.12368	1.6625	1.60514	1.56087	1.96436	1.75832	2.10258	1.07197	1.27147	1.46655	1.62306	1.12361	2.02193	1.57962	1.94482	1.59715	1.61485	1.72971	1.6471	1.4907	1.82157	1.4201	1.18822
ENSMUSG00000018659.12_Pnpo	06mo_AL	28.2252	29.15	26.8919	30.991	31.7072	31.9988	28.3184	24.8455	28.9006	31.8113	25.3489	28.4232	25.2912	30.6713	31.4792	29.7669	33.87	32.5173	36.4347	29.5553	31.8292	30.029	21.6936	31.8832
ENSMUSG00000018661.17_Cog1	06mo_AL	2.57162	3.75415	2.72644	4.35383	3.06396	3.6265	2.8731	1.66674	2.96951	3.43916	3.06101	3.4731	3.58139	4.01603	3.46187	4.29745	2.64357	3.61962	3.13347	3.41969	2.5429	3.79677	3.119	4.18515
ENSMUSG00000018666.13_Cbx1	06mo_AL	4.43946	6.21146	4.04984	5.45373	4.91126	4.91607	4.08746	5.35388	4.90974	5.1358	5.04686	5.07677	4.36859	5.79928	4.78244	6.15159	4.76406	5.06417	4.67922	4.77659	5.52544	4.92354	5.64105	5.73731
ENSMUSG00000018669.14_Cdk5rap3	06mo_AL	7.9201	7.57408	7.78217	8.21386	9.05693	8.03763	8.23073	5.52124	7.36498	7.7231	6.48353	6.65904	6.98262	8.00173	9.82813	9.76753	9.23091	8.79004	8.98795	7.18658	6.43707	7.16086	5.05319	7.92306
ENSMUSG00000018672.15_Copz2	06mo_AL	4.84023	4.80144	6.05616	4.48672	5.6939	4.64428	6.3471	4.17894	4.84391	4.00618	5.10291	4.75806	5.42743	4.43648	5.90415	4.84143	7.06834	5.20019	6.50581	5.99821	5.60333	4.74029	5.08516	4.05111
ENSMUSG00000018677.9_Slc25a39	06mo_AL	81.7247	93.631	84.6851	88.1511	97.2702	99.6278	112.289	60.1258	92.7649	107.754	72.4017	108.136	81.4459	94.3306	94.1347	94.5519	125.674	101.551	128.051	110.33	83.8726	119.008	78.9764	98.6501
ENSMUSG00000018678.13_Sp2	06mo_AL	1.91738	1.43153	1.90904	2.31541	1.69963	1.62017	1.71551	2.09964	1.62664	1.62184	1.73887	1.74656	2.59888	2.07384	2.06405	2.2841	1.47649	1.89181	1.56364	1.43482	1.29858	1.41734	1.93105	2.03782
ENSMUSG00000018697.14_Aatf	06mo_AL	4.05101	2.77797	3.17252	3.27409	2.76407	3.48762	2.87983	3.21614	3.36945	3.34207	3.12489	2.53359	3.81551	3.38053	2.94737	3.11399	4.25726	3.34791	3.51837	3.31991	4.20455	2.89652	2.83644	3.36795
ENSMUSG00000018707.13_Dync1h1	06mo_AL	8.78771	7.93278	7.74346	9.53953	8.69008	10.0777	6.97991	6.27764	7.84205	6.72738	7.66008	9.79955	7.90365	10.7096	7.41811	9.19515	5.48514	9.08517	7.84759	8.64951	6.62408	7.59477	7.89445	6.83402
ENSMUSG00000018727.19_Cpsf4l	06mo_AL	0.535313	1.10473	0.850529	1.21126	1.0334	1.0515	1.90917	0.746952	1.37364	1.9241	0.377592	0.884943	0.461735	1.05797	1.30726	1.14964	2.158	2.31033	2.29037	3.1907	1.60665	1.68606	0.963134	1.18002
ENSMUSG00000018733.10_Pex12	06mo_AL	2.75795	2.48786	2.5423	3.03392	2.29738	2.74187	2.51407	2.32912	2.61753	2.34883	2.36413	2.42506	2.28111	2.94857	3.0889	2.73106	3.01558	2.79445	3.10174	2.8476	2.4784	2.42452	3.05882	2.54527
ENSMUSG00000018736.14_Ndel1	06mo_AL	6.16002	5.82463	4.93971	5.00202	8.74036	7.31726	8.48769	9.18929	9.16802	9.13327	7.22523	7.38437	5.02995	5.96296	5.55994	6.17544	5.93007	9.06175	9.99538	8.75616	8.46235	8.68242	5.82654	6.78945
ENSMUSG00000018750.14_Zbtb4	06mo_AL	2.4358	2.2602	2.31191	2.46626	2.45436	2.66451	1.7652	1.79439	2.52127	1.66377	2.11947	2.47665	2.39911	2.55105	2.67676	2.69757	2.00634	2.40748	1.86538	2.2463	1.57503	1.89207	2.03049	2.32643
ENSMUSG00000018752.19_Tnfsfm13	06mo_AL	2.68974	2.69131	1.50832	2.34257	1.90389	2.25238	2.10574	1.94481	2.0706	2.38675	2.22249	1.90564	1.54669	2.38672	2.10192	2.49545	2.86258	3.03796	3.21361	3.00346	1.89134	2.35328	1.52095	2.34695
ENSMUSG00000018761.14_Mpdu1	06mo_AL	13.5798	10.8122	11.7478	11.4538	13.2275	12.1473	12.8787	7.72024	9.26409	11.8027	8.46069	11.9677	10.0468	11.5022	12.6665	12.5264	15.0613	12.3406	14.2782	12.145	9.79888	11.758	8.17265	10.0391
ENSMUSG00000018765.5_Fxr2	06mo_AL	7.73306	9.04419	6.17646	7.4964	7.39568	8.41635	7.35928	5.9329	7.56417	6.68785	6.048	8.24829	7.31269	8.60166	6.36184	8.40587	7.87647	7.38763	8.73691	7.85245	6.78946	8.81251	6.94753	7.71195
ENSMUSG00000018770.9_Atp5g3	06mo_AL	47.8377	72.534	44.7728	64.1329	56.9788	67.5631	59.989	38.7754	54.9328	69.2268	47.1614	63.5318	46.2287	59.9224	50.7796	67.8614	75.1586	67.3004	66.9761	72.1625	56.3961	78.8092	55.5429	58.9873
ENSMUSG00000018774.13_Cd68	06mo_AL	7.33312	4.60582	3.93339	6.45197	6.23183	3.06542	4.24331	3.27596	3.68162	6.66107	7.2287	7.4091	3.39177	5.55537	3.36357	7.64152	4.24149	3.99633	5.48229	4.0413	3.85502	2.1758	4.26133	4.34869
ENSMUSG00000018796.13_Acsl1	06mo_AL	92.3013	89.7127	73.0838	90.6438	89.227	110.075	71.2432	109.232	99.5241	134.983	118.888	121.057	78.6693	107.248	74.6031	69.1104	70.7032	92.3474	97.0967	105.648	134.475	121.156	106.96	132.763
ENSMUSG00000018819.10_Lsp1	06mo_AL	0.619669	0.610344	0.542954	0.734135	0.785034	0.33633	0.485126	0.456894	0.417402	0.535076	0.515146	0.285367	0.801744	0.571728	0.567475	0.748578	1.12413	0.565463	0.43146	0.473375	0.518097	0.477773	0.318545	0.57627
ENSMUSG00000018820.13_Zfyve27	06mo_AL	1.39431	1.84854	1.39436	1.70842	1.57013	2.0613	1.62524	1.19387	1.38344	1.67577	1.1521	1.6991	1.2962	1.82773	1.43009	1.74875	1.52887	1.89491	1.72215	1.7463	1.27935	1.73225	1.5888	1.90817
ENSMUSG00000018821.3_Avpi1	06mo_AL	8.32237	12.4098	8.45501	11.0883	14.3185	12.2689	14.7231	7.58869	10.5669	11.1994	5.78319	10.1998	9.32269	12.2019	10.9273	11.8242	17.5679	13.2199	15.941	11.4492	8.25811	11.7447	8.91749	12.1509
ENSMUSG00000018841.17_Rad51d	06mo_AL	2.51786	2.87474	2.02713	2.9438	1.64046	2.44312	1.54878	1.80684	2.57515	2.30898	2.2182	2.49231	2.85434	2.87254	2.08706	3.15636	2.14024	2.60106	1.33281	2.07608	1.97097	2.22335	2.16337	2.43815
ENSMUSG00000018846.8_Pank3	06mo_AL	8.58484	9.33741	6.03287	8.80319	10.1481	10.5154	7.11791	12.613	8.8256	9.17286	9.98658	11.2021	5.76455	10.7033	7.18106	8.30359	5.40146	9.57953	7.98742	11.5973	11.434	9.1629	9.41274	9.46952
ENSMUSG00000018848.4_Rars	06mo_AL	8.02866	7.5701	7.34512	8.38007	9.07768	7.66273	6.41507	7.98479	9.49389	8.28361	6.75574	7.65267	6.99652	7.60156	8.73194	7.47112	9.3694	7.81516	8.20858	7.7842	9.32638	6.45227	7.88208	7.91965
ENSMUSG00000018849.6_Wwc1	06mo_AL	10.8273	14.5526	11.9393	14.271	15.0912	14.9734	7.90714	11.0849	12.3159	16.1867	13.19	13.2124	12.8006	15.1934	11.2946	13.3478	11.3745	13.8784	10.5083	10.3698	14.7584	11.9295	11.9624	15.251
ENSMUSG00000018858.15_Mrpl58	06mo_AL	3.96922	4.55825	4.45163	4.03614	4.38266	4.42056	5.05348	3.02099	3.95063	4.01253	3.67241	4.19264	3.59657	4.08966	5.07564	4.52564	6.42951	5.05301	5.21419	3.86591	5.66252	4.40403	4.45179	4.15937
ENSMUSG00000018861.8_Fdxr	06mo_AL	2.95175	5.65388	3.36389	5.10372	5.23868	6.62243	4.95717	2.98941	3.18855	4.59625	3.45411	3.21786	3.61372	5.44388	3.76693	5.44761	6.94383	8.75442	7.19473	8.08203	3.41711	5.73567	3.34065	5.11616
ENSMUSG00000018868.3_Pnpla5	06mo_AL	1.65608	1.99733	1.52568	1.21204	2.16938	0.587003	1.04956	0.405144	1.39629	1.15596	1.57342	2.74889	1.02032	2.31877	1.3866	2.07299	0.74391	0.716909	1.4324	0.481945	0.304313	1.52136	1.76344	2.54238
ENSMUSG00000018882.12_Mrpl45	06mo_AL	4.99163	6.16917	4.71815	6.12953	5.73696	5.79355	4.63301	5.78684	6.37797	6.47668	5.1336	6.45319	3.95043	6.50071	5.15743	5.66947	7.20681	5.78388	5.60822	5.90541	6.35447	5.87549	6.26945	5.04083
ENSMUSG00000018899.16_Irf1	06mo_AL	6.14865	6.54307	4.63497	6.33878	5.27812	6.03358	3.36692	2.93444	5.53515	5.48547	3.77841	5.6988	5.10065	6.62277	6.43937	7.74109	6.04639	6.62258	3.31995	4.51738	3.81184	5.58235	3.9898	5.02714
ENSMUSG00000018900.7_Slc22a5	06mo_AL	2.13153	2.20351	1.28067	2.70773	2.39331	4.47246	2.17957	3.17841	1.64088	3.93578	1.81473	2.81074	1.08812	1.84753	1.22378	1.76568	2.11488	2.67831	1.86471	3.60369	3.0551	2.41485	1.8113	2.93067
ENSMUSG00000018906.14_P4ha2	06mo_AL	0.385418	0.723083	0.19812	0.312636	0.46502	0.4383	0.335262	0.745581	1.36812	1.21216	0.951514	1.11956	0.406319	0.699541	0.320013	0.670459	0.201985	0.433547	0.560049	0.508887	0.727113	1.16336	0.825529	0.955801
ENSMUSG00000018909.15_Arrb1	06mo_AL	1.50625	1.12362	1.43793	1.12995	1.48849	0.811969	0.926526	0.518616	0.947876	0.948659	1.44191	1.49402	1.45389	1.43203	1.43981	1.16454	1.06696	0.854582	0.981453	0.787394	1.00564	0.729516	1.41955	0.909136
ENSMUSG00000018920.11_Cxcl16	06mo_AL	3.27232	1.94131	1.67383	1.91999	2.8811	1.3372	1.48863	1.06018	2.11058	1.56461	2.68694	2.06776	1.71641	1.86206	2.21594	2.27354	2.56702	1.07809	1.57429	1.65151	2.04769	1.07942	1.97767	1.6815
ENSMUSG00000018921.11_Pelp1	06mo_AL	2.81361	2.11144	2.93468	3.15677	2.74293	2.63535	2.34957	1.43477	2.05044	2.55988	2.07535	2.72698	3.20349	2.58742	3.69385	2.63938	2.99441	2.43379	2.64386	2.31813	1.67927	1.99394	1.64885	2.62043
ENSMUSG00000018923.13_Med11	06mo_AL	4.59775	4.16915	3.54513	4.26931	4.06805	4.15911	3.4995	3.86389	4.03101	3.29228	3.01145	3.5289	2.20322	4.12614	4.15435	4.29526	3.61429	3.21924	5.56747	3.46894	3.15415	4.0729	3.8407	3.53673
ENSMUSG00000018927.3_Ccl6	06mo_AL	4.31657	2.3876	1.31463	2.71662	2.26282	1.10795	2.38885	2.33657	2.57816	1.84327	3.71221	4.11279	1.0913	2.24233	1.89743	2.87699	2.48419	1.47615	2.86583	1.56663	2.06777	1.43576	2.92673	3.04529
ENSMUSG00000018931.3_Natd1	06mo_AL	1.41548	1.43402	1.32293	1.2207	1.48012	1.37556	1.20666	0.664354	2.20354	1.31963	1.05549	1.75165	0.976742	1.68992	1.57625	1.13084	1.20972	1.33878	1.59976	1.1534	1.28664	1.60995	1.35826	1.40411
ENSMUSG00000018932.9_Map2k3	06mo_AL	8.30405	8.803	9.05333	10.4704	13.0735	15.3216	14.5169	10.93	12.4438	15.3834	7.45782	10.1787	6.78019	9.29196	10.0647	10.051	10.8813	16.1742	16.1376	19.8177	13.7821	16.5056	8.98302	10.4632
ENSMUSG00000018965.11_Ywhah	06mo_AL	3.06152	3.70976	3.54469	3.99955	4.19793	3.31774	4.8218	3.92696	4.43634	4.62418	4.08308	4.6392	3.6038	4.34077	4.08476	4.20487	3.65899	3.21478	4.2655	3.83982	4.44761	4.60869	4.74916	4.49582
ENSMUSG00000018974.7_Sart3	06mo_AL	1.39329	2.31268	1.60897	2.15954	1.53859	2.14231	1.55297	1.11885	2.09061	1.90982	2.12023	2.3189	1.89433	2.1688	2.01381	2.13615	1.85067	1.73696	1.97311	1.7639	1.87722	2.10123	2.20331	2.323
ENSMUSG00000018995.12_Nars2	06mo_AL	1.47645	1.82386	1.51611	1.8861	1.66572	1.48972	1.29099	2.17815	1.68275	1.59918	1.87807	1.39382	1.5216	1.87237	1.90487	1.94204	1.43312	1.94122	1.75535	1.67962	1.61304	1.5778	1.70031	1.56127
ENSMUSG00000018999.14_Slc35b4	06mo_AL	3.04243	2.49072	2.15507	3.07633	2.86638	2.99334	1.72086	2.29345	2.82398	2.84017	2.38953	2.98266	2.39824	3.3608	2.03484	2.18903	1.70065	2.53844	2.44315	2.22408	2.83116	2.62492	2.58169	2.42473
ENSMUSG00000019039.13_Dalrd3	06mo_AL	6.14146	10.1862	6.26309	9.02136	7.75086	9.3805	6.72272	4.99487	5.89928	8.70834	5.76684	8.54825	7.35999	9.7461	8.02714	8.78207	10.0171	8.80358	8.21335	8.48817	5.70454	9.39363	5.8671	8.46872
ENSMUSG00000019054.13_Fis1	06mo_AL	11.1455	14.3007	13.0464	12.6079	15.347	13.4886	17.3292	10.9002	12.84	13.6309	11.2388	14.2136	12.1682	12.4771	13.3616	14.9743	22.9618	14.2997	18.9702	14.5013	11.6094	14.7599	10.0365	12.2092
ENSMUSG00000019055.15_Plod1	06mo_AL	5.37126	5.72389	4.98314	4.84087	5.37509	5.70503	5.07079	3.71986	6.18712	8.1947	5.06819	7.37028	5.5187	5.98556	4.84361	4.8932	4.47072	5.65484	7.28844	6.49001	5.18173	6.68623	5.67961	6.87231
ENSMUSG00000019066.13_Rab3d	06mo_AL	2.00577	1.43353	1.36579	1.68816	2.42002	1.86625	2.21832	1.47207	1.66661	2.1403	1.12606	1.6782	1.5653	2.08029	1.95928	1.5015	2.26402	1.94707	2.08183	1.92408	1.96571	1.59191	1.25202	2.46073
ENSMUSG00000019080.7_Mfsd3	06mo_AL	1.10863	1.28261	1.34699	2.53218	1.38219	2.09169	2.70021	0.632839	0.995684	1.77449	0.837849	1.78035	1.275	1.81097	1.67855	1.5714	1.87707	2.36689	1.87944	2.21658	0.855612	1.50343	0.902342	1.68013
ENSMUSG00000019082.18_Slc25a22	06mo_AL	22.6515	19.3242	17.7219	24.38	23.8544	32.8896	18.8679	12.4847	11.6193	14.9089	9.01773	21.523	17.7881	20.1761	19.5414	19.0124	23.2798	28.8355	18.9033	26.7505	9.75608	18.6876	14.0108	15.7113
ENSMUSG00000019087.13_Atp6ap1	06mo_AL	20.1754	18.1884	15.151	18.2521	19.0158	17.6835	19.0783	16.9096	19.4736	19.3914	14.2933	19.4048	16.5646	18.5898	19.8329	19.6942	20.0217	15.9623	21.1055	17.1473	16.3204	18.7544	18.076	18.2652
ENSMUSG00000019088.13_Dnase1l1	06mo_AL	0.566861	1.63068	1.69535	1.79086	1.96062	1.7581	1.52859	1.25837	1.21216	1.20976	0.571207	1.71355	1.41251	1.44041	1.55042	1.24174	1.37111	1.56158	0.594896	1.75352	1.5069	1.16549	0.437098	1.43179
ENSMUSG00000019122.8_Ccl9	06mo_AL	12.7229	13.2845	10.1114	12.272	14.9271	9.12335	13.9103	13.2479	8.81485	9.24712	11.2599	10.2759	10.0281	11.4347	14.5022	13.2285	23.1121	14.8656	14.0569	13.942	17.9115	9.74187	11.7049	9.1028
ENSMUSG00000019132.10_BC005537	06mo_AL	45.9638	47.1647	32.1626	45.0975	50.5841	51.2284	46.9135	63.3776	68.8312	70.2507	50.9074	62.3972	29.8053	51.8546	37.9412	41.8772	45.1492	53.7862	52.6744	59.5263	67.9652	59.4841	50.7599	58.153
ENSMUSG00000019139.10_Isyna1	06mo_AL	1.75488	1.32722	0.876448	1.07464	1.90559	0.867432	1.58853	0.782605	1.94197	1.66315	0.944954	1.58522	1.46637	1.57266	1.06067	1.37797	1.15401	0.793133	1.91251	1.60125	0.973452	1.16592	0.80344	2.47063
ENSMUSG00000019143.15_Hars2	06mo_AL	4.08982	4.90245	2.94121	4.39045	3.59352	4.45892	2.85965	3.88503	3.65311	4.60785	4.0205	4.23356	3.3661	4.1252	3.67786	4.80334	3.17158	4.60554	3.22096	4.00671	3.95153	4.20373	4.33319	4.56793
ENSMUSG00000019158.9_Tmem160	06mo_AL	5.90037	4.51302	4.96311	4.59237	7.00947	5.77148	5.21149	2.15903	4.65866	4.66474	3.43015	5.14501	5.87234	4.94274	6.65032	4.32786	10.3195	4.75125	6.70514	3.8011	4.32021	4.94388	5.36629	6.44073
ENSMUSG00000019173.11_Rab5c	06mo_AL	30.9925	34.1673	27.5035	36.0058	35.836	32.6608	31.4613	18.3517	25.4053	31.9769	24.7938	32.2765	27.9405	34.149	34.4197	35.801	33.7557	34.9479	35.3025	32.2911	27.3966	33.7533	25.9636	33.8992
ENSMUSG00000019179.10_Mdh2	06mo_AL	29.1033	33.3304	26.0261	31.1121	30.7882	29.8182	32.7673	21.6868	30.0551	38.2737	24.6251	34.2769	26.1706	32.3882	27.795	32.8525	29.5275	33.0871	34.3605	36.3411	25.8766	40.2368	28.7166	35.8387
ENSMUSG00000019188.16_H13	06mo_AL	9.41328	8.75112	7.62708	8.77069	8.27315	8.86343	9.15885	6.70382	9.43432	8.75592	6.09583	7.05696	8.49557	8.12778	10.285	9.91683	11.0206	7.84783	10.226	8.46475	7.07922	8.54296	7.09611	9.50293
ENSMUSG00000019189.13_Rnf145	06mo_AL	2.81387	2.1052	1.73188	2.32059	3.72626	4.20659	2.86111	3.44753	3.35491	2.4283	1.92949	2.90286	1.79073	2.39168	1.71959	2.32806	3.16235	4.45955	3.81457	3.49522	2.18491	2.66829	1.81252	2.28349
ENSMUSG00000019194.15_Scn1b	06mo_AL	0.718614	0.808914	1.32982	0.938793	1.09246	1.1701	0.9564	0.779389	0.66384	1.126	0.651711	1.06917	1.30167	0.83475	1.074	0.972279	0.834317	0.801751	0.992003	0.97593	0.94283	1.04682	0.941991	1.78209
ENSMUSG00000019210.10_Atp6v1e1	06mo_AL	8.48347	8.76285	6.75313	8.85472	9.05909	11.6132	10.3822	11.7076	9.05792	10.3668	8.19478	8.5113	6.47634	8.0705	9.31556	10.0017	11.0145	11.5777	10.5797	11.9405	11.6397	10.0841	7.24325	8.45021
ENSMUSG00000019232.14_Etnppl	06mo_AL	9.76623	14.5335	11.0711	14.9666	10.921	20.4079	15.0384	22.0224	17.2396	27.9184	11.7898	20.9708	8.27045	15.3487	11.2725	20.3705	11.9441	23.659	14.5202	29.6337	18.419	23.5032	17.1433	16.9214
ENSMUSG00000019254.16_Ppp1r12c	06mo_AL	3.63603	3.60784	2.96783	3.52893	3.84105	3.55853	3.45806	2.49065	4.1053	3.32174	2.29605	3.76679	3.50796	3.95967	3.59911	3.88356	4.04557	3.5169	3.50276	3.07253	3.45057	3.26603	3.55133	3.67359
ENSMUSG00000019256.17_Ahr	06mo_AL	5.9176	7.21019	5.05053	7.08774	4.66047	10.0439	3.39397	4.39255	3.0036	4.36063	6.19231	6.88312	4.80508	9.17471	6.72691	6.70348	3.01995	8.64351	4.66163	8.05125	3.5131	3.04668	4.07826	4.1212
ENSMUSG00000019295.8_Tmem129	06mo_AL	3.57193	4.58842	2.93385	4.77938	4.50233	4.90701	3.45437	2.63865	2.97618	4.50301	2.97261	4.94819	3.04473	4.91192	3.14023	5.0521	3.41522	4.65371	4.51866	5.42164	3.37293	5.09578	3.1107	4.68956
ENSMUSG00000019297.8_Nop9	06mo_AL	2.27834	2.8903	2.7986	3.05701	3.01069	3.43216	2.40653	2.10564	2.67261	2.88814	2.00063	3.10536	2.43309	3.37382	3.30651	2.67017	3.41143	3.06346	3.33692	2.82403	2.53985	2.74796	2.20296	2.60082
ENSMUSG00000019302.16_Atp6v0a1	06mo_AL	7.68206	6.08986	7.06168	7.21876	8.42293	7.01498	6.74794	4.87366	5.89808	6.63292	5.95047	6.84298	6.5207	8.60994	8.1509	7.2075	6.32842	7.60333	7.78727	6.64156	6.22759	6.08108	5.2636	6.18181
ENSMUSG00000019312.10_Grb7	06mo_AL	26.2814	38.0076	25.5796	23.8268	27.59	21.7013	18.0266	11.9428	32.7315	34.7151	21.0263	23.289	21.3335	26.9202	26.7348	26.7648	33.5607	19.1444	27.6613	15.0694	28.5865	33.0111	23.1121	33.7362
ENSMUSG00000019338.13_Zfp687	06mo_AL	2.42402	2.08436	1.98233	2.5527	2.06351	2.40159	1.33543	1.08902	1.38226	1.45213	1.26201	1.62197	1.76172	2.14279	2.95979	2.88056	1.85666	2.34646	1.77747	1.99653	1.35113	1.28131	1.36723	1.8739
ENSMUSG00000019362.8_D8Ertd738e	06mo_AL	38.6024	38.5707	32.6529	35.8309	38.7777	39.2467	44.6524	29.3392	34.5582	37.5986	33.2384	34.2019	32.9224	32.0405	43.4698	40.9111	65.9362	32.8882	48.0571	33.4282	44.3536	39.0199	37.1235	34.7784
ENSMUSG00000019368.13_Sec14l4	06mo_AL	48.0419	42.3919	36.0602	47.5762	46.3437	47.1776	41.87	38.4238	47.8661	46.2618	48.0512	66.3803	46.7258	55.2526	45.0985	44.1926	27.8552	49.8195	54.723	49.5057	48.2834	51.8265	45.0205	48.5647
ENSMUSG00000019370.10_Calm3	06mo_AL	15.3273	16.3845	17.9476	16.5662	21.513	15.1333	15.4525	10.0396	14.4731	15.188	12.7003	15.3044	15.9788	17.0519	20.697	17.3916	16.803	15.3098	18.6268	13.2157	11.8292	14.0661	13.6467	17.1593
ENSMUSG00000019373.11_Cops3	06mo_AL	8.12217	10.3836	7.90558	10.477	9.0997	10.0583	8.84159	11.4364	8.69405	10.4199	8.41828	9.56881	6.50537	10.5861	9.24868	10.9444	7.91439	11.0756	10.2567	10.8467	10.5668	9.94355	8.61892	10.8864
ENSMUSG00000019428.16_Fkbp8	06mo_AL	31.2075	32.6055	28.7313	33.3888	35.7453	32.7418	33.9226	19.5315	32.3347	33.2774	25.413	35.911	27.5795	32.6575	31.0402	35.382	44.7979	34.067	35.4892	32.2672	28.3876	35.2806	27.4298	33.9411
ENSMUSG00000019432.15_Ddx39b	06mo_AL	11.83	15.3835	10.4261	14.247	12.6286	12.2392	11.3072	9.11134	9.37874	14.101	9.67174	12.1442	10.9959	14.2418	11.5178	15.3165	16.5534	13.9793	16.0868	14.1956	10.3292	14.3342	11.1914	14.4642
ENSMUSG00000019433.9_Gipc1	06mo_AL	2.70426	3.47894	4.22443	3.23595	4.13907	3.81017	4.17373	1.58777	2.20074	2.96809	1.47149	2.0692	2.19927	3.0852	4.27936	3.58417	4.5413	4.31016	3.19977	3.35779	2.62375	2.22064	2.32352	3.12961
ENSMUSG00000019437.17_Tlcd1	06mo_AL	10.4813	12.7891	7.47038	10.555	11.0243	10.385	10.5859	8.69291	9.32108	9.57117	7.64311	9.39855	6.11914	11.8403	9.58971	13.2894	10.0827	10.6348	9.18472	9.85181	8.58319	11.9178	10.0768	12.2027
ENSMUSG00000019461.12_Plscr3	06mo_AL	2.2067	1.98242	1.92756	1.98928	2.24261	2.40857	1.66114	1.30809	1.43741	1.78033	1.50094	1.65963	1.46415	1.95639	2.20115	2.69037	2.89457	2.17441	1.51078	2.24765	1.37556	1.42015	1.66883	2.13985
ENSMUSG00000019470.12_Xab2	06mo_AL	2.59482	3.24185	2.25459	3.79085	2.62156	3.32965	1.98678	1.64396	2.63411	2.65195	2.01706	2.96971	2.43492	3.06385	3.68503	3.20764	3.41401	2.87498	3.16972	3.17543	2.11264	2.84028	2.83633	3.2528
ENSMUSG00000019471.10_Cdc37	06mo_AL	5.13558	5.46893	4.97806	5.78197	6.25527	5.71886	5.16927	3.86218	5.38422	5.66133	5.04188	5.84237	4.45782	5.4625	5.9052	5.81712	6.06893	5.78698	6.62147	5.19212	6.51775	5.19282	5.31767	5.16842
ENSMUSG00000019478.16_Rab4a	06mo_AL	11.481	9.45741	8.76191	8.96885	12.1092	9.65661	13.3931	8.55017	13.1111	8.26275	10.619	9.08221	12.0672	9.13571	11.1629	10.2285	14.5654	9.4255	12.5951	11.7199	11.2666	12.7224	8.67695	9.05064
ENSMUSG00000019487.10_Trip10	06mo_AL	2.68347	3.02068	1.6193	3.20532	3.50516	4.09803	2.64888	2.6973	3.86211	3.9217	2.85688	3.49656	3.01909	2.98586	3.2823	3.40521	3.76743	3.25427	3.39073	2.69365	2.92645	4.13416	3.41866	4.50884
ENSMUSG00000019494.14_Cops6	06mo_AL	17.1948	18.1346	13.3509	17.4827	17.0054	16.2695	16.1537	14.3756	15.3547	16.2325	15.2101	16.3055	14.4207	15.4604	17.6283	17.4253	19.9249	17.4242	17.144	14.6577	15.8837	16.3307	16.2775	15.3946
ENSMUSG00000019505.7_Ubb	06mo_AL	36.528	31.5119	19.1867	28.9593	27.2517	27.4569	29.2214	20.1228	24.0676	37.5312	23.218	25.3936	19.8812	19.9476	32.3236	30.0911	32.0038	23.9593	34.8835	26.3202	30.9612	23.6131	23.8613	29.1734
ENSMUSG00000019518.10_Ap4m1	06mo_AL	1.79416	1.92144	1.3834	2.52772	1.98432	2.85183	1.63871	1.60736	1.26608	1.9271	1.69492	1.57833	1.93444	1.93577	2.47552	2.35042	2.76654	2.17266	1.59322	1.59056	1.30776	1.61878	1.49874	2.29677
ENSMUSG00000019528.18_Gyg	06mo_AL	1.65278	1.28308	1.29436	1.59858	2.10416	1.45827	1.20469	1.33385	1.22846	1.29632	1.34385	1.1629	0.983178	1.4275	2.10438	1.29986	1.81964	1.78983	1.53208	1.7802	1.27557	0.830223	0.87892	1.15424
ENSMUSG00000019539.11_Rcn3	06mo_AL	1.63389	1.883	2.09425	1.73392	2.084	1.48405	1.76643	0.977085	1.43748	1.80903	1.48178	1.55448	1.81198	1.63811	2.46244	2.16553	2.54058	1.63966	2.03503	1.4793	1.44114	0.980235	1.43985	1.54358
ENSMUSG00000019558.14_Slc6a8	06mo_AL	1.20513	0.620558	0.819588	0.896549	1.33647	0.918516	0.983622	0.717197	1.08564	1.23124	0.674364	0.926485	1.12796	1.10763	1.17219	0.981296	0.948906	0.858227	0.521626	0.853152	0.771775	0.726851	0.949032	1.07039
ENSMUSG00000019577.6_Pdk4	06mo_AL	17.4265	14.8193	4.28868	5.49702	1.79039	1.00897	0.446818	0.521267	4.89156	4.86573	5.48656	11.9367	8.33609	17.4169	6.32214	5.41277	0.358924	0.880465	0.967556	0.775101	4.28732	1.88751	4.72359	9.53016
ENSMUSG00000019578.11_Ubxn6	06mo_AL	4.32377	4.77451	3.85437	4.83052	4.93325	5.29113	5.59259	3.43392	5.06511	4.71539	3.55894	4.05558	3.83081	4.42714	4.68952	5.23232	6.32607	5.03955	5.58285	5.45712	5.25934	4.10774	3.91382	4.25405
ENSMUSG00000019579.13_Mydgf	06mo_AL	12.5053	16.7161	11.7326	14.0915	11.7078	11.6634	11.3905	10.9478	14.6253	11.882	14.2854	12.5997	10.942	13.1601	15.4338	15.5251	16.4907	11.9745	14.109	11.5126	12.3425	13.5868	12.9341	13.8411
ENSMUSG00000019647.16_Sema6a	06mo_AL	1.20228	0.719508	0.921694	0.549671	1.10172	0.531006	0.643381	0.295368	1.20671	0.38462	0.966132	0.633998	1.10266	0.662936	1.19077	0.576545	1.20371	0.295568	1.09466	0.299689	0.739961	0.335539	1.26738	0.446603
ENSMUSG00000019659.8_Ccdc12	06mo_AL	2.0827	2.9026	2.29411	3.33435	1.97438	1.79941	2.01872	2.17958	1.71782	1.82971	1.574	2.19226	1.62535	2.8621	3.35681	2.68369	3.02254	2.29496	1.87346	2.02033	1.49256	1.52282	1.9883	2.11105
ENSMUSG00000019689.4_Fmc1	06mo_AL	7.17394	6.98413	3.91419	5.66193	5.89516	6.76513	7.43784	5.31254	5.07483	6.17418	5.27517	6.264	4.51548	7.60135	6.13644	8.39462	10.6926	4.72702	6.90265	7.10956	3.74097	6.64126	4.63468	5.0487
ENSMUSG00000019699.16_Akt3	06mo_AL	0.756073	0.674995	0.877204	0.571	0.868189	0.509418	0.591914	0.476235	0.88309	0.474407	1.11128	0.576304	0.742103	0.832836	0.687615	0.443451	0.624303	0.30165	0.644034	0.584215	0.865213	0.348996	0.804133	0.484911
ENSMUSG00000019710.13_Mrpl24	06mo_AL	16.2915	18.0386	13.0558	18.6427	16.983	19.0168	17.5777	19.4447	17.2844	18.0264	17.9983	14.43	14.0011	16.9674	16.2495	18.0918	28.028	19.3635	21.3058	18.7862	20.5288	18.8225	16.3536	16.7972
ENSMUSG00000019715.14_Gle1	06mo_AL	3.57733	3.45865	3.24907	4.25008	3.62241	3.839	3.16144	2.86888	3.46348	3.31685	2.84621	3.75042	3.52103	3.83999	3.66592	3.92808	3.94947	3.82705	3.66744	3.27859	3.1674	2.66997	2.9615	3.22928
ENSMUSG00000019718.8_L3hypdh	06mo_AL	4.43805	5.38865	3.31363	5.36483	4.98164	6.10122	4.13812	4.75361	4.37617	5.01578	4.25098	5.25698	4.30117	5.88297	3.50712	5.41671	5.49998	5.39863	4.27512	5.4177	4.54123	4.92778	4.57564	5.1732
ENSMUSG00000019726.11_Lyst	06mo_AL	1.96104	2.0293	1.85086	1.97868	1.91707	1.81027	1.72264	1.74964	2.52598	2.76293	2.52067	2.5501	1.83135	2.37382	1.25569	1.8952	1.46221	1.82167	1.53698	1.99219	1.89483	3.20687	2.04793	2.99004
ENSMUSG00000019731.13_Slc35e1	06mo_AL	9.26465	8.49446	8.52201	9.57699	9.58434	9.3432	8.35277	7.83042	11.7564	9.10894	7.91425	11.0273	8.79036	10.8379	10.457	9.39259	8.13232	9.59552	11.7688	10.6542	10.3563	10.5191	9.17176	8.63432
ENSMUSG00000019732.14_Calr3	06mo_AL	1.08942	0.919738	0.458185	0.680213	0.936527	0.823585	0.479748	1.08828	0.943485	1.06689	0.617498	0.955151	0.587301	0.543763	0.299298	0.421137	0.93874	0.647119	0.395758	0.739757	0.998432	0.589759	0.68253	0.703557
ENSMUSG00000019734.16_Tmc4	06mo_AL	1.18608	1.47566	0.840148	1.33122	1.15237	1.65537	0.537587	0.801768	0.985149	0.946598	1.10396	1.60546	1.10382	1.235	0.905531	1.37551	1.58542	1.27687	1.06584	1.18689	0.843118	1.78187	1.66067	1.63839
ENSMUSG00000019738.15_Polr2i	06mo_AL	8.26673	8.62311	8.52972	8.93614	9.33575	10.6146	9.06059	6.98394	9.92761	8.96977	7.69701	7.07508	6.94033	8.24234	8.91494	8.86264	11.0374	8.97261	11.1314	10.4784	8.42164	8.67917	9.17906	8.20027
ENSMUSG00000019762.4_Iyd	06mo_AL	30.1257	35.8107	27.7636	37.351	41.1146	37.4885	37.5037	38.0111	38.462	37.7352	32.6956	36.914	24.636	36.9007	32.2738	32.5825	33.8056	42.8555	37.8551	39.4597	44.9758	43.7812	36.1771	37.5586
ENSMUSG00000019763.11_Rmnd1	06mo_AL	3.2185	4.36282	2.4594	3.38774	3.33082	3.92253	3.65533	3.97199	4.64123	4.35343	4.29606	4.35497	2.32646	3.74358	3.30774	3.53976	3.78276	4.03666	3.67226	4.17087	4.2332	5.23816	4.08962	4.02825
ENSMUSG00000019768.16_Esr1	06mo_AL	1.44729	1.33744	1.16803	1.1911	1.38752	0.932621	1.94456	1.26155	3.62849	2.32313	2.54527	2.34452	1.00375	1.90979	0.937081	0.899698	1.37661	1.78605	3.6448	3.51934	5.03393	2.77975	2.05099	1.90773
ENSMUSG00000019774.8_Mtrf1l	06mo_AL	1.06512	1.12979	1.13714	1.00739	0.860029	1.44843	1.15457	1.216	1.57682	1.20098	1.04026	1.219	1.2014	1.08557	0.936388	1.17188	1.30795	1.2696	0.744094	1.02925	1.13819	1.19353	1.45306	1.04978
ENSMUSG00000019777.16_Hdac2	06mo_AL	3.82199	4.35267	3.69208	3.95816	4.21507	3.84785	3.41292	5.16448	4.62021	4.241	5.22631	4.23943	4.19808	4.87756	4.27883	3.6244	4.39836	3.87426	4.42561	4.25786	5.0698	3.9147	5.22645	4.30713
ENSMUSG00000019779.15_Frk	06mo_AL	1.22	0.901233	0.855174	0.976596	1.03038	0.851356	1.1541	1.26225	1.2131	1.23331	0.691513	1.25331	0.811159	1.5039	1.0949	0.815502	0.774612	0.850716	0.627859	1.01827	1.00041	0.990673	0.842734	1.43921
ENSMUSG00000019782.10_Rwdd1	06mo_AL	7.17599	6.90363	5.61498	6.34811	6.70498	5.51228	5.61794	10.5264	7.06583	7.50735	7.56733	6.91672	5.61388	6.63344	6.23535	6.90279	6.96301	7.3097	6.54743	6.85586	8.82253	6.93173	7.20616	7.17349
ENSMUSG00000019790.17_Stxbp5	06mo_AL	1.0517	1.22484	0.99352	1.11593	1.02489	0.993601	0.76002	1.04367	1.35766	1.17358	1.38666	1.32057	1.04671	1.41843	1.09529	1.22592	0.716184	1.01625	0.758233	0.999801	0.949034	0.971459	1.12909	1.16362
ENSMUSG00000019791.12_Hint3	06mo_AL	1.767	2.15253	1.3438	1.85082	1.55954	1.90309	1.72445	2.14166	1.58387	1.6517	1.82201	2.0682	1.21095	2.26697	1.72368	1.95564	2.65221	1.66036	2.12796	1.98881	2.2791	1.77257	1.79179	1.41064
ENSMUSG00000019792.8_Trmt11	06mo_AL	0.755032	1.04822	0.910306	0.928348	0.856313	0.843015	0.669912	1.09185	0.813729	0.966809	0.479317	0.748901	1.04201	0.959278	1.12842	0.875617	0.913124	0.748784	0.658279	0.632323	1.18485	0.733249	0.853884	1.15465
ENSMUSG00000019794.13_Katna1	06mo_AL	5.05148	5.30944	3.9931	5.02776	3.8331	5.57783	4.7647	5.38489	4.54463	4.39905	4.69157	4.52752	4.61964	4.72787	5.67159	6.11704	6.09446	4.95435	4.33341	4.54597	4.79104	5.00798	4.8337	4.67883
ENSMUSG00000019795.17_Pcmt1	06mo_AL	5.40817	6.07182	4.35856	7.07173	6.88727	6.98155	5.63048	6.51369	5.53653	5.66755	5.31553	5.72936	4.05424	6.92768	5.55111	7.25701	6.61589	7.8275	6.50082	6.57561	6.57768	5.38443	5.17449	6.30797
ENSMUSG00000019797.11_1700021F05Rik	06mo_AL	3.2583	3.64958	3.44626	3.3344	2.89589	3.3018	3.35905	3.81193	3.87419	2.56007	3.54009	2.86615	2.44871	3.02135	4.22585	3.14266	5.57137	3.23934	3.37517	2.73825	4.53138	3.01019	3.60695	3.38678
ENSMUSG00000019802.13_Sec63	06mo_AL	18.7607	19.4924	16.1131	18.88	17.6755	18.3328	14.7945	22.3555	19.1355	16.2912	21.5365	16.4024	13.9134	19.1392	19.2867	19.2592	16.4706	17.6154	17.4414	17.0235	20.5452	17.1069	19.6594	18.0218
ENSMUSG00000019804.12_Snx3	06mo_AL	55.7808	47.6247	42.3077	40.4682	47.6357	38.7936	37.6743	40.0984	53.4214	47.1186	48.1868	52.327	41.8345	49.1115	44.9664	45.6115	45.4157	38.95	43.275	37.4278	44.5094	49.0224	54.2385	50.9949
ENSMUSG00000019806.13_Aig1	06mo_AL	0.929728	0.744036	0.733166	0.960063	0.914926	0.709617	0.796102	1.01167	0.794001	0.602106	0.790472	0.802789	0.839528	0.838463	1.04724	0.949052	1.49686	0.87041	0.897137	0.956843	0.908134	0.766402	0.929729	0.846601
ENSMUSG00000019808.8_Adat2	06mo_AL	1.36689	1.07705	1.07311	1.26049	0.725646	0.847871	0.642064	1.14438	1.05225	1.1515	0.991703	0.813472	1.02181	0.926211	1.9227	0.49317	0.925731	0.866062	0.794486	1.05192	0.914268	0.96868	0.562125	0.790941
ENSMUSG00000019809.16_Pex3	06mo_AL	4.79121	3.71184	2.91593	4.87309	5.10067	5.46754	4.12604	6.41911	3.57987	4.03149	3.47612	4.80422	3.18458	4.80845	4.43515	4.45602	4.25379	5.21741	4.09534	5.47338	4.50252	3.76159	3.21633	4.21686
ENSMUSG00000019810.15_Fuca2	06mo_AL	0.845646	1.17158	0.82075	1.14974	1.47551	0.978486	1.1034	1.05208	0.834604	1.00831	0.983225	0.958604	0.841629	1.42467	1.31532	1.08129	1.65207	1.10207	0.945233	1.07483	1.03754	0.742709	1.0199	1.29054
ENSMUSG00000019813.16_Cep57l1	06mo_AL	0.547969	0.603976	0.40331	0.438642	0.760315	0.637316	0.768614	0.834123	0.580023	0.807841	0.68331	0.621165	0.512039	0.563592	0.562032	0.503092	0.646138	0.830247	0.630365	0.775189	0.405286	0.602276	0.633796	0.641708
ENSMUSG00000019814.5_Ltv1	06mo_AL	5.99629	6.39281	5.14079	5.80424	6.71994	5.33778	4.19785	6.84569	5.77004	5.47885	6.11778	4.97539	3.48122	6.32072	5.87984	5.26003	5.06232	5.36058	6.19975	5.36368	7.60911	4.60809	5.64618	5.90995
ENSMUSG00000019818.15_Cd164	06mo_AL	82.7545	96.77	57.5867	100.837	73.2761	83.6755	52.1868	89.5408	65.3931	65.1715	75.9759	84.8056	62.6776	100.595	93.7129	102.715	57.5217	79.9431	61.9576	64.5326	66.7876	69.241	80.9906	80.9301
ENSMUSG00000019820.11_Utrn	06mo_AL	2.47534	2.12275	2.73897	2.85933	2.83772	3.0951	2.34748	2.5318	2.4646	2.00109	2.54232	2.43643	2.53923	2.72969	2.9725	3.1182	1.72819	2.81689	2.53599	2.59285	2.36841	2.07518	2.63123	2.4109
ENSMUSG00000019822.12_Smpd2	06mo_AL	2.54145	1.91842	1.83594	2.80315	2.40257	3.19925	2.4578	1.519	2.48583	3.00745	1.84387	2.56741	2.52739	2.42035	2.49714	2.77396	2.86386	2.75516	2.8023	2.9642	2.28447	2.47205	1.70607	3.01533
ENSMUSG00000019826.11_Zbtb24	06mo_AL	1.92967	2.40697	1.27219	2.49486	2.26528	2.31709	1.83733	1.51829	1.88697	1.9639	1.91556	2.44977	1.97933	2.23395	1.44427	2.58058	1.62729	1.98266	1.62934	2.0363	1.71064	2.29972	2.01073	2.12325
ENSMUSG00000019832.5_Rab32	06mo_AL	13.6503	14.1119	8.35928	13.0135	8.02116	10.336	5.41035	6.81391	6.68305	9.7865	8.75368	11.3139	10.0991	14.347	11.5989	14.9252	8.99332	8.66145	6.22443	5.39079	8.15465	9.53424	11.3183	10.8117
ENSMUSG00000019837.8_Gtf3c6	06mo_AL	7.82737	5.80233	5.78109	6.3085	7.08299	4.55182	5.08166	6.3207	6.46653	5.74159	8.0509	5.88372	5.3518	6.02924	5.49669	5.66419	8.48504	4.75301	5.58292	5.50952	6.96182	5.46815	5.88836	5.54322
ENSMUSG00000019838.11_Slc16a10	06mo_AL	16.5626	15.5876	9.60857	14.1932	13.3441	15.7062	12.0281	16.8873	19.0553	12.7227	18.9569	15.7719	15.4139	16.7118	16.4288	15.7116	10.8718	16.9223	12.8516	18.7567	15.838	18.4829	19.1007	14.1791
ENSMUSG00000019841.15_Rev3l	06mo_AL	0.974818	0.978531	0.777704	1.33991	0.923946	1.1735	0.857577	1.1588	1.21461	1.16324	1.20305	1.39695	1.0142	0.94485	0.963023	1.2859	0.670896	1.36209	0.839679	1.05773	0.977263	1.16326	1.09263	1.17965
ENSMUSG00000019842.6_Traf3ip2	06mo_AL	0.90582	1.28475	1.21909	1.57317	0.865579	0.8091	0.680782	0.703211	0.613636	0.988959	1.11722	1.26298	1.53138	1.69669	1.306	1.49869	0.683582	0.883352	0.71077	0.565878	0.838904	0.941502	1.00579	1.25795
ENSMUSG00000019843.14_Fyn	06mo_AL	1.37785	1.68886	0.952942	1.2706	1.66242	1.0541	0.767069	0.489388	1.34354	0.835731	1.63833	1.36666	1.47898	1.356	1.45359	1.45587	1.31086	0.670572	1.20129	0.727697	0.968863	0.638912	1.60547	1.24022
ENSMUSG00000019849.11_Prep	06mo_AL	2.30939	2.88155	2.51812	3.01416	3.29056	3.08102	2.70718	3.41772	3.14173	3.79216	2.99198	3.36583	2.28707	3.23794	2.8252	3.00414	2.24322	3.50409	3.55995	3.75031	3.34775	3.3146	2.98674	3.42412
ENSMUSG00000019851.8_Perp	06mo_AL	32.9185	29.8135	29.9922	33.0278	37.8016	31.6476	32.0935	35.0814	33.5599	37.7747	26.316	38.4309	24.793	33.1904	29.7222	31.1915	32.9745	31.6167	29.9334	30.0672	32.6945	29.3426	30.6601	34.2549
ENSMUSG00000019854.17_Reps1	06mo_AL	3.1933	2.99997	2.26194	3.47796	3.02432	3.52967	2.49997	2.89185	3.06819	2.46358	2.0468	2.50055	2.09167	3.44267	3.63057	3.63832	3.62382	3.35339	2.79108	2.82051	2.77951	2.90203	2.3142	2.75877
ENSMUSG00000019857.7_Asf1a	06mo_AL	0.991462	1.15738	0.864859	1.41094	1.38231	1.3325	1.06367	1.48825	1.18727	1.11364	1.29878	1.10829	0.855186	1.43962	1.38816	1.51888	1.19906	1.48703	1.33397	1.52102	1.36032	1.44573	1.13259	1.22936
ENSMUSG00000019861.15_Gopc	06mo_AL	2.85272	2.94359	2.38932	3.03539	3.00946	3.06264	2.62465	3.94577	3.5475	3.45076	3.74803	3.81938	2.68144	3.27481	2.88306	2.67211	1.93733	3.21903	3.31268	3.0795	3.59415	3.33103	2.79192	3.27522
ENSMUSG00000019863.7_Qrsl1	06mo_AL	0.689321	1.08632	1.04368	0.940253	0.948125	0.994127	0.485689	0.865663	0.849039	0.958157	0.781431	0.937677	0.654031	1.20108	0.727211	0.79941	0.65025	1.1536	0.600989	1.02976	0.664998	0.854884	0.664406	0.997178
ENSMUSG00000019864.14_Rtn4ip1	06mo_AL	4.19487	4.39178	4.36747	4.44093	5.16035	3.87578	3.07738	3.86811	3.50026	5.05614	4.54922	5.73617	2.98572	4.58955	3.58472	3.83289	3.59736	4.59411	5.32826	4.00379	3.39596	4.48115	4.25248	4.84982
ENSMUSG00000019866.14_Aim1	06mo_AL	2.66293	2.08829	2.74765	3.6903	3.49565	3.28708	4.08612	4.59062	3.23894	3.34703	3.55812	3.22994	2.57254	4.03417	4.16714	3.52743	2.31876	3.71192	3.63732	4.82194	4.16515	3.97701	2.95682	3.60274
ENSMUSG00000019868.16_Vta1	06mo_AL	5.25388	4.81765	4.12139	5.08082	4.0598	4.72365	3.46614	4.27956	4.08996	3.90881	5.08596	4.24091	3.81888	4.92866	3.68474	4.17608	4.02656	4.87866	4.80366	3.60766	4.64707	4.4159	4.18775	4.44064
ENSMUSG00000019872.13_Smpdl3a	06mo_AL	14.944	12.7438	11.6451	14.4668	14.0497	13.5735	12.459	14.6975	13.6954	13.701	13.494	15.1802	10.4347	13.597	12.5691	14.4297	14.9279	14.3017	13.7247	14.145	15.1282	11.9709	11.4732	15.6153
ENSMUSG00000019873.8_Reep3	06mo_AL	18.8128	16.073	13.2774	17.4462	15.916	17.2569	11.9666	18.9861	20.992	19.1972	18.5513	20.123	13.9347	18.9613	16.7515	18.0379	12.0616	16.3929	13.762	15.2573	16.8438	16.3735	17.9466	18.4605
ENSMUSG00000019874.11_Fabp7	06mo_AL	0.748106	0.661659	0.629271	0.73915	1.08314	0.546911	0.41834	0.732068	0.329088	0.486172	0.678457	0.726887	0.0921827	0.737105	0.469779	0.950211	1.0857	0.529939	0.621182	0.870842	0.659848	0.546996	0.659261	0.485894
ENSMUSG00000019877.10_Serinc1	06mo_AL	31.8801	31.2872	25.6378	36.9575	36.4677	37.8686	27.5374	46.9684	35.4448	31.4544	31.2645	31.5036	21.4571	33.0323	36.4192	33.9132	28.7988	35.8545	35.1299	37.1658	36.8962	33.0689	29.1027	30.4488
ENSMUSG00000019878.8_Hsf2	06mo_AL	2.68404	2.84912	1.77808	2.1855	2.28533	2.60733	1.16496	2.67527	2.74068	2.48136	2.59812	2.82581	2.21916	3.00877	2.42078	2.9568	2.34119	2.41358	2.21279	1.92644	2.46859	2.18465	2.2841	2.26471
ENSMUSG00000019880.10_Rspo3	06mo_AL	1.77256	2.11696	1.70919	1.67777	1.72135	1.02576	0.981543	1.1599	1.03173	1.09262	1.37228	1.3416	1.11872	1.39675	2.01442	1.73811	1.44308	1.05402	0.879505	1.17427	1.16781	0.919149	1.66682	1.48313
ENSMUSG00000019883.11_Echdc1	06mo_AL	24.8721	27.8334	19.0688	26.9777	27.8521	24.3172	21.5762	29.3197	23.0112	21.1821	31.9844	27.2307	19.3863	28.4497	31.3186	32.9757	21.8784	26.2695	25.6943	23.3984	26.9438	24.3917	29.6168	26.2623
ENSMUSG00000019889.10_Ptprk	06mo_AL	6.52516	5.10546	5.05867	6.44705	4.73821	5.44177	3.31929	4.14242	3.49538	3.59709	5.145	5.5987	4.69455	6.7967	6.04494	6.6606	3.94935	4.76722	3.32077	3.06278	4.00709	3.72527	5.41016	5.36078
ENSMUSG00000019897.8_Ccdc59	06mo_AL	2.4154	3.34636	2.65687	3.18878	2.66767	2.66517	2.4728	3.49998	2.64609	2.66089	2.38711	2.56692	2.27038	2.61916	2.96742	3.23211	3.21326	2.49522	2.87984	3.07002	3.29809	3.07235	2.50718	2.85419
ENSMUSG00000019906.15_Lin7a	06mo_AL	3.18745	3.17922	3.05445	3.65867	3.94312	3.99811	3.22189	2.80983	5.28021	3.16104	4.28115	2.31543	3.20176	3.89591	3.65352	2.51113	3.1034	3.40115	4.36783	5.28769	3.6744	2.92287	4.94669	4.00231
ENSMUSG00000019907.10_Ppp1r12a	06mo_AL	3.64792	4.81882	3.74099	4.67857	4.30487	4.30858	3.29926	4.55451	4.15463	4.48756	4.47148	4.34053	3.52007	5.29078	4.4957	4.64906	4.09747	4.26061	3.44913	3.60815	4.04949	4.57753	4.88075	4.30293
ENSMUSG00000019916.14_P4ha1	06mo_AL	1.94833	3.01558	1.11987	1.42236	1.71603	1.28407	1.37277	1.20484	5.34947	3.06927	2.53261	4.77605	1.5965	2.67576	1.37028	1.65696	1.36664	1.27472	2.33566	1.71988	3.58373	4.4746	3.48039	1.81187
ENSMUSG00000019917.10_Sept10	06mo_AL	3.78005	3.72316	2.63762	3.99416	2.95413	3.97673	2.38763	3.77607	2.7446	2.45344	3.46708	3.14069	2.74177	4.02296	5.17361	4.8819	3.05461	3.51447	2.55913	2.62513	3.61352	3.16251	3.77591	4.01242
ENSMUSG00000019920.17_Lims1	06mo_AL	3.79658	3.15143	2.18261	3.2114	3.3416	2.75738	2.0314	3.57041	2.88061	2.76115	3.09633	3.41355	2.21457	3.9957	3.76995	3.516	2.3387	3.10377	2.52026	2.80058	2.90901	2.45182	3.20128	3.56737
ENSMUSG00000019923.14_Zwint	06mo_AL	9.24949	8.0547	8.00832	8.98331	10.7091	9.86759	8.56211	9.01189	9.67168	8.51283	7.13147	9.93855	7.40643	8.24635	8.76729	8.85157	8.65745	9.95977	9.60965	8.34704	7.90582	7.93562	6.52812	8.41801
ENSMUSG00000019927.6_Ube2d1	06mo_AL	2.35334	1.78897	1.82527	1.99636	2.01338	2.17543	1.67489	1.8144	2.51747	2.02371	1.7462	1.98778	1.92443	2.42968	2.41821	1.99668	1.95161	1.73019	1.93187	2.28286	1.72189	2.33438	1.46113	1.83166
ENSMUSG00000019929.16_Dcn	06mo_AL	20.6633	23.9939	14.59	25.0231	19.8785	21.6957	13.83	22.8327	19.7471	22.1147	20.0884	24.1627	16.2046	24.1057	20.0368	24.211	17.1193	20.0838	15.6778	23.2453	22.3051	20.0094	19.9561	25.2337
ENSMUSG00000019935.16_Slc17a8	06mo_AL	14.01	8.5065	4.49956	5.61149	3.99538	4.04232	2.79189	4.39447	11.3516	7.12435	20.5344	18.5644	8.10505	9.84259	7.66376	5.24078	3.36816	2.59637	3.39297	2.26782	5.76668	8.53567	13.269	9.26492
ENSMUSG00000019943.10_Atp2b1	06mo_AL	2.37018	2.14429	2.0306	2.40493	2.58644	2.80156	2.06174	3.33731	3.03424	2.20081	3.00136	2.642	1.86268	2.73729	2.5622	2.53153	1.82816	2.5138	2.10472	2.14592	2.80483	2.16701	2.61957	2.48537
ENSMUSG00000019944.14_Rhobtb1	06mo_AL	10.2254	11.6712	7.41733	9.86041	10.4589	12.8697	15.1326	12.0756	14.7277	14.6385	12.0256	13.4796	9.92008	14.0652	10.0335	11.306	7.49967	14.5206	19.3161	21.6665	11.6594	10.9694	13.6837	12.7518
ENSMUSG00000019945.10_1700040L02Rik	06mo_AL	0.846848	1.07242	1.33562	1.62694	2.37557	2.31458	3.23203	2.05447	0.896386	0.642066	0.960008	0.674977	0.547837	1.34491	1.30287	0.818414	3.84062	1.5747	1.92273	1.72512	1.55224	0.625148	0.571368	0.875042
ENSMUSG00000019947.10_Arid5b	06mo_AL	4.58138	3.58005	2.78132	6.20959	10.9302	4.29977	16.6026	23.006	4.31396	5.9805	15.4753	5.52639	4.52438	4.70476	5.11339	4.61492	11.592	5.31717	4.92052	6.34808	6.15943	15.7892	15.7791	6.98697
ENSMUSG00000019948.4_Actr6	06mo_AL	2.82945	3.48832	2.26666	3.64978	3.26752	4.8265	3.63912	5.49912	4.25258	4.6991	3.23808	5.01155	3.13784	4.20622	4.08658	3.98447	3.12858	3.81376	5.09037	5.76389	4.26339	4.72115	4.98684	4.34371
ENSMUSG00000019951.10_Uhrf1bp1l	06mo_AL	5.23657	6.70876	4.8793	7.53135	7.42464	8.02183	6.12675	8.57944	7.62808	7.04121	6.37578	6.57352	4.42946	7.49855	5.84998	6.64327	5.20637	7.99189	8.09268	8.7815	8.67457	7.18742	5.93406	6.5469
ENSMUSG00000019952.15_Poc1b	06mo_AL	2.51877	2.38665	1.42138	2.60937	2.42349	2.06174	1.57252	2.12937	2.69985	1.90163	3.06497	2.66999	2.03506	2.82398	2.6348	2.46501	1.92024	2.22653	2.03848	2.03508	1.40257	1.98332	2.01594	2.64875
ENSMUSG00000019960.8_Dusp6	06mo_AL	17.6158	16.9006	13.6695	21.3055	12.5363	15.8349	11.8877	9.95822	14.5132	13.9489	14.3511	24.0425	15.5992	22.1257	22.874	27.5687	8.60426	24.0936	12.8917	14.192	11.8178	9.05144	23.6146	17.2063
ENSMUSG00000019961.17_Tmpo	06mo_AL	3.06099	3.8695	2.52367	3.98579	3.24473	3.88219	1.98748	3.50846	3.33823	3.60398	3.69033	3.80033	2.82885	4.25941	3.40651	3.97246	2.83813	3.32778	2.72699	2.91983	3.15922	3.76845	3.41866	3.8507
ENSMUSG00000019969.14_Psen1	06mo_AL	6.6546	5.52736	6.28798	6.72459	6.00583	7.07819	6.38022	5.53897	7.24415	6.80129	5.95529	6.33056	4.90549	6.93832	6.44309	5.77954	5.25422	6.62618	7.04998	7.54446	5.99557	6.74038	6.01284	6.33696
ENSMUSG00000019970.15_Sgk1	06mo_AL	2.26147	3.8338	1.58138	3.80028	2.3472	3.48582	2.23974	1.57087	2.11846	1.88676	1.70499	4.06539	2.82019	5.71679	2.51513	4.76079	2.29344	2.85974	2.15776	2.70121	1.74534	1.13709	1.65975	2.26356
ENSMUSG00000019977.16_Hbs1l	06mo_AL	6.09336	6.89632	4.21549	7.10017	7.04818	8.62752	6.27407	6.56584	6.40731	6.02594	5.70626	6.74775	5.27488	7.42113	7.18138	7.71514	7.76972	7.71788	6.94543	7.13588	6.93476	5.72808	6.53704	6.12285
ENSMUSG00000019978.16_Epb41l2	06mo_AL	1.33105	1.2761	1.07218	1.08788	1.3882	1.07054	0.856603	0.77268	1.0594	0.832432	1.37081	1.21315	1.07999	1.23251	1.32885	1.18171	0.965853	0.941553	0.93429	0.781279	1.09691	0.630634	1.20901	0.937115
ENSMUSG00000019984.16_Med23	06mo_AL	1.57705	2.07858	1.09146	2.00963	1.41624	2.08959	1.01584	1.53836	1.95168	1.74561	1.53885	2.17241	1.25697	2.34063	1.49175	1.94467	1.26024	1.44357	1.23283	1.53176	1.26334	1.61906	1.53929	2.02148
ENSMUSG00000019987.9_Arg1	06mo_AL	247.214	293.195	247.839	297.681	311.222	385.614	437.492	399.562	340.876	384.626	238.01	374.271	218.82	301.28	295.351	314.626	392.796	433.044	472.883	468.75	364.325	438.282	302.232	307.277
ENSMUSG00000019988.7_Nedd1	06mo_AL	2.48176	3.23471	1.75792	3.61354	3.1204	3.34216	2.42864	3.82124	3.04171	2.54185	2.99107	2.66519	2.53497	3.85247	3.30143	3.48403	2.0141	3.61627	2.27762	3.61432	2.5958	3.04698	3.42442	2.84781
ENSMUSG00000019989.8_Enpp3	06mo_AL	17.4287	17.2695	10.4582	19.8683	12.5848	17.9413	7.64791	13.6495	11.7248	9.93164	15.0409	14.3551	14.7459	17.5857	19.714	21.3279	11.9701	16.1377	6.75885	10.0256	9.62987	15.0174	15.1338	17.3069
ENSMUSG00000019996.17_Map7	06mo_AL	4.71396	5.1168	3.75274	4.91628	3.6441	4.25292	2.63605	3.14254	3.97881	4.28886	4.33616	4.98819	3.94986	5.18245	3.74461	4.86156	2.72426	3.80536	2.53199	3.14379	3.2613	4.64645	3.92046	4.9892
ENSMUSG00000019997.11_Ctgf	06mo_AL	0.466936	0.630732	0.628423	0.412649	2.06195	0.477902	2.59544	0.852928	1.29404	0.30682	1.1857	1.25049	0.563858	1.1187	0.574703	0.559559	0.914822	0.713902	3.25681	2.56824	1.15318	1.28686	1.26016	0.675474
ENSMUSG00000019998.6_Stx7	06mo_AL	3.34498	4.60578	2.73828	4.40659	3.02688	2.82053	2.92268	3.10279	3.44869	3.07956	3.76487	4.40542	2.8337	5.04127	3.15076	4.23711	2.55725	3.50489	3.03786	3.12313	3.31916	3.7392	4.49069	3.95011
ENSMUSG00000020003.16_Pex7	06mo_AL	2.94977	3.20851	2.6206	3.71433	3.25508	3.46928	3.32126	3.76492	2.74705	3.4231	2.17418	3.21229	2.50621	3.54519	3.04975	3.47212	4.07245	3.77083	2.83345	3.72843	3.23151	3.20568	2.39379	3.05026
ENSMUSG00000020009.12_Ifngr1	06mo_AL	5.67771	5.49323	3.35491	4.97613	4.92545	4.27861	3.26943	4.07133	4.26242	3.84225	4.89378	5.56511	4.33068	5.58692	5.19776	5.84078	5.41378	4.20753	3.92057	3.85537	4.96132	3.93498	5.21017	4.6352
ENSMUSG00000020010.7_Vnn3	06mo_AL	21.6872	24.2879	20.2278	22.448	22.4283	22.9927	24.3705	23.4119	26.7463	27.5912	20.4709	26.152	16.9248	25.8937	18.6122	21.6434	25.5859	26.0617	24.7607	30.1541	34.3291	25.6154	23.3776	24.2996
ENSMUSG00000020015.10_Cdk17	06mo_AL	2.53957	3.26532	1.78628	3.03672	2.4407	3.07587	1.83392	3.14926	2.05612	2.855	2.87892	2.83847	1.71842	3.35372	2.57909	2.98748	2.7483	2.82252	1.95646	2.4083	2.60203	2.56859	2.6166	2.88654
ENSMUSG00000020017.14_Hal	06mo_AL	33.6805	63.8744	45.199	69.6825	40.8516	59.2818	45.8561	36.2115	27.7069	47.47	29.5405	42.8392	48.1347	69.4853	61.8018	66.7743	76.1662	73.417	33.0587	58.1156	50.185	41.8946	40.9699	57.5834
ENSMUSG00000020018.6_Snrpf	06mo_AL	9.61974	10.5666	9.13576	8.16747	11.1198	6.35204	9.71755	11.9567	9.91372	8.31305	10.9755	8.90405	7.3607	8.05413	8.3207	11.0961	16.6628	7.43721	10.7093	7.9018	14.3695	8.55215	9.57115	10.0683
ENSMUSG00000020019.4_Ntn4	06mo_AL	2.39256	1.80887	2.61325	1.38581	3.02457	1.22936	2.34834	0.570756	2.63903	0.794187	3.14136	1.71533	2.0329	1.81479	2.13479	1.67032	1.76202	0.560726	1.86803	0.945681	2.28746	0.745142	4.02015	0.929847
ENSMUSG00000020021.4_Fgd6	06mo_AL	8.80227	8.37557	6.16323	7.26878	7.31095	8.34083	4.41641	6.32931	9.54648	7.21861	8.11509	8.73769	6.27807	9.74465	7.09713	7.86441	4.58749	7.08697	6.50126	6.25225	5.99266	8.45004	7.97477	7.06186
ENSMUSG00000020022.16_Ndufa12	06mo_AL	14.6208	15.3308	10.4452	13.6982	12.4692	12.3459	16.2287	11.7758	17.0372	14.831	13.6229	11.9621	11.2292	11.3055	15.2308	13.6654	21.7273	13.366	17.8258	17.2041	16.9259	16.0468	14.9804	14.3626
ENSMUSG00000020023.18_Tmcc3	06mo_AL	2.55863	2.0182	1.39814	1.96622	2.14968	2.05918	1.57908	1.62045	2.73166	2.17119	2.93017	2.80249	2.27138	2.69824	1.70757	2.08647	1.55848	1.75955	1.8454	1.62327	2.29178	1.75736	2.04492	2.20768
ENSMUSG00000020024.7_Cep83	06mo_AL	0.735326	0.879459	0.633984	0.882928	0.692013	0.940744	0.762765	1.22775	0.976462	0.864143	0.716882	0.906484	0.57083	1.08772	0.808068	1.10149	0.733665	0.827992	0.721236	0.649107	0.851256	0.81785	0.765448	1.04094
ENSMUSG00000020027.18_Socs2	06mo_AL	1.48574	0.220888	0.318328	1.54027	2.10038	1.9823	1.86544	3.64043	0.582662	0.375487	2.16095	0.488576	1.82557	0.539328	1.30617	2.12398	1.82056	0.741355	1.71084	1.42765	0.995207	1.94247	1.80491	0.66622
ENSMUSG00000020029.6_Nudt4	06mo_AL	45.6538	45.16	33.2559	56.5588	41.7866	50.3387	35.1875	47.4409	56.3857	40.7668	43.1773	43.3075	32.8455	45.563	49.356	51.3202	40.5566	48.0825	36.284	42.6434	51.1973	50.5968	45.6964	50.9837
ENSMUSG00000020034.7_Tcp11l2	06mo_AL	3.73027	3.34609	2.38598	4.16551	3.0661	4.19388	3.01161	4.14778	2.30328	2.5729	1.97341	1.40401	2.64777	2.31326	6.18309	5.63284	5.44179	3.8696	2.28675	2.77046	1.76934	2.15707	2.51681	2.69812
ENSMUSG00000020037.15_Rfx4	06mo_AL	0.961488	0.668484	0.761184	1.43428	0.634626	0.763048	0.332086	0.355134	0.174157	0.41452	0.487279	0.865525	1.02447	1.27291	1.59112	1.07132	0.369363	0.736183	0.205461	0.249633	0.30555	0.411948	0.675972	1.08701
ENSMUSG00000020038.10_Cry1	06mo_AL	6.19955	9.31978	1.44668	2.75091	1.41878	2.17707	2.81816	2.3973	8.34419	9.88599	11.8977	13.1429	4.31244	9.78587	2.2856	4.14372	1.77041	1.85109	3.69059	4.99734	7.16152	10.3932	13.7243	13.8534
ENSMUSG00000020044.13_Timp3	06mo_AL	2.72299	2.69586	2.98034	1.79629	4.46494	2.4649	4.57175	2.8278	5.59407	3.25846	4.98358	2.87287	2.87222	2.93559	3.53315	1.95306	3.2971	1.93858	5.76828	2.96286	6.46915	2.1635	4.37638	2.36617
ENSMUSG00000020048.13_Hsp90b1	06mo_AL	184.648	183.887	123.155	172.042	153.434	153.538	140.225	202.936	220.983	121.634	222.745	146.688	128.546	157.593	215.14	207.439	166.419	153.531	151.246	145.158	217.224	134.242	196.924	151.623
ENSMUSG00000020051.17_Pah	06mo_AL	250.489	459.125	275.283	437.039	396.282	586.702	507.102	611.962	530.693	624.343	477.621	438.102	244.749	420.492	346.678	367.43	365.552	694.026	683.034	850.457	591.204	820.193	488.932	415.105
ENSMUSG00000020053.18_Igf1	06mo_AL	56.0988	46.0742	51.7827	71.6152	68.2644	64.339	65.5346	100.503	61.9594	60.222	59.6835	58.1069	44.281	52.6312	58.1768	49.0869	75.0911	65.7976	85.5544	76.6075	85.5603	63.1106	61.5727	55.427
ENSMUSG00000020056.16_Washc3	06mo_AL	1.82597	2.15487	2.13047	2.62534	2.34523	2.91837	2.28261	1.96695	2.06315	2.20316	1.68268	2.1283	1.49878	2.30923	3.23646	2.49329	3.31245	2.33659	2.78169	2.33981	1.81836	2.04075	2.04384	2.2276
ENSMUSG00000020063.16_Sirt1	06mo_AL	2.05485	2.49641	1.15932	2.1568	1.79594	2.15674	1.84412	2.77506	2.25704	2.38126	1.74991	2.09853	1.62111	2.3924	2.0929	2.18928	2.4548	2.40234	1.89349	2.31419	2.78495	2.27905	2.58925	2.21648
ENSMUSG00000020064.9_Herc4	06mo_AL	4.33109	5.22849	3.56587	6.25085	4.85261	5.43243	4.02573	6.46468	4.93641	4.75739	6.00977	4.82721	3.88099	5.60548	5.69127	6.30068	4.47539	6.10896	4.79238	5.08174	5.76394	5.62773	5.18057	5.93331
ENSMUSG00000020069.16_Hnrnph3	06mo_AL	3.98524	5.29732	2.99558	4.43089	4.87994	4.79283	3.68421	3.94475	5.45042	3.83586	4.34474	4.3794	4.05914	3.86288	4.09994	4.98227	5.66057	4.04686	5.02086	4.08797	5.46427	5.35806	5.32864	4.66114
ENSMUSG00000020072.15_Pbld2	06mo_AL	26.7719	31.3791	24.6036	30.0528	32.5612	39.1438	29.2248	35.4841	32.5107	45.4698	20.6644	36.3169	24.5325	32.8897	23.8678	29.8815	32.2082	36.8607	33.2664	33.2857	36.0439	34.569	22.8033	35.1997
ENSMUSG00000020074.7_Ccar1	06mo_AL	3.78181	3.89397	3.07469	3.85387	3.42445	4.14248	3.04982	4.93122	4.18682	4.05323	4.92091	4.62929	3.15291	4.03579	3.04676	4.00442	3.24898	3.78397	3.99744	3.66733	4.83196	4.67595	4.32051	4.1874
ENSMUSG00000020075.8_Ddx21	06mo_AL	6.70919	6.0999	5.31787	6.20678	6.29532	7.01082	4.72724	6.23078	6.47591	5.77808	6.83343	7.37137	6.09863	7.92461	5.35386	5.44649	4.84967	5.726	9.41162	6.71102	8.80254	4.82576	6.54628	5.83402
ENSMUSG00000020076.7_Ddx50	06mo_AL	4.61611	4.2089	3.38363	3.64362	4.35376	4.2398	3.68614	6.49717	5.0562	4.1065	5.13127	4.31139	3.45833	4.05032	3.31614	4.10933	4.58416	3.88033	4.43663	4.07486	5.91389	3.87367	4.53571	4.23558
ENSMUSG00000020077.14_Srgn	06mo_AL	4.68418	2.94454	3.58192	2.66467	4.84425	1.86787	2.71464	2.70858	4.02743	2.33689	5.29631	3.80139	3.30573	3.202	3.90413	3.97426	4.63498	1.70935	3.66847	1.90017	3.52122	1.7005	4.36242	2.51435
ENSMUSG00000020078.16_Vps26a	06mo_AL	14.807	13.6706	9.94041	14.2324	15.5546	17.1018	14.1153	19.1709	16.289	13.8117	16.0549	14.475	9.26662	14.5651	12.114	13.4341	12.6086	16.9852	16.154	18.428	17.8084	13.8294	14.7311	13.9775
ENSMUSG00000020079.15_Supv3l1	06mo_AL	3.50961	4.76101	3.97401	5.10014	5.9934	6.44725	4.54412	4.93141	5.47279	5.95866	3.75415	5.5277	3.10484	5.35734	3.63924	5.33987	5.55046	6.43311	6.30937	6.66061	5.69505	4.4996	4.1634	5.59777
ENSMUSG00000020085.15_Aifm2	06mo_AL	2.46369	2.59082	2.26321	2.60324	3.75477	4.10204	4.59352	3.79342	3.29407	3.81778	3.08689	3.43126	2.88001	2.74182	2.67891	2.38097	4.4458	4.54101	5.39351	5.06283	3.92791	3.68847	3.07454	3.63099
ENSMUSG00000020087.5_Tysnd1	06mo_AL	8.82421	9.17655	9.14295	8.44271	9.77241	10.0047	9.92781	4.47001	7.28787	12.849	6.04175	12.3463	6.80483	9.69451	8.06597	7.54523	9.79549	9.53841	10.5721	10.476	7.577	10.3075	6.26348	9.87883
ENSMUSG00000020088.10_Sar1a	06mo_AL	13.3233	12.9871	10.9966	13.0109	13.3944	14.8393	13.3947	13.1513	15.0135	13.0715	12.6012	14.2426	9.58183	13.9906	13.9112	12.8829	13.6334	14.568	16.2718	14.9894	15.989	14.1052	12.4217	12.1798
ENSMUSG00000020089.8_Ppa1	06mo_AL	33.1444	40.6257	34.7332	35.8531	33.5581	31.4386	29.0474	39.2322	35.4376	44.8376	41.2889	48.5693	26.4446	38.6346	29.7052	35.4482	31.867	35.7805	36.4225	36.1038	42.5621	49.3153	36.8804	43.7802
ENSMUSG00000020091.15_Eif4ebp2	06mo_AL	44.1144	34.5784	35.9413	41.6212	44.0908	49.9427	39.4726	28.2141	46.406	34.2756	33.5768	42.4929	45.8403	42.1638	48.8337	39.66	41.9491	43.673	41.5323	40.369	40.8911	37.61	42.7425	36.0846
ENSMUSG00000020092.9_Pald1	06mo_AL	1.5318	1.52532	1.36281	1.68647	1.6207	1.38413	1.22227	0.924838	1.11117	1.48895	1.20218	1.72806	1.77861	1.79646	1.78692	1.58285	1.13289	1.91107	1.47676	1.30018	1.3186	1.34534	1.09029	1.70455
ENSMUSG00000020097.14_Sgpl1	06mo_AL	13.1568	15.8382	9.51202	14.2049	9.83933	10.5824	7.96774	8.81369	14.1461	12.5749	13.5885	14.8557	11.9862	17.3513	12.2932	15.2076	9.89413	11.0979	8.34242	8.00363	13.0744	12.0209	14.9073	15.5408
ENSMUSG00000020098.7_Pcbd1	06mo_AL	156.646	177.71	132.451	156.817	150.331	138.143	144.013	127.966	122.351	137.527	126.936	163.205	116.357	156.7	158.989	158.908	195.417	154.458	142.916	139.9	129.728	161.457	142.221	147.195
ENSMUSG00000020099.8_Unc5b	06mo_AL	0.704455	0.264325	0.592554	0.492137	0.571784	0.764697	0.518079	0.402123	0.854534	0.917152	0.503352	0.798554	0.478737	0.519189	0.806986	0.363094	0.449214	0.626293	0.604878	0.681287	0.626054	0.453846	0.576116	0.679381
ENSMUSG00000020100.15_Slc29a3	06mo_AL	1.28232	0.940823	1.07863	1.22298	0.978028	0.862884	0.484024	0.745055	1.30445	1.06483	0.913735	1.47957	0.908555	1.3549	0.865636	1.00026	0.780948	0.927288	0.931666	0.90184	0.901297	1.00071	0.794554	1.20198
ENSMUSG00000020101.14_Vsir	06mo_AL	0.985808	0.959726	1.03092	0.706375	1.2537	0.421433	0.75091	0.410638	1.14859	0.754157	1.06317	1.08729	1.08012	0.822092	0.796394	0.844563	0.773332	0.506441	0.929171	0.542756	0.84307	0.388122	1.00667	0.638708
ENSMUSG00000020102.15_Slc16a7	06mo_AL	4.47972	3.97568	3.09423	3.37748	5.07274	5.18127	5.99825	7.31717	6.15007	6.27957	4.11382	5.25238	2.24831	4.12478	2.83716	2.96181	4.24136	6.45788	4.40249	9.34787	9.22242	5.32221	4.26342	4.48195
ENSMUSG00000020105.9_Lrig3	06mo_AL	0.688197	1.11697	0.619266	0.756389	0.961642	1.25832	0.689132	0.730869	0.936364	1.05974	0.783786	0.83682	0.690238	0.912127	0.787936	1.05796	0.696805	1.39543	0.697685	1.0759	0.876984	1.00188	0.863863	0.807027
ENSMUSG00000020107.10_Anapc16	06mo_AL	5.40918	4.88956	4.06737	3.66342	3.87626	3.88908	4.14918	4.07016	3.6383	3.88021	3.96411	4.21556	4.54787	3.9866	4.63534	5.0269	5.17395	3.54467	4.48578	3.56172	3.96381	4.32382	4.31839	4.82145
ENSMUSG00000020108.4_Ddit4	06mo_AL	2.74031	5.1411	1.3446	1.81336	1.04699	0.920725	3.39678	0.477964	3.69169	3.03954	0.966463	3.78587	2.62629	5.41583	1.60608	2.05979	0.441879	0.723445	2.93115	3.72155	1.82116	4.31555	2.17171	5.0024
ENSMUSG00000020109.13_Dnajb12	06mo_AL	16.7731	14.2611	14.0421	17.9175	17.4242	18.9085	13.5039	13.6262	13.4006	15.7335	15.4992	12.9455	16.383	15.0706	17.6394	16.4322	15.5376	16.5164	15.6724	16.0746	13.2817	16.4547	14.8904	13.39
ENSMUSG00000020111.15_Micu1	06mo_AL	1.28758	1.74251	1.87405	1.75658	1.8328	1.62877	1.27985	1.41217	0.757322	1.43326	1.28579	1.49442	1.3477	1.95362	1.58984	1.86792	1.4592	1.57823	1.36645	1.12973	0.893232	1.08791	1.24941	1.66829
ENSMUSG00000020114.12_Cand1	06mo_AL	6.29826	6.03704	5.04232	7.61626	6.86231	7.54831	4.63043	6.76157	7.14969	6.3993	7.01664	7.56993	5.79107	7.944	7.1251	6.34015	4.9414	7.04145	6.35295	6.11119	7.36526	6.65235	7.08753	7.18848
ENSMUSG00000020115.3_Tbk1	06mo_AL	4.85162	4.99975	4.05221	7.37785	5.81242	7.50238	5.21588	7.15763	4.62911	5.47445	5.32949	6.0419	5.21622	6.33768	6.66821	7.36987	5.20635	7.31321	5.13845	6.82085	5.22098	5.43445	5.61151	7.63975
ENSMUSG00000020116.7_Pno1	06mo_AL	7.62484	11.5169	8.50791	11.7787	9.85675	10.4969	7.67485	11.9027	10.841	12.152	11.7837	11.9397	6.84525	11.5798	9.23414	12.0307	6.77488	11.6062	11.5318	10.5664	11.5291	12.7124	8.7591	11.7376
ENSMUSG00000020120.15_Plek	06mo_AL	0.863602	0.4693	0.551078	0.789515	0.797642	0.429473	0.373019	0.679956	0.412643	0.587034	0.918235	0.620289	0.642156	0.594551	0.759227	0.736755	0.669874	0.369162	0.432722	0.303319	0.551589	0.21104	0.505174	0.676958
ENSMUSG00000020122.16_Egfr	06mo_AL	72.9993	42.5334	77.9128	109.077	90.1767	87.4014	61.619	86.8816	61.8528	43.3606	35.3746	52.8421	71.7456	49.7911	96.8094	67.0989	29.7248	78.3824	171.898	103.479	112.195	58.3959	63.2645	66.5351
ENSMUSG00000020123.6_Avpr1a	06mo_AL	17.4618	24.3025	12.5417	19.2824	9.41733	8.28653	3.76036	4.51259	10.0529	5.86725	20.0107	13.1229	18.169	22.5396	23.8408	17.8136	10.9644	6.55395	3.48979	4.79044	11.1596	11.2677	27.8936	15.0342
ENSMUSG00000020124.10_Usp15	06mo_AL	2.48686	2.39621	1.96998	2.72745	2.6043	2.54976	2.24935	3.58797	3.11636	2.56281	3.27717	2.71983	2.13116	2.71698	2.1863	2.43292	2.01478	2.35787	2.62545	2.41551	3.6274	2.69332	3.07185	2.81082
ENSMUSG00000020128.15_Vps54	06mo_AL	5.03075	5.93304	4.03724	6.68689	5.62365	5.96266	4.23072	6.72767	6.08965	5.67866	6.36799	6.0453	3.87928	5.9367	5.32916	6.03348	5.79172	5.68548	5.25659	5.56468	6.58531	5.45204	6.34643	5.775
ENSMUSG00000020130.9_Tbc1d15	06mo_AL	8.02608	7.9053	6.14461	9.75762	8.4884	10.2536	7.2407	11.5433	6.95092	6.05354	6.51116	6.8103	5.62486	7.28374	8.82006	9.7321	7.16621	9.37955	7.5625	9.09043	7.08957	6.71488	6.50306	7.9175
ENSMUSG00000020131.14_Pcsk4	06mo_AL	1.0839	2.13517	2.12735	3.01941	5.49259	9.07652	6.18742	3.50607	3.09424	5.56993	1.76118	1.88142	1.55819	2.2296	1.66757	2.53147	9.04485	8.24858	7.02189	8.7094	3.13696	2.84494	1.53226	2.29597
ENSMUSG00000020132.10_Rab21	06mo_AL	9.5554	9.609	6.92432	9.12283	8.2395	9.07545	7.52217	9.5038	8.53773	7.02399	8.68979	9.05774	7.48859	10.2138	10.1225	8.97364	7.89404	7.67819	7.92324	7.65675	8.90671	7.868	9.83764	8.06293
ENSMUSG00000020133.8_2310011J03Rik	06mo_AL	2.99748	4.24047	4.02051	4.73144	4.80905	5.72871	4.12252	1.89602	4.36555	3.39872	2.71841	3.51266	3.07462	3.73481	5.12796	3.97727	6.11369	5.32269	5.35623	4.1258	3.81393	4.274	2.87352	4.65428
ENSMUSG00000020134.13_Peli1	06mo_AL	2.62981	2.89143	1.83482	3.08622	2.4203	2.77883	1.85135	2.40885	2.08724	2.53485	2.44044	2.77311	2.07492	2.9971	2.72419	3.42808	2.48519	2.85571	1.99955	2.57478	2.64322	2.80917	2.62515	2.9575
ENSMUSG00000020137.5_Thap2	06mo_AL	2.43537	3.48386	1.21631	2.0762	2.00176	2.77345	2.28395	2.27352	3.37852	2.29525	3.1289	2.80382	1.37854	2.94683	1.73959	2.25553	1.61992	2.57875	2.96745	3.06625	3.19132	4.26479	3.95137	2.6947
ENSMUSG00000020140.15_Lgr5	06mo_AL	1.45773	1.74346	0.788253	1.26024	1.0647	1.06569	0.295496	0.52007	0.531032	0.414459	1.31021	0.929501	1.02161	1.77174	1.02981	1.0264	0.736662	0.903541	0.226952	0.609818	0.472112	0.901876	0.742664	0.580986
ENSMUSG00000020142.12_Slc1a4	06mo_AL	2.31384	2.75781	2.00354	1.55585	1.50261	0.617374	0.479504	0.69925	0.681059	0.980353	1.3578	1.8804	2.02516	2.98917	1.49573	2.13092	0.91357	1.19515	0.54389	0.623852	0.498962	0.884187	1.10199	1.42046
ENSMUSG00000020149.17_Rab1a	06mo_AL	34.6723	34.6354	29.0168	34.0623	36.4026	31.8843	30.1174	36.1313	39.1977	34.8018	38.8111	35.8158	27.1465	34.0184	33.9133	34.4053	26.4351	31.0085	35.1295	31.5429	37.479	33.0056	34.8969	35.4924
ENSMUSG00000020150.13_Gamt	06mo_AL	62.3545	73.1058	55.6402	74.6132	77.6215	75.7064	87.6371	46.4196	54.9809	68.3657	45.3065	57.7712	54.4223	62.2628	75.3956	64.3021	102.71	95.3038	87.9183	94.105	68.758	94.228	53.1455	58.6183
ENSMUSG00000020152.7_Actr2	06mo_AL	17.3277	16.7021	12.6967	18.2377	17.9145	16.839	15.0326	21.6726	17.7065	15.9208	18.3918	19.0421	13.3739	20.0535	18.4382	17.4455	16.1314	17.0783	16.7859	16.4726	17.8505	15.7969	17.3002	17.2733
ENSMUSG00000020153.14_Ndufs7	06mo_AL	14.1522	18.5564	16.7443	17.8967	15.9305	17.0385	20.7587	11.4075	12.6904	18.1977	11.4947	15.668	17.9751	16.3998	17.7056	16.9234	26.9709	14.8448	21.1859	15.3124	16.4434	18.0013	16.1889	17.323
ENSMUSG00000020154.10_Ptprb	06mo_AL	6.55277	3.86291	5.88271	2.72569	6.44096	2.38192	4.21227	1.68151	5.92373	2.1777	7.30571	4.14421	5.27183	4.39365	5.98102	3.13345	4.63129	1.85897	5.49614	1.76894	5.27376	1.64103	7.6641	2.11203
ENSMUSG00000020156.16_Mum1	06mo_AL	0.425488	0.820028	0.618191	0.807526	0.718712	0.941742	0.464329	0.441601	0.555838	0.788572	0.432648	0.641271	0.645039	0.912681	0.612104	0.862277	1.15078	0.905737	0.63701	0.542823	0.417938	0.812211	0.48716	0.79937
ENSMUSG00000020163.12_Uqcr11	06mo_AL	79.6123	105.1	78.0103	81.9196	79.5094	89.9754	103.769	33.0725	75.4052	96.9143	63.3171	75.1268	87.5448	81.3273	99.6722	101.592	151.833	91.5441	117.047	95.0997	63.5335	102.894	79.3864	87.0867
ENSMUSG00000020166.15_Cnot2	06mo_AL	7.50544	8.72527	5.67914	8.19817	8.49405	8.63011	5.82454	10.9259	7.46826	7.91866	8.8576	7.74636	5.85188	9.35135	8.18309	9.45164	7.37256	8.59992	7.85812	7.41102	8.09431	7.91001	8.71891	8.81872
ENSMUSG00000020167.14_Tcf3	06mo_AL	1.75298	2.95989	2.58737	3.93966	3.37607	3.4929	2.64117	1.01953	2.18971	2.49098	1.73976	2.09493	2.82437	3.03761	2.76238	3.22203	2.71203	3.56715	2.25888	2.53789	1.81238	2.89088	2.65239	3.04852
ENSMUSG00000020170.4_Frs2	06mo_AL	3.19199	2.71631	2.45371	3.32732	2.67561	3.32522	1.93698	3.11236	2.76293	2.64785	3.18569	3.49935	2.56883	3.39296	2.57795	3.07596	2.20539	2.78945	2.60764	2.84158	2.48707	2.88624	3.0619	2.92267
ENSMUSG00000020171.8_Yeats4	06mo_AL	6.70312	8.55502	6.75013	10.3023	8.06476	10.1459	7.46509	9.3233	7.41319	7.49206	7.27774	7.18379	6.75898	7.67675	12.45	11.2773	12.5368	8.46561	8.23121	8.39813	7.57776	8.5863	7.93501	9.01393
ENSMUSG00000020173.17_Cobl	06mo_AL	3.88859	2.87198	3.17429	3.53043	4.39477	4.09899	2.92869	3.89621	3.63767	3.31732	5.08896	3.97558	3.43902	4.68737	3.56286	3.20304	2.17877	4.63068	5.23326	4.41196	4.41935	3.78545	3.02374	4.02144
ENSMUSG00000020180.10_Snrpd3	06mo_AL	7.72355	8.43195	6.56198	6.87481	6.32175	6.03073	6.28969	6.35845	7.29022	6.31688	6.7229	6.56643	5.49026	7.31211	7.09718	8.16188	8.61789	6.11039	6.0345	5.53447	7.3387	6.52481	7.93071	7.37914
ENSMUSG00000020182.16_Ddc	06mo_AL	9.34324	11.1746	6.27216	8.77936	4.50917	4.59744	3.00087	2.87182	2.85858	4.91936	8.77212	9.59834	10.1771	11.8924	7.29257	10.1177	6.6059	4.17016	7.87617	2.74517	7.04907	6.64963	9.53663	8.42895
ENSMUSG00000020183.11_Cpm	06mo_AL	0.515187	0.491676	0.28262	0.593857	0.454032	0.864917	0.754051	0.703242	0.672494	0.905754	0.832876	0.809354	0.521658	0.67488	0.551383	0.554172	0.536373	1.1107	0.797438	0.836552	0.726065	0.864249	0.690875	0.638807
ENSMUSG00000020184.15_Mdm2	06mo_AL	5.30892	4.95537	4.37718	4.53416	4.37596	3.66805	3.06574	3.88561	4.37014	3.10852	5.55354	3.78736	3.64977	4.97054	4.15897	4.643	4.06209	3.77932	4.31546	3.97972	3.93501	3.22838	5.63381	3.95403
ENSMUSG00000020186.7_Csrp2	06mo_AL	3.81511	4.77937	2.58797	4.53954	4.23184	5.12421	4.52833	5.19855	6.53704	5.10084	5.13408	5.67619	3.82149	4.62377	5.03102	4.30548	6.34044	5.28882	5.36488	5.72438	4.79651	6.92878	6.02589	6.3074
ENSMUSG00000020189.14_Osbpl8	06mo_AL	5.93987	7.04618	4.2433	5.26348	5.55502	6.11507	3.40422	6.66773	7.54808	7.77161	8.7891	7.56892	3.84871	7.47447	4.45992	5.81184	3.98019	6.00111	3.47932	3.92725	6.32799	8.17385	7.05649	6.99514
ENSMUSG00000020190.13_Mknk2	06mo_AL	13.1119	13.9868	13.5698	10.2343	27.2832	22.9945	43.5592	16.6543	29.6206	27.3774	13.5099	22.1783	7.87532	14.1918	15.5406	15.6969	23.2878	27.7854	46.3103	42.2331	15.7354	24.8114	18.8445	21.0675
ENSMUSG00000020196.10_Cabin1	06mo_AL	1.36328	1.43558	1.56288	2.16708	1.86239	2.29651	1.42878	0.935092	1.19335	1.65045	1.40586	1.36	1.79229	1.8917	1.45948	1.73401	1.88274	2.19881	1.55762	2.28443	1.06063	1.28557	1.17837	1.5768
ENSMUSG00000020198.8_Ap3d1	06mo_AL	7.11862	7.39739	6.00045	7.04822	6.14058	6.74199	4.61094	3.90952	5.20314	6.24941	5.953	6.81024	5.98505	7.67065	6.31097	6.37848	5.26336	6.00076	6.60929	5.38333	5.47082	6.05376	6.30953	6.92513
ENSMUSG00000020205.8_Phlda1	06mo_AL	7.45198	8.45658	6.82882	11.7093	20.6137	10.8232	22.5297	27.2865	11.4733	8.0845	55.0546	9.24577	7.47286	8.29122	8.73511	9.43841	44.7977	10.4396	15.1862	13.0824	17.8148	50.9737	39.8023	7.78772
ENSMUSG00000020211.15_Sf3a2	06mo_AL	6.88558	8.20342	6.42597	9.0957	7.09489	7.92645	6.88578	3.06979	5.91968	7.31637	5.6064	7.88367	7.97668	8.21001	5.96502	7.77154	7.54929	8.20346	8.03353	7.71297	5.50804	7.53912	5.77442	7.74841
ENSMUSG00000020219.7_Timm13	06mo_AL	9.35425	14.259	12.4582	13.4409	14.2488	14.1886	15.333	4.56096	11.6267	12.5592	9.80889	14.0417	12.7751	12.5921	13.2778	14.4643	22.3429	12.7637	17.8403	12.4391	11.581	14.4629	9.84263	13.1292
ENSMUSG00000020220.16_Vps13d	06mo_AL	4.17959	4.21306	4.55903	4.39509	4.1813	4.75193	3.85898	4.20828	4.53357	4.14068	4.69528	4.96331	4.54476	5.40908	4.19123	4.12368	2.77455	4.56173	4.26309	4.41643	4.02899	4.28265	4.30402	4.70101
ENSMUSG00000020224.15_Llph	06mo_AL	1.96006	2.20636	1.3911	2.00048	1.59629	2.70708	2.39764	2.79714	2.82916	2.50777	2.38862	2.44754	1.37365	2.29017	2.31551	2.15471	2.889	1.74642	2.44763	2.62031	2.36362	2.1945	2.50321	1.92405
ENSMUSG00000020225.10_Tmbim4	06mo_AL	7.29804	9.64255	6.44352	8.69088	8.05594	8.81307	8.59049	5.70229	5.9369	9.36597	4.55321	9.21899	7.00924	8.96223	8.00862	9.24392	10.7416	9.11122	8.49883	9.03261	6.83081	9.47579	6.38571	8.12932
ENSMUSG00000020228.11_Helb	06mo_AL	2.47933	3.85621	2.17519	3.09352	2.45101	3.05102	2.5254	3.08924	2.27803	2.4929	2.68369	3.19582	2.00057	3.42582	2.03905	3.19477	2.30204	3.18367	2.30495	2.73351	2.57187	2.77096	2.79571	2.58942
ENSMUSG00000020232.17_Hmg20b	06mo_AL	6.27862	6.35127	5.20991	6.97656	7.03281	6.96684	5.97819	5.56974	6.49893	8.04112	4.80919	6.78067	6.07428	7.00688	5.85545	7.13377	6.7108	6.24069	6.10283	6.48153	5.20581	7.43255	5.49558	7.25916
ENSMUSG00000020235.16_Fzr1	06mo_AL	1.5776	1.80935	1.67754	2.16162	1.89625	1.8833	1.18847	1.00249	1.39778	1.76032	1.0798	1.99922	1.56616	1.95574	1.3346	1.93312	1.55514	1.84499	1.51385	1.67762	1.21755	1.64069	1.46894	1.77161
ENSMUSG00000020238.14_Ncln	06mo_AL	9.6	10.7629	10.0209	10.4289	11.0524	11.2819	9.08517	5.03979	8.39933	12.7058	6.57338	10.4562	9.57743	12.1479	9.55827	10.5668	8.84045	11.1201	11.7368	10.9169	8.15288	11.5665	8.23481	10.8359
ENSMUSG00000020241.13_Col6a2	06mo_AL	0.673888	0.550865	0.998723	0.573346	0.592379	0.60462	0.314032	0.320562	0.395253	0.437941	0.596598	0.484261	0.581263	0.634857	1.04383	0.700881	0.675277	0.457475	0.734417	0.555651	0.643918	0.366389	0.507253	0.537164
ENSMUSG00000020246.13_Hcfc2	06mo_AL	1.72925	2.23441	1.43407	2.16175	1.85131	2.14151	1.22032	2.02981	1.76243	1.51421	1.8554	1.96713	1.68063	2.20145	1.58449	2.60799	1.37851	1.81155	1.53951	1.65383	1.50376	1.95616	2.15972	2.02338
ENSMUSG00000020248.18_Nfyb	06mo_AL	4.90288	6.00856	4.1019	6.28963	5.85825	5.51836	3.81773	5.67263	5.94556	5.12958	5.6417	5.60261	3.34226	6.91811	6.07153	6.41958	6.4459	5.40257	4.09841	3.57982	5.87929	4.87766	5.00007	6.3626
ENSMUSG00000020250.10_Txnrd1	06mo_AL	13.1403	14.0912	11.0689	13.6039	14.0437	13.1297	10.7006	14.0224	12.8296	13.703	14.0371	15.4352	10.9927	15.5213	12.9942	13.847	10.2054	13.0098	12.4235	12.9681	14.0844	13.1155	13.8538	15.2337
ENSMUSG00000020253.15_Ppm1m	06mo_AL	2.66195	2.85772	2.61229	2.8222	2.99761	2.98132	2.43131	2.61694	3.14971	3.26407	2.10118	3.49949	2.76378	2.89889	2.90361	3.01086	3.04047	3.23879	3.40246	3.5147	2.01637	3.33818	1.71049	3.48406
ENSMUSG00000020257.13_Wdr82	06mo_AL	5.11945	6.08291	3.79233	5.39931	5.0787	5.61605	5.27791	5.11106	7.39552	5.2818	5.02496	7.37054	4.99729	6.93642	4.64889	5.22039	4.92253	5.64992	6.07675	6.29452	5.80463	7.05037	6.498	5.9212
ENSMUSG00000020258.16_Glyctk	06mo_AL	36.1695	41.4968	34.0112	40.8551	41.8256	46.5272	36.0323	28.797	43.7963	55.5488	34.3491	52.9207	33.5958	44.4574	32.3257	37.0493	30.7384	45.4643	47.8528	44.5734	40.1532	55.2448	37.1214	49.4443
ENSMUSG00000020260.9_Pofut2	06mo_AL	1.52617	1.74657	1.19816	2.07196	1.5713	1.93279	1.46031	1.40356	1.60565	1.53425	1.23029	1.73003	1.68206	1.72972	1.23736	1.67813	1.50119	1.5766	2.26694	2.25688	1.67517	1.8026	1.80443	1.34569
ENSMUSG00000020261.15_Slc36a1	06mo_AL	4.08417	5.01168	4.35418	6.74241	4.9678	6.52862	3.81087	2.9413	3.41825	5.05289	3.42398	5.08731	4.38302	5.67169	5.55284	5.37898	4.37648	5.66149	3.74368	4.24057	3.97671	5.03895	3.79007	5.20157
ENSMUSG00000020262.15_Adarb1	06mo_AL	0.805903	0.787105	1.0268	0.960842	1.08102	1.29018	1.43814	1.16361	1.3229	1.29393	1.22529	1.00256	0.909806	1.11856	0.791855	0.806332	1.13518	1.37124	1.62742	1.76243	1.49091	1.36715	0.849883	0.906211
ENSMUSG00000020263.14_Appl2	06mo_AL	2.58243	3.9686	2.43666	3.95177	2.92613	4.00119	2.53156	3.16616	3.11165	3.03058	2.72895	2.88284	1.93694	3.82309	3.47458	4.14941	3.56854	3.93439	2.44729	3.8121	2.84226	3.08555	2.87436	3.26706
ENSMUSG00000020265.16_Sumo3	06mo_AL	15.403	15.7978	13.1405	14.2209	11.2298	10.7657	8.82973	9.77174	12.8409	11.6414	12.5125	14.9573	12.9396	15.1046	14.0549	13.6583	13.5076	10.5728	11.9601	7.93116	11.0144	11.1946	14.973	12.9891
ENSMUSG00000020267.6_Hint1	06mo_AL	77.2128	80.6207	71.3909	79.5849	80.2949	81.2498	94.8702	73.5461	84.4419	82.6239	56.2695	74.1762	67.2606	64.3988	95.6258	88.0637	123.506	73.6238	91.6056	69.699	78.9812	79.7984	73.3588	76.4908
ENSMUSG00000020271.17_Fbxw11	06mo_AL	6.51434	5.50838	5.16792	5.58733	5.87807	5.86013	4.88241	4.59974	5.22874	5.11852	6.46784	6.85079	5.2195	6.55624	6.29701	5.8958	5.26467	5.37094	5.58536	4.77987	6.00451	4.87425	6.16581	5.93369
ENSMUSG00000020273.13_Papolg	06mo_AL	0.827185	1.41038	0.79811	1.44894	1.03912	1.2337	0.590446	1.22211	1.01136	1.15594	1.32384	1.52028	0.776444	1.57201	0.876931	1.42013	0.900346	1.30691	1.07824	1.23902	0.99515	1.49425	1.18186	1.5385
ENSMUSG00000020275.9_Rel	06mo_AL	0.751513	1.12793	0.963256	1.1069	1.17874	0.74086	0.448262	1.1746	1.47386	0.750668	0.892501	1.38433	0.709953	1.27308	0.912375	1.16896	0.675159	0.820711	1.37802	1.15426	0.994279	1.00035	1.14516	0.650808
ENSMUSG00000020277.10_Pfkl	06mo_AL	2.74185	3.48064	3.06387	3.09902	3.3178	2.65355	3.77603	1.82788	3.65139	3.35849	2.61364	3.91349	3.4698	3.99574	3.04388	2.93991	3.73226	2.85314	3.95509	2.79952	3.02739	3.93976	3.11729	4.06152
ENSMUSG00000020280.12_Pus10	06mo_AL	2.74903	2.938	2.05254	3.22815	2.70561	3.3194	2.03125	4.02003	2.04491	3.76261	3.24942	3.26942	1.99818	3.15069	2.74264	2.74628	2.15167	3.49719	2.55834	2.89442	3.36122	2.8578	2.38172	3.1661
ENSMUSG00000020282.18_Rhbdf1	06mo_AL	0.614717	0.733479	0.558437	0.85975	0.854412	1.06384	0.538999	0.393005	0.511076	0.534425	0.468289	0.794385	0.63627	0.615879	0.691741	0.760418	0.785061	0.863643	0.678864	0.701258	0.417491	0.73574	0.644639	0.670753
ENSMUSG00000020283.5_Pex13	06mo_AL	7.47922	8.93714	5.46847	9.05236	7.76752	9.14034	6.39582	11.2645	8.14924	9.26201	8.21774	10.5163	5.53315	9.31448	7.56157	8.59587	7.03442	8.49902	5.9983	8.43839	7.32632	9.25296	8.51758	9.97535
ENSMUSG00000020287.15_Mpg	06mo_AL	1.10376	1.9238	0.89848	1.88793	1.70117	1.78894	1.58885	1.17881	1.06896	1.72769	0.936417	1.16543	1.1056	1.64145	1.6903	2.02328	2.06689	2.07449	1.55213	1.35392	1.23656	1.42984	1.04327	1.50105
ENSMUSG00000020288.13_Ahsa2	06mo_AL	4.98163	7.3994	3.52086	5.00614	5.14272	5.19737	4.03848	6.34354	10.4156	10.1018	7.35152	8.24505	4.95797	6.39878	4.53504	6.24443	3.99984	4.8113	6.29646	5.46438	8.00786	10.9439	8.5917	8.50402
ENSMUSG00000020289.15_Nprl3	06mo_AL	1.18206	1.16179	0.78653	1.53203	1.30273	1.56768	1.16022	0.785532	0.584009	1.3198	1.02401	1.46245	1.36959	1.44738	0.744499	1.39812	1.2162	1.55283	1.38437	1.18602	0.980361	1.18778	0.584972	1.1011
ENSMUSG00000020290.14_Xpo1	06mo_AL	4.09273	3.99972	3.28613	5.72556	4.2826	4.72543	3.36432	4.50258	6.27265	4.7956	5.1795	5.88363	2.64764	5.34843	4.66115	4.33645	3.60427	5.80386	3.71695	4.33288	5.03948	5.88141	5.13541	4.98251
ENSMUSG00000020300.14_Cpeb4	06mo_AL	11.809	11.0144	7.63953	13.5477	7.40993	10.8997	4.26945	9.00382	5.89363	8.39676	12.783	11.3772	10.7829	12.5251	11.7647	16.8248	6.19461	9.92406	3.80985	5.58319	7.96449	8.72054	13.974	12.5186
ENSMUSG00000020305.13_Asb3	06mo_AL	0.815479	0.737143	0.665156	0.721619	0.715566	0.747259	0.754499	1.02974	0.665815	0.537094	0.896434	0.934913	0.404983	0.923947	1.06452	0.945718	0.806914	0.878168	0.502714	0.78866	0.686579	0.807519	0.743132	0.868163
ENSMUSG00000020307.15_Cdc34	06mo_AL	21.9251	19.0363	16.5124	18.1548	19.1941	18.3442	15.1688	12.564	17.5325	18.1696	14.3349	23.6617	18.9115	19.1569	14.4191	20.072	14.4296	17.5579	18.7081	14.8303	14.101	19.6063	14.6127	19.7749
ENSMUSG00000020308.6_Tpgs1	06mo_AL	2.95385	4.93391	3.36629	4.79616	3.311	3.32466	3.05848	1.19662	2.71403	3.32322	3.19733	3.80747	4.43818	4.25445	2.34554	4.4938	3.73367	3.50427	4.91529	2.7822	2.94155	3.78899	2.71851	4.29276
ENSMUSG00000020309.6_Chac2	06mo_AL	8.12717	13.837	7.00709	11.9444	10.0754	9.83041	8.03277	13.3377	11.2616	13.0426	11.0558	12.0486	6.65959	10.1413	9.37771	13.8628	10.4677	11.9639	7.6762	9.93356	12.7799	11.2391	10.1051	13.3524
ENSMUSG00000020311.17_Erlec1	06mo_AL	9.589	7.26515	8.47944	9.10082	10.3828	10.5234	11.3568	16.3742	11.9244	8.69941	10.5544	7.82142	7.31665	8.47897	12.0687	9.59969	11.3292	10.9727	10.9862	9.71126	12.8086	8.61538	9.25821	8.3839
ENSMUSG00000020315.18_Sptbn1	06mo_AL	5.52935	4.9905	5.41549	5.29967	6.51286	5.06302	4.17934	4.21567	5.15023	4.63233	6.19895	5.5905	4.76934	5.92449	5.66006	4.74437	5.49747	4.86947	5.39344	4.36139	5.41676	3.91792	5.78295	5.42619
ENSMUSG00000020321.15_Mdh1	06mo_AL	91.3847	129.112	81.5086	114.937	99.6096	109.457	108.863	107.806	104.402	114.241	101.897	111.519	75.7267	113.461	113.51	118.634	122.352	120.124	117.061	127.288	123.384	127.586	120.586	118.217
ENSMUSG00000020326.7_Ccng1	06mo_AL	9.31937	10.3834	7.32708	11.4148	10.2436	9.85677	8.45734	13.332	10.3074	9.9594	9.86611	13.5179	6.75884	12.0682	10.0992	9.36671	8.28051	11.1127	8.48443	11.7007	11.3905	9.36001	10.647	10.9424
ENSMUSG00000020328.10_Nudcd2	06mo_AL	5.39825	6.55246	4.43133	6.62241	5.97956	5.47661	5.49912	9.31866	5.8079	6.4105	6.66519	7.10542	4.15136	6.89395	6.46117	5.78269	6.37124	6.74572	6.14302	6.84541	7.98106	6.60648	5.81748	5.88711
ENSMUSG00000020329.12_Polrmt	06mo_AL	2.65185	3.29	2.25459	3.34165	2.84863	3.59496	2.52254	1.38353	2.21704	3.61761	2.3791	3.55153	2.82845	4.15069	2.48175	3.1856	2.48292	3.24025	3.0247	3.17543	2.00261	3.37915	2.24268	2.98174
ENSMUSG00000020334.6_Slc22a4	06mo_AL	0.15698	0.82463	0.572193	0.683594	0.719728	0.949397	0.819311	0.836348	0.60423	0.872813	0.664372	0.622823	0.541614	0.759793	0.598034	0.748434	1.02519	1.55681	0.798375	1.13702	1.09038	0.494437	0.524529	0.519062
ENSMUSG00000020335.13_Zfp354b	06mo_AL	0.601341	0.781044	0.50582	0.675393	0.636242	0.559513	0.434564	0.792144	0.712188	0.678045	0.545356	0.747212	0.199495	0.789199	0.650663	0.482802	0.604179	0.573428	0.504119	0.628204	0.785397	0.837744	0.784698	0.535327
ENSMUSG00000020346.16_Mgat1	06mo_AL	7.56438	8.40371	6.67144	9.56538	6.17073	8.92907	6.67329	4.14073	6.95305	7.57558	6.75774	8.27884	8.98358	9.30326	8.70971	9.42713	8.43823	8.9107	7.27999	6.26728	6.40435	8.33442	8.09624	8.41119
ENSMUSG00000020349.4_Ppp2ca	06mo_AL	13.6801	16.1118	11.582	14.8987	14.8485	15.2593	12.4134	19.8839	14.1697	14.4063	13.2314	16.3616	11.169	15.4999	14.0965	14.9479	13.2269	15.5214	14.2803	14.8725	15.1968	15.2802	14.5781	14.5668
ENSMUSG00000020357.3_Flt4	06mo_AL	3.74871	1.77194	3.01673	1.52144	3.9238	1.50239	2.87126	0.694762	2.13625	1.01712	2.19288	1.75911	3.58339	2.81584	4.05178	1.98237	3.46204	1.32775	3.33672	1.25623	2.14168	0.581416	2.7279	1.24757
ENSMUSG00000020358.17_Hnrnpab	06mo_AL	37.8394	45.2699	35.262	43.8389	46.4772	41.7752	36.2777	54.3284	40.7737	37.3542	42.1553	40.7845	35.2892	46.6286	44.7489	43.2144	41.883	43.5346	49.7509	41.3457	53.0701	37.6791	40.3966	38.6625
ENSMUSG00000020359.13_Phykpl	06mo_AL	0.922832	1.03104	1.0543	1.35483	1.33611	1.13418	1.17536	1.17935	0.964886	1.12784	0.836916	0.948517	0.760348	1.07997	1.11402	1.12879	1.45921	1.45134	1.30093	1.40292	1.24372	1.08998	0.934615	1.09872
ENSMUSG00000020361.13_Hspa4	06mo_AL	18.6804	20.4701	17.1563	20.428	19.1738	20.023	15.5705	22.5819	22.3055	22.6464	23.1655	22.4666	14.9872	21.1853	18.8659	18.4502	14.6598	20.0417	18.5059	18.5593	23.4067	18.9623	21.0379	22.3038
ENSMUSG00000020362.13_Cnot6	06mo_AL	6.0631	5.20974	3.63799	6.32111	5.50113	6.00805	3.57583	7.3719	5.74099	4.88297	5.20536	6.10837	3.8177	6.69082	5.22371	6.00796	4.67821	5.97117	4.99248	5.26984	5.75558	5.24366	5.01801	5.32104
ENSMUSG00000020364.14_Zfp354a	06mo_AL	0.77345	0.922879	0.36433	0.677583	0.80628	1.07947	0.629739	1.18324	1.28609	0.953905	1.06619	0.841694	0.400284	0.887218	0.979159	0.861097	0.965331	0.869323	0.741771	1.09242	0.668558	1.10843	0.715675	0.856743
ENSMUSG00000020366.18_Mapk9	06mo_AL	8.88108	8.3235	6.24461	8.86016	8.12559	8.71222	6.45949	8.34062	7.33704	7.18636	6.83986	8.42948	6.64126	9.80741	8.15395	8.86073	6.90163	8.40561	7.12496	7.50145	6.97575	7.08616	7.09101	8.09834
ENSMUSG00000020368.15_Canx	06mo_AL	72.8726	71.3434	55.287	72.2097	69.116	65.6716	59.123	87.4039	86.7335	59.596	91.7489	67.606	54.631	74.3268	78.4299	71.009	63.3304	62.0479	68.767	54.8567	86.6024	61.0684	82.311	70.3455
ENSMUSG00000020372.15_Rack1	06mo_AL	19.8076	26.9087	17.6051	22.9124	22.0471	26.1392	24.2309	12.8709	24.2886	25.8013	18.9339	22.5089	20.8217	22.7833	24.5259	26.7541	31.8705	24.1664	29.0477	25.004	22.7189	27.4435	21.9944	23.3632
ENSMUSG00000020375.9_Rufy1	06mo_AL	5.21988	6.17504	5.28512	6.23981	6.47291	6.02602	4.61627	5.29716	7.5158	5.03254	6.13655	6.10205	5.25281	6.43893	5.94872	6.63274	5.78677	5.89168	5.40781	4.52907	8.13172	6.27952	5.5157	6.69214
ENSMUSG00000020376.16_Rnf130	06mo_AL	30.3536	32.8648	29.571	35.7794	39.478	37.6165	32.6912	38.8138	33.8619	31.595	26.9834	33.8614	23.1492	33.429	36.7863	36.5604	38.7002	38.7265	28.3454	33.4787	36.5288	30.5852	29.1574	30.8326
ENSMUSG00000020380.16_Rad50	06mo_AL	1.88891	2.00037	1.60976	1.81445	1.92518	2.35877	1.63445	2.08554	1.53064	1.6457	2.09623	1.80665	2.05803	2.41792	2.38167	2.98803	1.2444	2.57781	1.22792	1.53579	1.76471	1.82984	1.89729	1.96207
ENSMUSG00000020381.10_Mrnip	06mo_AL	1.83449	1.69626	3.30662	3.44885	3.08292	2.46889	1.48748	0.897582	1.00873	1.29153	1.06952	1.3647	1.63885	2.16426	3.97434	4.76149	4.51645	1.86804	0.809227	1.06773	0.859598	1.23815	1.01039	1.78725
ENSMUSG00000020385.16_Clk4	06mo_AL	5.43856	7.61354	3.50853	7.10136	5.65539	7.90129	5.37629	9.56337	6.17359	6.49963	5.22482	6.27931	4.0152	6.46639	4.96359	7.84829	8.59509	7.79894	5.92705	7.83975	6.17149	7.12225	6.00607	7.56268
ENSMUSG00000020386.5_Sar1b	06mo_AL	96.1212	126.413	65.0044	105.482	83.4547	106.718	82.5847	120.067	100.382	110.029	108.314	111.947	68.5862	107.652	86.3756	116.493	80.7939	94.6132	92.0327	86.5204	136.866	104.06	117.209	116.722
ENSMUSG00000020387.15_Jade2	06mo_AL	0.906328	1.24383	1.02344	1.16876	1.43805	1.11475	1.63293	0.90006	0.907973	0.947595	1.31737	1.27193	1.1994	1.65852	0.862279	1.02708	1.26126	1.34414	1.40718	1.91373	1.18816	1.44687	1.64662	1.25722
ENSMUSG00000020390.12_Ube2b	06mo_AL	21.6157	29.071	20.0849	28.8761	25.883	30.4021	25.7281	27.7983	23.5574	23.5984	20.743	25.8832	17.6691	25.8892	31.5432	31.6993	31.8716	31.5737	28.077	28.5451	24.9266	29.4645	27.2302	27.4518
ENSMUSG00000020392.8_Cdkn2aipnl	06mo_AL	5.52646	5.3761	4.13209	5.97713	4.6922	5.17379	4.75387	5.02409	3.51904	4.58666	5.44508	4.93053	4.708	4.97817	4.61861	5.67059	5.54493	5.75139	5.00665	5.6985	6.10814	4.3785	5.05052	4.56837
ENSMUSG00000020393.16_Kremen1	06mo_AL	1.1245	1.0808	1.29512	1.46904	1.27743	1.72234	1.11059	0.878902	0.732478	0.918158	0.690331	1.27225	1.22361	1.62651	1.24715	1.46459	0.85363	1.50837	1.1438	1.02202	0.747691	0.912695	0.800384	1.38717
ENSMUSG00000020397.15_Med7	06mo_AL	4.09472	4.7402	3.28773	4.00484	3.77269	3.8099	2.65925	4.91381	3.7253	3.4103	3.9245	4.70761	3.33123	3.91869	3.43621	4.49686	3.41019	3.84549	2.63694	3.3492	4.16571	3.18762	4.162	4.0195
ENSMUSG00000020400.17_Tnip1	06mo_AL	2.64236	2.25204	2.12737	2.24813	1.77623	1.70343	1.24119	0.905	1.68542	1.79352	1.95132	2.16626	1.8559	2.32945	1.92478	2.0575	1.06825	1.7158	2.13921	1.10219	1.45664	1.99147	2.24123	2.13746
ENSMUSG00000020402.11_Vdac1	06mo_AL	54.8128	62.9632	52.9253	57.8147	69.7263	63.2164	70.6548	70.9598	67.7487	66.1065	55.3512	58.8038	43.9803	60.4136	59.843	56.609	72.4069	71.2148	75.3138	78.5599	76.9718	70.6831	61.4518	59.8516
ENSMUSG00000020409.10_Slu7	06mo_AL	6.10227	5.92226	4.30057	6.76794	5.46822	6.82871	4.31252	5.19678	6.29736	5.76871	5.59398	5.76294	4.75139	6.46584	5.65474	5.8655	4.57161	6.85596	5.10462	5.15158	5.90605	6.0128	5.69731	6.53039
ENSMUSG00000020412.16_Ascc2	06mo_AL	6.05516	5.72548	4.52739	6.2663	6.91612	6.66061	5.07756	5.13091	6.29801	6.08042	5.27177	6.65807	5.33895	6.55506	5.60725	6.6477	5.62408	6.6834	6.88255	7.03553	6.37633	6.06059	5.04257	6.32906
ENSMUSG00000020413.11_Hus1	06mo_AL	1.18057	1.16571	0.592337	1.11414	1.07954	1.13699	0.64859	0.88671	1.56253	1.36095	1.23971	1.33826	0.482352	1.49616	0.819381	1.04084	0.781509	1.04413	1.08346	0.871967	1.34271	1.25577	1.29361	1.37824
ENSMUSG00000020415.16_Pttg1	06mo_AL	7.41426	9.24819	6.57364	9.39337	8.65543	7.36465	8.10535	7.96886	6.01613	7.09002	5.81534	7.46763	6.62563	7.97722	8.80835	8.03032	12.311	8.2251	8.73537	8.75377	7.73259	6.2063	7.6227	7.78534
ENSMUSG00000020422.13_Tns3	06mo_AL	3.34513	3.53014	2.94441	2.80933	4.33295	3.93503	3.43255	3.13703	4.35014	4.72221	3.95465	4.05266	3.41089	3.91177	3.64454	3.18663	3.32891	4.49732	3.18556	4.16977	3.26398	4.12506	3.82301	4.04905
ENSMUSG00000020423.6_Btg2	06mo_AL	2.67862	2.27512	1.59768	1.32863	1.83334	1.17818	3.27901	1.72364	2.7369	1.74779	4.41681	3.68512	2.60451	2.56347	1.54138	2.18391	3.53399	1.60998	3.11383	2.11652	1.24037	3.68151	2.81652	2.37528
ENSMUSG00000020424.3_Gatsl3	06mo_AL	0.678985	0.620998	0.499739	1.01094	0.86018	0.67124	0.598009	0.532927	0.522693	0.815092	0.307886	0.685498	0.146415	0.585376	0.596923	0.721806	0.739039	0.350712	0.493315	0.749215	0.458519	0.50123	0.523555	0.561272
ENSMUSG00000020427.11_Igfbp3	06mo_AL	3.41445	5.47699	3.985	5.83816	3.98576	4.66614	3.07407	4.99447	2.59564	3.62429	4.79967	4.82608	4.82266	5.80996	4.0524	6.20363	5.17205	5.36147	4.09325	5.59347	3.06339	3.73043	3.68596	4.85117
ENSMUSG00000020429.7_Igfbp1	06mo_AL	60.0937	31.308	7.66325	22.7871	8.68793	6.84658	32.7814	10.0509	33.1785	35.9095	17.3189	12.2141	9.59607	16.8536	21.2556	20.7584	9.7255	8.32555	12.6655	19.2132	20.2822	12.7609	7.83547	70.3134
ENSMUSG00000020430.12_Pes1	06mo_AL	5.61044	6.43976	4.7564	6.75572	6.46004	7.23427	5.42985	4.18607	5.23722	6.47551	4.92785	5.72763	5.25844	6.65506	5.74795	5.4306	6.76381	7.11931	6.64396	5.39956	6.6143	5.82658	5.55243	6.55498
ENSMUSG00000020432.12_Tcn2	06mo_AL	34.655	30.5173	28.2214	32.3817	37.0761	29.9616	37.5988	20.5873	34.7049	35.3741	26.7004	38.7191	26.4528	38.0068	27.393	32.0569	29.7755	35.7115	32.3087	36.0268	32.6156	31.6589	35.6135	32.0441
ENSMUSG00000020439.17_Smtn	06mo_AL	1.1285	1.32181	1.79587	1.35942	1.45726	1.23447	1.45655	0.348206	1.03309	1.27956	0.885136	1.41322	1.60478	1.45038	1.50158	1.14367	1.32791	1.32334	0.886389	1.11838	0.77679	0.948645	1.17591	1.34886
ENSMUSG00000020440.13_Arf5	06mo_AL	18.704	26.8897	20.7416	23.9827	22.7192	21.9004	21.2241	10.1569	17.7422	22.2011	15.565	21.2322	19.8795	22.9881	23.8954	25.1033	37.5142	21.9129	23.4633	20.7873	15.9491	22.6435	18.4736	26.1165
ENSMUSG00000020441.6_2310033P09Rik	06mo_AL	3.95053	2.98414	2.44853	4.27416	4.13929	5.32015	1.87195	2.49245	2.88112	3.04777	2.82848	2.82836	3.85589	3.17002	3.38167	3.33563	3.69644	4.29588	4.22984	4.51799	2.96867	3.11072	3.76766	3.52346
ENSMUSG00000020444.19_Guk1	06mo_AL	8.27947	6.9689	5.83495	6.04724	7.66758	7.56475	7.64972	4.25779	7.29239	6.86173	5.61457	7.29272	6.36941	6.8774	6.42634	6.86252	8.93056	5.60959	8.94184	6.02725	6.21716	7.34167	7.30441	6.32
ENSMUSG00000020448.16_Rnf185	06mo_AL	9.74575	8.79701	7.34696	9.71488	8.25319	9.9233	8.09761	6.77024	9.44881	7.96996	9.00518	7.93392	7.45456	10.1126	8.64871	8.22788	8.80641	8.39618	9.95312	9.08375	10.6081	9.53818	8.61366	7.90417
ENSMUSG00000020451.17_Limk2	06mo_AL	0.459977	1.09719	0.534305	0.883692	0.745255	1.019	0.497289	0.66267	0.623885	0.686422	0.556203	0.912483	0.642362	1.20062	1.07836	1.17695	1.17615	1.25809	0.572905	0.684175	0.608566	0.724388	0.692472	1.10448
ENSMUSG00000020454.17_Eif4enif1	06mo_AL	4.17339	3.51745	3.75742	4.45611	5.16185	4.17579	4.20311	4.94414	3.4549	3.5617	4.65973	3.81559	3.70829	4.12616	4.35117	4.45888	3.86531	4.22898	4.49491	4.41459	3.57698	4.2605	4.10744	3.99595
ENSMUSG00000020455.16_Trim11	06mo_AL	2.91063	4.59952	3.07605	4.08632	4.13308	5.08649	4.38206	3.17383	2.44173	4.30041	2.33507	4.14014	3.89459	4.11791	4.49439	4.68816	4.79271	6.19866	4.4192	5.6252	2.73593	4.28993	3.1651	4.62697
ENSMUSG00000020456.17_Ogdh	06mo_AL	39.6657	37.9801	34.889	42.4017	44.8625	45.0284	41.5197	35.2493	46.8208	46.2123	39.659	42.716	36.1778	43.1609	42.212	40.0471	36.0494	47.0168	53.2974	48.9642	44.8422	48.7205	41.9703	43.314
ENSMUSG00000020457.13_Drg1	06mo_AL	7.52893	8.32289	6.39794	8.67861	7.79819	8.74756	6.58947	10.2484	7.31174	7.57205	6.4078	7.41856	6.49409	7.91878	7.53547	8.70151	10.5342	8.39198	8.55584	8.15365	8.01568	6.61247	6.90699	7.48437
ENSMUSG00000020458.16_Rtn4	06mo_AL	6.32505	5.31299	6.62228	6.26297	8.34149	5.51171	7.5099	7.94094	5.51637	4.8873	5.70152	5.48304	4.76341	6.49266	7.66053	6.12375	9.0961	6.35641	5.87273	6.1245	8.4062	4.35602	6.21799	6.68964
ENSMUSG00000020459.14_Mtif2	06mo_AL	4.628	7.36723	5.02585	7.77645	5.72552	6.33058	4.10986	7.27478	4.73255	5.62118	6.92213	6.6654	4.37916	7.92349	6.77098	7.62346	5.66386	6.52206	5.39499	5.95683	6.45049	5.69742	5.72571	7.06606
ENSMUSG00000020460.15_Rps27a	06mo_AL	17.8166	24.2113	14.4166	20.6413	19.2731	19.981	21.161	27.997	23.8847	22.0857	20.8885	17.9695	17.1207	18.5663	24.7753	24.3545	40.7018	20.4628	23.9204	18.5841	29.0691	22.9373	20.2153	20.8317
ENSMUSG00000020462.14_Cfap36	06mo_AL	2.92107	3.67174	2.74372	3.77866	3.27767	2.92173	2.62987	3.44602	2.58599	2.70686	3.3114	3.29056	3.56939	4.22376	3.80925	2.84181	3.1441	3.50042	3.21881	2.64468	3.30645	3.02847	2.55271	3.7226
ENSMUSG00000020463.15_Ppp4r3b	06mo_AL	7.17925	7.09102	4.83502	8.96065	6.11436	8.74277	5.23477	10.4462	7.51342	7.222	9.53224	8.94607	5.66631	9.05319	7.48725	8.28955	5.27758	8.163	6.42632	7.12128	7.94897	6.81694	8.26753	8.11646
ENSMUSG00000020464.15_Pnpt1	06mo_AL	5.92722	7.6771	5.52901	8.02942	6.95885	6.09824	3.95615	8.00309	6.05457	7.70111	7.61514	7.70418	4.26044	8.50986	5.91232	8.25448	4.60424	6.6883	5.85229	7.01759	7.77071	6.26781	6.76769	8.43304
ENSMUSG00000020467.15_Efemp1	06mo_AL	4.06608	5.97965	4.35799	6.42569	6.02946	5.79691	4.00473	5.84001	4.29131	5.53584	4.52019	6.1611	4.29915	6.57058	6.6304	6.41404	5.663	5.39283	4.1454	6.94707	5.16265	4.82838	5.86603	6.53258
ENSMUSG00000020471.11_Pold2	06mo_AL	4.298	4.99671	4.14868	4.35871	4.5396	4.85129	3.8061	1.85012	3.57987	3.52578	2.30037	3.68404	3.0995	4.4248	4.33604	4.92995	4.03905	5.76477	3.17389	3.39694	3.42583	2.99596	3.25979	4.48478
ENSMUSG00000020472.14_Zkscan17	06mo_AL	2.5123	2.15388	3.26814	4.45615	3.72201	5.06923	2.67581	2.43462	1.91152	2.22963	1.5366	2.38428	2.51976	3.05406	4.23756	3.06035	4.55751	4.44224	3.52327	3.37222	2.36729	2.16226	2.43276	2.42691
ENSMUSG00000020473.13_Aebp1	06mo_AL	0.362123	0.555854	0.830728	0.252981	0.595791	0.627922	0.386589	0.281877	0.886988	0.58239	0.417975	0.573758	0.454326	0.824561	0.868245	0.483586	1.00329	0.557734	0.526198	0.760037	0.711394	0.609167	0.609223	0.54426
ENSMUSG00000020474.11_Polm	06mo_AL	1.49732	1.68547	1.41307	1.48742	1.32188	1.29123	1.08645	0.604553	0.787183	1.10756	0.62928	1.10223	1.22852	1.80294	1.18793	1.45411	1.378	1.3129	0.849073	1.16553	0.873739	1.10713	1.01376	1.02642
ENSMUSG00000020476.14_Dbnl	06mo_AL	6.60549	7.75602	8.28644	8.88318	8.65679	7.36463	7.35573	3.93312	6.26859	6.73513	7.22993	7.6492	5.30463	8.59907	7.20888	7.96862	8.388	8.07088	8.48134	7.03739	6.02083	6.32225	7.90354	8.42585
ENSMUSG00000020477.10_Mrps24	06mo_AL	9.11257	12.463	8.96813	10.4691	12.0721	12.167	12.8413	8.58282	10.1717	12.7586	9.83439	11.3111	11.4757	11.71	10.014	12.294	13.8198	12.4261	14.4994	12.0043	12.1668	11.8394	9.06427	12.1278
ENSMUSG00000020482.4_Ccdc117	06mo_AL	5.1899	5.68597	2.63263	3.86649	4.18727	4.69988	4.59033	6.35475	8.20401	4.38545	5.28158	6.6017	2.83629	5.29232	3.97055	3.99719	4.22591	4.17453	5.98707	4.35808	6.75723	7.90808	7.54547	4.15915
ENSMUSG00000020483.14_Dynll2	06mo_AL	31.8839	36.9897	36.3477	33.0755	33.6501	31.8241	31.4979	25.2239	34.1296	30.7264	33.4322	37.2983	34.0294	40.0393	39.8779	37.6367	36.1743	31.6968	34.5527	27.7178	34.6309	34.3333	37.2355	37.2541
ENSMUSG00000020484.18_Xbp1	06mo_AL	51.0835	39.1453	37.7795	66.28	51.0341	56.7339	56.0921	63.8606	44.5808	41.558	49.4236	41.4546	45.2683	33.5784	45.1265	44.6938	64.6746	45.3615	46.1093	39.7985	56.2486	62.8299	63.3026	53.7872
ENSMUSG00000020485.14_Supt4a	06mo_AL	7.2326	8.77998	5.72585	10.5166	7.90507	9.69841	8.32684	8.25713	8.84292	7.45487	4.88728	7.837	7.33939	7.8249	9.60004	10.9643	10.4964	8.73153	6.80036	10.5928	7.88035	6.64426	5.57695	10.0231
ENSMUSG00000020486.18_Sept4	06mo_AL	1.7997	2.86995	1.60844	2.86687	2.76854	2.18036	1.46766	1.58378	1.52975	1.53507	2.2442	2.34293	1.87574	2.80374	2.37328	2.75385	3.12876	2.35496	1.38929	2.24045	1.7362	1.93378	2.22614	2.55698
ENSMUSG00000020495.13_Smg8	06mo_AL	2.65686	2.47669	1.36185	2.83925	2.34409	3.07075	2.1775	2.06164	3.03598	2.89568	2.52245	3.28234	1.61134	3.25502	2.91969	2.96885	1.56642	2.55597	2.29227	2.56521	2.3068	2.5497	2.88094	2.9169
ENSMUSG00000020496.9_Rnf187	06mo_AL	23.9215	25.7701	22.4855	26.7842	26.2488	26.3711	29.1379	17.0199	24.0083	30.8344	23.1863	28.9331	23.1758	28.4145	28.2012	24.0589	34.5671	27.3603	33.4654	26.7623	28.0368	28.1194	23.8893	26.8285
ENSMUSG00000020513.15_Tubd1	06mo_AL	0.903509	1.12601	0.705704	1.11587	0.840946	0.990781	1.31363	1.58408	1.98724	1.50053	1.63878	1.50886	0.556659	1.42904	1.13473	1.17255	0.608784	1.25338	1.87555	1.7529	1.44441	1.49911	1.54265	1.41372
ENSMUSG00000020514.8_Mrpl22	06mo_AL	9.53244	16.7852	11.5692	12.7147	13.9	14.3811	10.128	12.2042	12.8943	15.7625	9.26246	13.0248	12.0984	17.005	13.4086	16.8981	15.8104	12.8861	13.9505	11.2813	11.4557	13.8325	13.1256	17.2794
ENSMUSG00000020515.13_Cnot8	06mo_AL	10.7947	13.2635	8.9947	10.9047	8.32811	10.5389	10.1967	7.63728	9.59735	11.3223	10.6629	12.0642	10.1415	11.4244	12.4752	12.4795	13.0549	11.3922	10.1994	9.56681	10.1302	11.6325	9.88672	12.17
ENSMUSG00000020516.15_Rps6kb1	06mo_AL	3.05508	4.20319	2.56979	4.00181	3.92063	4.53663	3.32189	5.10847	4.00289	3.9697	4.37987	3.96165	2.79487	4.03275	3.49974	4.1335	2.77667	4.13792	3.92364	4.54716	4.27505	3.96685	3.9619	3.85193
ENSMUSG00000020519.5_Sap30l	06mo_AL	8.00846	8.94946	6.83396	7.89348	8.57019	8.53131	9.44991	6.75779	7.7733	7.27452	5.57872	8.28879	5.2058	7.5416	5.61204	7.80686	11.7066	7.91341	8.09533	7.64477	6.98688	7.21992	6.80167	7.43558
ENSMUSG00000020520.14_Galnt10	06mo_AL	0.425518	0.428568	0.697013	0.559337	0.616083	0.364663	0.473394	0.28125	0.344811	0.656562	0.649941	0.714016	0.656792	0.593469	0.669425	0.562737	0.373773	0.481225	0.650861	0.30415	0.449394	0.458504	0.552607	0.833087
ENSMUSG00000020521.7_Rnft1	06mo_AL	6.9074	7.39298	4.42907	8.26673	6.5989	7.58589	4.76495	8.67769	5.49177	6.36748	5.8022	7.00374	5.10336	8.52931	6.96853	7.57283	4.97114	7.38133	5.3065	6.68956	5.8116	5.58391	6.28666	7.39479
ENSMUSG00000020522.13_Mfap3	06mo_AL	2.44106	2.38488	1.724	2.36254	2.10055	2.07842	1.56851	1.99812	2.23372	1.95553	2.46441	2.61376	2.02608	2.85061	2.34849	2.12764	1.55407	2.29334	2.37588	2.32998	2.0439	2.0672	2.36171	2.50329
ENSMUSG00000020523.14_Fam114a2	06mo_AL	7.12482	8.6803	6.797	8.8471	8.806	8.71096	7.72059	7.96049	7.9262	6.80729	8.78606	8.32892	7.71937	8.86293	8.89906	8.73294	9.83558	7.45003	7.85946	6.66701	8.58339	8.55215	8.20726	8.7626
ENSMUSG00000020525.17_Ppm1d	06mo_AL	1.64199	2.48812	1.45199	2.31332	1.67633	1.99786	1.74693	2.13895	2.04189	1.46837	1.90912	1.48547	1.6705	2.09381	2.10978	2.45759	1.77194	1.42659	1.68241	1.40086	2.17705	1.62445	1.72061	1.77496
ENSMUSG00000020526.12_Znhit3	06mo_AL	0.81305	1.02082	0.999544	1.0093	0.588583	0.901975	1.12615	0.678317	0.529606	1.07482	0.510476	0.930516	0.647351	0.908123	1.42957	1.08796	0.680739	0.826997	0.545279	1.01924	1.0619	0.763328	0.578705	1.18909
ENSMUSG00000020527.14_Myo19	06mo_AL	0.845152	1.39532	1.12164	1.36389	1.19645	1.7999	1.39682	0.93271	1.12773	1.74672	0.71537	1.32529	1.21498	1.53397	0.924631	1.2052	0.926716	1.67632	1.39183	2.05325	1.13059	1.55281	1.10062	1.61462
ENSMUSG00000020528.14_Prpsap2	06mo_AL	2.51929	3.44902	2.23365	3.19177	1.92235	3.00925	2.18552	2.60409	2.67321	3.0286	3.27274	3.618	1.70317	3.48503	2.75354	4.52722	2.96444	2.30712	1.87985	2.03433	2.31216	2.70753	3.09763	4.24949
ENSMUSG00000020530.14_Ggnbp2	06mo_AL	10.9394	13.3163	8.82125	12.7836	11.3366	13.0847	9.02893	12.1179	12.6428	11.9303	11.0489	11.7037	9.07003	11.7181	13.5934	14.4895	12.9017	12.3463	10.7821	10.3458	12.3477	12.7872	12.3367	12.5595
ENSMUSG00000020532.18_Acaca	06mo_AL	20.8045	19.363	12.5375	12.5814	16.12	9.39114	13.6168	10.7101	25.5684	17.4801	21.9756	25.1512	10.3863	21.5714	11.7073	16.608	6.46664	10.6563	14.007	7.60278	12.4091	17.6849	23.7464	27.9795
ENSMUSG00000020534.14_Shmt1	06mo_AL	43.1769	60.9951	43.0032	55.3749	49.7865	49.8568	44.6567	41.6537	63.6691	65.4198	54.0087	61.0585	37.9841	66.2403	45.2175	53.9294	40.2927	58.6992	51.1919	49.4796	52.3605	67.8611	55.4972	69.1789
ENSMUSG00000020536.12_Llgl1	06mo_AL	0.989151	1.31449	0.901362	1.49915	1.13377	1.62339	0.946472	0.643056	1.1845	1.13882	0.647877	1.44832	1.70639	1.71553	1.37687	1.71007	1.03676	1.51005	1.45729	1.362	0.848221	1.5902	1.589	1.45363
ENSMUSG00000020537.9_Drg2	06mo_AL	6.73854	8.96947	6.20599	9.80862	6.76534	9.31319	7.85543	5.7277	6.02045	8.90043	4.77296	8.8862	6.78812	10.0344	7.48083	8.4422	7.45945	8.57704	8.21934	7.88225	5.42838	8.19146	6.37172	8.23349
ENSMUSG00000020538.15_Srebf1	06mo_AL	20.7238	51.3802	49.7626	48.4236	58.0356	59.8876	63.5604	21.1284	69.1075	115.92	32.9655	69.2363	32.1102	61.4736	31.6438	43.1633	40.8465	109.444	75.1635	86.14	60.5358	67.8685	29.1622	76.923
ENSMUSG00000020541.12_Tom1l1	06mo_AL	2.75835	2.2705	2.18968	2.72249	2.93284	3.58505	1.93001	3.20813	2.40212	2.37018	2.2983	2.3964	1.78441	2.77232	2.89482	2.5791	2.38934	3.26268	2.64287	2.91489	2.31509	2.74891	2.19339	2.52954
ENSMUSG00000020544.14_Cox11	06mo_AL	1.87759	4.8611	2.44797	4.86967	2.78641	5.28463	3.60131	5.03736	3.1076	3.36908	3.32043	3.75129	3.07708	4.02127	3.79652	4.64523	4.15543	4.22841	3.95605	4.46232	3.47777	4.62015	3.909	4.38462
ENSMUSG00000020547.5_Bzw2	06mo_AL	0.962502	1.09734	0.851129	1.08103	0.964765	0.907033	1.04334	0.774827	1.23491	1.24744	0.895274	0.912722	0.681195	0.985464	0.867871	0.658284	1.37893	1.09119	1.6855	1.37418	1.5428	1.08825	0.799261	1.26486
ENSMUSG00000020549.14_Elac2	06mo_AL	5.37587	5.40303	5.55551	7.00825	6.58809	5.57358	4.47921	4.58112	3.90194	5.45393	4.87537	6.07219	4.67008	6.48163	5.87392	6.17506	5.26621	6.48969	6.38881	5.76243	5.15654	4.71684	4.50056	5.3644
ENSMUSG00000020553.8_Pctp	06mo_AL	35.6175	36.3103	37.5116	35.1373	42.9383	33.4367	30.8801	25.9885	24.7752	33.7744	27.2739	39.687	25.0515	37.9331	36.0572	26.4373	43.6093	36.4094	31.0463	36.1785	37.333	22.8887	29.053	33.5995
ENSMUSG00000020561.8_Twistnb	06mo_AL	3.47324	2.53838	2.37647	3.02761	2.83334	2.85784	2.45534	3.75811	2.73362	2.60715	3.10287	3.10715	2.41457	3.18023	2.80281	2.91575	2.57672	2.77402	2.71179	2.49926	2.74056	2.58182	3.37769	2.81754
ENSMUSG00000020564.17_Atxn7l1	06mo_AL	1.14327	1.71342	1.61024	1.90527	1.55904	1.31113	1.22809	1.17622	1.02338	1.40437	1.57937	1.31671	1.9608	1.40429	1.62452	1.83977	1.28298	1.11514	0.946546	1.12838	1.05676	1.90515	1.77337	1.84069
ENSMUSG00000020570.15_Sypl	06mo_AL	4.19421	4.82036	3.97233	5.6958	4.7746	5.20577	4.59949	5.49197	5.12659	4.60409	5.32812	5.43042	3.20347	5.36947	4.32061	4.85787	4.66971	5.17953	4.21038	4.98947	5.83149	4.75221	4.87582	4.93595
ENSMUSG00000020571.12_Pdia6	06mo_AL	37.6336	43.3865	27.5449	39.5836	33.2089	38.2519	30.6634	37.0188	41.3831	32.004	45.2585	35.2101	35.63	37.7591	46.8524	56.1235	44.6507	34.551	30.7377	27.8072	33.5045	32.4563	37.7656	40.2946
ENSMUSG00000020572.8_Nampt	06mo_AL	8.88135	8.46503	7.18153	7.67816	16.8197	11.7805	21.1281	29.3923	19.9006	19.1723	15.0542	15.8431	5.99626	10.8713	6.99463	8.46053	10.6259	16.6458	26.1566	24.9487	25.1531	17.3377	10.8431	15.2841
ENSMUSG00000020576.10_Nbas	06mo_AL	2.45699	2.67091	2.31471	2.57324	2.69341	2.15546	1.56081	1.87537	1.9779	2.15026	2.75029	2.53651	2.27671	3.18025	3.14749	2.94166	1.60968	2.29162	2.06054	1.84953	2.31883	1.7578	2.3709	2.7332
ENSMUSG00000020580.10_Rock2	06mo_AL	2.14367	1.90447	1.53632	2.08319	2.55394	2.06164	2.19751	3.61065	2.14604	2.05531	2.81589	2.43955	1.42616	2.19141	1.64796	1.98437	1.54854	2.33567	2.40257	2.18671	2.59664	2.28973	2.13476	2.32033
ENSMUSG00000020585.4_Laptm4a	06mo_AL	69.5453	65.8165	50.259	66.9923	66.7089	67.2667	58.9287	67.354	65.7758	63.6774	54.2558	61.9448	50.1728	64.1113	63.0611	70.6909	69.7642	65.4142	66.513	65.131	65.2451	69.9793	60.3067	66.4264
ENSMUSG00000020590.16_Snx13	06mo_AL	3.5495	3.82347	2.81425	4.46347	3.95884	4.40084	2.81872	4.66306	4.27519	3.89726	4.54362	4.98863	2.54891	4.62374	3.8969	4.60878	2.36613	4.30893	3.28221	3.9325	4.43023	3.8046	4.67511	4.34505
ENSMUSG00000020592.14_Sdc1	06mo_AL	24.6207	36.6566	32.2447	32.9622	29.9343	30.12	25.0686	22.3226	34.532	45.5064	27.9584	42.0581	25.1996	43.1721	27.1643	29.8544	27.7145	32.8256	32.642	33.5558	32.4814	37.4481	37.131	43.0531
ENSMUSG00000020593.15_Lpin1	06mo_AL	7.06308	13.0306	9.23142	6.70236	21.9033	13.2979	98.4929	60.9425	26.5692	15.3283	12.6104	12.5504	3.20708	11.485	6.7198	8.17508	8.2344	12.0513	134.086	83.3261	22.8071	31.9275	13.5143	12.197
ENSMUSG00000020594.14_Pum2	06mo_AL	8.96122	8.6995	7.44489	8.6469	8.19227	9.38227	6.81388	9.81048	7.1393	6.65009	10.4132	8.54168	7.174	9.35142	9.72235	9.48191	7.23691	7.95335	7.56691	6.74722	7.49827	7.2301	9.83272	8.89071
ENSMUSG00000020604.13_Arsg	06mo_AL	4.61718	3.94615	3.94129	6.8729	3.21867	5.10748	2.46335	2.51847	2.50123	2.80053	2.76053	4.37614	3.92355	6.17035	5.26186	5.32813	3.4	4.73443	3.05641	1.74179	2.05886	3.19129	3.03279	3.47745
ENSMUSG00000020605.9_Hs1bp3	06mo_AL	3.51319	2.65312	2.43144	3.45161	3.44469	3.70328	2.26299	2.15774	1.71172	2.33771	1.81488	2.53316	2.95359	3.42233	4.30057	3.71327	4.35637	4.09789	2.52019	2.14401	1.54446	1.94345	2.57181	2.57328
ENSMUSG00000020608.7_Smc6	06mo_AL	1.72037	1.85836	1.3662	2.38954	2.22781	2.17238	1.53925	2.69602	1.77679	1.76074	2.32577	2.0395	1.64059	2.24199	2.13245	2.0323	1.73684	2.30928	1.68469	1.90103	2.19364	1.83845	2.04338	2.19942
ENSMUSG00000020609.14_Apob	06mo_AL	399.074	357.591	298.61	422.976	363.341	452.299	293.325	522.318	442.35	445.336	498.593	496.861	308.323	425.077	335.502	382.478	229.201	448.692	365.621	372.082	484.326	413.153	399.034	479.255
ENSMUSG00000020610.16_Amz2	06mo_AL	1.72251	2.78725	1.60988	2.65658	2.71907	3.0607	2.47228	2.13039	2.3942	2.225	1.95268	2.27803	2.04291	2.63138	2.88143	2.29355	3.21157	2.86687	2.60726	2.87538	2.56645	2.24172	2.25057	2.46214
ENSMUSG00000020611.14_Gna13	06mo_AL	5.1805	4.21552	3.37757	5.01228	5.15097	4.54914	3.46934	3.38472	4.48453	3.59651	5.47179	4.05945	3.76857	5.13561	5.10311	4.99449	3.03448	4.25557	3.52202	3.57426	4.47987	3.83349	5.63095	4.17059
ENSMUSG00000020612.16_Prkar1a	06mo_AL	20.9305	26.1359	18.3079	28.1655	25.2683	26.9969	17.8383	24.2484	22.848	18.9867	22.2062	23.6956	19.1203	27.3275	28.1584	26.2811	24.0717	25.0268	22.8217	22.442	21.4745	21.3986	24.1969	22.4388
ENSMUSG00000020614.13_Fam20a	06mo_AL	9.63144	9.99341	8.90548	11.1587	7.90383	11.1506	5.66958	4.91033	6.53715	8.10139	5.73426	9.23548	9.57594	10.422	12.1517	11.4255	8.5627	8.76488	4.08644	4.56808	4.79475	9.01683	6.80305	7.70338
ENSMUSG00000020620.14_Abca8b	06mo_AL	11.464	11.5675	7.64472	12.3294	8.65076	10.834	6.65016	12.6359	7.2042	6.14929	9.7275	8.72898	9.77959	11.9618	12.7523	13.9349	9.11521	9.96507	7.3223	7.33229	7.40307	8.16251	10.6992	8.92607
ENSMUSG00000020621.6_Rdh14	06mo_AL	6.95031	8.2809	6.98515	8.73995	8.03728	8.86043	7.20789	10.9748	8.47734	8.02988	7.85857	7.13688	4.74928	8.58471	8.25287	9.00244	12.9031	8.3549	7.67296	7.78413	7.03596	8.88442	9.04813	7.79728
ENSMUSG00000020623.11_Map2k6	06mo_AL	0.620629	0.654952	1.10934	0.834632	2.21835	1.78651	3.76555	2.81203	2.17982	2.78409	1.54783	1.0553	0.73607	1.04197	1.19354	1.10961	2.75838	3.09349	2.95914	4.53037	2.39492	2.67255	0.777656	1.60323
ENSMUSG00000020628.16_Trappc12	06mo_AL	1.70654	1.96601	1.87283	2.38208	2.09439	2.32593	1.93096	1.25573	1.79611	2.22384	1.4993	1.81359	1.64448	2.19722	1.67611	1.97394	1.71236	2.01636	1.63703	2.19086	1.52285	2.05239	1.51122	2.27032
ENSMUSG00000020629.12_Adi1	06mo_AL	77.4201	69.3281	64.2879	71.606	73.2751	79.4821	66.4886	85.7993	77.866	78.9808	73.1029	75.4264	53.2763	67.2639	71.9239	70.2615	78.2282	83.447	80.437	78.4958	86.7013	70.5274	68.1086	65.3155
ENSMUSG00000020630.9_Rnaseh1	06mo_AL	1.44645	1.57006	1.04288	1.74672	0.822735	1.70633	1.49638	1.09107	1.67025	1.1489	0.890142	1.62503	1.02485	1.48144	0.999142	1.67746	2.02421	1.77176	1.20105	1.43821	1.1562	1.05761	0.956004	1.75083
ENSMUSG00000020634.12_Ubxn2a	06mo_AL	8.10069	9.91849	5.69819	9.5561	7.88759	9.91739	6.30478	11.2493	12.0709	11.6611	11.5138	13.3311	5.76142	10.6446	7.03835	9.486	5.29373	8.73053	8.19156	10.1328	11.4069	10.4445	10.8854	10.7298
ENSMUSG00000020638.8_Cmpk2	06mo_AL	2.02166	2.94397	1.40361	2.17008	0.975683	0.641942	0.678308	0.842619	0.839913	1.52468	2.4446	1.86884	1.66075	3.58782	2.17229	2.19568	0.768419	0.901691	0.512926	0.566546	0.891579	0.909655	1.63311	2.59961
ENSMUSG00000020640.10_Itsn2	06mo_AL	2.34145	3.21153	2.26742	3.54951	2.89151	3.45094	2.17966	2.79106	2.95365	2.79962	3.49746	3.35819	2.52028	3.66408	2.5947	3.68518	2.27726	3.03674	2.45883	2.96608	2.65744	3.19548	2.97369	3.40342
ENSMUSG00000020641.16_Rsad2	06mo_AL	2.00308	3.36484	2.54031	3.51672	2.32012	1.40498	1.01328	1.5656	1.11499	1.90033	2.96245	2.27938	2.41887	5.02277	2.95305	2.52551	1.7442	1.68089	1.27622	1.17184	1.04647	1.54087	1.8297	2.99321
ENSMUSG00000020642.13_Rnf144a	06mo_AL	1.14662	1.52631	0.535823	0.699317	0.32939	0.228613	0.0997406	0.0935032	0.32225	0.294382	0.808787	1.26883	1.146	1.58563	0.832033	0.900567	0.382994	0.120331	0.0925637	0.0494347	0.337116	0.286625	1.34726	1.54964
ENSMUSG00000020644.9_Id2	06mo_AL	37.8086	64.4561	31.7106	64.8887	24.9507	40.2005	19.4328	34.2813	31.7631	29.4413	34.3383	67.3863	49.0123	71.4676	41.4766	76.7427	42.1864	42.6355	23.2497	28.3896	35.1424	43.3839	53.0258	45.454
ENSMUSG00000020647.10_Ncoa1	06mo_AL	2.58582	2.94582	2.7909	3.53731	3.29279	3.39877	1.84146	2.6409	2.36234	3.03921	3.53175	3.14533	2.8619	3.83381	3.01281	3.06503	2.02329	3.34714	2.15034	2.87708	2.83721	3.15231	2.89474	2.98739
ENSMUSG00000020648.3_Dus4l	06mo_AL	1.75068	1.74328	1.52923	1.50057	1.55982	2.31806	1.31786	2.11398	1.71054	1.56558	1.4045	1.97499	1.51005	1.7843	1.36151	1.95219	1.90552	2.42065	2.00577	2.0575	1.55899	1.72315	2.02488	1.97595
ENSMUSG00000020649.11_Rrm2	06mo_AL	2.31409	1.95365	1.33822	1.7042	2.02422	1.54756	2.60425	3.2198	4.34221	3.04601	2.92936	2.66418	0.914841	1.75005	1.35627	1.86366	1.18941	2.66946	5.25404	4.74678	4.16721	4.25169	2.19327	2.2118
ENSMUSG00000020650.15_Bcap29	06mo_AL	0.721634	0.911376	0.858689	1.25112	1.18497	1.07266	1.14368	1.71804	0.650371	0.969712	0.622525	1.02503	0.47063	1.07977	1.08315	0.993375	1.08559	1.28732	1.18927	1.27882	0.978036	0.727609	0.719302	0.967539
ENSMUSG00000020653.12_Klf11	06mo_AL	1.56984	1.73245	1.52761	1.0881	1.78265	1.54656	1.03621	1.40566	1.94306	1.44694	0.92121	1.16455	0.84961	1.28497	1.62366	2.09423	2.01022	1.09386	1.05111	1.21229	1.23531	1.34519	1.16301	1.67936
ENSMUSG00000020659.16_Cbll1	06mo_AL	4.03405	2.94599	2.3276	3.80459	2.89619	3.3812	1.98365	2.9498	3.1568	2.98272	3.11424	3.38716	3.10573	3.59437	2.54996	2.82246	2.08051	2.93437	3.00359	3.32787	3.34494	3.41275	3.65045	3.16933
ENSMUSG00000020661.15_Dnmt3a	06mo_AL	0.915112	1.20631	0.918297	1.4188	1.18547	1.77014	0.816973	0.783557	0.93929	0.916982	1.10655	1.07489	1.02474	1.18889	1.35497	1.41191	1.38632	1.68505	0.828174	1.07926	0.662891	1.00185	0.940839	1.08493
ENSMUSG00000020664.10_Dld	06mo_AL	23.0691	30.6021	25.1101	28.4732	31.2209	29.1086	26.2954	40.7891	31.86	29.921	33.2241	31.3314	19.867	31.8376	32.9087	30.8477	28.0047	30.1415	30.2801	30.4674	39.6393	30.5035	32.9194	31.8578
ENSMUSG00000020669.15_Sh3yl1	06mo_AL	2.45743	1.55968	1.23145	2.2099	2.64956	2.2865	1.92387	3.19354	2.25403	1.53283	1.56479	1.80033	1.39807	2.31555	1.6548	2.001	2.80758	2.61426	1.36757	2.59179	2.25975	2.30557	1.57236	1.8369
ENSMUSG00000020671.9_Rab10	06mo_AL	28.4445	25.2769	18.8722	28.4923	26.5103	27.6689	18.1007	29.1526	24.6781	26.1216	27.2103	26.3976	18.3027	28.2294	24.8396	24.814	18.4879	27.4203	25.7223	29.6695	28.4974	28.0121	25.7157	26.1694
ENSMUSG00000020672.14_Sntg2	06mo_AL	0.901049	0.859928	0.790873	1.35475	1.67326	2.05948	0.920104	1.1405	1.05554	1.26731	1.13692	0.88263	1.35165	1.06658	1.27433	2.07476	1.22238	1.71596	2.27706	1.96854	1.51175	1.03341	0.815618	1.39252
ENSMUSG00000020674.17_Pxdn	06mo_AL	0.96925	0.872836	0.757052	0.867203	0.70166	0.753672	0.390243	0.292445	0.671529	0.440921	0.966914	0.953531	0.871857	1.30684	1.20512	0.899237	0.773649	0.537831	0.513064	0.413698	0.491569	0.365248	0.939556	0.709648
ENSMUSG00000020677.7_Ddx52	06mo_AL	4.28997	4.2649	2.63051	5.76152	3.10559	5.16665	2.47966	4.05087	3.14816	3.64775	4.10873	3.86882	3.14699	4.8028	4.8994	4.68063	4.97487	4.78793	3.64119	4.21983	4.51764	2.6361	3.33884	4.1428
ENSMUSG00000020679.11_Hnf1b	06mo_AL	9.52426	7.8292	7.94108	8.84389	6.29	7.61801	4.28413	4.38752	7.52487	6.31322	7.53891	6.67677	10.7013	9.32572	9.51162	9.99573	8.27513	6.52482	4.64357	3.99953	6.54458	7.15421	6.6998	6.37098
ENSMUSG00000020680.15_Taf15	06mo_AL	14.462	13.3428	13.0116	13.5051	14.942	13.0302	13.8659	15.544	16.3473	14.1571	14.6513	12.3731	12.7505	14.8688	17.3411	14.7548	18.4642	12.7462	13.0676	13.0211	14.5875	13.2255	16.586	15.7001
ENSMUSG00000020687.13_Cdc27	06mo_AL	4.89632	4.597	3.36318	5.20036	4.70542	5.1824	3.38127	6.35882	4.80622	5.01458	5.73964	5.51702	3.31964	5.16139	4.51132	4.38064	3.00989	5.25691	4.20985	4.67501	5.42899	4.45313	4.69874	5.11677
ENSMUSG00000020691.13_Mettl2	06mo_AL	2.31887	2.05723	1.48769	2.15951	1.45106	2.06615	1.60001	1.79481	2.0574	2.22497	1.56832	2.22207	1.55943	2.3826	2.03861	1.808	1.82524	1.9976	2.65565	2.26848	1.63797	1.91876	1.39407	2.17677
ENSMUSG00000020694.16_Tlk2	06mo_AL	2.97971	3.08394	2.35322	3.2439	2.79221	3.59648	2.46235	3.58134	2.7271	2.711	3.25777	3.11736	2.58443	3.07668	2.89609	3.3596	2.45046	2.72248	3.06694	2.91135	3.73055	3.22613	2.57843	3.21575
ENSMUSG00000020696.18_Rffl	06mo_AL	3.02281	3.09794	3.13087	3.77043	3.08645	3.17986	2.61374	3.0647	2.96954	3.18122	3.19147	3.059	3.30781	3.54573	3.15328	4.67411	3.42112	3.36507	2.42567	3.00231	2.8204	2.28252	2.92225	3.06751
ENSMUSG00000020697.16_Lig3	06mo_AL	3.15452	3.19995	2.96197	3.67145	3.37233	3.33611	2.41218	3.1512	3.78379	3.19821	2.96063	3.54731	2.62602	3.90134	3.11186	2.9139	2.34225	3.03141	3.77099	3.28777	3.69432	3.36486	2.91323	2.99423
ENSMUSG00000020700.11_Map3k3	06mo_AL	3.05501	3.02773	2.34628	3.18978	2.88468	3.52224	2.15773	2.08508	2.96531	2.51767	2.95128	2.96433	2.52053	3.30283	2.48143	3.14498	2.33729	2.89526	3.11228	2.75092	2.28089	2.53631	3.12383	2.47048
ENSMUSG00000020705.6_Ddx42	06mo_AL	8.37309	8.66055	7.38856	10.1859	8.32592	10.4072	7.47036	11.2366	7.54029	8.20892	8.94034	8.90504	7.49475	10.3801	10.25	9.62484	9.07927	10.0925	9.29734	9.16138	9.51029	8.73278	7.86946	8.50168
ENSMUSG00000020706.13_Ftsj3	06mo_AL	6.71324	7.40153	5.46636	7.60879	7.85564	7.35862	6.50357	8.34663	7.36256	7.20483	6.81103	7.16692	6.87457	7.28853	5.28204	5.61686	6.07248	6.39675	9.97768	7.43103	9.98365	6.98782	5.90922	6.55031
ENSMUSG00000020707.6_Rnf135	06mo_AL	3.55825	3.61889	2.67797	3.38202	3.38933	2.84607	3.42101	3.20707	2.16252	2.80824	3.17036	3.9274	3.12301	2.47001	3.45748	2.65449	4.25799	3.01805	2.7213	2.84007	3.17976	3.95697	4.18777	2.99297
ENSMUSG00000020708.12_Psmc5	06mo_AL	22.7123	25.6741	21.5228	21.8723	25.3219	23.0049	26.5589	26.4219	22.5746	23.9289	22.8574	23.587	19.1772	23.9338	24.264	26.2285	25.5208	26.611	30.4965	20.6934	25.3685	23.3172	24.0158	24.7161
ENSMUSG00000020709.15_Adap2	06mo_AL	11.3009	11.4573	11.835	16.0747	14.3573	14.4144	12.2455	13.1154	10.8889	18.763	14.8642	15.4616	10.4577	12.2525	12.6327	10.4441	11.9474	12.4011	14.6813	15.195	17.3279	14.2907	13.4461	16.4563
ENSMUSG00000020715.9_Ern1	06mo_AL	9.79085	10.2668	8.8543	13.886	9.99864	8.81325	6.61575	8.388	13.5266	9.1789	10.7323	12.1178	10.2215	11.8846	9.0961	10.451	5.3373	8.12529	8.97799	7.50297	11.0128	12.2528	12.6666	11.6402
ENSMUSG00000020716.16_Nf1	06mo_AL	2.63809	1.87378	2.25449	1.96252	1.95858	1.9723	1.6694	2.12654	2.08275	1.359	2.3084	1.78067	2.11555	2.00706	2.23775	1.95816	1.79808	1.69263	1.82484	1.6025	1.85387	1.5563	2.46963	1.75225
ENSMUSG00000020717.19_Pecam1	06mo_AL	2.80994	1.95577	1.82231	1.29396	2.87269	1.08771	1.57852	0.72241	2.72456	1.00831	2.80123	2.26131	1.97968	1.81423	2.43262	1.62521	2.21019	0.948397	2.1974	0.684569	2.08586	0.98807	2.82829	1.17913
ENSMUSG00000020718.12_Polg2	06mo_AL	1.25739	1.57074	1.05766	1.56724	1.48749	1.98317	1.34453	1.62808	1.65262	1.93767	0.973452	1.1342	1.19038	1.38045	1.80643	1.6716	2.58143	2.129	2.09449	1.8534	1.20711	1.59381	1.20603	1.59713
ENSMUSG00000020719.14_Ddx5	06mo_AL	44.2757	68.3923	39.6748	62.4403	58.7956	69.7037	57.4811	87.1509	72.7982	69.1492	58.2583	66.3265	42.5397	68.689	48.6658	62.9182	55.4263	70.3623	70.5384	85.482	71.8585	83.88	61.9662	68.3999
ENSMUSG00000020720.13_Psmd12	06mo_AL	25.1144	24.2397	18.0708	24.6864	24.1681	25.1036	19.622	30.6871	21.7404	21.3099	22.5018	20.5586	17.356	21.6931	23.2318	26.7665	20.8585	23.5895	24.0726	20.9916	23.7806	19.8152	22.7095	19.7182
ENSMUSG00000020721.16_Helz	06mo_AL	1.51848	1.15452	1.49388	1.41939	1.42068	1.40459	1.04974	0.968167	1.4834	1.13557	1.27241	1.49482	1.34806	1.81481	1.17101	1.20145	1.03742	1.18154	1.23873	1.32053	1.028	1.09778	1.35575	1.12677
ENSMUSG00000020733.3_Slc9a3r1	06mo_AL	54.7547	67.8064	58.8993	65.9156	82.1899	86.6534	95.2404	54.8655	72.442	94.3582	56.3283	62.9831	54.0526	61.3415	61.4373	62.48	79.9669	90.5313	107.345	104.991	87.1406	87.1587	58.9161	79.6246
ENSMUSG00000020736.12_Nt5c	06mo_AL	8.43728	6.92526	7.78703	8.32985	8.90739	6.92361	6.69712	5.41826	7.39726	7.04855	4.25098	7.17323	8.18728	8.46514	8.13871	8.51639	13.7753	7.55396	7.32204	8.51426	7.59693	7.88936	5.06011	8.37915
ENSMUSG00000020737.12_Hn1	06mo_AL	1.67843	1.39951	1.51639	1.8153	1.62006	1.50384	0.827337	1.02906	1.43564	1.50821	0.78927	1.7705	1.17963	1.35394	1.25697	1.70618	2.30051	1.28437	1.44528	1.22414	1.19941	1.12583	0.814873	1.51591
ENSMUSG00000020738.16_Sumo2	06mo_AL	3.61679	6.79989	4.6605	4.84914	5.51507	5.11941	5.84375	8.03862	5.74624	6.65127	4.32689	6.34613	4.31443	5.92205	4.87098	6.81221	5.47226	5.37393	5.42326	6.27046	6.11718	6.05942	5.75571	6.96551
ENSMUSG00000020739.11_Nup85	06mo_AL	2.56525	3.22078	2.32375	2.92664	2.05703	2.97434	2.13187	2.14015	2.21782	2.29402	2.32642	3.20429	2.34882	3.10876	3.33078	3.44788	2.89237	2.75602	2.43724	2.51905	2.193	2.68805	2.67794	2.82193
ENSMUSG00000020740.13_Gga3	06mo_AL	1.64715	1.55313	1.24156	1.94799	1.02206	1.66195	1.00482	1.09898	1.00452	1.45969	1.3386	1.364	1.90048	1.6074	1.2036	1.94329	1.33492	1.29939	1.49203	1.06037	1.32075	1.6423	1.53401	1.70641
ENSMUSG00000020741.17_Cluh	06mo_AL	38.5649	37.4555	37.3126	40.6171	33.9566	35.242	24.8675	18.7183	25.797	31.6642	32.869	41.984	36.2592	51.3503	36.6495	34.7086	26.2395	34.9024	32.9603	30.6794	32.4114	34.3223	35.9155	38.7237
ENSMUSG00000020743.15_Mif4gd	06mo_AL	18.0114	18.4418	12.2992	15.4756	12.9907	12.2443	12.6959	6.60136	14.6841	17.9728	11.8742	18.0253	17.7142	19.7594	14.4323	16.7515	15.4328	12.7981	12.6998	12.9976	13.1826	19.9131	15.5795	18.1029
ENSMUSG00000020744.13_Slc25a19	06mo_AL	2.09046	2.24109	1.53511	1.75944	1.8256	2.06854	1.76646	1.19329	2.17123	2.43194	1.59491	2.27096	1.80313	1.75859	1.45858	2.02668	1.63729	1.78248	1.49471	2.29823	1.61336	2.40378	2.14923	2.12577
ENSMUSG00000020745.15_Pafah1b1	06mo_AL	6.74895	6.64348	5.51336	7.71549	7.1476	7.20334	5.72935	7.92693	6.85243	6.7173	7.56891	8.55953	5.11461	7.98988	7.7157	7.19873	5.80414	7.31054	6.71951	6.18581	6.74124	6.82323	7.79531	7.47299
ENSMUSG00000020747.17_Tmem94	06mo_AL	7.04057	6.17257	6.09303	7.5174	6.35468	7.40119	5.10559	3.11726	5.29834	5.70304	4.60463	6.12007	5.91713	8.08503	6.90384	6.53375	6.27145	6.76971	5.50879	6.65022	4.4236	5.76599	5.81168	6.45421
ENSMUSG00000020752.11_Recql5	06mo_AL	1.7784	1.96958	1.88195	2.07935	1.66119	1.93048	1.33239	1.33172	1.25127	1.65282	1.63017	1.7477	1.74838	2.36707	1.71477	1.87023	1.69286	2.02286	2.07012	1.77893	1.22494	1.68644	1.48926	2.04706
ENSMUSG00000020755.9_Sap30bp	06mo_AL	3.85495	3.12272	2.78803	3.58534	3.26014	3.65385	3.58207	3.82519	3.46682	3.05934	2.87526	3.27741	3.07649	3.71419	3.83247	3.25896	3.94755	3.52828	3.90019	3.71853	3.33661	2.92199	3.22252	2.81437
ENSMUSG00000020766.4_Galk1	06mo_AL	10.1665	9.62585	9.43075	8.06821	13.3439	9.01735	11.6784	4.93556	11.0447	13.3511	7.15199	9.97628	8.68721	9.86431	7.85192	9.99047	13.7201	10.3651	11.4594	13.2908	10.4128	11.185	8.57191	13.0773
ENSMUSG00000020770.13_Unk	06mo_AL	1.68568	1.94833	1.6458	2.2785	1.9612	1.98854	1.46108	1.01378	1.50622	1.81058	1.17386	1.62508	1.53188	2.09797	1.90537	2.18763	1.92214	2.15186	1.94644	2.12576	1.20804	1.73028	1.60154	2.23946
ENSMUSG00000020773.11_Trim47	06mo_AL	1.02574	0.852228	0.616288	1.06976	0.919352	1.02256	0.458874	0.362465	1.24085	1.18506	0.442973	1.20428	0.589835	1.1525	1.20236	0.944094	1.0633	0.544956	1.24208	1.16086	0.867031	1.48076	0.715605	1.11036
ENSMUSG00000020774.9_Aspa	06mo_AL	0.852609	0.896605	0.736047	0.862108	0.893346	0.845493	0.895842	1.61377	1.46815	1.80321	1.07845	1.39252	0.464475	1.22171	0.512859	0.858675	1.35133	1.27018	0.880286	1.44738	1.40262	1.33389	1.03805	1.864
ENSMUSG00000020775.13_Mrpl38	06mo_AL	13.1495	15.9813	11.942	15.399	14.4874	14.9889	12.5092	8.94151	13.3894	18.1917	10.88	16.2792	14.2341	14.453	12.8038	16.4444	16.5363	15.4133	14.8825	13.7314	12.3722	15.8406	12.2803	16.1965
ENSMUSG00000020776.18_Fbf1	06mo_AL	2.49911	0.78574	1.47874	0.735082	1.54714	1.13056	2.63116	1.07238	0.96856	4.1903	1.34423	1.28215	0.862243	0.869647	0.924284	0.826164	1.28816	1.71638	1.21465	1.7555	0.744894	0.86178	0.916998	2.84232
ENSMUSG00000020777.16_Acox1	06mo_AL	376.193	355.762	308.696	342.927	400.651	368.797	291.138	361.853	335.94	422.138	379.885	462.317	258.436	393.027	302.393	303.094	256.42	373.738	315.052	399.639	346.43	379.969	337.689	408.714
ENSMUSG00000020780.15_Srp68	06mo_AL	16.4975	17.3892	16.5044	17.16	16.9603	15.2591	14.5968	13.9586	17.7349	16.8995	12.3056	15.2707	14.7351	16.9383	18.0222	16.7737	15.6899	15.772	17.5537	17.367	16.8006	14.9313	14.3016	15.7152
ENSMUSG00000020781.14_Tsen54	06mo_AL	0.70654	0.88709	0.868603	1.06502	0.708201	0.910237	0.850977	0.403312	1.04597	1.40103	0.739339	1.3631	1.03134	1.06536	1.14673	0.735341	0.552124	1.10045	0.987181	0.959532	0.796958	1.13408	1.17342	0.988392
ENSMUSG00000020782.18_Llgl2	06mo_AL	3.03364	4.90495	3.36367	4.95921	2.77509	4.23393	2.50452	1.57426	3.03594	4.72556	3.05134	4.59557	4.35318	5.25583	4.31568	5.60769	3.32196	4.5242	2.70501	3.50191	3.10751	4.34317	4.50826	5.74493
ENSMUSG00000020783.14_Ncbp3	06mo_AL	1.00735	0.811199	0.958142	0.905121	0.847043	0.829134	0.788635	0.61041	1.00812	0.626672	1.01898	0.96184	0.895627	0.950748	0.885603	0.790804	0.730965	0.73005	0.889526	0.715599	1.08244	0.829817	1.23683	0.794279
ENSMUSG00000020790.14_Ankfy1	06mo_AL	2.75857	2.46161	2.97485	3.04392	3.31978	2.8793	2.38113	2.49659	2.88591	2.61587	3.27152	3.54299	2.33873	3.47484	3.03665	2.76621	2.02737	3.20534	2.74083	2.82577	2.77496	2.6827	2.99975	3.172
[truncated: 121,238 more rows]
