# Supplementary material for: Circadian alignment of early onset caloric restriction promotes longevity in male C57BL/6J mice
Source: Science. Author manuscript; Available in PMC 2022 Jul 7. (PMC9262309; doi:10.1126/science.abk0297)
Supplement: Supplemental Data table 6 [file NIHMS1820506-supplement-Supplemental_Data_table_6.xlsx]

## Sheet: Circadian results
Circadian cycling analysis for all 6 feeding conditons x 2 ages
Liver gene expression was collected as biological duplicates, collected every 4h for two days, in constant darkness
Gene was considered cycling if p and q value were significant for all three circadian algorithms (ARSER, JTK and RAIN with p-value and BH.Q <0.05) and daily fold change (amplitude, max_mean/min_mean) > 1.23
GeneID	Group	Cycling?	Phase	Daily Fold Change	ARS_pvalue	ARS_BH.Q	JTK_pvalue	JTK_BH.Q	Rain_pvalue	Rain_ABH.Q	max_mean	min_mean
ENSMUSG00000000001.4_Gnai3	06mo_AL	NA	16.6868	1.20924	0.0966123	0.156468	1	1	0.150973	0.23044	27.8919	23.0655
ENSMUSG00000000049.11_Apoh	06mo_AL	NA	10.4065	1.23194	0.137346	0.203135	0.598208	0.994555	0.144248	0.22176	920.326	747.055
ENSMUSG00000000056.7_Narf	06mo_AL	TRUE	10.6523	2.73367	7.04272e-05	0.00352067	5.12098e-07	5.8966e-05	0.000124414	0.00212428	10.5013	3.84145
ENSMUSG00000000058.6_Cav2	06mo_AL	NA	3.14889	1.34031	0.833959	0.854882	1	1	0.628059	0.742629	0.841695	0.627984
ENSMUSG00000000078.7_Klf6	06mo_AL	NA	2.262	1.72611	0.0610271	0.111282	0.000155412	0.00249633	0.0545105	0.0998256	2.33891	1.35501
ENSMUSG00000000085.16_Scmh1	06mo_AL	NA	5.5368	1.35504	0.00224357	0.0160398	0.0109137	0.0535907	7.00028e-06	0.000493419	1.2128	0.895029
ENSMUSG00000000088.7_Cox5a	06mo_AL	NA	7.21516	1.32196	0.167281	0.23548	1	1	0.932855	0.958569	34.2661	25.9208
ENSMUSG00000000093.6_Tbx2	06mo_AL	NA	5.74324	1.78145	0.19821	0.267623	1	1	0.111218	0.175106	0.742161	0.416605
ENSMUSG00000000120.6_Ngfr	06mo_AL	TRUE	3.34264	3.39604	0.00298444	0.0183812	8.47979e-05	0.00173455	0.000126739	0.00212428	1.17682	0.346528
ENSMUSG00000000127.14_Fer	06mo_AL	NA	2.0279	1.60708	0.276857	0.347232	0.166318	0.379775	0.075781	0.132866	2.35655	1.46636
ENSMUSG00000000131.15_Xpo6	06mo_AL	NA	4.05967	1.3203	0.0180917	0.0495069	0.0164701	0.0717323	0.00481878	0.0173032	2.42978	1.84032
ENSMUSG00000000134.17_Tfe3	06mo_AL	TRUE	0.31822	1.66887	0.00142669	0.0130077	0.000277708	0.00386153	0.000248828	0.00280527	3.06301	1.83538
ENSMUSG00000000142.15_Axin2	06mo_AL	TRUE	1.69492	2.57603	0.00322807	0.0191414	8.47979e-05	0.00173455	0.000394561	0.00414062	2.35148	0.912831
ENSMUSG00000000148.17_Brat1	06mo_AL	NA	4.37978	1.43319	0.133869	0.199156	1	1	0.150973	0.23044	1.2325	0.859971
ENSMUSG00000000149.10_Gna12	06mo_AL	NA	9.88304	1.54766	0.430105	0.495305	1	1	0.0558095	0.101407	23.9602	15.4816
ENSMUSG00000000154.16_Slc22a18	06mo_AL	NA	5.60534	1.45917	0.15636	0.223577	1	1	0.368126	0.469398	25.4656	17.4522
ENSMUSG00000000159.15_Igsf5	06mo_AL	NA	3.2096	1.19485	0.757055	0.788125	1	1	0.912111	0.954148	7.02484	5.87928
ENSMUSG00000000168.9_Dlat	06mo_AL	NA	3.05892	1.47979	0.0350743	0.0757198	0.0615898	0.18279	0.0037617	0.015219	18.5063	12.506
ENSMUSG00000000171.5_Sdhd	06mo_AL	NA	10.1027	1.14985	0.112279	0.174898	1	1	0.100097	0.16254	91.8424	79.8735
ENSMUSG00000000184.12_Ccnd2	06mo_AL	NA	21.8119	1.52882	0.103544	0.164693	1	1	0.195653	0.280309	1.25444	0.820532
ENSMUSG00000000194.13_Gpr107	06mo_AL	NA	2.60556	1.28232	0.0417098	0.0852158	0.0615898	0.18279	0.0230936	0.0521692	1.46447	1.14205
ENSMUSG00000000247.11_Lhx2	06mo_AL	TRUE	1.67588	2.23905	0.000115866	0.00431778	3.87197e-06	0.000212192	2.72794e-05	0.00121043	0.868258	0.387779
ENSMUSG00000000266.11_Mid2	06mo_AL	NA	2.7797	1.3145	0.566255	0.618259	1	1	0.313362	0.416802	1.01131	0.769349
ENSMUSG00000000275.16_Trim25	06mo_AL	NA	0.410377	1.4091	0.5179	0.576082	1	1	0.969502	0.971298	14.7627	10.4767
ENSMUSG00000000278.10_Scpep1	06mo_AL	NA	5.45022	1.57082	0.0773582	0.132681	0.00362218	0.0240727	0.0101378	0.0289553	20.7311	13.1976
ENSMUSG00000000282.12_Mnt	06mo_AL	NA	18.3006	1.74852	0.295873	0.365799	1	1	0.323115	0.426016	3.42147	1.95678
ENSMUSG00000000290.13_Itgb2	06mo_AL	NA	23.4073	1.813	0.0205666	0.0536166	0.1421	0.338818	0.000144021	0.00217049	1.98917	1.09717
ENSMUSG00000000296.8_Tpd52l1	06mo_AL	TRUE	9.71024	2.02426	7.93437e-06	0.00129066	0.00455628	0.0282986	0.000108186	0.00212428	4.10234	2.02658
ENSMUSG00000000301.16_Pemt	06mo_AL	NA	5.61383	1.29906	0.0243786	0.0599117	0.0515763	0.161292	0.190787	0.274991	92.2953	71.0476
ENSMUSG00000000303.12_Cdh1	06mo_AL	TRUE	0.988806	2.08081	4.61823e-05	0.00307322	0.00455628	0.0282986	0.00401006	0.0157092	16.1918	7.7815
ENSMUSG00000000325.15_Arvcf	06mo_AL	NA	4.47173	1.49327	0.0166582	0.0472889	0.524947	0.895863	0.100024	0.16254	1.94841	1.30479
ENSMUSG00000000326.12_Comt	06mo_AL	TRUE	1.9055	1.89186	0.0005168	0.0085177	0.000484527	0.00570739	0.000259647	0.0028766	308.668	163.156
ENSMUSG00000000339.14_Rtca	06mo_AL	TRUE	9.09053	1.51049	0.000507723	0.00846286	0.00176934	0.0143906	5.12293e-05	0.00122377	3.93805	2.60714
ENSMUSG00000000340.10_Dbt	06mo_AL	TRUE	15.4383	1.54121	0.000825394	0.01039	0.00225745	0.0170859	5.12293e-05	0.00122377	30.6263	19.8716
ENSMUSG00000000346.8_Dazap2	06mo_AL	TRUE	4.74393	1.37163	0.00603575	0.0259783	1.16368e-05	0.000438432	0.0112255	0.0302178	62.612	45.6477
ENSMUSG00000000355.13_Mcts1	06mo_AL	NA	14.5402	1.42129	0.133308	0.19851	0.121019	0.30146	0.13507	0.208999	12.6604	8.90767
ENSMUSG00000000374.8_Trappc10	06mo_AL	NA	21.2248	1.33168	0.0912295	0.150164	1	1	0.145733	0.223607	2.86869	2.15419
ENSMUSG00000000378.15_Ccm2	06mo_AL	NA	4.07842	1.40551	0.560194	0.612882	1	1	0.269295	0.367915	2.72347	1.93771
ENSMUSG00000000384.15_Tbrg4	06mo_AL	NA	9.21286	1.35888	0.034529	0.0749643	0.121019	0.30146	0.0877063	0.14923	7.55002	5.55604
ENSMUSG00000000385.7_Tmprss2	06mo_AL	NA	19.4682	2.02345	0.745357	0.778001	0.225707	0.472628	0.32642	0.428454	1.08018	0.533832
ENSMUSG00000000399.10_Ndufa9	06mo_AL	NA	8.53104	1.23618	0.00787429	0.030479	0.166318	0.379775	0.0436006	0.0869467	29.2581	23.6682
ENSMUSG00000000420.15_Galnt1	06mo_AL	NA	17.8065	1.24158	0.0191356	0.0511081	0.302578	0.592551	0.00250576	0.0118501	7.07835	5.70109
ENSMUSG00000000439.9_Mkrn2	06mo_AL	TRUE	7.91931	1.36367	1.13959e-05	0.00158894	0.00711292	0.0391058	7.31847e-06	0.000493419	1.74123	1.27687
ENSMUSG00000000440.12_Pparg	06mo_AL	NA	9.57459	2.21898	0.42274	0.48814	1	1	0.349759	0.451939	2.33383	1.05176
ENSMUSG00000000441.17_Raf1	06mo_AL	NA	0.375602	1.58765	0.0272365	0.0643281	0.0164701	0.0717323	0.0481116	0.0908069	12.5612	7.91183
ENSMUSG00000000532.10_Acvr1b	06mo_AL	TRUE	8.34068	2.22996	0.0019439	0.014982	4.50405e-05	0.00110689	0.000241617	0.00280527	4.01727	1.8015
ENSMUSG00000000538.18_Tom1l2	06mo_AL	NA	8.48304	1.4577	0.0132731	0.0412691	0.0357832	0.124858	0.084333	0.145839	4.0145	2.75399
ENSMUSG00000000552.9_Zfp385a	06mo_AL	TRUE	1.8256	2.0109	0.000410764	0.0076474	0.00225745	0.0170859	4.9002e-05	0.00122377	8.44072	4.1975
ENSMUSG00000000555.7_Itga5	06mo_AL	TRUE	23.1448	2.52784	1.55865e-05	0.00190849	8.13347e-06	0.000347299	0.00140149	0.00821456	8.84196	3.49783
ENSMUSG00000000561.14_Wdr77	06mo_AL	NA	9.55797	1.37136	0.476472	0.53723	1	1	0.480188	0.596336	4.92914	3.59434
ENSMUSG00000000563.17_Atp5f1	06mo_AL	NA	14.3073	1.32983	0.145176	0.211536	0.45937	0.809288	0.0105602	0.029504	41.3827	31.1189
ENSMUSG00000000567.5_Sox9	06mo_AL	TRUE	23.5069	3.15817	0.00148517	0.0133392	7.83559e-07	7.72107e-05	7.00028e-06	0.000493419	2.54031	0.804362
ENSMUSG00000000568.15_Hnrnpd	06mo_AL	TRUE	10.1	1.60384	2.17808e-07	0.000301248	1.16368e-05	0.000438432	0.000238009	0.00280527	7.84959	4.89425
ENSMUSG00000000581.8_C1d	06mo_AL	NA	8.26345	1.35833	0.387083	0.455225	1	1	0.855117	0.934147	5.54491	4.08216
ENSMUSG00000000594.7_Gm2a	06mo_AL	NA	12.2976	1.16542	0.562217	0.614571	1	1	0.519291	0.630757	42.7428	36.6758
ENSMUSG00000000600.15_Krit1	06mo_AL	NA	19.347	1.45912	0.000777242	0.0101338	0.0357832	0.124858	0.000331762	0.00360923	1.18547	0.812456
ENSMUSG00000000605.9_Clcn4	06mo_AL	NA	12.3558	1.0681	0.26478	0.334831	1	1	0.0998571	0.16254	7.54818	7.0669
ENSMUSG00000000631.20_Myo18a	06mo_AL	NA	7.95863	1.46085	0.0271395	0.0642167	0.00711292	0.0391058	0.0453446	0.0887663	6.63246	4.54013
ENSMUSG00000000673.8_Haao	06mo_AL	NA	5.52218	1.23596	0.032542	0.0720817	1	1	0.140473	0.216509	287.4	232.532
ENSMUSG00000000682.7_Cd52	06mo_AL	NA	26.3052	1.79891	0.0737435	0.128198	0.0201118	0.0826406	0.0574673	0.103556	2.85703	1.58821
ENSMUSG00000000686.11_Abhd15	06mo_AL	NA	13.2829	1.82895	0.503913	0.562844	1	1	0.278912	0.378482	7.16607	3.91813
ENSMUSG00000000708.14_Kat2b	06mo_AL	NA	9.04274	1.3673	0.00207183	0.0153274	0.870842	1	0.00292484	0.0126739	18.3781	13.4411
ENSMUSG00000000711.3_Rab5b	06mo_AL	NA	6.62062	1.37588	0.0101392	0.035068	0.0109137	0.0535907	0.000483234	0.00414062	17.6258	12.8106
ENSMUSG00000000738.18_Spg7	06mo_AL	NA	5.53005	1.15371	0.264606	0.334651	1	1	0.57706	0.687961	5.11811	4.43621
ENSMUSG00000000740.12_Rpl13	06mo_AL	NA	6.94892	1.4916	0.248157	0.318653	1	1	0.628059	0.742629	17.5485	11.7649
ENSMUSG00000000743.9_Chmp1a	06mo_AL	NA	5.91223	1.47987	0.000923154	0.0107873	0.0244631	0.0952136	0.000868035	0.00609434	8.50244	5.74541
ENSMUSG00000000751.13_Rpa1	06mo_AL	NA	1.91333	1.22952	0.386842	0.454993	1	1	0.49189	0.603265	3.81534	3.10311
ENSMUSG00000000753.15_Serpinf1	06mo_AL	NA	5.93747	1.2359	0.0221041	0.056321	0.0244631	0.0952136	0.00316858	0.0134291	254.386	205.831
ENSMUSG00000000759.14_Tubgcp3	06mo_AL	NA	24.6604	1.27403	0.0130679	0.0410812	1	1	0.101041	0.163737	2.08042	1.63294
ENSMUSG00000000776.12_Polr3d	06mo_AL	NA	6.18705	1.44347	0.774242	0.803243	1	1	0.758837	0.858435	3.19144	2.21095
ENSMUSG00000000782.15_Tcf7	06mo_AL	NA	7.17728	1.48694	0.0453912	0.0900443	0.0515763	0.161292	0.00998231	0.0289553	2.09508	1.40899
ENSMUSG00000000787.12_Ddx3x	06mo_AL	NA	18.1589	1.24827	0.152442	0.219444	1	1	0.103804	0.165879	36.0174	28.8538
ENSMUSG00000000804.14_Usp32	06mo_AL	NA	3.17741	1.35457	0.355657	0.424601	0.870842	1	0.693448	0.799646	4.909	3.62403
ENSMUSG00000000811.13_Txnrd3	06mo_AL	TRUE	8.0843	1.87042	9.67079e-05	0.00398017	0.000208387	0.00311759	2.72794e-05	0.00121043	3.51032	1.87675
ENSMUSG00000000823.16_Zfp512b	06mo_AL	TRUE	6.06649	1.77813	0.000837415	0.0104105	0.000115173	0.00213049	0.000453745	0.00414062	5.32113	2.99254
ENSMUSG00000000826.16_Dnajc5	06mo_AL	NA	12.257	1.22812	0.0778936	0.133354	0.679816	1	0.0112255	0.0302178	8.98863	7.31899
ENSMUSG00000000827.18_Tpd52l2	06mo_AL	NA	8.14752	1.20625	0.638049	0.681472	1	1	0.878888	0.943645	4.24061	3.51553
ENSMUSG00000000838.17_Fmr1	06mo_AL	NA	21.1101	1.24873	0.299192	0.369145	1	1	0.102207	0.164873	2.67921	2.14555
ENSMUSG00000000876.11_Pxmp4	06mo_AL	TRUE	22.3796	2.68591	0.000237544	0.00583778	5.12098e-07	5.8966e-05	0.000124414	0.00212428	39.9389	14.8698
ENSMUSG00000000881.12_Dlg3	06mo_AL	NA	7.00898	1.28507	0.103256	0.164389	0.102731	0.267137	0.677673	0.788733	3.66724	2.85373
ENSMUSG00000000902.13_Smarcb1	06mo_AL	NA	22.9098	1.33642	0.534192	0.590719	0.770456	1	0.848315	0.932789	1.99356	1.49171
ENSMUSG00000000915.15_Hip1r	06mo_AL	NA	14.2859	1.64525	0.287298	0.357353	1	1	0.162084	0.243518	4.72093	2.86943
ENSMUSG00000000916.15_Nsun5	06mo_AL	NA	3.15583	1.38537	0.697764	0.735138	1	1	0.932233	0.958569	1.57576	1.13743
ENSMUSG00000000934.8_Top1mt	06mo_AL	NA	5.7912	1.41864	0.0382362	0.0802147	1	1	0.510363	0.623088	10.3782	7.31555
ENSMUSG00000000948.16_Gm38393	06mo_AL	NA	6.97507	1.70779	0.0366205	0.0781035	0.225707	0.472628	0.670693	0.783456	1.177	0.689195
ENSMUSG00000000957.9_Mmp14	06mo_AL	TRUE	26.5627	1.77002	0.0132017	0.0412095	0.0013799	0.0119942	0.0116933	0.0310286	9.68216	5.47008
ENSMUSG00000000958.9_Slc7a7	06mo_AL	NA	23.3717	1.93604	0.20549	0.275492	1	1	0.0927244	0.154511	0.873701	0.451282
ENSMUSG00000000959.6_Oxa1l	06mo_AL	NA	3.26643	1.41556	0.00302367	0.0184872	0.0201118	0.0826406	0.0545105	0.0998256	9.59941	6.78133
ENSMUSG00000000976.13_Heatr6	06mo_AL	NA	21.1872	1.42436	0.630061	0.67498	1	1	0.918826	0.954626	2.72798	1.91523
ENSMUSG00000001016.12_Ilf2	06mo_AL	NA	5.3474	1.26771	0.112316	0.174927	0.166318	0.379775	0.285462	0.386193	1.91813	1.51307
ENSMUSG00000001017.15_Chtop	06mo_AL	NA	0.0626608	1.15348	0.996891	0.997183	1	1	0.885344	0.944934	9.0253	7.82442
ENSMUSG00000001018.15_Snapin	06mo_AL	TRUE	5.71472	1.5955	0.000724611	0.00994917	0.0028663	0.0204696	0.000119005	0.00212428	7.767	4.86807
ENSMUSG00000001020.8_S100a4	06mo_AL	NA	4.18683	4.11903	0.0518113	0.0990262	1	1	0.324168	0.426016	0.72794	0.176726
ENSMUSG00000001025.8_S100a6	06mo_AL	NA	6.8002	1.60668	0.00358479	0.0200711	0.400846	0.731068	0.0885796	0.150044	0.802446	0.499444
ENSMUSG00000001036.17_Epn2	06mo_AL	NA	1.0746	1.39778	0.394409	0.461609	0.598208	0.994555	0.206882	0.290389	1.58877	1.13663
ENSMUSG00000001052.15_Sec24b	06mo_AL	TRUE	23.5748	1.44555	0.00513562	0.0240319	0.00455628	0.0282986	0.000946947	0.00615756	4.60372	3.18475
ENSMUSG00000001053.15_N4bp3	06mo_AL	NA	23.471	2.29251	0.00337504	0.0195232	0.0109137	0.0535907	0.00140149	0.00821456	1.23824	0.540126
ENSMUSG00000001054.9_Rmnd5b	06mo_AL	NA	2.80562	1.34077	0.0564414	0.10518	0.679816	1	0.024322	0.0533616	4.02508	3.00207
ENSMUSG00000001056.3_Nhp2	06mo_AL	NA	7.60453	1.22595	0.888362	0.902184	1	1	0.914395	0.954626	8.90376	7.26278
ENSMUSG00000001062.18_Vps9d1	06mo_AL	NA	6.78189	1.49406	0.0349453	0.0756165	1	1	0.0605076	0.108406	3.38938	2.26858
ENSMUSG00000001065.15_Zfp276	06mo_AL	NA	4.84266	2.13676	0.15476	0.221878	0.302578	0.592551	0.108601	0.172069	5.08372	2.37917
ENSMUSG00000001082.12_Mfsd10	06mo_AL	NA	3.45907	1.62091	0.225239	0.296166	1	1	0.317179	0.420825	0.955746	0.589635
ENSMUSG00000001089.14_Luzp1	06mo_AL	NA	21.9485	1.5867	0.00646753	0.0270528	0.0430378	0.142229	0.00155746	0.00821456	3.18822	2.00935
ENSMUSG00000001095.5_Slc13a2	06mo_AL	NA	1.02985	1.99986	0.40183	0.468828	1	1	0.930168	0.958569	1.59605	0.798083
ENSMUSG00000001098.15_Kctd10	06mo_AL	NA	2.63341	1.52326	0.583614	0.633567	0.679816	1	0.918826	0.954626	2.23176	1.46512
ENSMUSG00000001100.10_Poldip2	06mo_AL	NA	7.75911	1.33794	0.0223768	0.0567432	0.0615898	0.18279	0.0197678	0.0487442	18.2529	13.6426
ENSMUSG00000001105.15_Ift20	06mo_AL	NA	4.19374	1.37433	0.943442	0.950117	1	1	0.659217	0.77129	16.5944	12.0746
ENSMUSG00000001119.7_Col6a1	06mo_AL	NA	5.02684	1.55152	0.0388237	0.0811142	0.0615898	0.18279	0.046341	0.0893682	2.16697	1.39667
ENSMUSG00000001123.15_Lgals9	06mo_AL	TRUE	3.5949	1.92342	0.000538183	0.00862444	8.30176e-08	1.97852e-05	7.00028e-06	0.000493419	271.662	141.239
ENSMUSG00000001127.12_Araf	06mo_AL	NA	4.20821	1.26504	0.0227549	0.0574223	0.45937	0.809288	0.011405	0.0305165	8.56846	6.77327
ENSMUSG00000001128.7_Cfp	06mo_AL	NA	2.22632	1.79432	0.304498	0.374537	0.261725	0.530175	0.084333	0.145839	7.85437	4.37734
ENSMUSG00000001134.9_Uxt	06mo_AL	NA	11.5486	1.58604	0.0518825	0.0990669	0.524947	0.895863	0.0197678	0.0487442	5.93374	3.74123
ENSMUSG00000001138.13_Cnnm3	06mo_AL	TRUE	24.2157	1.86854	0.000110844	0.00422158	0.000634556	0.00680223	7.00028e-06	0.000493419	2.42495	1.29777
ENSMUSG00000001143.13_Lman2l	06mo_AL	TRUE	21.4889	1.92993	0.00261297	0.0172426	0.000826485	0.00831189	0.000504244	0.00418421	2.5376	1.31487
ENSMUSG00000001150.7_Mcm3ap	06mo_AL	NA	21.5345	1.54085	0.00556046	0.0249637	0.0430378	0.142229	0.00280298	0.0126097	3.32204	2.15598
ENSMUSG00000001151.10_Pcnt	06mo_AL	TRUE	5.96084	1.51651	0.000289	0.00647993	0.00225745	0.0170859	0.00162236	0.00844385	1.38408	0.912671
ENSMUSG00000001155.13_Ftcd	06mo_AL	NA	3.74312	1.38007	0.00341704	0.0196445	0.1421	0.338818	0.00435877	0.0161433	111.072	80.4829
ENSMUSG00000001156.9_Mxd1	06mo_AL	NA	6.93896	1.36964	0.494068	0.553841	1	1	0.911043	0.954148	0.770077	0.562246
ENSMUSG00000001157.13_Gmcl1	06mo_AL	NA	27.5982	1.25332	0.225564	0.296166	1	1	0.0828283	0.143795	1.2562	1.0023
ENSMUSG00000001158.13_Snrnp27	06mo_AL	NA	8.59111	1.25915	0.0951411	0.154763	1	1	0.285638	0.38633	6.33335	5.02986
ENSMUSG00000001173.15_Ocrl	06mo_AL	NA	7.75828	1.26996	0.301374	0.371492	1	1	0.206882	0.290389	0.776667	0.61157
ENSMUSG00000001175.14_Calm1	06mo_AL	NA	20.1984	1.33291	0.0186364	0.0504585	0.0869177	0.236018	0.0252575	0.0550486	37.6862	28.2737
ENSMUSG00000001211.15_Agpat3	06mo_AL	NA	2.79593	1.20013	0.262197	0.332467	1	1	0.242336	0.334788	20.7822	17.3166
ENSMUSG00000001227.11_Sema6b	06mo_AL	NA	4.12528	1.50756	0.0887042	0.147023	0.981704	1	0.963491	0.968635	0.694349	0.460577
ENSMUSG00000001229.7_Dpp9	06mo_AL	TRUE	0.610745	2.4323	6.02705e-06	0.0011438	0.000115173	0.00213049	7.00028e-06	0.000493419	19.9495	8.20193
ENSMUSG00000001240.13_Ramp2	06mo_AL	NA	9.67299	1.29381	0.0273428	0.0645048	0.121019	0.30146	0.00948856	0.0284241	22.3694	17.2896
ENSMUSG00000001247.16_Lsr	06mo_AL	NA	21.4427	1.43516	0.0448506	0.0892197	0.348773	0.659694	0.125612	0.196051	74.4373	51.867
ENSMUSG00000001248.15_Gramd1a	06mo_AL	NA	6.36733	1.4057	0.19311	0.262342	1	1	0.184063	0.267064	2.54126	1.80782
ENSMUSG00000001249.14_Hpn	06mo_AL	NA	6.50786	1.34413	0.0046382	0.0228961	0.121019	0.30146	0.0453446	0.0887663	63.6091	47.3236
ENSMUSG00000001270.9_Ckb	06mo_AL	NA	4.23304	1.74576	0.000441041	0.00787419	0.0515763	0.161292	4.9002e-05	0.00122377	0.763067	0.437098
ENSMUSG00000001280.12_Sp1	06mo_AL	NA	3.33509	1.41969	0.0546835	0.102661	0.194051	0.425832	0.030894	0.0655083	6.4731	4.5595
ENSMUSG00000001285.12_Myg1	06mo_AL	TRUE	8.29012	1.44489	0.0179791	0.0493307	0.00882936	0.0456986	0.00280298	0.0126097	4.27117	2.95605
ENSMUSG00000001288.14_Rarg	06mo_AL	NA	23.7584	1.74426	0.022725	0.0574054	0.1421	0.338818	0.00304671	0.0130803	1.65092	0.946489
ENSMUSG00000001289.12_Pfdn5	06mo_AL	NA	10.0156	1.53265	0.00599258	0.025915	0.45937	0.809288	0.0222437	0.0517845	34.5136	22.5188
ENSMUSG00000001305.5_Rrp15	06mo_AL	NA	18.1064	1.48206	0.111461	0.173912	0.598208	0.994555	0.0103816	0.0294629	2.31502	1.56203
ENSMUSG00000001313.12_Rnd2	06mo_AL	NA	21.098	1.32414	0.956604	0.961012	1	1	0.948262	0.962694	6.64552	5.01875
ENSMUSG00000001323.17_Srr	06mo_AL	NA	20.2804	1.16753	0.0743231	0.128877	1	1	0.0963893	0.158835	27.7226	23.7446
ENSMUSG00000001348.15_Acp5	06mo_AL	NA	10.6628	1.20613	0.534925	0.591233	1	1	0.820937	0.911481	32.4564	26.9095
ENSMUSG00000001366.14_Fbxo9	06mo_AL	NA	7.86221	1.30447	0.000895996	0.0106398	0.0296422	0.109428	0.000746285	0.00564423	15.8821	12.1752
ENSMUSG00000001376.17_Vps50	06mo_AL	NA	8.99428	1.18298	0.0241736	0.059522	1	1	0.0230936	0.0521692	0.907663	0.767268
ENSMUSG00000001380.6_Hars	06mo_AL	NA	13.1641	1.21902	0.00941452	0.0337461	0.0732914	0.207026	0.150973	0.23044	14.4351	11.8416
ENSMUSG00000001383.8_Zmat2	06mo_AL	NA	12.6286	1.37599	0.0217062	0.0556947	1	1	0.0205064	0.0496428	17.1412	12.4574
ENSMUSG00000001415.10_Smg5	06mo_AL	NA	3.3452	1.40656	0.0338006	0.0739515	0.302578	0.592551	0.160294	0.241006	4.52041	3.21381
ENSMUSG00000001416.13_Cct3	06mo_AL	NA	20.1944	1.3434	0.00925908	0.0333757	0.0515763	0.161292	0.00319434	0.0134881	8.07483	6.01073
ENSMUSG00000001418.13_Glmp	06mo_AL	NA	5.73552	1.2474	0.0461658	0.0911399	0.0296422	0.109428	0.204415	0.288188	7.49407	6.00774
ENSMUSG00000001419.17_Mef2d	06mo_AL	NA	0.0805732	1.56679	0.0360118	0.0771833	0.0430378	0.142229	0.0081776	0.0256047	7.15165	4.56452
ENSMUSG00000001424.14_Snd1	06mo_AL	NA	9.17585	1.33689	0.184718	0.253581	1	1	0.025018	0.0547597	10.7624	8.05037
ENSMUSG00000001435.15_Col18a1	06mo_AL	NA	3.49152	1.43261	0.0101725	0.0351359	0.121019	0.30146	0.0230936	0.0521692	135.292	94.4371
ENSMUSG00000001436.15_Slc19a1	06mo_AL	NA	10.1915	2.62426	0.042915	0.0867442	0.00882936	0.0456986	0.030894	0.0655083	1.06564	0.406073
ENSMUSG00000001440.5_Kpnb1	06mo_AL	TRUE	21.6493	1.69762	0.000377903	0.00740037	6.20155e-05	0.0013816	0.0001325	0.00212428	20.3874	12.0094
ENSMUSG00000001441.13_Npepps	06mo_AL	NA	19.176	1.28273	0.0131086	0.0411239	0.166318	0.379775	0.0106746	0.0298075	4.59062	3.5788
ENSMUSG00000001445.10_Mrpl10	06mo_AL	NA	4.9796	1.24723	0.0422797	0.0859039	0.166318	0.379775	0.190052	0.274472	19.3894	15.5459
ENSMUSG00000001467.5_Cyp51	06mo_AL	NA	4.0312	1.93014	0.0740615	0.128598	0.1421	0.338818	0.030894	0.0655083	50.2914	26.0559
ENSMUSG00000001472.17_Tcf25	06mo_AL	NA	6.80663	1.27388	0.00579696	0.0255405	0.0296422	0.109428	0.00292484	0.0126739	28.2843	22.2033
ENSMUSG00000001473.6_Tubb6	06mo_AL	NA	1.5255	2.04014	0.00910593	0.032984	0.302578	0.592551	0.00155746	0.00821456	1.34157	0.657589
ENSMUSG00000001482.15_Def8	06mo_AL	NA	2.88861	1.3562	0.108376	0.17037	1	1	0.687934	0.796964	5.9686	4.40097
ENSMUSG00000001506.10_Col1a1	06mo_AL	NA	2.50881	2.67811	0.108878	0.170818	0.102731	0.267137	0.00785049	0.0248846	1.61079	0.601465
ENSMUSG00000001507.16_Itga3	06mo_AL	NA	23.0893	1.81867	0.0101499	0.0350933	0.0357832	0.124858	0.0112255	0.0302178	1.5307	0.841662
ENSMUSG00000001518.12_Itfg2	06mo_AL	NA	3.37865	1.39231	0.0288739	0.0669456	0.348773	0.659694	0.00506888	0.0176506	0.90098	0.647112
ENSMUSG00000001524.14_Gtf2h4	06mo_AL	NA	7.15003	1.34368	0.0200594	0.0527252	0.598208	0.994555	0.017919	0.0459776	2.04031	1.51844
ENSMUSG00000001525.10_Tubb5	06mo_AL	TRUE	0.63175	2.13336	0.00673727	0.0278812	0.000484527	0.00570739	0.000504244	0.00418421	18.9964	8.90445
ENSMUSG00000001542.7_Ell2	06mo_AL	NA	15.3761	1.38402	0.208706	0.278965	1	1	0.324168	0.426016	9.99203	7.21959
ENSMUSG00000001552.14_Jup	06mo_AL	NA	4.92289	1.39725	0.405606	0.472185	1	1	0.184063	0.267064	6.3181	4.52182
ENSMUSG00000001569.10_Nom1	06mo_AL	NA	8.01876	1.24518	0.0595563	0.109242	0.1421	0.338818	0.163221	0.24458	2.1885	1.75758
ENSMUSG00000001576.14_Ergic1	06mo_AL	TRUE	24.5382	1.44025	0.00163226	0.013828	0.000484527	0.00570739	0.000907491	0.00609434	13.587	9.43377
ENSMUSG00000001604.14_Tcea3	06mo_AL	NA	9.7088	1.35888	0.00891155	0.0325581	0.0357832	0.124858	0.00155746	0.00821456	53.1646	39.1239
ENSMUSG00000001627.12_Ifrd1	06mo_AL	TRUE	9.11445	2.02829	0.00460131	0.0228566	0.000826485	0.00831189	0.00209221	0.0101568	3.28419	1.61919
ENSMUSG00000001630.13_Stk38l	06mo_AL	NA	19.3414	1.42935	0.164274	0.232108	0.194051	0.425832	0.3381	0.44085	5.04621	3.53042
ENSMUSG00000001632.16_Brpf1	06mo_AL	NA	5.88329	1.21526	0.171999	0.240438	1	1	0.847978	0.932789	2.41479	1.98705
ENSMUSG00000001663.10_Gstt1	06mo_AL	NA	8.89122	1.30465	0.132438	0.197559	0.261725	0.530175	0.151562	0.230617	117.348	89.946
ENSMUSG00000001665.11_Gstt3	06mo_AL	NA	11.5076	1.91534	0.00577914	0.0254949	0.1421	0.338818	0.0112255	0.0302178	13.973	7.29532
ENSMUSG00000001666.8_Ddt	06mo_AL	NA	9.06673	1.25672	0.303206	0.373334	1	1	0.958078	0.965521	177.227	141.023
ENSMUSG00000001670.13_Tat	06mo_AL	NA	15.7476	2.68739	0.0422139	0.0858286	0.0515763	0.161292	0.0401387	0.0824331	987.573	367.484
ENSMUSG00000001674.11_Ddx18	06mo_AL	NA	17.2267	1.44824	0.0996623	0.160135	0.102731	0.267137	0.0885796	0.150044	4.81708	3.32616
ENSMUSG00000001687.15_Ubl3	06mo_AL	NA	13.3936	1.20002	0.432633	0.497768	1	1	0.628133	0.742629	5.44842	4.54026
ENSMUSG00000001700.9_Gramd3	06mo_AL	NA	19.3102	1.81534	0.261936	0.332259	0.225707	0.472628	0.127519	0.198363	19.6907	10.8468
ENSMUSG00000001707.7_Eef1e1	06mo_AL	NA	13.9691	1.58082	0.139562	0.205375	0.45937	0.809288	0.057734	0.103818	5.24159	3.31574
ENSMUSG00000001729.14_Akt1	06mo_AL	NA	8.38843	1.27861	0.161732	0.229371	0.225707	0.472628	0.848315	0.932789	10.9182	8.53915
ENSMUSG00000001750.15_Tcirg1	06mo_AL	NA	13.337	1.39348	0.936688	0.943872	1	1	0.935134	0.958804	7.40389	5.31325
ENSMUSG00000001751.9_Naglu	06mo_AL	NA	6.25892	1.37846	0.00201264	0.0151332	0.0244631	0.0952136	0.0197678	0.0487442	7.88678	5.72144
ENSMUSG00000001755.12_Coasy	06mo_AL	NA	6.60359	1.43247	0.0213594	0.0550947	0.0357832	0.124858	0.00155746	0.00821456	29.5403	20.6219
ENSMUSG00000001763.14_Tspan33	06mo_AL	TRUE	0.994691	1.92789	0.000776332	0.0101338	0.000634556	0.00680223	5.12293e-05	0.00122377	1.60189	0.830902
ENSMUSG00000001767.5_Crnkl1	06mo_AL	NA	18.1148	1.31277	0.00730733	0.0292179	0.0615898	0.18279	0.0817658	0.142143	3.56013	2.71192
ENSMUSG00000001768.15_Rin2	06mo_AL	NA	0.231872	1.64597	0.0304192	0.0691824	0.0732914	0.207026	0.000504244	0.00418421	2.58553	1.57082
ENSMUSG00000001774.8_Chordc1	06mo_AL	TRUE	17.5335	2.52501	0.00180868	0.0144587	1.16368e-05	0.000438432	4.9002e-05	0.00122377	8.70787	3.44865
ENSMUSG00000001783.3_Rtcb	06mo_AL	NA	8.66426	1.29687	8.85125e-05	0.00384354	0.0164701	0.0717323	0.000907491	0.00609434	16.1862	12.481
ENSMUSG00000001785.13_Pwp1	06mo_AL	NA	22.4966	1.224	0.369724	0.43894	1	1	0.0731133	0.12885	4.15283	3.39282
ENSMUSG00000001786.14_Fbxo7	06mo_AL	NA	6.69929	1.26004	0.171329	0.239566	0.981704	1	0.519291	0.630757	2.21227	1.75571
ENSMUSG00000001794.13_Capns1	06mo_AL	NA	6.44444	1.26837	0.0024361	0.0166545	0.0109137	0.0535907	0.00988392	0.0289553	35.4328	27.9357
ENSMUSG00000001802.16_Lrp3	06mo_AL	NA	13.3763	1.58286	0.223705	0.29448	0.870842	1	0.367806	0.469398	4.35511	2.75142
ENSMUSG00000001829.17_Clpb	06mo_AL	NA	19.7316	1.21689	0.344072	0.41337	1	1	0.467466	0.582372	2.2319	1.83411
ENSMUSG00000001833.17_Sept7	06mo_AL	NA	20.5289	1.3183	0.00330784	0.019325	0.0869177	0.236018	0.00280298	0.0126097	5.1407	3.8995
ENSMUSG00000001844.10_Zdhhc4	06mo_AL	NA	9.36947	1.38718	0.0164468	0.046962	0.0244631	0.0952136	0.0296582	0.0633335	5.40372	3.89548
ENSMUSG00000001847.14_Rac1	06mo_AL	NA	5.47641	1.16111	0.0150667	0.0445373	0.302578	0.592551	0.370431	0.471457	25.1355	21.6478
ENSMUSG00000001855.15_Nup214	06mo_AL	NA	3.88067	1.50156	0.128769	0.193862	0.225707	0.472628	0.370431	0.471457	2.28198	1.51974
ENSMUSG00000001891.16_Ugp2	06mo_AL	TRUE	10.3798	1.85003	0.000126543	0.00445246	0.00225745	0.0170859	0.000441214	0.00414062	217.512	117.572
ENSMUSG00000001909.15_Trmt1	06mo_AL	TRUE	4.38539	1.43717	0.00278553	0.0176743	0.00570543	0.0334301	0.00383571	0.0154514	3.51656	2.44686
ENSMUSG00000001910.4_Nacc1	06mo_AL	NA	21.843	1.40136	0.0797309	0.135931	0.679816	1	0.0801472	0.139923	7.27435	5.19092
ENSMUSG00000001911.16_Nfix	06mo_AL	TRUE	8.68178	1.60056	0.000113359	0.00425533	0.00882936	0.0456986	0.000746285	0.00564423	24.1951	15.1166
ENSMUSG00000001918.17_Slc1a5	06mo_AL	NA	22.1513	1.47194	0.156699	0.223906	1	1	0.212858	0.298002	0.737537	0.501064
ENSMUSG00000001924.15_Uba1	06mo_AL	NA	1.93561	1.19316	0.430391	0.495467	1	1	0.758837	0.858435	36.0434	30.2084
ENSMUSG00000001942.8_Siae	06mo_AL	NA	8.64601	1.36343	0.00381041	0.0206976	0.0515763	0.161292	0.00449022	0.0166122	3.89866	2.85945
ENSMUSG00000001946.14_Esam	06mo_AL	NA	2.084	1.81061	0.196189	0.265349	0.225707	0.472628	0.0109826	0.0302178	1.96245	1.08386
ENSMUSG00000001962.8_Fam50a	06mo_AL	NA	16.0022	1.31461	0.680318	0.719718	1	1	0.204415	0.288188	6.61675	5.03326
ENSMUSG00000001964.14_Emd	06mo_AL	NA	7.10372	1.19827	0.621381	0.667146	1	1	0.912153	0.954148	5.13487	4.28522
ENSMUSG00000001983.7_Taco1	06mo_AL	NA	18.7127	1.32887	0.428506	0.49374	1	1	0.0998571	0.16254	9.88093	7.43559
ENSMUSG00000001999.15_Blvra	06mo_AL	NA	6.08176	1.34656	0.0309575	0.0698178	1	1	0.948262	0.962694	2.89468	2.14968
ENSMUSG00000002010.17_Idh3g	06mo_AL	NA	5.59583	1.30785	0.00278705	0.0176743	0.0028663	0.0204696	0.0444874	0.0882283	20.9699	16.0339
ENSMUSG00000002014.12_Ssr4	06mo_AL	NA	12.4996	1.33927	0.61889	0.665239	1	1	0.926819	0.958569	12.2321	9.13346
ENSMUSG00000002015.5_Bcap31	06mo_AL	NA	10.7963	1.21647	0.993575	0.994254	0.770456	1	0.882864	0.94448	59.0507	48.5428
ENSMUSG00000002017.9_Fam98a	06mo_AL	NA	18.4996	1.44955	0.0578101	0.1069	0.400846	0.731068	0.0481116	0.0908069	7.13822	4.92445
ENSMUSG00000002028.13_Kmt2a	06mo_AL	NA	22.9666	1.32887	0.0293044	0.067592	1	1	0.092682	0.154511	2.70645	2.03665
ENSMUSG00000002031.12_Ift46	06mo_AL	TRUE	5.88506	1.80752	0.00379196	0.0206976	2.32472e-05	0.000719751	0.000414289	0.00414062	4.16476	2.30414
ENSMUSG00000002032.17_Tmem25	06mo_AL	NA	15.93	1.49973	0.460208	0.523442	1	1	0.362336	0.465432	12.7752	8.51835
ENSMUSG00000002043.17_Trappc6a	06mo_AL	NA	3.55904	1.59223	0.0217689	0.0557999	0.121019	0.30146	0.0481116	0.0908069	2.42163	1.52091
ENSMUSG00000002052.6_Supt6	06mo_AL	NA	22.5018	1.33023	0.0742048	0.128739	0.0869177	0.236018	0.0315144	0.0666995	9.35527	7.0328
ENSMUSG00000002058.13_Unc119	06mo_AL	NA	2.26308	1.81498	0.0953417	0.155015	0.194051	0.425832	0.00752339	0.0244839	1.73313	0.954904
ENSMUSG00000002059.18_Rab34	06mo_AL	NA	10.3205	1.57967	0.0318771	0.0711403	0.45937	0.809288	0.0481116	0.0908069	1.77162	1.12151
ENSMUSG00000002064.10_Sdf2	06mo_AL	NA	5.6371	1.31023	0.735047	0.768963	1	1	0.456125	0.570881	11.1056	8.47605
ENSMUSG00000002083.13_Bbc3	06mo_AL	NA	24.6281	3.05124	0.021931	0.0560191	0.0732914	0.207026	0.0116933	0.0310286	2.524	0.827205
ENSMUSG00000002102.15_Psmc3	06mo_AL	TRUE	7.26852	1.35203	0.00354643	0.0199691	0.00176934	0.0143906	0.00292484	0.0126739	27.1627	20.0903
ENSMUSG00000002103.15_Acp2	06mo_AL	NA	24.3082	1.23286	0.0127299	0.0404388	0.0869177	0.236018	0.00250576	0.0118501	10.883	8.82745
ENSMUSG00000002105.15_Slc39a13	06mo_AL	NA	6.35648	1.50774	0.0303268	0.0690949	0.0430378	0.142229	0.0221313	0.0517845	1.76889	1.17321
ENSMUSG00000002108.10_Nr1h3	06mo_AL	NA	4.81328	1.30504	0.621225	0.667049	1	1	0.628133	0.742629	23.9141	18.3244
ENSMUSG00000002109.14_Ddb2	06mo_AL	NA	8.86041	1.74133	0.0223979	0.0567731	0.225707	0.472628	0.0519019	0.096083	2.28641	1.31302
ENSMUSG00000002111.8_Spi1	06mo_AL	TRUE	23.5678	1.91795	0.00794064	0.0305724	0.00711292	0.0391058	0.0201692	0.0494244	1.37299	0.715866
ENSMUSG00000002129.11_Sf3a1	06mo_AL	NA	18.434	1.35092	0.556766	0.609848	1	1	0.874027	0.943645	4.79648	3.55052
ENSMUSG00000002147.18_Stat6	06mo_AL	NA	6.35726	1.31655	0.576367	0.627344	1	1	0.278912	0.378482	14.2315	10.8097
ENSMUSG00000002205.16_Vrk3	06mo_AL	NA	6.67549	1.33723	0.00154983	0.0135525	0.0296422	0.109428	0.0090932	0.0277839	2.91581	2.18048
ENSMUSG00000002210.11_Smg9	06mo_AL	NA	5.26352	1.53618	0.194991	0.264286	0.400846	0.731068	0.328901	0.43091	1.9469	1.26736
ENSMUSG00000002221.11_Paxip1	06mo_AL	NA	24.2459	1.34602	0.0938015	0.15307	0.0357832	0.124858	0.204415	0.288188	1.90404	1.41457
ENSMUSG00000002222.14_Rmnd5a	06mo_AL	NA	16.5703	1.23946	0.393728	0.461082	1	1	0.28853	0.389111	26.0214	20.9942
ENSMUSG00000002227.15_Mov10	06mo_AL	TRUE	5.87828	1.67846	0.00357699	0.0200711	0.00225745	0.0170859	0.000144021	0.00217049	6.38913	3.80655
ENSMUSG00000002233.13_Rhoc	06mo_AL	NA	5.22639	2.21487	0.0188131	0.0507093	0.0201118	0.0826406	0.000144021	0.00217049	3.6286	1.63829
ENSMUSG00000002249.19_Tead3	06mo_AL	NA	4.92597	1.41245	0.0368	0.078372	0.400846	0.731068	0.0233865	0.0521692	2.82944	2.00321
ENSMUSG00000002250.15_Ppard	06mo_AL	TRUE	22.2923	9.98259	0.00156848	0.0136017	0.000155412	0.00249633	0.00155746	0.00821456	12.1259	1.21471
ENSMUSG00000002265.16_Peg3	06mo_AL	NA	20.3428	2.10008	0.0294764	0.0678817	0.0615898	0.18279	0.0201692	0.0494244	1.12344	0.534952
ENSMUSG00000002279.18_Lmf1	06mo_AL	NA	6.29993	1.3124	0.00509311	0.0239313	0.121019	0.30146	0.0147542	0.0385816	2.05591	1.56653
ENSMUSG00000002280.10_Narfl	06mo_AL	NA	3.54308	1.25942	0.644701	0.687223	1	1	0.903755	0.954148	3.68678	2.92737
ENSMUSG00000002289.15_Angptl4	06mo_AL	TRUE	12.6989	5.00973	0.0103498	0.035485	6.20155e-05	0.0013816	0.000453745	0.00414062	17.6005	3.51326
ENSMUSG00000002307.15_Daxx	06mo_AL	TRUE	5.5427	1.5333	0.00068307	0.00969229	0.000155412	0.00249633	0.0045466	0.0166942	3.27347	2.13492
ENSMUSG00000002308.15_Cd320	06mo_AL	NA	7.44076	1.88778	0.172815	0.241216	0.0430378	0.142229	0.0470886	0.0901484	0.798502	0.422985
ENSMUSG00000002319.15_Ipo4	06mo_AL	NA	6.66845	1.37002	0.0148332	0.0441161	0.0357832	0.124858	0.00292484	0.0126739	7.22824	5.27601
ENSMUSG00000002320.15_Tm9sf1	06mo_AL	NA	4.39669	1.2585	0.0269758	0.0639321	0.102731	0.267137	0.00418442	0.015748	10.6048	8.4265
ENSMUSG00000002324.7_Rec8	06mo_AL	TRUE	5.43384	3.12716	0.00386108	0.0208145	0.000277708	0.00386153	7.00028e-06	0.000493419	2.06435	0.660136
ENSMUSG00000002325.14_Irf9	06mo_AL	NA	25.7725	1.50584	0.00243867	0.0166592	0.0357832	0.124858	0.000238009	0.00280527	6.52618	4.33391
ENSMUSG00000002326.5_Gmpr2	06mo_AL	TRUE	24.9422	1.43282	0.00149238	0.0133608	0.00176934	0.0143906	0.00292484	0.0126739	5.63214	3.9308
ENSMUSG00000002329.6_Mdp1	06mo_AL	NA	4.59974	1.24693	0.000426657	0.00772622	0.166318	0.379775	0.000124414	0.00212428	5.30207	4.25208
ENSMUSG00000002332.15_Dhrs1	06mo_AL	NA	9.49176	1.13521	0.341345	0.410913	1	1	0.202399	0.28653	31.9617	28.1548
ENSMUSG00000002342.17_Tmem161a	06mo_AL	NA	4.65575	1.49834	0.0320756	0.0714278	0.00362218	0.0240727	0.046341	0.0893682	2.45277	1.63699
ENSMUSG00000002345.17_Borcs8	06mo_AL	NA	1.66625	1.39417	0.190948	0.260218	0.770456	1	0.565043	0.679018	3.46483	2.48524
ENSMUSG00000002346.16_Slc25a42	06mo_AL	NA	0.337495	1.39676	0.0485309	0.0943012	1	1	0.0081776	0.0256047	11.8803	8.50557
ENSMUSG00000002365.9_Snx9	06mo_AL	NA	7.49362	1.19266	0.488569	0.548697	1	1	0.323609	0.426016	11.4056	9.56317
ENSMUSG00000002372.8_Ranbp3	06mo_AL	NA	2.33812	1.35422	0.329027	0.399488	1	1	0.95377	0.962694	8.38814	6.19406
ENSMUSG00000002379.6_Ndufa11	06mo_AL	NA	6.56231	1.32982	0.112951	0.175621	1	1	0.853692	0.932789	7.98036	6.00107
ENSMUSG00000002393.14_Nr2f6	06mo_AL	NA	1.46704	1.60501	0.00901223	0.0327746	0.166318	0.379775	0.00948856	0.0284241	14.4878	9.02662
ENSMUSG00000002395.14_Use1	06mo_AL	NA	5.92191	1.44743	0.00607965	0.0260906	0.00882936	0.0456986	0.151562	0.230617	8.89576	6.1459
ENSMUSG00000002409.18_Dyrk1b	06mo_AL	TRUE	6.99981	2.81612	0.000884164	0.0105756	6.20155e-05	0.0013816	0.000124414	0.00212428	5.51046	1.95675
ENSMUSG00000002413.15_Braf	06mo_AL	NA	16.734	1.18291	0.443188	0.507804	1	1	0.843054	0.931956	2.04047	1.72496
ENSMUSG00000002416.13_Ndufb2	06mo_AL	NA	8.93075	1.22027	0.119987	0.183911	0.679816	1	0.175413	0.257872	2.85738	2.34161
ENSMUSG00000002428.12_Hltf	06mo_AL	NA	2.39903	1.35803	0.0138514	0.0424617	0.870842	1	0.0185364	0.0473011	2.59253	1.90904
ENSMUSG00000002455.14_Prpf6	06mo_AL	NA	4.71216	1.34293	0.0354885	0.0763727	0.0869177	0.236018	0.092682	0.154511	13.5748	10.1084
ENSMUSG00000002475.15_Abhd3	06mo_AL	NA	18.1895	1.31356	0.00736893	0.0293041	0.524947	0.895863	0.0240558	0.0532104	20.4791	15.5906
ENSMUSG00000002477.4_Snrpd1	06mo_AL	NA	15.8051	1.44317	0.323105	0.393206	1	1	0.195396	0.280309	12.3041	8.52575
ENSMUSG00000002496.9_Tsc2	06mo_AL	NA	6.77114	1.22655	0.463543	0.526312	1	1	0.918826	0.954626	8.90935	7.26373
ENSMUSG00000002504.14_Slc9a3r2	06mo_AL	NA	1.42853	1.39241	0.133881	0.199156	0.0615898	0.18279	0.0226723	0.0521692	6.24212	4.48297
ENSMUSG00000002524.15_Puf60	06mo_AL	NA	5.02839	1.31004	0.00614442	0.0262805	0.0430378	0.142229	0.0453446	0.0887663	18.8644	14.3999
ENSMUSG00000002546.16_Golga2	06mo_AL	NA	3.7594	1.47243	0.0188979	0.0508043	0.0615898	0.18279	0.00366085	0.015152	6.75786	4.58961
ENSMUSG00000002550.16_Uck1	06mo_AL	NA	21.0075	1.75097	0.00394354	0.0210389	0.0869177	0.236018	0.0101378	0.0289553	6.95079	3.96967
ENSMUSG00000002580.7_Mien1	06mo_AL	NA	4.525	1.26142	0.511577	0.570472	1	1	0.871625	0.943645	35.7645	28.3527
ENSMUSG00000002588.12_Pon1	06mo_AL	NA	12.498	1.24622	0.924686	0.933706	1	1	0.817815	0.908703	195.331	156.739
ENSMUSG00000002602.16_Axl	06mo_AL	NA	23.7578	1.71989	0.0737816	0.128198	0.1421	0.338818	0.0321298	0.0679319	3.65664	2.12609
ENSMUSG00000002603.15_Tgfb1	06mo_AL	NA	0.604834	1.83847	0.0294603	0.0678752	0.121019	0.30146	0.00207976	0.0101568	1.59504	0.86759
ENSMUSG00000002608.8_Ccdc97	06mo_AL	NA	2.52804	1.40438	0.0356746	0.076654	0.302578	0.592551	0.0927244	0.154511	5.08271	3.6192
ENSMUSG00000002617.14_Zfp40	06mo_AL	NA	19.6904	1.36968	0.123874	0.188291	1	1	0.0470886	0.0901484	0.632777	0.461989
ENSMUSG00000002625.9_Akap8l	06mo_AL	NA	3.51801	1.6804	0.0241091	0.0594489	0.0430378	0.142229	0.000345032	0.00371808	12.5373	7.46092
ENSMUSG00000002635.11_Pdcd2l	06mo_AL	NA	6.24414	1.67056	0.0288345	0.0668819	0.0615898	0.18279	0.0226723	0.0521692	3.3928	2.03093
ENSMUSG00000002658.9_Gtf2f1	06mo_AL	NA	16.1049	1.44261	0.429165	0.494389	0.348773	0.659694	0.368126	0.469398	10.079	6.98662
ENSMUSG00000002660.7_Clpp	06mo_AL	NA	7.39339	1.25931	0.129162	0.194315	0.679816	1	0.0436006	0.0869467	19.8306	15.7473
ENSMUSG00000002661.14_Alkbh7	06mo_AL	NA	26.939	1.95853	0.0372521	0.0788831	0.679816	1	0.0261929	0.0567135	4.10427	2.09559
ENSMUSG00000002679.14_Med6	06mo_AL	NA	22.2154	1.49614	0.576951	0.627663	1	1	0.903962	0.954148	4.50591	3.01168
ENSMUSG00000002699.13_Lcp2	06mo_AL	TRUE	23.1359	2.239	0.00401548	0.0211571	0.000367886	0.00475422	0.00154201	0.00821456	1.19027	0.53161
ENSMUSG00000002718.14_Cse1l	06mo_AL	NA	18.4273	1.28446	0.0445179	0.0888104	1	1	0.0252575	0.0550486	7.49152	5.83242
ENSMUSG00000002728.14_Naa20	06mo_AL	NA	16.4813	1.18077	0.587306	0.636496	1	1	0.918826	0.954626	2.04907	1.73536
ENSMUSG00000002731.6_Prkra	06mo_AL	NA	5.46815	1.40837	0.042022	0.0855297	0.400846	0.731068	0.00149257	0.00821456	6.36413	4.5188
ENSMUSG00000002732.14_Fkbp7	06mo_AL	NA	8.79062	1.36328	0.322941	0.393052	1	1	0.439444	0.555429	1.79798	1.31886
ENSMUSG00000002733.8_Plekha3	06mo_AL	NA	15.3373	1.19385	0.0513123	0.0983813	1	1	0.0233865	0.0521692	6.87401	5.75783
ENSMUSG00000002741.9_Ykt6	06mo_AL	NA	0.882963	1.32133	0.971772	0.974816	0.981704	1	0.859759	0.936297	13.7833	10.4314
ENSMUSG00000002748.7_Baz1b	06mo_AL	NA	16.6624	1.60414	0.019764	0.0522283	0.000484527	0.00570739	0.000138261	0.00212428	4.98207	3.10575
ENSMUSG00000002763.16_Pex6	06mo_AL	NA	6.7867	1.48436	0.0716749	0.125453	0.400846	0.731068	0.0500361	0.0932875	15.2278	10.2588
ENSMUSG00000002767.13_Mrpl2	06mo_AL	NA	8.10456	1.5235	0.00419751	0.0216815	0.0109137	0.0535907	0.0177949	0.0457623	18.912	12.4135
ENSMUSG00000002768.7_Mea1	06mo_AL	NA	9.14827	1.25906	0.736907	0.770594	1	1	0.878482	0.943645	26.3287	20.9114
ENSMUSG00000002769.8_Gnmt	06mo_AL	NA	8.58359	1.2605	0.412431	0.478554	1	1	0.792949	0.8852	846.676	671.7
ENSMUSG00000002778.14_Kdelr1	06mo_AL	TRUE	6.41855	1.35435	0.00508176	0.0239313	0.00225745	0.0170859	0.000907491	0.00609434	44.1876	32.6265
ENSMUSG00000002781.19_Tmem143	06mo_AL	NA	3.08061	1.3427	0.0200601	0.0527252	0.981704	1	0.0101378	0.0289553	2.36672	1.76266
ENSMUSG00000002803.14_Btbd6	06mo_AL	NA	8.99978	1.41415	0.169767	0.237977	0.400846	0.731068	0.491313	0.603265	3.88967	2.75054
ENSMUSG00000002804.4_Nudt14	06mo_AL	NA	6.06596	1.43091	0.13859	0.204264	0.679816	1	0.0387051	0.0799537	2.70749	1.89214
ENSMUSG00000002812.4_Flii	06mo_AL	NA	5.90579	1.31886	0.118111	0.18177	0.524947	0.895863	0.0797605	0.139319	9.09034	6.89258
ENSMUSG00000002814.15_Top3a	06mo_AL	NA	3.14202	1.57171	0.129611	0.194785	1	1	0.61255	0.728408	1.42274	0.905215
ENSMUSG00000002820.6_Atg4d	06mo_AL	NA	9.28592	1.4123	0.000983514	0.0109914	0.0615898	0.18279	0.00401006	0.0157092	2.51524	1.78095
ENSMUSG00000002825.7_Qtrt1	06mo_AL	NA	4.23528	2.03309	0.0163087	0.0468025	0.0615898	0.18279	0.0224511	0.0517845	1.01552	0.499496
ENSMUSG00000002831.13_Plin4	06mo_AL	NA	15.7402	5.07752	0.263626	0.333865	0.0134343	0.0623246	0.0160372	0.0414291	1.63759	0.322517
ENSMUSG00000002833.10_Hdgfrp2	06mo_AL	NA	7.56281	1.37818	0.193172	0.262342	1	1	0.732822	0.834718	9.58695	6.95624
ENSMUSG00000002844.8_Adprh	06mo_AL	TRUE	24.0381	2.65376	0.000471879	0.00810019	3.24784e-05	0.00089714	0.000238009	0.00280527	5.68284	2.14143
ENSMUSG00000002845.14_Tmem39a	06mo_AL	NA	24.5874	1.91419	0.147727	0.214343	0.166318	0.379775	0.057734	0.103818	3.87506	2.02439
ENSMUSG00000002846.9_Timmdc1	06mo_AL	NA	7.08318	1.23403	0.00465987	0.0229258	1	1	0.0427959	0.0864352	14.6542	11.8751
ENSMUSG00000002847.6_Pla1a	06mo_AL	NA	5.49023	1.29305	0.00570923	0.0253612	0.679816	1	0.274889	0.374161	18.7403	14.4931
ENSMUSG00000002871.14_Tpra1	06mo_AL	NA	4.27336	1.46891	0.057693	0.106779	0.194051	0.425832	0.0399724	0.082422	3.23527	2.2025
ENSMUSG00000002881.14_Nab1	06mo_AL	NA	11.2501	1.37564	0.0960386	0.155901	1	1	0.0963893	0.158835	12.7828	9.29223
ENSMUSG00000002885.14_Adgre5	06mo_AL	NA	24.1179	1.66463	0.0315749	0.0708362	0.0296422	0.109428	0.0891581	0.150625	3.95414	2.37539
ENSMUSG00000002897.5_Il17ra	06mo_AL	NA	5.67486	1.24713	0.377497	0.446307	1	1	0.269295	0.367915	1.58433	1.27039
ENSMUSG00000002900.16_Lamb1	06mo_AL	NA	1.15292	1.80668	0.00519378	0.0241623	0.0430378	0.142229	0.00155746	0.00821456	0.949713	0.525667
ENSMUSG00000002910.11_Arrdc2	06mo_AL	NA	7.66399	1.91263	0.111504	0.173953	1	1	0.274889	0.374161	2.80316	1.4656
ENSMUSG00000002944.15_Cd36	06mo_AL	NA	21.2398	1.99295	0.314222	0.384358	1	1	0.752984	0.854833	5.48242	2.75091
ENSMUSG00000002948.19_Map2k7	06mo_AL	NA	4.76807	1.37333	0.00479529	0.0232589	0.225707	0.472628	0.00155746	0.00821456	9.56355	6.96378
ENSMUSG00000002949.15_Timm44	06mo_AL	NA	8.89555	1.24668	0.00350664	0.0198542	0.0134343	0.0623246	0.488548	0.603265	9.60756	7.70654
ENSMUSG00000002957.11_Ap2a2	06mo_AL	TRUE	22.8945	1.91248	5.87293e-05	0.00341194	3.87197e-06	0.000212192	0.000124414	0.00212428	15.9544	8.34223
ENSMUSG00000002963.17_Pnkp	06mo_AL	TRUE	1.55737	1.60158	0.00024438	0.00590661	0.000277708	0.00386153	0.000434017	0.00414062	5.09896	3.1837
ENSMUSG00000002968.8_Med25	06mo_AL	NA	5.65062	1.49569	0.00727422	0.0291241	0.0296422	0.109428	0.00292484	0.0126739	3.90513	2.61093
ENSMUSG00000002980.14_Bcam	06mo_AL	NA	2.67163	1.91932	0.21091	0.281506	0.981704	1	0.0851727	0.146402	1.0407	0.542225
ENSMUSG00000002981.10_Clptm1	06mo_AL	NA	7.02118	1.21922	0.194312	0.263505	0.770456	1	0.270808	0.36949	12.0481	9.88178
ENSMUSG00000002984.17_Tomm40	06mo_AL	NA	7.69071	1.74418	0.0200047	0.0526472	0.194051	0.425832	0.00464647	0.0169516	5.49924	3.15291
ENSMUSG00000002985.16_Apoe	06mo_AL	NA	4.61604	1.21373	0.139419	0.205194	1	1	0.184063	0.267064	5886.14	4849.64
ENSMUSG00000002992.17_Apoc2	06mo_AL	NA	6.17854	1.24153	0.0287799	0.0668336	1	1	0.103441	0.165879	241.517	194.532
ENSMUSG00000002996.17_Hbp1	06mo_AL	NA	5.79269	1.33381	0.64173	0.684904	1	1	0.853692	0.932789	12.2591	9.19102
ENSMUSG00000003031.14_Cdkn1b	06mo_AL	NA	25.8741	1.33451	0.153375	0.220366	1	1	0.462299	0.576635	5.69274	4.26578
ENSMUSG00000003033.15_Ap1m1	06mo_AL	NA	23.7932	1.41317	0.00929877	0.0334716	0.0732914	0.207026	0.00200503	0.00993116	7.11211	5.03275
ENSMUSG00000003037.16_Rab8a	06mo_AL	NA	5.1924	1.16615	0.1202	0.184181	1	1	0.176926	0.260023	14.5809	12.5035
ENSMUSG00000003038.15_Hmgn2	06mo_AL	TRUE	9.4095	2.19111	0.000502941	0.00841265	0.00176934	0.0143906	0.00209221	0.0101568	3.41884	1.56032
ENSMUSG00000003039.9_Fam32a	06mo_AL	NA	4.91929	1.3274	0.205182	0.275188	1	1	0.0630287	0.112256	7.31218	5.50863
ENSMUSG00000003053.17_Cyp2c29	06mo_AL	NA	19.9744	1.68317	0.0852558	0.142297	0.981704	1	0.145733	0.223607	326.099	193.741
ENSMUSG00000003062.13_Stard3nl	06mo_AL	NA	1.88473	1.34764	0.0415743	0.0850236	1	1	0.012161	0.0320375	0.85594	0.635141
ENSMUSG00000003068.16_Stk11	06mo_AL	TRUE	5.25734	1.34687	0.00098243	0.0109914	0.00455628	0.0282986	0.000238009	0.00280527	13.2906	9.86775
ENSMUSG00000003072.15_Atp5d	06mo_AL	NA	6.26419	1.26258	0.00998784	0.0347433	0.0296422	0.109428	0.0877063	0.14923	76.232	60.3778
ENSMUSG00000003099.11_Ppp5c	06mo_AL	NA	2.0803	1.19765	0.121417	0.185464	1	1	0.046341	0.0893682	9.93512	8.29552
ENSMUSG00000003119.14_Cdk12	06mo_AL	NA	2.14232	1.28546	0.00952896	0.0338837	0.000634556	0.00680223	0.104676	0.167065	2.66412	2.0725
ENSMUSG00000003123.15_Lipe	06mo_AL	NA	10.4506	1.60388	0.0651623	0.116888	0.194051	0.425832	0.0885796	0.150044	2.68491	1.67401
ENSMUSG00000003131.7_Pafah1b2	06mo_AL	NA	20.1292	1.22231	0.29749	0.36745	0.679816	1	0.349759	0.451939	3.06729	2.50942
ENSMUSG00000003134.10_Tbc1d8	06mo_AL	NA	15.2908	2.17358	0.0285642	0.0665892	0.0134343	0.0623246	2.82734e-05	0.00121043	5.14984	2.36929
ENSMUSG00000003135.15_Cnot11	06mo_AL	NA	24.6709	1.2246	0.00164536	0.0138867	0.0515763	0.161292	0.00752339	0.0244839	4.852	3.96211
ENSMUSG00000003154.15_Foxj2	06mo_AL	NA	22.2907	1.35982	0.0883362	0.14646	1	1	0.0889747	0.150625	2.70038	1.98585
ENSMUSG00000003161.15_Sri	06mo_AL	NA	6.27257	1.32762	0.00161889	0.0137827	0.166318	0.379775	0.00752339	0.0244839	5.92402	4.46213
ENSMUSG00000003166.19_Dgcr2	06mo_AL	NA	7.49446	1.30094	0.559366	0.612238	1	1	0.368126	0.469398	7.85085	6.03476
ENSMUSG00000003184.15_Irf3	06mo_AL	NA	3.68156	1.33945	0.06048	0.110462	0.166318	0.379775	0.0488327	0.0917056	13.6567	10.1957
ENSMUSG00000003190.12_Bcl2l12	06mo_AL	NA	3.41893	1.78348	0.121829	0.185982	0.400846	0.731068	0.245945	0.338906	2.54942	1.42946
ENSMUSG00000003198.9_Zfp959	06mo_AL	NA	18.1374	1.39884	0.0899542	0.14859	1	1	0.0205585	0.0496428	2.5073	1.79242
ENSMUSG00000003199.16_Mpnd	06mo_AL	NA	6.70388	1.26361	0.0347524	0.0752786	0.194051	0.425832	0.168666	0.251354	16.7257	13.2364
ENSMUSG00000003200.9_Sh3gl1	06mo_AL	NA	2.20579	1.46903	0.0016961	0.0140742	0.981704	1	0.00127962	0.00799119	5.2428	3.56888
ENSMUSG00000003208.8_Ccdc94	06mo_AL	NA	2.0245	1.65636	0.0256928	0.0619092	0.981704	1	0.089649	0.151155	1.94657	1.17521
ENSMUSG00000003226.7_Ranbp2	06mo_AL	NA	14.2446	1.34086	0.00093534	0.0107984	0.0357832	0.124858	0.00449022	0.0166122	8.15159	6.07937
ENSMUSG00000003228.8_Grk5	06mo_AL	TRUE	23.8216	5.6959	9.6585e-05	0.00398017	2.63546e-06	0.000163686	5.12293e-05	0.00122377	3.21797	0.564962
ENSMUSG00000003233.11_Dvl3	06mo_AL	NA	2.79905	1.64893	0.53571	0.591973	1	1	0.551295	0.66545	3.73418	2.26461
ENSMUSG00000003234.15_Abcf3	06mo_AL	NA	5.89804	1.20518	0.0386417	0.0808328	0.166318	0.379775	0.0927244	0.154511	8.80744	7.30797
ENSMUSG00000003235.12_Eif2b5	06mo_AL	NA	4.53914	1.12211	0.0669917	0.11921	1	1	0.921184	0.954626	7.91275	7.0517
ENSMUSG00000003269.17_Cyth2	06mo_AL	NA	7.83098	1.37833	0.00252224	0.0169829	0.0869177	0.236018	0.00253444	0.0119746	3.81813	2.77012
ENSMUSG00000003283.14_Hck	06mo_AL	NA	0.894416	2.15681	0.124805	0.189341	0.45937	0.809288	0.0545105	0.0998256	1.47052	0.681806
ENSMUSG00000003299.10_Mrpl4	06mo_AL	NA	0.356091	1.45772	0.0371991	0.0788289	1	1	0.510363	0.623088	6.91907	4.74651
ENSMUSG00000003308.15_Keap1	06mo_AL	NA	5.75741	1.28921	0.0513894	0.0984874	0.679816	1	0.022534	0.0519056	8.7135	6.75879
ENSMUSG00000003316.14_Glg1	06mo_AL	NA	22.2027	1.41886	0.0895793	0.148103	0.400846	0.731068	0.092682	0.154511	7.02874	4.95381
ENSMUSG00000003344.14_Btbd2	06mo_AL	NA	4.84376	1.39657	0.00618823	0.0264348	0.0296422	0.109428	0.0233865	0.0521692	5.2065	3.72805
ENSMUSG00000003345.16_Csnk1g2	06mo_AL	TRUE	6.49056	1.53053	0.00104651	0.0112375	0.000484527	0.00570739	0.0001325	0.00212428	12.1627	7.94676
ENSMUSG00000003346.14_Abhd17a	06mo_AL	NA	6.15538	1.43232	0.0271455	0.0642167	0.225707	0.472628	0.00292484	0.0126739	13.098	9.14458
ENSMUSG00000003348.10_Mob3a	06mo_AL	NA	23.3935	1.84894	0.269942	0.340043	0.981704	1	0.293947	0.394651	1.39161	0.752654
ENSMUSG00000003355.6_Fkbp11	06mo_AL	NA	6.41749	2.15828	0.0337867	0.0739515	0.0244631	0.0952136	0.0470886	0.0901484	7.31343	3.38855
ENSMUSG00000003360.14_Ddx23	06mo_AL	NA	1.75562	1.24861	0.196245	0.265355	0.225707	0.472628	0.0885796	0.150044	6.04667	4.84274
ENSMUSG00000003363.15_Pld3	06mo_AL	NA	3.80392	1.54085	0.0771475	0.13243	0.598208	0.994555	0.177927	0.26056	5.64116	3.66107
ENSMUSG00000003378.9_Grik5	06mo_AL	NA	7.0823	1.76756	0.00324397	0.0191414	0.0201118	0.0826406	0.0213493	0.0507391	1.98751	1.12444
ENSMUSG00000003380.11_Rabac1	06mo_AL	NA	3.28114	1.56274	0.0424678	0.0861309	0.194051	0.425832	0.0197678	0.0487442	10.191	6.52127
ENSMUSG00000003382.18_Etv3	06mo_AL	NA	20.6081	1.48848	0.235718	0.306546	0.770456	1	0.379497	0.482098	1.49351	1.00338
ENSMUSG00000003402.14_Prkcsh	06mo_AL	NA	6.18846	1.20449	0.117379	0.180805	1	1	0.190787	0.274991	16.5917	13.7749
ENSMUSG00000003420.8_Fcgrt	06mo_AL	TRUE	7.98212	1.35699	0.000801899	0.0102768	0.00570543	0.0334301	0.000453745	0.00414062	50.2329	37.0179
ENSMUSG00000003421.13_Nosip	06mo_AL	TRUE	5.01414	1.72224	0.0022833	0.0161709	0.000115173	0.00213049	0.00191786	0.00979282	5.08298	2.95138
ENSMUSG00000003423.15_Pih1d1	06mo_AL	NA	6.12199	1.46862	0.140494	0.206295	0.0732914	0.207026	0.0488327	0.0917056	8.89317	6.05545
ENSMUSG00000003429.11_Rps11	06mo_AL	NA	7.44902	1.30103	0.304042	0.374093	1	1	0.942274	0.961604	93.9277	72.1949
ENSMUSG00000003435.9_Supt5	06mo_AL	NA	2.10447	1.38928	0.0700658	0.123247	0.00455628	0.0282986	0.0885796	0.150044	11.9402	8.59452
ENSMUSG00000003437.14_Paf1	06mo_AL	NA	7.94742	1.26149	0.00216686	0.015805	0.0164701	0.0717323	0.0090932	0.0277839	8.7813	6.96103
ENSMUSG00000003438.17_Timm50	06mo_AL	NA	5.14637	1.23005	0.0612184	0.111611	1	1	0.197601	0.282308	5.55342	4.51478
ENSMUSG00000003444.8_Med29	06mo_AL	NA	16.119	1.70143	0.642287	0.685428	1	1	0.953053	0.962694	6.01451	3.53497
ENSMUSG00000003458.12_Ncstn	06mo_AL	NA	7.35531	1.3675	0.0100207	0.0348086	0.0615898	0.18279	0.00752339	0.0244839	11.5329	8.43357
ENSMUSG00000003464.13_Pex19	06mo_AL	TRUE	7.94712	1.50828	0.0125453	0.0400489	0.00176934	0.0143906	0.0126287	0.0332185	25.905	17.1752
ENSMUSG00000003477.5_Inmt	06mo_AL	TRUE	11.9321	2.46631	0.00681188	0.0280354	0.00711292	0.0391058	0.00785049	0.0248846	436.923	177.156
ENSMUSG00000003518.13_Dusp3	06mo_AL	NA	18.5111	1.51908	0.00619634	0.0264455	0.0164701	0.0717323	0.00717187	0.024058	11.8234	7.78331
ENSMUSG00000003526.11_Prodh	06mo_AL	NA	12.3333	1.82384	0.0104834	0.0357337	0.0201118	0.0826406	0.00748369	0.0244839	45.4408	24.9148
ENSMUSG00000003527.8_Dgcr14	06mo_AL	TRUE	4.35065	1.52756	0.00547548	0.0248246	0.0028663	0.0204696	0.000124414	0.00212428	2.09079	1.36872
ENSMUSG00000003528.14_Slc25a1	06mo_AL	TRUE	8.70927	1.44609	0.000579097	0.00885739	0.00882936	0.0456986	5.5684e-05	0.00132095	93.4975	64.6555
ENSMUSG00000003531.14_Dgcr6	06mo_AL	NA	5.26476	1.41413	0.017578	0.0487959	0.302578	0.592551	0.0453446	0.0887663	6.61411	4.67715
ENSMUSG00000003541.6_Ier3	06mo_AL	NA	9.79041	1.86542	0.463096	0.52603	1	1	0.628059	0.742629	0.642193	0.344261
ENSMUSG00000003546.9_Klc4	06mo_AL	NA	12.6771	1.37675	0.148273	0.214922	0.870842	1	0.118618	0.186099	16.4497	11.9482
ENSMUSG00000003549.9_Ercc1	06mo_AL	NA	7.31758	1.38845	0.220442	0.291235	0.598208	0.994555	0.100097	0.16254	0.912938	0.657523
ENSMUSG00000003555.7_Cyp17a1	06mo_AL	TRUE	11.1298	2.58297	0.00167482	0.0140266	0.00455628	0.0282986	0.00232323	0.0110634	29.8793	11.5678
ENSMUSG00000003559.7_As3mt	06mo_AL	TRUE	15.1756	1.42979	0.00122982	0.0120605	0.000115173	0.00213049	4.9002e-05	0.00122377	26.0718	18.2347
ENSMUSG00000003575.13_Crtc1	06mo_AL	NA	3.03111	1.56724	0.362437	0.431538	0.870842	1	0.229074	0.318874	0.997116	0.636225
ENSMUSG00000003581.14_Rnf215	06mo_AL	NA	14.1998	1.22737	0.455063	0.518626	1	1	0.677673	0.788733	3.2859	2.67718
ENSMUSG00000003585.13_Sec14l2	06mo_AL	NA	0.635705	1.47961	0.00169279	0.0140581	0.0134343	0.0623246	0.000453745	0.00414062	157.476	106.43
ENSMUSG00000003604.14_Aven	06mo_AL	NA	14.1627	1.2095	0.340879	0.410496	1	1	0.183973	0.267064	2.43716	2.01502
ENSMUSG00000003617.16_Cp	06mo_AL	NA	22.4846	1.28736	0.0142523	0.0430537	0.225707	0.472628	0.0344804	0.0723199	154.232	119.805
ENSMUSG00000003623.4_Crot	06mo_AL	TRUE	3.03453	2.48724	0.000130226	0.0044955	0.000277708	0.00386153	0.000609342	0.00488618	59.8944	24.0807
ENSMUSG00000003644.17_Rps6ka1	06mo_AL	NA	8.45922	1.53566	0.309413	0.379472	1	1	0.0505767	0.0941697	4.8615	3.16575
ENSMUSG00000003660.10_Snrnp200	06mo_AL	NA	3.33133	1.32675	0.177731	0.246566	1	1	0.205256	0.289136	10.4159	7.85068
ENSMUSG00000003662.10_Ciao1	06mo_AL	TRUE	8.73845	1.42136	0.000153647	0.00495132	0.00570543	0.0334301	0.000453745	0.00414062	9.02632	6.35047
ENSMUSG00000003680.15_Taf6l	06mo_AL	NA	2.9726	1.51462	0.00594822	0.0258075	0.0430378	0.142229	0.00112654	0.00712638	1.72189	1.13685
ENSMUSG00000003721.14_Insig2	06mo_AL	TRUE	23.193	5.79322	2.31939e-06	0.000681565	1.08148e-08	5.03772e-06	7.00028e-06	0.000493419	76.5199	13.2085
ENSMUSG00000003731.13_Kpna6	06mo_AL	NA	20.1472	1.30562	0.806731	0.831645	1	1	0.816235	0.908227	8.8347	6.76668
ENSMUSG00000003746.16_Man1a	06mo_AL	NA	15.9165	1.26299	0.00547938	0.0248246	0.524947	0.895863	0.0436006	0.0869467	25.3141	20.043
ENSMUSG00000003752.9_Itpkc	06mo_AL	NA	22.6364	1.40914	0.584848	0.634436	1	1	0.878888	0.943645	0.866066	0.614606
ENSMUSG00000003762.13_Coq8b	06mo_AL	NA	6.8306	1.59279	0.0196564	0.0520303	0.0164701	0.0717323	0.024322	0.0533616	1.82759	1.14741
ENSMUSG00000003778.14_Brd8	06mo_AL	NA	4.18493	1.48615	0.00397221	0.0210918	0.0869177	0.236018	0.00948856	0.0284241	1.77931	1.19726
ENSMUSG00000003808.18_Farsa	06mo_AL	NA	0.568393	1.3035	0.960253	0.964394	1	1	0.817815	0.908703	2.86071	2.19464
ENSMUSG00000003809.14_Gcdh	06mo_AL	NA	15.2582	1.22667	0.0143759	0.0432416	0.348773	0.659694	0.0181864	0.0464426	111.777	91.1221
ENSMUSG00000003810.12_Mast2	06mo_AL	NA	21.3298	1.34939	0.163223	0.230877	0.348773	0.659694	0.165657	0.247651	3.05346	2.26284
ENSMUSG00000003812.13_Dnase2a	06mo_AL	NA	1.57254	1.60668	0.0462134	0.0911811	0.00225745	0.0170859	0.0177949	0.0457623	2.57101	1.6002
ENSMUSG00000003813.15_Rad23a	06mo_AL	NA	7.56383	1.23253	0.00135601	0.0127228	0.0615898	0.18279	0.000907491	0.00609434	18.6224	15.1091
ENSMUSG00000003814.8_Calr	06mo_AL	NA	25.1934	1.45951	0.0416931	0.0852155	0.1421	0.338818	0.00155746	0.00821456	272.055	186.401
ENSMUSG00000003847.16_Nfat5	06mo_AL	NA	6.37995	1.35271	0.012867	0.0407104	0.0296422	0.109428	0.145733	0.223607	4.18479	3.09363
ENSMUSG00000003848.14_Nob1	06mo_AL	NA	0.130539	1.59882	0.0836929	0.140789	1	1	0.937228	0.960279	1.76208	1.10211
ENSMUSG00000003849.8_Nqo1	06mo_AL	NA	9.25415	1.85662	0.144735	0.211139	0.0732914	0.207026	0.368126	0.469398	2.68683	1.44716
ENSMUSG00000003868.14_Ruvbl2	06mo_AL	NA	1.10411	1.42731	0.170251	0.238481	0.981704	1	0.212858	0.298002	2.51065	1.75901
ENSMUSG00000003873.11_Bax	06mo_AL	NA	7.80147	1.7222	0.0136962	0.0421878	0.348773	0.659694	0.175413	0.257872	4.73908	2.75176
ENSMUSG00000003923.14_Tfam	06mo_AL	NA	8.54349	1.19325	0.275525	0.345824	1	1	0.195653	0.280309	6.66226	5.58331
ENSMUSG00000003929.10_Zfp81	06mo_AL	TRUE	0.66775	1.64517	0.00467887	0.0229638	0.00570543	0.0334301	0.00481878	0.0173032	0.837205	0.508887
ENSMUSG00000003948.17_Mmd	06mo_AL	NA	6.24196	1.18652	0.236439	0.307217	1	1	0.270808	0.36949	38.6187	32.5478
ENSMUSG00000003949.16_Hlf	06mo_AL	TRUE	12.5913	2.00938	0.0016538	0.0139262	0.00107072	0.0100391	0.0053789	0.0184732	14.7281	7.3297
ENSMUSG00000003955.7_Fam162a	06mo_AL	NA	9.95597	1.30597	0.420121	0.485553	1	1	0.270808	0.36949	34.1658	26.1612
ENSMUSG00000003970.8_Rpl8	06mo_AL	NA	8.53804	1.44841	0.121722	0.185847	0.166318	0.379775	0.478047	0.594397	206.714	142.718
ENSMUSG00000004018.9_Fancl	06mo_AL	NA	9.56432	1.47351	0.00733022	0.0292296	0.0164701	0.0717323	0.0101378	0.0289553	1.57762	1.07066
ENSMUSG00000004032.10_Gstm5	06mo_AL	NA	5.03376	1.38388	0.00250339	0.0169171	0.302578	0.592551	0.659166	0.77129	4.22465	3.05277
ENSMUSG00000004035.12_Gstm7	06mo_AL	TRUE	4.31453	1.547	0.00374341	0.0205367	0.000155412	0.00249633	0.00292484	0.0126739	33.7531	21.8184
ENSMUSG00000004038.9_Gstm3	06mo_AL	NA	5.40996	1.89381	0.0208702	0.0541874	0.0109137	0.0535907	0.00108321	0.00689485	25.4075	13.4161
ENSMUSG00000004040.16_Stat3	06mo_AL	NA	1.20494	1.26064	0.00120971	0.0119432	0.261725	0.530175	0.0177949	0.0457623	9.0088	7.14622
ENSMUSG00000004043.14_Stat5a	06mo_AL	TRUE	25.0573	2.50908	0.00183286	0.0145376	1.65129e-05	0.00056408	5.12293e-05	0.00122377	2.47226	0.985324
ENSMUSG00000004044.9_Ptrf	06mo_AL	NA	4.83532	1.75307	0.0238139	0.0590193	1	1	0.0259803	0.0565038	2.31065	1.31806
ENSMUSG00000004054.8_Map3k11	06mo_AL	NA	2.64452	1.37621	0.0757699	0.13081	0.679816	1	0.334654	0.437107	8.04067	5.8426
ENSMUSG00000004056.15_Akt2	06mo_AL	NA	5.57366	1.16198	0.227819	0.298405	1	1	0.111218	0.175106	10.309	8.87187
ENSMUSG00000004069.16_Dnaja3	06mo_AL	NA	12.199	1.17427	0.088976	0.147354	0.770456	1	0.0461872	0.0893682	19.1556	16.3128
ENSMUSG00000004070.15_Hmox2	06mo_AL	NA	8.02621	1.30715	0.014169	0.0429232	0.0515763	0.161292	0.00752339	0.0244839	17.1212	13.0981
ENSMUSG00000004071.12_Cdip1	06mo_AL	NA	10.021	1.78639	0.0211408	0.0546689	0.0013799	0.0119942	0.000108186	0.00212428	13.8559	7.75633
ENSMUSG00000004085.14_Map3k20	06mo_AL	NA	3.12579	1.56191	0.0722887	0.126268	0.102731	0.267137	0.0209283	0.0502107	1.8866	1.20788
ENSMUSG00000004096.9_Cwc15	06mo_AL	NA	9.6455	1.36815	0.0246751	0.060281	0.0201118	0.0826406	0.0189771	0.0474451	26.3915	19.2898
ENSMUSG00000004098.7_Col5a3	06mo_AL	TRUE	3.25181	2.64132	0.000109447	0.00422158	0.0028663	0.0204696	4.9002e-05	0.00122377	8.05305	3.04887
ENSMUSG00000004099.16_Dnmt1	06mo_AL	NA	22.5691	1.52276	0.0189317	0.0508418	0.0732914	0.207026	0.000138261	0.00212428	1.84062	1.20874
ENSMUSG00000004100.12_Ppan	06mo_AL	NA	7.92753	1.59532	0.298952	0.368894	1	1	0.334654	0.437107	2.87511	1.80222
ENSMUSG00000004105.8_Angptl2	06mo_AL	NA	8.76736	1.57721	0.00648834	0.0271177	0.0109137	0.0535907	0.00485767	0.0173032	3.2645	2.06979
ENSMUSG00000004187.10_Kifc2	06mo_AL	NA	3.71128	1.43284	0.879538	0.894108	1	1	0.878394	0.943645	3.08259	2.15138
ENSMUSG00000004207.14_Psap	06mo_AL	NA	1.3733	1.20516	0.47631	0.537173	1	1	0.519291	0.630757	100.074	83.0381
ENSMUSG00000004221.16_Ikbkg	06mo_AL	NA	23.4539	1.40339	0.0104886	0.0357337	0.524947	0.895863	0.0193526	0.0483366	7.72756	5.50634
ENSMUSG00000004233.14_Wars2	06mo_AL	NA	6.67629	1.28553	0.211331	0.281959	1	1	0.0233865	0.0521692	0.753816	0.586385
ENSMUSG00000004263.15_Atn1	06mo_AL	NA	5.71972	1.4945	0.0527235	0.100113	0.121019	0.30146	0.188797	0.272932	9.801	6.55802
ENSMUSG00000004264.17_Phb2	06mo_AL	NA	6.09615	1.38084	0.000697764	0.00972384	0.0164701	0.0717323	0.0172023	0.0443718	31.0762	22.5053
ENSMUSG00000004266.15_Ptpn6	06mo_AL	NA	3.00185	1.46654	0.0975083	0.157489	0.679816	1	0.0965451	0.158913	5.76355	3.93004
ENSMUSG00000004268.11_Emg1	06mo_AL	NA	0.215291	1.37401	0.00745687	0.0294936	0.870842	1	0.527373	0.639134	4.59626	3.34514
ENSMUSG00000004270.13_Lpcat3	06mo_AL	NA	21.875	1.31115	0.767167	0.797113	1	1	0.907653	0.954148	31.9203	24.3453
ENSMUSG00000004285.12_Atp6v1f	06mo_AL	NA	4.05443	1.4081	0.0117087	0.0383356	0.0430378	0.142229	0.278912	0.378482	21.6008	15.3403
ENSMUSG00000004317.14_Clcn5	06mo_AL	TRUE	20.0922	1.6558	0.000686263	0.00969229	0.00176934	0.0143906	0.000453745	0.00414062	0.671746	0.405692
ENSMUSG00000004319.15_Clcn3	06mo_AL	TRUE	19.5152	1.40868	0.0016755	0.0140266	0.00107072	0.0100391	0.000238009	0.00280527	3.32505	2.3604
ENSMUSG00000004341.7_Gpx6	06mo_AL	NA	8.59747	1.91405	0.00446692	0.0224617	0.348773	0.659694	0.0331012	0.0697268	2.39327	1.25037
ENSMUSG00000004356.8_Utp20	06mo_AL	NA	18.5798	1.53353	0.0108904	0.0366157	0.0615898	0.18279	0.00359814	0.0148985	2.52309	1.64528
ENSMUSG00000004364.14_Cul3	06mo_AL	NA	12.0203	1.23965	0.0415373	0.0849818	1	1	0.0230936	0.0521692	15.6608	12.6333
ENSMUSG00000004383.18_Large1	06mo_AL	NA	5.2922	1.43373	0.0215223	0.0553597	0.0201118	0.0826406	0.00149257	0.00821456	0.669122	0.4667
ENSMUSG00000004393.10_Ddx56	06mo_AL	TRUE	5.6514	1.47147	0.00149427	0.0133608	0.0013799	0.0119942	0.000907491	0.00609434	7.99128	5.43082
ENSMUSG00000004394.12_Tmed4	06mo_AL	NA	11.6215	1.2318	0.0893138	0.147818	0.981704	1	0.180021	0.262688	21.2601	17.2594
ENSMUSG00000004446.12_Bid	06mo_AL	NA	11.0769	1.59376	0.0163899	0.0468903	0.0244631	0.0952136	0.0101378	0.0289553	3.36175	2.10932
ENSMUSG00000004451.14_Ralb	06mo_AL	NA	4.21931	1.72596	0.101009	0.16164	0.0615898	0.18279	0.0111802	0.0302178	2.2321	1.29325
ENSMUSG00000004455.16_Ppp1cc	06mo_AL	NA	10.1115	1.38488	0.026435	0.0631573	0.102731	0.267137	0.0233865	0.0521692	5.64181	4.07387
ENSMUSG00000004460.16_Dnajb11	06mo_AL	NA	21.8026	1.42819	0.0530074	0.100503	0.302578	0.592551	0.0233865	0.0521692	20.8141	14.5738
ENSMUSG00000004462.6_Tbccd1	06mo_AL	NA	17.3584	1.45406	0.024413	0.0599522	0.0201118	0.0826406	0.00280298	0.0126097	7.3269	5.03893
ENSMUSG00000004500.9_Zfp324	06mo_AL	NA	2.75014	1.8768	0.355743	0.424654	1	1	0.878888	0.943645	1.56885	0.835919
ENSMUSG00000004530.12_Coro1c	06mo_AL	NA	1.80961	1.51191	0.165677	0.233736	0.598208	0.994555	0.229548	0.319274	2.17501	1.43858
ENSMUSG00000004535.12_Tax1bp1	06mo_AL	NA	10.0923	1.2248	0.456577	0.520178	1	1	0.491313	0.603265	12.7218	10.3868
ENSMUSG00000004558.14_Ndrg2	06mo_AL	NA	8.34921	1.24758	0.00286968	0.0179979	0.0164701	0.0717323	0.00948856	0.0284241	427.717	342.837
ENSMUSG00000004561.14_Mettl17	06mo_AL	NA	3.1594	1.43136	0.0409415	0.0840982	0.102731	0.267137	0.0481454	0.0908069	2.74333	1.9166
ENSMUSG00000004562.16_Arhgef40	06mo_AL	NA	5.63872	1.61722	0.0673646	0.119604	0.400846	0.731068	0.0372716	0.0771791	1.00207	0.619625
ENSMUSG00000004565.15_Pnpla6	06mo_AL	NA	21.1486	1.64286	0.00299068	0.0183812	0.0869177	0.236018	0.00958302	0.0286401	3.81654	2.3231
ENSMUSG00000004567.16_Mcoln1	06mo_AL	NA	4.83017	1.43091	0.01504	0.044482	0.0244631	0.0952136	0.00292484	0.0126739	5.05998	3.5362
ENSMUSG00000004568.12_Arhgef18	06mo_AL	NA	21.7831	1.66418	0.0110702	0.0370502	0.0515763	0.161292	0.00971535	0.0288672	3.13467	1.88361
ENSMUSG00000004591.16_Pkn2	06mo_AL	NA	19.7425	1.26249	0.326457	0.396672	0.981704	1	0.177927	0.26056	4.27838	3.38885
ENSMUSG00000004610.4_Etfb	06mo_AL	NA	13.2532	1.39649	0.187832	0.256962	0.121019	0.30146	0.303562	0.405858	93.1482	66.7015
ENSMUSG00000004626.14_Stxbp2	06mo_AL	NA	6.06225	1.43837	0.0206609	0.0537923	0.0615898	0.18279	2.96515e-05	0.00121547	7.64623	5.31591
ENSMUSG00000004631.15_Sgce	06mo_AL	NA	8.13218	1.51264	0.264944	0.334964	1	1	0.943563	0.961675	0.673354	0.445151
ENSMUSG00000004633.17_Chn2	06mo_AL	TRUE	11.8362	1.63124	0.00029004	0.00647993	3.3093e-07	4.29287e-05	0.000238009	0.00280527	8.01326	4.91238
ENSMUSG00000004642.13_Slbp	06mo_AL	NA	7.45246	1.12205	0.306689	0.376626	1	1	0.462299	0.576635	1.2875	1.14746
ENSMUSG00000004655.5_Aqp1	06mo_AL	NA	2.20957	1.51782	0.233172	0.304175	1	1	0.106347	0.169494	18.1142	11.9343
ENSMUSG00000004665.10_Cnn2	06mo_AL	NA	26.3977	2.01584	0.017642	0.0488901	0.00362218	0.0240727	0.0567818	0.102791	1.89336	0.939238
ENSMUSG00000004667.18_Polr2e	06mo_AL	NA	7.62421	1.5068	0.0494682	0.0957955	0.0357832	0.124858	0.0877063	0.14923	6.11022	4.0551
ENSMUSG00000004677.17_Myo9b	06mo_AL	NA	4.89812	1.57245	0.0530463	0.10054	0.102731	0.267137	0.00225307	0.0108198	4.25067	2.70322
ENSMUSG00000004730.14_Adgre1	06mo_AL	NA	23.1351	2.56385	0.0517523	0.0989532	0.0201118	0.0826406	0.000999271	0.00643249	2.91661	1.13759
ENSMUSG00000004748.5_Mtfp1	06mo_AL	NA	17.2782	1.42366	0.188264	0.257381	1	1	0.197601	0.282308	10.9905	7.71985
ENSMUSG00000004768.14_Rab23	06mo_AL	NA	5.2182	1.36206	0.0344384	0.0749032	1	1	0.0453446	0.0887663	0.886542	0.650881
ENSMUSG00000004771.12_Rab11a	06mo_AL	NA	9.83806	1.21189	0.176121	0.244831	0.102731	0.267137	0.053885	0.0990696	13.2344	10.9205
ENSMUSG00000004788.11_Eif2b2	06mo_AL	NA	4.92177	1.40892	0.240888	0.311654	0.770456	1	0.0368389	0.0766237	5.42503	3.85049
ENSMUSG00000004789.10_Dlst	06mo_AL	NA	15.8386	1.2916	0.0818923	0.138624	0.261725	0.530175	0.0613543	0.109654	18.4814	14.309
ENSMUSG00000004798.14_Ulk2	06mo_AL	NA	20.7412	1.36811	0.0783395	0.134005	0.770456	1	0.177927	0.26056	15.023	10.9808
ENSMUSG00000004815.12_Dgkq	06mo_AL	NA	7.94619	1.2099	0.688369	0.726884	1	1	0.911043	0.954148	3.73072	3.0835
ENSMUSG00000004837.2_Grap	06mo_AL	NA	3.86185	1.90522	0.229018	0.29955	0.981704	1	0.104928	0.16744	1.19122	0.625241
ENSMUSG00000004843.6_Chmp2b	06mo_AL	NA	3.19438	1.41799	0.102693	0.163746	0.348773	0.659694	0.0240558	0.0532104	12.329	8.69465
ENSMUSG00000004846.10_Plod3	06mo_AL	NA	20.687	1.26954	0.048068	0.0936148	1	1	0.0101378	0.0289553	4.32778	3.40894
ENSMUSG00000004849.14_Ap1s1	06mo_AL	NA	6.26899	1.4159	0.028985	0.0671122	0.0515763	0.161292	0.0885796	0.150044	6.68514	4.72148
ENSMUSG00000004865.15_Srpk1	06mo_AL	NA	19.529	1.2695	0.0617805	0.112316	0.302578	0.592551	0.314029	0.416802	3.06479	2.41418
ENSMUSG00000004880.11_Lbr	06mo_AL	NA	20.8688	1.40714	0.0321771	0.0715615	1	1	0.0358381	0.0746481	2.50567	1.78068
ENSMUSG00000004895.9_Prcc	06mo_AL	NA	1.93844	1.41772	0.595998	0.644213	1	1	0.903755	0.954148	9.6068	6.77621
ENSMUSG00000004896.16_Rrnad1	06mo_AL	NA	6.45005	1.41333	0.376368	0.445126	1	1	0.853692	0.932789	2.16822	1.53412
ENSMUSG00000004897.16_Hdgf	06mo_AL	NA	14.1702	1.31696	0.014503	0.0434709	0.0164701	0.0717323	0.00948856	0.0284241	68.738	52.1945
ENSMUSG00000004929.12_Thop1	06mo_AL	NA	1.65496	1.63716	0.379619	0.448558	1	1	0.932233	0.958569	1.0095	0.616615
ENSMUSG00000004931.11_Apba3	06mo_AL	NA	19.4474	1.71824	0.147878	0.214502	1	1	0.0261929	0.0567135	6.65209	3.87147
ENSMUSG00000004934.14_Pias4	06mo_AL	NA	4.93636	1.5061	0.104597	0.166059	0.870842	1	0.0919865	0.154234	2.98139	1.97954
ENSMUSG00000004936.8_Map2k1	06mo_AL	NA	20.5441	1.19171	0.52336	0.581083	1	1	0.964619	0.968635	8.15024	6.83912
ENSMUSG00000004937.6_Sgta	06mo_AL	NA	4.24817	1.40927	0.0289019	0.0669955	0.0615898	0.18279	0.024322	0.0533616	18.0488	12.8073
ENSMUSG00000004945.15_Tmem242	06mo_AL	TRUE	13.0127	1.28748	1.25484e-06	0.000559114	0.000155412	0.00249633	0.000907491	0.00609434	10.0746	7.82507
ENSMUSG00000004951.10_Hspb1	06mo_AL	TRUE	19.9773	10.626	0.00244032	0.0166592	0.000484527	0.00570739	0.000138261	0.00212428	19.6605	1.85024
ENSMUSG00000004980.16_Hnrnpa2b1	06mo_AL	NA	11.043	1.23791	0.178823	0.247612	1	1	0.79106	0.88444	35.8462	28.957
ENSMUSG00000004994.12_Ccdc130	06mo_AL	NA	3.29561	1.50582	0.213388	0.284037	0.45937	0.809288	0.245945	0.338906	1.71473	1.13874
ENSMUSG00000004996.9_Mri1	06mo_AL	NA	6.45645	1.54201	0.0569224	0.105722	0.0134343	0.0623246	0.0453446	0.0887663	3.91603	2.53957
ENSMUSG00000005034.15_Prkacb	06mo_AL	NA	13.0451	1.28526	0.000813903	0.0103101	0.0732914	0.207026	0.00188085	0.00965678	6.51781	5.07119
ENSMUSG00000005043.13_Sgsh	06mo_AL	NA	4.57003	1.59807	0.100066	0.160457	0.1421	0.338818	0.13507	0.208999	1.92939	1.20732
ENSMUSG00000005054.7_Cstb	06mo_AL	TRUE	7.40748	1.45625	6.36838e-05	0.00344939	0.0028663	0.0204696	0.00929294	0.0282594	25.0422	17.1964
ENSMUSG00000005069.12_Pex5	06mo_AL	NA	6.13277	1.28434	0.0374311	0.0791405	1	1	0.0430057	0.0866746	20.2393	15.7585
ENSMUSG00000005078.16_Jkamp	06mo_AL	TRUE	8.57857	1.40805	0.0050783	0.0239313	0.00570543	0.0334301	0.00217938	0.0105301	5.22451	3.71045
ENSMUSG00000005087.17_Cd44	06mo_AL	NA	22.1547	1.81648	0.0422024	0.0858286	0.1421	0.338818	0.0705922	0.124708	1.05431	0.58041
ENSMUSG00000005089.15_Slc1a2	06mo_AL	TRUE	11.0544	2.11799	0.000261059	0.00612204	0.000367886	0.00475422	0.0037617	0.015219	18.6511	8.80602
ENSMUSG00000005102.13_Eif2ak4	06mo_AL	NA	3.73742	1.2977	0.0964742	0.156328	0.679816	1	0.171792	0.254927	1.48583	1.14497
ENSMUSG00000005103.12_Wdr1	06mo_AL	NA	2.81426	1.30291	0.0169906	0.0478474	0.0357832	0.124858	0.00528008	0.0182189	4.65376	3.57181
ENSMUSG00000005107.13_Slc2a9	06mo_AL	TRUE	10.5729	1.83235	5.04737e-07	0.000369467	4.50405e-05	0.00110689	0.000414289	0.00414062	8.89883	4.85651
ENSMUSG00000005125.12_Ndrg1	06mo_AL	TRUE	25.5327	5.63394	0.00189826	0.0147923	3.24784e-05	0.00089714	0.000113595	0.00212428	4.21724	0.748542
ENSMUSG00000005142.10_Man2b1	06mo_AL	NA	7.52989	1.16595	0.466107	0.528374	1	1	0.659166	0.77129	10.7881	9.25263
ENSMUSG00000005150.16_Wdr83	06mo_AL	NA	3.97076	1.33439	0.295114	0.364992	1	1	0.658861	0.77129	2.84271	2.13034
ENSMUSG00000005161.15_Prdx2	06mo_AL	NA	13.1318	1.38822	0.0390131	0.0813442	0.0869177	0.236018	0.0255039	0.0555502	20.125	14.497
ENSMUSG00000005198.15_Polr2a	06mo_AL	NA	20.9155	1.39091	0.139359	0.205163	0.348773	0.659694	0.693448	0.799646	13.614	9.78784
ENSMUSG00000005204.12_Senp3	06mo_AL	NA	7.24176	1.22476	0.312788	0.382786	1	1	0.103804	0.165879	6.76826	5.5262
ENSMUSG00000005225.15_Plekha8	06mo_AL	TRUE	15.8755	1.7664	0.0105331	0.0358496	0.000367886	0.00475422	0.000946947	0.00615756	5.65253	3.20003
ENSMUSG00000005233.16_Spc25	06mo_AL	NA	18.8578	2.6324	0.0087129	0.0322354	0.0430378	0.142229	0.0224511	0.0517845	1.48441	0.563901
ENSMUSG00000005251.14_Ripk4	06mo_AL	NA	13.3522	1.82515	0.0381028	0.080098	0.00225745	0.0170859	0.00401006	0.0157092	1.10303	0.604347
ENSMUSG00000005262.12_Ufd1	06mo_AL	NA	5.93115	1.14418	0.0437755	0.087808	1	1	0.0519606	0.096083	5.94137	5.19267
ENSMUSG00000005268.20_Prlr	06mo_AL	NA	11.036	1.37606	0.244449	0.315148	1	1	0.349759	0.451939	6.06172	4.40512
ENSMUSG00000005299.6_Letm1	06mo_AL	NA	19.0392	1.20125	0.295092	0.364992	0.679816	1	0.177927	0.26056	6.98657	5.81607
ENSMUSG00000005312.14_Ubqln1	06mo_AL	TRUE	21.6341	1.58407	9.25531e-05	0.00392251	0.000634556	0.00680223	2.49072e-05	0.00121043	42.7277	26.9734
ENSMUSG00000005320.9_Fgfr4	06mo_AL	NA	3.02853	1.40062	0.0205986	0.0536863	0.00570543	0.0334301	0.00225307	0.0108198	9.87142	7.04787
ENSMUSG00000005338.13_Cadm3	06mo_AL	NA	1.68282	1.68281	0.660689	0.702067	0.45937	0.809288	0.659166	0.77129	0.961856	0.571577
ENSMUSG00000005354.15_Txn2	06mo_AL	TRUE	7.02375	1.30064	0.00073349	0.00997271	0.00176934	0.0143906	0.00923743	0.0281407	30.2526	23.2598
ENSMUSG00000005362.14_Crbn	06mo_AL	NA	7.74755	1.24624	0.162525	0.230112	1	1	0.195396	0.280309	2.59677	2.08369
ENSMUSG00000005370.3_Msh6	06mo_AL	NA	20.0132	1.3575	0.337529	0.407564	1	1	0.91225	0.954148	3.74381	2.75786
ENSMUSG00000005371.14_Fbxo11	06mo_AL	NA	2.64451	1.19061	0.0632886	0.114463	0.981704	1	0.188906	0.272932	9.08283	7.62873
ENSMUSG00000005373.13_Mlxipl	06mo_AL	NA	22.1416	1.89416	0.0119068	0.038666	0.102731	0.267137	0.0139522	0.0366433	118.193	62.3985
ENSMUSG00000005374.13_Tbl2	06mo_AL	NA	17.5559	1.67265	0.0316106	0.070891	0.00362218	0.0240727	0.00785049	0.0248846	2.41104	1.44145
ENSMUSG00000005378.17_Wbscr22	06mo_AL	NA	20.9859	1.39029	0.0598234	0.109575	0.870842	1	0.0186488	0.0474226	3.50752	2.52287
ENSMUSG00000005397.8_Nid1	06mo_AL	TRUE	24.6187	1.96551	0.00194338	0.014982	0.000484527	0.00570739	0.000453745	0.00414062	2.42199	1.23225
ENSMUSG00000005413.8_Hmox1	06mo_AL	NA	26.138	1.23643	0.10805	0.170117	1	1	0.659375	0.77129	6.17319	4.99274
ENSMUSG00000005417.17_Mprip	06mo_AL	NA	24.1461	1.32467	0.00732663	0.0292296	0.225707	0.472628	0.000238009	0.00280527	6.91417	5.21955
ENSMUSG00000005442.13_Cic	06mo_AL	NA	3.62729	1.58091	0.00783111	0.0303644	0.0201118	0.0826406	0.0230936	0.0521692	4.60193	2.91095
ENSMUSG00000005447.12_Pafah1b3	06mo_AL	NA	5.62644	2.13351	0.339116	0.409064	1	1	0.188906	0.272932	0.874154	0.409725
ENSMUSG00000005469.10_Prkaca	06mo_AL	TRUE	1.28954	1.42355	0.0159325	0.0460581	0.0013799	0.0119942	0.00717187	0.024058	27.868	19.5764
ENSMUSG00000005481.18_Ddx39	06mo_AL	NA	18.0464	1.34142	0.490774	0.55069	1	1	0.964619	0.968635	1.55256	1.1574
ENSMUSG00000005483.10_Dnajb1	06mo_AL	TRUE	17.5766	2.5222	0.00394583	0.0210389	0.00225745	0.0170859	0.00155746	0.00821456	6.75392	2.67779
ENSMUSG00000005501.14_Usp40	06mo_AL	NA	12.7937	1.22437	0.377433	0.446282	1	1	0.057734	0.103818	2.88991	2.36033
ENSMUSG00000005505.12_Kbtbd4	06mo_AL	NA	0.796337	1.21057	0.548991	0.603525	0.981704	1	0.728356	0.831387	3.0556	2.5241
ENSMUSG00000005506.16_Celf1	06mo_AL	NA	14.8268	1.16547	0.465707	0.528114	1	1	0.206882	0.290389	13.0675	11.2122
ENSMUSG00000005510.9_Ndufs3	06mo_AL	NA	13.9644	1.30433	0.189905	0.259313	1	1	0.509755	0.623088	22.6707	17.3811
ENSMUSG00000005514.14_Por	06mo_AL	TRUE	10.6977	8.0682	0.00405317	0.0212351	5.09964e-08	1.4517e-05	0.000124414	0.00212428	137.868	17.0879
ENSMUSG00000005534.10_Insr	06mo_AL	NA	11.1428	1.13798	0.00275792	0.0176269	1	1	0.0101378	0.0289553	11.3892	10.0083
ENSMUSG00000005547.14_Cyp2a5	06mo_AL	TRUE	12.3833	7.98376	4.54561e-05	0.00306722	8.30176e-08	1.97852e-05	7.00028e-06	0.000493419	282.089	35.3328
ENSMUSG00000005566.14_Trim28	06mo_AL	NA	5.90448	1.28872	0.169791	0.237977	0.1421	0.338818	0.177159	0.260104	10.9056	8.46233
ENSMUSG00000005575.16_Ube2m	06mo_AL	NA	11.6504	1.28599	0.00124451	0.0121118	0.0201118	0.0826406	0.000868035	0.00609434	18.3242	14.2491
ENSMUSG00000005580.11_Adcy9	06mo_AL	NA	5.42269	1.41513	0.020396	0.0533346	0.261725	0.530175	0.0855918	0.146852	3.72442	2.63185
ENSMUSG00000005609.16_Ctr9	06mo_AL	TRUE	19.1547	1.60274	0.00694708	0.0284206	0.00570543	0.0334301	0.00155746	0.00821456	3.9401	2.45834
ENSMUSG00000005610.17_Eif4g2	06mo_AL	NA	18.2085	1.28149	0.153383	0.220366	0.981704	1	0.217614	0.303746	52.0891	40.6472
ENSMUSG00000005615.14_Pcyt1a	06mo_AL	TRUE	16.0104	1.42218	0.0106943	0.0362659	0.0028663	0.0204696	4.67746e-05	0.00122377	15.8736	11.1614
ENSMUSG00000005621.11_Zfp592	06mo_AL	NA	22.2077	1.27915	0.00963825	0.0340713	0.524947	0.895863	0.0101378	0.0289553	4.99235	3.90287
ENSMUSG00000005625.15_Psmd4	06mo_AL	TRUE	3.90426	1.40927	0.00396053	0.0210735	3.24784e-05	0.00089714	0.00149257	0.00821456	18.3469	13.0187
ENSMUSG00000005656.9_Snx6	06mo_AL	NA	12.1822	1.24736	0.802507	0.82779	1	1	0.57706	0.687961	3.97428	3.18616
ENSMUSG00000005674.9_Tomm40l	06mo_AL	NA	7.87033	1.27381	0.419368	0.485011	1	1	0.879387	0.943645	1.91259	1.50146
ENSMUSG00000005677.14_Nr1i3	06mo_AL	NA	13.3884	2.18341	0.0187187	0.0505746	0.00455628	0.0282986	0.00225307	0.0108198	50.1047	22.9479
ENSMUSG00000005681.12_Apoa2	06mo_AL	NA	7.35701	1.46638	0.167028	0.235222	0.679816	1	0.0919865	0.154234	8233.95	5615.16
ENSMUSG00000005682.9_Pan2	06mo_AL	NA	2.09694	1.36127	0.00627936	0.0266133	0.0164701	0.0717323	0.0112255	0.0302178	4.53791	3.33358
ENSMUSG00000005683.8_Cs	06mo_AL	TRUE	1.10118	1.66787	0.00115821	0.0116991	0.000115173	0.00213049	0.000241617	0.00280527	37.311	22.3705
ENSMUSG00000005687.14_Bcas2	06mo_AL	NA	8.87431	1.28437	0.342908	0.412262	1	1	0.326441	0.428454	4.49995	3.50363
ENSMUSG00000005698.15_Ctcf	06mo_AL	NA	19.8316	1.2585	0.0124164	0.0397784	0.0244631	0.0952136	0.00435877	0.0161433	7.3431	5.83481
ENSMUSG00000005699.16_Pard6a	06mo_AL	NA	5.12198	1.69523	0.529876	0.586792	1	1	0.886936	0.944934	1.10285	0.650561
ENSMUSG00000005718.7_Tfap4	06mo_AL	NA	6.70401	1.96313	0.0536436	0.101331	0.1421	0.338818	0.102257	0.164873	1.58448	0.807116
ENSMUSG00000005732.14_Ranbp1	06mo_AL	NA	13.6678	1.21187	0.524464	0.581993	1	1	0.585654	0.697882	13.2011	10.8932
ENSMUSG00000005774.12_Rfx5	06mo_AL	NA	0.862996	1.74786	0.0487339	0.0946598	0.0615898	0.18279	0.035422	0.0739016	3.14985	1.80211
ENSMUSG00000005779.12_Psmb4	06mo_AL	NA	6.28311	1.40408	0.0160561	0.0463157	0.0430378	0.142229	0.0213493	0.0507391	24.5849	17.5096
ENSMUSG00000005802.12_Slc30a4	06mo_AL	NA	18.3138	1.38451	0.333994	0.404153	1	1	0.785419	0.883409	2.3634	1.70703
ENSMUSG00000005803.14_Sqrdl	06mo_AL	NA	11.5813	1.38788	0.0028173	0.0177761	0.981704	1	0.00748369	0.0244839	26.1898	18.8705
ENSMUSG00000005804.14_Bloc1s6	06mo_AL	NA	6.99452	1.13174	0.00620603	0.0264557	1	1	0.410148	0.520133	2.71915	2.40262
ENSMUSG00000005813.12_Metap1	06mo_AL	NA	16.2292	1.25188	0.106633	0.168495	0.400846	0.731068	0.0453446	0.0887663	4.19803	3.35337
ENSMUSG00000005823.8_Gpr108	06mo_AL	NA	5.39585	1.39939	0.569044	0.620842	1	1	0.847023	0.932789	9.3745	6.69899
ENSMUSG00000005836.8_Gata6	06mo_AL	NA	0.313937	1.69263	0.225272	0.296166	0.981704	1	0.278912	0.378482	2.65099	1.56619
ENSMUSG00000005846.11_Rsl1d1	06mo_AL	NA	10.6841	1.28713	0.00178379	0.01436	0.102731	0.267137	0.00149257	0.00821456	16.0814	12.494
ENSMUSG00000005871.14_Apc	06mo_AL	NA	18.3025	1.30032	0.00887296	0.0325064	0.400846	0.731068	0.0481116	0.0908069	3.21755	2.47442
ENSMUSG00000005873.5_Reep5	06mo_AL	NA	23.5062	1.29119	0.580689	0.631127	1	1	0.687934	0.796964	3.86332	2.99205
ENSMUSG00000005881.13_Ergic3	06mo_AL	NA	12.2709	1.31072	0.00332254	0.0193572	0.0615898	0.18279	0.000907491	0.00609434	27.4002	20.9048
ENSMUSG00000005882.18_Uqcc1	06mo_AL	TRUE	13.4362	1.59953	0.00115918	0.0116991	0.000155412	0.00249633	0.00179907	0.00925546	5.23039	3.26995
ENSMUSG00000005886.14_Ncoa2	06mo_AL	NA	4.64713	1.27208	0.0501721	0.0967746	0.770456	1	0.0756345	0.132822	3.98147	3.12988
ENSMUSG00000005893.14_Nr2c2	06mo_AL	NA	20.6293	1.39125	0.0959196	0.155744	1	1	0.157391	0.237863	1.93533	1.39107
ENSMUSG00000005897.14_Nr2c1	06mo_AL	NA	6.43727	1.1658	0.412249	0.478397	1	1	0.861858	0.937017	4.11189	3.52709
ENSMUSG00000005899.12_Smpd4	06mo_AL	NA	6.67714	1.16049	0.00343183	0.0196697	1	1	0.00785049	0.0248846	1.79309	1.54512
ENSMUSG00000005907.14_Pex1	06mo_AL	NA	18.7128	1.58858	0.0101172	0.0350155	0.0869177	0.236018	0.00501153	0.0176506	3.14577	1.98024
ENSMUSG00000005936.18_Kctd20	06mo_AL	NA	2.25555	1.2918	0.0203238	0.0532137	0.400846	0.731068	0.296034	0.396933	6.48117	5.01717
ENSMUSG00000005949.9_Ctns	06mo_AL	NA	5.65575	1.34094	0.392103	0.459652	1	1	0.0927244	0.154511	4.44275	3.31317
ENSMUSG00000005951.13_Shpk	06mo_AL	TRUE	9.9503	1.46425	0.000330214	0.00694232	0.000826485	0.00831189	0.00717187	0.024058	15.0946	10.3087
ENSMUSG00000005968.14_Tuft1	06mo_AL	NA	8.09072	2.22661	0.398472	0.465574	1	1	0.912179	0.954148	1.65451	0.743064
ENSMUSG00000005973.6_Rcn1	06mo_AL	NA	22.2288	1.4473	0.0706326	0.123925	1	1	0.0919865	0.154234	1.78779	1.23526
ENSMUSG00000005981.11_Trap1	06mo_AL	NA	2.97785	1.1677	0.911968	0.922584	1	1	0.780381	0.881931	48.6226	41.6397
ENSMUSG00000005982.13_Naa60	06mo_AL	TRUE	16.019	1.7398	0.00306636	0.0186231	2.63546e-06	0.000163686	0.000907491	0.00609434	32.3527	18.5956
ENSMUSG00000006005.17_Tpr	06mo_AL	NA	22.8339	1.23139	0.0956477	0.15539	1	1	0.0233865	0.0521692	8.77528	7.12633
ENSMUSG00000006010.14_BC003331	06mo_AL	NA	13.6669	1.19252	0.155589	0.222755	1	1	0.0213493	0.0507391	8.4023	7.04581
ENSMUSG00000006014.16_Prg4	06mo_AL	NA	16.5875	1.51425	0.126573	0.191316	0.0430378	0.142229	0.0222437	0.0517845	20.5553	13.5745
ENSMUSG00000006019.15_Dhx34	06mo_AL	TRUE	3.87933	2.04368	0.00999108	0.0347433	0.00107072	0.0100391	0.00280298	0.0126097	1.54123	0.754145
ENSMUSG00000006021.5_Kptn	06mo_AL	NA	3.97095	1.31868	0.0377677	0.079573	0.870842	1	0.01049	0.029504	2.42308	1.8375
ENSMUSG00000006024.13_Napa	06mo_AL	NA	7.06301	1.24185	0.124773	0.189321	0.524947	0.895863	0.746307	0.84904	16.7977	13.5263
ENSMUSG00000006050.11_Sra1	06mo_AL	TRUE	11.5137	1.58459	0.000979503	0.0109824	0.000208387	0.00311759	0.000259647	0.0028766	10.9429	6.90586
ENSMUSG00000006057.15_Atp5g1	06mo_AL	NA	6.29701	1.31126	0.233936	0.304855	1	1	0.658861	0.77129	10.107	7.70788
ENSMUSG00000006058.10_Snf8	06mo_AL	NA	10.8903	1.29173	0.385547	0.453678	1	1	0.0756345	0.132822	7.50809	5.81242
ENSMUSG00000006095.12_Tbcb	06mo_AL	NA	5.42146	1.30516	0.00529556	0.0244344	0.0357832	0.124858	0.00225307	0.0108198	6.32764	4.84815
ENSMUSG00000006127.9_Inpp5k	06mo_AL	TRUE	4.84818	1.49191	0.00341824	0.0196445	0.00107072	0.0100391	0.00418442	0.015748	2.78263	1.86514
ENSMUSG00000006134.3_Crkl	06mo_AL	NA	19.0028	1.57511	0.0166413	0.0472672	0.0615898	0.18279	0.00418442	0.015748	8.42393	5.34816
ENSMUSG00000006169.19_Clint1	06mo_AL	TRUE	21.3955	1.64337	4.41783e-06	0.000984215	0.000155412	0.00249633	0.000434017	0.00414062	10.3247	6.28262
ENSMUSG00000006191.17_Cdkal1	06mo_AL	NA	22.8626	1.34068	0.104993	0.166559	1	1	0.0481946	0.0908069	0.740094	0.55203
ENSMUSG00000006215.12_Zbtb17	06mo_AL	NA	3.40371	1.55273	0.0844584	0.141483	0.302578	0.592551	0.519291	0.630757	1.9964	1.28574
ENSMUSG00000006218.4_Fam131c	06mo_AL	NA	3.56332	3.47471	0.00858261	0.031925	0.0732914	0.207026	0.147567	0.22561	1.23031	0.354076
ENSMUSG00000006241.16_Ccdc159	06mo_AL	NA	3.97101	1.79573	0.0286188	0.0666302	0.981704	1	0.123641	0.193269	2.07456	1.15527
ENSMUSG00000006262.15_Mob1b	06mo_AL	NA	7.64591	1.19258	0.892095	0.904898	1	1	0.966272	0.968635	4.31672	3.61964
ENSMUSG00000006273.14_Atp6v1b2	06mo_AL	NA	0.408288	1.3591	0.0652546	0.116974	0.0357832	0.124858	0.00418442	0.015748	5.34743	3.93455
ENSMUSG00000006276.10_Eps15l1	06mo_AL	NA	2.77221	1.44423	0.223057	0.294043	0.0296422	0.109428	0.237885	0.329349	3.16931	2.19447
ENSMUSG00000006281.7_Tep1	06mo_AL	NA	0.0969893	1.58126	0.0223263	0.0566782	0.194051	0.425832	0.0344046	0.0721756	2.06508	1.30597
ENSMUSG00000006288.7_Ttc5	06mo_AL	TRUE	27.7072	1.88878	0.000488554	0.00831781	8.47979e-05	0.00173455	0.000453745	0.00414062	2.479	1.31249
ENSMUSG00000006289.14_Osgep	06mo_AL	NA	5.95765	1.62	0.0221252	0.0563476	0.0013799	0.0119942	0.0413765	0.084501	2.59089	1.59931
ENSMUSG00000006299.13_Aamp	06mo_AL	TRUE	7.3526	1.45802	0.000112048	0.00422158	0.000826485	0.00831189	5.12293e-05	0.00122377	23.1009	15.844
ENSMUSG00000006301.17_Tmbim1	06mo_AL	NA	5.77783	1.35169	0.00965333	0.0340782	0.0164701	0.0717323	0.00149257	0.00821456	3.08202	2.28012
ENSMUSG00000006304.14_Arpc2	06mo_AL	NA	12.4313	1.24565	0.0435756	0.0875298	0.0869177	0.236018	0.0105602	0.029504	54.4141	43.6832
ENSMUSG00000006307.16_Kmt2b	06mo_AL	NA	3.27074	1.53354	0.0301269	0.0687924	0.00455628	0.0282986	0.00752339	0.0244839	4.44469	2.89832
ENSMUSG00000006315.9_Tmem147	06mo_AL	NA	5.44283	1.31833	0.105196	0.166777	1	1	0.092682	0.154511	28.7131	21.78
ENSMUSG00000006333.14_Rps9	06mo_AL	NA	6.75259	1.37621	0.121356	0.185427	0.45937	0.809288	0.28853	0.389111	34.7388	25.2424
ENSMUSG00000006335.16_Tfpt	06mo_AL	NA	7.99182	1.56203	0.174658	0.243192	0.524947	0.895863	0.323115	0.426016	4.33644	2.77616
ENSMUSG00000006342.15_Susd2	06mo_AL	NA	1.37939	1.77966	0.138461	0.204107	0.0615898	0.18279	0.00304671	0.0130803	0.759056	0.426517
ENSMUSG00000006356.10_Crip2	06mo_AL	TRUE	0.774422	3.48395	7.84575e-05	0.00363969	2.11348e-07	3.55064e-05	7.31847e-06	0.000493419	24.1102	6.92036
ENSMUSG00000006360.11_Crip1	06mo_AL	NA	26.5556	2.23121	0.0184652	0.0501212	0.0296422	0.109428	0.285462	0.386193	0.596799	0.267477
ENSMUSG00000006373.10_Pgrmc1	06mo_AL	NA	12.7812	1.28216	0.245406	0.31597	1	1	0.480188	0.596336	351.982	274.523
ENSMUSG00000006378.13_Gcat	06mo_AL	NA	4.88391	1.40032	0.153985	0.221138	1	1	0.853692	0.932789	11.4271	8.16039
ENSMUSG00000006386.15_Tek	06mo_AL	NA	22.1781	2.27375	0.0038029	0.0206976	0.194051	0.425832	0.00149257	0.00821456	2.07631	0.913164
ENSMUSG00000006390.15_Elovl1	06mo_AL	NA	1.39218	1.50987	0.0313274	0.0704816	0.0357832	0.124858	0.0112255	0.0302178	14.118	9.35046
ENSMUSG00000006392.16_Med8	06mo_AL	TRUE	24.5353	1.41366	0.000216773	0.00569326	0.000484527	0.00570739	0.00392525	0.0156157	10.1796	7.20093
ENSMUSG00000006412.10_Pfdn2	06mo_AL	TRUE	12.3841	1.54148	6.30629e-06	0.00115405	0.00882936	0.0456986	0.000746285	0.00564423	16.0785	10.4306
ENSMUSG00000006418.17_Rnf114	06mo_AL	NA	6.2481	1.17379	0.186682	0.255799	0.770456	1	0.519291	0.630757	14.5339	12.382
ENSMUSG00000006423.15_C330007P06Rik	06mo_AL	NA	9.87602	1.19239	0.139949	0.20585	1	1	0.379497	0.482098	4.1493	3.47983
ENSMUSG00000006442.10_Srm	06mo_AL	TRUE	14.5015	2.68773	0.00715611	0.0289329	6.20155e-05	0.0013816	0.00392525	0.0156157	15.059	5.60288
ENSMUSG00000006445.3_Epha2	06mo_AL	NA	19.5433	2.89047	0.338415	0.408412	0.348773	0.659694	0.349759	0.451939	5.20109	1.7994
ENSMUSG00000006456.10_Rbm14	06mo_AL	NA	19.0671	1.6355	0.000335031	0.00696429	0.0732914	0.207026	0.0105602	0.029504	3.99967	2.44554
ENSMUSG00000006463.13_Zdhhc24	06mo_AL	NA	5.53299	1.33854	0.0190382	0.0509674	0.981704	1	0.00142768	0.00821456	0.916504	0.684702
ENSMUSG00000006471.18_Ndor1	06mo_AL	NA	4.68916	1.55085	0.0841665	0.141261	0.770456	1	0.024322	0.0533616	2.68047	1.72839
ENSMUSG00000006476.19_Nsmf	06mo_AL	NA	4.14295	1.47648	0.000928048	0.0107984	0.0869177	0.236018	0.00146242	0.00821456	24.1039	16.3253
ENSMUSG00000006494.11_Pdk1	06mo_AL	TRUE	15.6656	1.49923	0.00183564	0.0145376	0.00455628	0.0282986	0.000907491	0.00609434	18.5821	12.3945
ENSMUSG00000006498.16_Ptbp1	06mo_AL	TRUE	4.03612	1.65977	0.0040862	0.0213541	0.000277708	0.00386153	0.000248828	0.00280527	20.8365	12.5539
ENSMUSG00000006517.5_Mvd	06mo_AL	NA	2.14508	1.93766	0.132145	0.197351	0.870842	1	0.628059	0.742629	15.1174	7.80187
ENSMUSG00000006519.11_Cyba	06mo_AL	NA	1.41969	1.48463	0.0124172	0.0397784	0.302578	0.592551	0.00506888	0.0176506	3.19549	2.15239
ENSMUSG00000006522.15_Itih3	06mo_AL	NA	0.94723	1.24147	0.0151771	0.0447663	0.524947	0.895863	0.0582931	0.104731	200.061	161.149
ENSMUSG00000006526.11_Tmem110	06mo_AL	NA	8.29529	1.45191	0.0699992	0.123172	0.261725	0.530175	0.147567	0.22561	1.84864	1.27325
ENSMUSG00000006527.14_Sfmbt1	06mo_AL	NA	11.3439	1.21987	0.301533	0.371587	1	1	0.718215	0.827369	3.85881	3.1633
ENSMUSG00000006529.14_Itih1	06mo_AL	NA	0.817955	1.27591	0.0522685	0.0995257	0.598208	0.994555	0.0085047	0.026435	152.722	119.696
ENSMUSG00000006567.11_Atp7b	06mo_AL	NA	8.71143	1.36573	0.56647	0.618428	1	1	0.448175	0.563753	5.89389	4.31557
ENSMUSG00000006589.8_Aprt	06mo_AL	NA	9.4983	1.65561	0.00170621	0.0141238	0.0164701	0.0717323	0.0116933	0.0310286	8.32018	5.02543
ENSMUSG00000006599.13_Gtf2h1	06mo_AL	NA	13.3942	1.19978	0.0238004	0.0590002	0.166318	0.379775	0.0265665	0.0574254	8.81941	7.35086
ENSMUSG00000006611.14_Hfe	06mo_AL	NA	6.2551	1.26361	0.0302511	0.0690146	0.0244631	0.0952136	0.000126739	0.00212428	8.91093	7.05195
ENSMUSG00000006641.12_Slc5a6	06mo_AL	TRUE	9.47398	3.96397	0.00353466	0.0199248	0.000155412	0.00249633	0.000126739	0.00212428	2.80584	0.707836
ENSMUSG00000006673.14_Qrich1	06mo_AL	NA	4.64388	1.23375	0.0148741	0.044221	0.0109137	0.0535907	0.0160372	0.0414291	5.77853	4.68371
ENSMUSG00000006676.16_Usp19	06mo_AL	NA	3.37076	1.3599	0.130257	0.195528	1	1	0.086201	0.147403	8.80338	6.47356
ENSMUSG00000006699.17_Cdc42	06mo_AL	NA	3.88469	1.16411	0.38248	0.451209	1	1	0.328901	0.43091	44.8284	38.5087
ENSMUSG00000006705.12_Pknox1	06mo_AL	NA	19.7905	1.83591	0.0435834	0.0875298	0.0164701	0.0717323	6.30608e-06	0.000493419	2.35229	1.28127
ENSMUSG00000006711.15_D130043K22Rik	06mo_AL	NA	8.28576	1.83931	0.0346405	0.0750995	0.0357832	0.124858	0.0116933	0.0310286	1.26244	0.686365
ENSMUSG00000006715.11_Gmnn	06mo_AL	NA	10.6278	1.90241	0.0121582	0.0392928	0.00570543	0.0334301	0.0240558	0.0532104	2.9463	1.54871
ENSMUSG00000006717.6_Acot13	06mo_AL	TRUE	8.14306	1.41925	0.00744616	0.0294763	0.00107072	0.0100391	0.0186488	0.0474226	44.3556	31.2528
ENSMUSG00000006728.12_Cdk4	06mo_AL	NA	5.00118	1.35947	0.0184678	0.0501212	0.0013799	0.0119942	0.000525255	0.00426192	7.54837	5.55244
ENSMUSG00000006731.10_B4galnt1	06mo_AL	NA	5.16295	1.37403	0.0488316	0.0948316	0.0357832	0.124858	0.0210096	0.0502113	31.4261	22.8714
ENSMUSG00000006732.14_Mettl1	06mo_AL	NA	18.6746	1.31858	0.99168	0.992843	1	1	0.934063	0.958569	2.36777	1.79569
ENSMUSG00000006736.9_Tspan31	06mo_AL	NA	13.3231	1.18583	0.00644999	0.0270169	0.0869177	0.236018	0.012161	0.0320375	99.7976	84.1585
ENSMUSG00000006740.13_Kif5b	06mo_AL	NA	18.6603	1.37533	0.0423089	0.0859087	0.524947	0.895863	0.00453312	0.0166686	6.56455	4.77307
ENSMUSG00000006782.16_Cnp	06mo_AL	NA	2.92566	1.69504	0.00182609	0.0145143	0.0515763	0.161292	0.00134055	0.00821456	3.53808	2.08732
ENSMUSG00000006800.13_Sulf2	06mo_AL	NA	8.63209	1.66393	0.0129299	0.0408716	0.225707	0.472628	0.0261929	0.0567135	2.25682	1.35632
ENSMUSG00000006818.4_Sod2	06mo_AL	TRUE	14.8014	1.41455	0.00108509	0.0114188	5.63667e-06	0.000273766	0.000434017	0.00414062	43.6052	30.8262
ENSMUSG00000006850.7_Tmco6	06mo_AL	TRUE	1.13707	2.04507	0.0164631	0.0469806	0.000634556	0.00680223	0.0177949	0.0457623	2.06523	1.00986
ENSMUSG00000006906.10_Stambp	06mo_AL	NA	6.56811	1.32622	0.0768574	0.132063	0.0515763	0.161292	0.00752339	0.0244839	1.54046	1.16154
ENSMUSG00000006920.14_Ezh1	06mo_AL	NA	4.36323	1.32556	0.00761095	0.0298624	0.0732914	0.207026	0.025018	0.0547597	2.23441	1.68564
ENSMUSG00000006932.17_Ctnnb1	06mo_AL	NA	20.803	1.35238	0.0521008	0.0993726	0.348773	0.659694	0.0205585	0.0496428	31.8968	23.5857
ENSMUSG00000006941.5_Eif1b	06mo_AL	NA	12.9753	1.24548	0.849581	0.867787	1	1	0.847978	0.932789	10.3384	8.30074
ENSMUSG00000006958.13_Chrd	06mo_AL	NA	4.51771	1.44202	0.0505671	0.0973715	1	1	0.046341	0.0893682	0.966212	0.670041
ENSMUSG00000006998.15_Psmd2	06mo_AL	NA	4.08488	1.3334	0.02397	0.0592343	0.00711292	0.0391058	0.00606214	0.0205916	29.151	21.8621
ENSMUSG00000007029.16_Vars	06mo_AL	NA	7.07406	1.38622	0.338607	0.408577	1	1	0.368126	0.469398	4.34899	3.13729
ENSMUSG00000007036.15_Abhd16a	06mo_AL	NA	5.68294	1.47616	0.00364001	0.0202513	0.0244631	0.0952136	0.00142768	0.00821456	7.06516	4.78619
ENSMUSG00000007038.5_Neu1	06mo_AL	TRUE	5.21493	1.4862	0.00300372	0.0184214	0.00882936	0.0456986	0.00280298	0.0126097	7.25532	4.88179
ENSMUSG00000007039.12_Ddah2	06mo_AL	NA	5.7283	1.39615	0.867533	0.883482	1	1	0.674443	0.787747	0.749639	0.536934
ENSMUSG00000007041.9_Clic1	06mo_AL	NA	1.11668	1.67764	0.0258628	0.0622602	0.00225745	0.0170859	0.000892206	0.00609434	5.87109	3.49961
ENSMUSG00000007050.17_Lsm2	06mo_AL	NA	5.32628	1.43187	0.121865	0.185982	0.225707	0.472628	0.145733	0.223607	2.78632	1.94594
ENSMUSG00000007338.9_Mrpl49	06mo_AL	NA	19.8391	1.24765	0.66985	0.710476	1	1	0.324168	0.426016	12.8691	10.3146
ENSMUSG00000007411.16_Mark3	06mo_AL	NA	21.5246	1.24495	0.0515159	0.0986426	0.598208	0.994555	0.024322	0.0533616	3.55263	2.85362
ENSMUSG00000007415.15_Gatad1	06mo_AL	NA	15.5949	1.33991	0.00955544	0.033919	0.598208	0.994555	0.00506888	0.0176506	12.1979	9.10351
ENSMUSG00000007458.14_M6pr	06mo_AL	TRUE	6.61016	1.30676	0.00987279	0.0345089	0.00362218	0.0240727	0.000434017	0.00414062	19.6643	15.0482
ENSMUSG00000007476.18_Lrrc8a	06mo_AL	NA	5.77591	1.19541	0.973112	0.975898	1	1	0.928539	0.958569	5.33438	4.46238
ENSMUSG00000007564.14_Ppp2r1a	06mo_AL	TRUE	3.08743	1.40989	0.000902921	0.0106973	0.000826485	0.00831189	0.000907491	0.00609434	15.9478	11.3114
ENSMUSG00000007570.15_Fance	06mo_AL	NA	0.810768	1.60375	0.0724377	0.126464	1	1	0.213152	0.298291	1.75783	1.09608
ENSMUSG00000007589.8_Tinf2	06mo_AL	NA	5.80828	1.61218	0.10331	0.164449	0.0615898	0.18279	0.0116933	0.0310286	6.68214	4.14479
ENSMUSG00000007594.10_Hapln4	06mo_AL	NA	19.5412	2.0219	0.262355	0.332626	1	1	0.0630287	0.112256	3.06213	1.51448
ENSMUSG00000007603.8_Dus3l	06mo_AL	NA	1.6158	1.40191	0.0147429	0.0439276	0.302578	0.592551	0.0382558	0.0791531	3.64429	2.59951
ENSMUSG00000007610.15_Gtpbp3	06mo_AL	NA	25.3957	1.65902	0.026922	0.0638354	0.524947	0.895863	0.00392525	0.0156157	1.13838	0.686176
ENSMUSG00000007613.15_Tgfbr1	06mo_AL	NA	14.4025	1.33266	0.108768	0.170761	1	1	0.0352961	0.0739016	5.41698	4.0648
ENSMUSG00000007617.18_Homer1	06mo_AL	TRUE	18.6783	1.77049	0.00080099	0.0102768	0.00107072	0.0100391	0.000434017	0.00414062	1.17808	0.665396
ENSMUSG00000007655.16_Cav1	06mo_AL	NA	1.62069	1.59479	0.5727	0.624299	1	1	0.871574	0.943645	0.932664	0.584819
ENSMUSG00000007656.13_Arpp19	06mo_AL	NA	5.93793	1.24098	0.581833	0.632129	1	1	0.334654	0.437107	8.42103	6.7858
ENSMUSG00000007659.18_Bcl2l1	06mo_AL	NA	23.8388	1.32422	0.165161	0.233104	0.302578	0.592551	0.432169	0.546706	5.19624	3.92398
ENSMUSG00000007670.9_Khsrp	06mo_AL	NA	2.08551	1.33274	0.0596018	0.109273	0.00711292	0.0391058	0.0230936	0.0521692	12.5263	9.39892
ENSMUSG00000007721.6_Ccdc124	06mo_AL	NA	2.51667	1.48681	0.949933	0.955716	1	1	0.843505	0.931956	10.6161	7.14019
ENSMUSG00000007739.10_Cct4	06mo_AL	NA	14.2064	1.29974	0.26358	0.333848	0.302578	0.592551	0.0352961	0.0739016	13.3995	10.3094
ENSMUSG00000007777.9_0610009B22Rik	06mo_AL	NA	23.002	1.32909	0.159446	0.226881	1	1	0.245945	0.338906	8.66085	6.51639
ENSMUSG00000007812.16_Zfp655	06mo_AL	NA	10.2258	1.69161	0.0624462	0.113219	0.261725	0.530175	0.0517117	0.096083	6.33939	3.74755
ENSMUSG00000007815.13_Rhoa	06mo_AL	NA	3.82007	1.19087	0.187689	0.256801	1	1	0.483586	0.598669	14.5948	12.2556
ENSMUSG00000007817.14_Zmiz1	06mo_AL	TRUE	23.1508	1.64046	0.00362344	0.020192	0.00570543	0.0334301	0.00971535	0.0288672	6.62099	4.03605
ENSMUSG00000007827.10_Ankrd26	06mo_AL	NA	19.4552	1.42383	0.00120021	0.0119184	0.261725	0.530175	0.0961767	0.158835	0.891335	0.626011
ENSMUSG00000007833.15_Aldh16a1	06mo_AL	NA	5.13461	1.29836	0.0157778	0.0457401	0.225707	0.472628	0.0453446	0.0887663	6.79384	5.23262
ENSMUSG00000007836.6_Hnrnpa0	06mo_AL	NA	4.59263	1.38505	0.00267703	0.0174027	0.0430378	0.142229	0.00481878	0.0173032	9.60095	6.93183
ENSMUSG00000007837.11_Prrg2	06mo_AL	NA	3.44663	1.54326	0.092478	0.151691	0.524947	0.895863	0.00207976	0.0101568	4.96438	3.21681
ENSMUSG00000007850.16_Hnrnph1	06mo_AL	NA	18.3163	1.28571	0.0641359	0.115533	1	1	0.153386	0.232701	13.8506	10.7727
ENSMUSG00000007867.9_Ift43	06mo_AL	NA	7.51611	2.08109	0.0140986	0.042832	0.0515763	0.161292	0.00155746	0.00821456	1.23228	0.592131
ENSMUSG00000007872.3_Id3	06mo_AL	TRUE	2.80236	3.19377	0.000604116	0.00906103	0.00570543	0.0334301	7.31847e-06	0.000493419	17.2818	5.41111
ENSMUSG00000007880.16_Arid1a	06mo_AL	TRUE	5.00175	1.61199	0.0116791	0.0382753	0.000634556	0.00680223	0.00717187	0.024058	6.74186	4.18231
ENSMUSG00000007891.16_Ctsd	06mo_AL	NA	5.5938	1.18105	0.860543	0.877148	1	1	0.883183	0.94448	106.792	90.4213
ENSMUSG00000007950.9_Abhd8	06mo_AL	NA	20.0505	3.06923	0.0154085	0.0451807	0.0430378	0.142229	0.00539703	0.0184732	0.952031	0.310186
ENSMUSG00000007987.12_Ift22	06mo_AL	NA	4.79924	1.64433	0.439925	0.504967	0.225707	0.472628	0.628133	0.742629	0.867633	0.527651
ENSMUSG00000008035.12_Mid1ip1	06mo_AL	NA	16.8808	1.97276	0.0907488	0.149469	0.598208	0.994555	0.0197678	0.0487442	43.9335	22.2701
ENSMUSG00000008036.11_Ap2s1	06mo_AL	NA	6.23091	1.32248	0.00936644	0.0336443	0.194051	0.425832	0.0085047	0.026435	17.0462	12.8896
ENSMUSG00000008090.14_Fgfrl1	06mo_AL	TRUE	8.65811	2.46106	9.40907e-05	0.00392251	3.3093e-07	4.29287e-05	7.00028e-06	0.000493419	17.6595	7.17555
ENSMUSG00000008140.17_Emc10	06mo_AL	NA	2.58719	1.26918	0.0185352	0.0502643	1	1	0.229548	0.319274	10.9369	8.61736
ENSMUSG00000008153.11_Clstn3	06mo_AL	NA	21.4626	3.17113	0.00565973	0.0252068	0.102731	0.267137	0.000138261	0.00212428	1.93361	0.609756
ENSMUSG00000008167.14_Fbxw9	06mo_AL	NA	8.4462	1.38935	0.135809	0.201355	0.400846	0.731068	0.00915891	0.0279763	4.78192	3.44183
ENSMUSG00000008200.14_Fnbp4	06mo_AL	NA	5.83556	1.22007	0.407996	0.474645	1	1	0.879387	0.943645	6.0084	4.92463
ENSMUSG00000008226.14_Scrn3	06mo_AL	NA	20.2154	1.22964	0.022027	0.0562	0.194051	0.425832	0.00717187	0.024058	11.0402	8.97838
ENSMUSG00000008301.11_Phax	06mo_AL	NA	8.20969	1.35573	0.33553	0.405724	1	1	0.948262	0.962694	7.49194	5.52611
ENSMUSG00000008305.18_Tle1	06mo_AL	TRUE	6.6302	1.59884	0.00397213	0.0210918	0.00176934	0.0143906	2.60933e-05	0.00121043	5.14454	3.21766
ENSMUSG00000008307.11_1700109H08Rik	06mo_AL	NA	9.55543	2.30302	0.0491063	0.0952928	0.0732914	0.207026	0.0372716	0.0771791	0.928659	0.403236
ENSMUSG00000008333.12_Snrpb2	06mo_AL	NA	2.60547	1.28193	0.859533	0.876293	1	1	0.80706	0.900267	4.20411	3.27951
ENSMUSG00000008348.9_Ubc	06mo_AL	NA	21.1694	1.93014	0.0247509	0.0603825	0.261725	0.530175	0.00948856	0.0284241	56.8194	29.438
ENSMUSG00000008373.16_Prpf31	06mo_AL	NA	0.823955	1.32434	0.0119	0.0386655	0.0430378	0.142229	0.91752	0.954626	1.94207	1.46644
ENSMUSG00000008384.8_Sertad1	06mo_AL	NA	9.52595	1.88698	0.0896743	0.148223	0.121019	0.30146	0.0401387	0.0824331	2.69664	1.42908
ENSMUSG00000008393.8_Carhsp1	06mo_AL	TRUE	6.47471	1.42235	0.00458787	0.0228505	0.000155412	0.00249633	4.9002e-05	0.00122377	23.7367	16.6884
ENSMUSG00000008398.15_Elk3	06mo_AL	NA	23.8664	1.96887	0.00193765	0.0149639	0.0201118	0.0826406	0.00232323	0.0110634	2.04691	1.03964
ENSMUSG00000008429.8_Herpud2	06mo_AL	NA	3.15375	1.36481	0.0304406	0.0691849	0.0615898	0.18279	0.046341	0.0893682	5.76759	4.22592
ENSMUSG00000008435.15_Rdh13	06mo_AL	NA	8.22064	1.60781	0.021138	0.0546689	0.0028663	0.0204696	0.12503	0.195202	1.20987	0.752496
ENSMUSG00000008450.8_Nutf2	06mo_AL	NA	1.82287	1.24228	0.891493	0.904624	1	1	0.878888	0.943645	2.15173	1.73208
ENSMUSG00000008475.13_Arpc5	06mo_AL	NA	9.35524	1.2085	0.0305156	0.0692787	1	1	0.0519606	0.096083	21.5321	17.8172
ENSMUSG00000008540.11_Mgst1	06mo_AL	NA	11.4966	1.23078	0.468646	0.530683	1	1	0.932855	0.958569	1038.8	844.022
ENSMUSG00000008575.17_Nfib	06mo_AL	NA	14.0602	1.20152	0.210528	0.281106	0.348773	0.659694	0.0224511	0.0517845	9.09676	7.57102
ENSMUSG00000008604.11_Ubqln4	06mo_AL	NA	19.2428	1.71387	0.0636662	0.114868	0.261725	0.530175	0.0387932	0.0801033	10.3254	6.02464
ENSMUSG00000008668.14_Rps18	06mo_AL	NA	6.24743	1.3847	0.0338272	0.0739596	0.121019	0.30146	0.197601	0.282308	21.0603	15.2092
ENSMUSG00000008682.13_Rpl10	06mo_AL	NA	11.0729	1.29282	0.0380463	0.0800146	0.348773	0.659694	0.179298	0.262305	42.6861	33.0178
ENSMUSG00000008683.16_Rps15a	06mo_AL	NA	10.8579	1.49977	0.255182	0.325343	0.981704	1	0.95377	0.962694	5.99989	4.00055
ENSMUSG00000008690.15_Ncaph2	06mo_AL	TRUE	8.53517	1.32117	0.00260306	0.0172327	0.00882936	0.0456986	0.000525255	0.00426192	7.49176	5.67055
ENSMUSG00000008730.17_Hipk1	06mo_AL	NA	19.4432	1.27322	0.027513	0.0648467	0.679816	1	0.0209283	0.0502107	7.3315	5.75823
ENSMUSG00000008734.9_Gprc5b	06mo_AL	NA	21.2737	2.0253	0.429887	0.49511	1	1	0.847978	0.932789	0.151386	0.0747478
ENSMUSG00000008763.16_Man1a2	06mo_AL	NA	18.8612	1.3541	0.000382362	0.00740727	0.0134343	0.0623246	0.0037617	0.015219	5.19538	3.83678
ENSMUSG00000008822.15_Acyp1	06mo_AL	NA	7.69826	1.60082	0.0527011	0.100089	0.45937	0.809288	0.787565	0.883409	2.57136	1.60628
ENSMUSG00000008845.9_Cd163	06mo_AL	NA	20.3109	2.22781	0.0787136	0.13451	0.0430378	0.142229	0.0213493	0.0507391	2.56163	1.14984
ENSMUSG00000008855.17_Hdac5	06mo_AL	TRUE	22.7036	2.48795	0.000331264	0.00694232	6.20155e-05	0.0013816	0.000238009	0.00280527	5.01267	2.01478
ENSMUSG00000008859.8_Rala	06mo_AL	NA	17.9193	1.27415	0.241618	0.312481	0.261725	0.530175	0.233505	0.324099	9.98728	7.8384
ENSMUSG00000008892.12_Vdac3	06mo_AL	NA	10.4252	1.16903	0.260475	0.330815	1	1	0.659166	0.77129	7.25132	6.20282
ENSMUSG00000008958.14_Vps72	06mo_AL	NA	2.91953	1.48606	0.0523886	0.0996618	0.0869177	0.236018	0.00528008	0.0182189	4.21597	2.83701
ENSMUSG00000008976.16_Gabpa	06mo_AL	NA	23.2237	1.21976	0.39764	0.464813	1	1	0.28853	0.389111	9.75945	8.00115
ENSMUSG00000009013.5_Dynll1	06mo_AL	TRUE	19.355	2.29313	0.00150495	0.0133829	0.0028663	0.0204696	0.0153957	0.0398825	1.30276	0.568115
ENSMUSG00000009030.14_Pdcl	06mo_AL	NA	20.6967	1.29239	0.00321748	0.0191257	0.348773	0.659694	0.0037617	0.015219	4.67157	3.61467
ENSMUSG00000009035.13_Tmem184b	06mo_AL	NA	6.91157	1.40566	0.123612	0.188005	0.598208	0.994555	0.0153957	0.0398825	9.11207	6.4824
ENSMUSG00000009073.16_Nf2	06mo_AL	NA	16.7637	1.29142	0.201446	0.271206	0.102731	0.267137	0.591116	0.703818	4.45512	3.44978
ENSMUSG00000009076.10_Zmat5	06mo_AL	NA	5.19724	2.10342	0.0499591	0.0965243	0.261725	0.530175	0.0109826	0.0302178	2.50313	1.19003
ENSMUSG00000009079.16_Ewsr1	06mo_AL	NA	6.52424	1.28994	0.0102737	0.0353004	0.194051	0.425832	0.0418566	0.0849903	13.996	10.8501
ENSMUSG00000009090.17_Ap1b1	06mo_AL	NA	23.3342	1.39271	0.721031	0.756153	1	1	0.829053	0.918303	9.11657	6.54591
ENSMUSG00000009112.4_Bcl2l13	06mo_AL	NA	19.5258	1.29044	0.117859	0.181491	1	1	0.0981668	0.160962	4.26269	3.30329
ENSMUSG00000009145.6_Dqx1	06mo_AL	NA	8.16484	1.4163	0.147197	0.213717	1	1	0.879456	0.943645	2.83132	1.9991
ENSMUSG00000009281.6_Rarres2	06mo_AL	NA	7.83514	1.39756	0.1587	0.226103	0.45937	0.809288	0.678652	0.789334	99.6215	71.2827
ENSMUSG00000009291.13_Pttg1ip	06mo_AL	NA	2.60523	1.23344	0.00622694	0.0265007	0.0134343	0.0623246	0.000483234	0.00414062	38.4339	31.1599
ENSMUSG00000009293.17_Ube2g2	06mo_AL	TRUE	20.1359	1.68068	0.000206289	0.00564036	0.0013799	0.0119942	0.0090932	0.0277839	11.1924	6.65947
ENSMUSG00000009376.15_Met	06mo_AL	NA	14.0668	1.41212	0.0196695	0.0520458	0.1421	0.338818	2.72794e-05	0.00121043	14.0463	9.94694
ENSMUSG00000009378.3_Slc16a12	06mo_AL	TRUE	13.7362	2.80207	0.000232289	0.00578443	2.32472e-05	0.000719751	2.49072e-05	0.00121043	20.2387	7.22278
ENSMUSG00000009406.13_Elk1	06mo_AL	NA	6.80478	1.44732	0.0157508	0.0457068	0.679816	1	0.103423	0.165879	1.51786	1.04874
ENSMUSG00000009470.16_Tnpo1	06mo_AL	NA	23.0282	1.28736	0.384287	0.452716	1	1	0.103804	0.165879	8.44254	6.55802
ENSMUSG00000009535.13_Rnmt	06mo_AL	NA	3.46541	1.33913	0.0118772	0.0386243	0.1421	0.338818	0.0240558	0.0532104	1.40244	1.04728
ENSMUSG00000009549.14_Srp14	06mo_AL	NA	12.2164	1.29237	0.145436	0.211768	0.261725	0.530175	0.0505767	0.0941697	15.1707	11.7387
ENSMUSG00000009555.16_Cdk9	06mo_AL	NA	10.9946	1.37795	0.0168756	0.0476554	0.0164701	0.0717323	0.00383571	0.0154514	4.31935	3.13462
ENSMUSG00000009563.16_Tor2a	06mo_AL	NA	5.71673	1.30061	0.00288722	0.0180636	0.121019	0.30146	0.0090932	0.0277839	6.31711	4.85704
ENSMUSG00000009566.12_Fpgs	06mo_AL	TRUE	22.7275	2.22391	0.00041373	0.0076474	0.00107072	0.0100391	0.000124414	0.00212428	31.6264	14.2211
ENSMUSG00000009569.14_Mkl2	06mo_AL	TRUE	20.1165	1.87058	1.81634e-06	0.000600448	6.20155e-05	0.0013816	0.000907491	0.00609434	5.04556	2.69733
ENSMUSG00000009575.14_Cbx5	06mo_AL	NA	14.4733	1.21116	0.233758	0.304681	1	1	0.022534	0.0519056	4.80746	3.96931
ENSMUSG00000009585.17_Apobec3	06mo_AL	NA	25.1216	1.46447	0.214689	0.285434	1	1	0.110517	0.174511	0.617225	0.421467
ENSMUSG00000009614.16_Sardh	06mo_AL	NA	13.39	1.34295	0.358331	0.427394	0.261725	0.530175	0.157391	0.237863	111.702	83.1765
ENSMUSG00000009621.18_Vav2	06mo_AL	NA	6.58175	1.2592	0.498096	0.557928	1	1	0.983604	0.984372	5.05286	4.01275
ENSMUSG00000009630.10_Ppp2cb	06mo_AL	NA	6.71354	1.23437	0.258516	0.328817	0.870842	1	0.120221	0.188469	14.9341	12.0986
ENSMUSG00000009633.3_G0s2	06mo_AL	NA	19.3379	2.79364	0.529141	0.586104	0.0615898	0.18279	0.911043	0.954148	48.7624	17.4548
ENSMUSG00000009640.11_Dmap1	06mo_AL	NA	5.12529	1.42036	0.0241993	0.059571	0.0732914	0.207026	0.017919	0.0459776	2.59602	1.82772
ENSMUSG00000009646.13_Pla2g12b	06mo_AL	TRUE	3.63147	1.73067	0.00373086	0.0205313	0.00107072	0.0100391	0.000138261	0.00212428	20.954	12.1074
ENSMUSG00000009647.13_Mcu	06mo_AL	TRUE	0.20257	2.53169	0.00051027	0.00848904	8.47979e-05	0.00173455	0.000609342	0.00488618	4.04645	1.59832
ENSMUSG00000009654.4_Oit3	06mo_AL	NA	23.1021	1.93329	0.0124898	0.0399581	0.524947	0.895863	0.0809597	0.141173	6.03089	3.1195
ENSMUSG00000009681.10_Bcr	06mo_AL	TRUE	0.661856	1.57085	0.00428118	0.0218375	0.000367886	0.00475422	2.60933e-05	0.00121043	5.59002	3.55859
ENSMUSG00000009687.14_Fxyd5	06mo_AL	NA	2.94794	1.69676	0.14213	0.208078	0.261725	0.530175	0.019553	0.0486474	1.16094	0.684212
ENSMUSG00000009733.8_Tfcp2	06mo_AL	NA	0.720251	1.36984	0.00849365	0.0317297	0.0430378	0.142229	0.0001325	0.00212428	2.24399	1.63815
ENSMUSG00000009739.16_Pou6f1	06mo_AL	NA	5.27019	1.97062	0.00669841	0.0277804	0.0028663	0.0204696	0.0325883	0.0688445	1.40601	0.713485
ENSMUSG00000009741.15_Ubp1	06mo_AL	NA	17.4805	1.18841	0.0219708	0.0560929	0.1421	0.338818	0.000868035	0.00609434	14.7253	12.3907
ENSMUSG00000009772.15_Nuak2	06mo_AL	NA	3.46371	1.68498	0.13349	0.198694	0.1421	0.338818	0.103804	0.165879	3.08622	1.83161
ENSMUSG00000009828.15_Ick	06mo_AL	TRUE	22.9536	1.54269	0.0138181	0.0424483	0.00362218	0.0240727	0.0112255	0.0302178	2.0214	1.31031
ENSMUSG00000009863.14_Sdhb	06mo_AL	NA	6.43938	1.24172	0.00324441	0.0191414	1	1	0.103871	0.165882	59.3747	47.8166
ENSMUSG00000009894.15_Snap47	06mo_AL	NA	7.5693	1.3349	0.130541	0.195702	0.261725	0.530175	0.103804	0.165879	18.2936	13.7041
ENSMUSG00000009905.5_Kdsr	06mo_AL	NA	13.4194	1.17858	0.226959	0.297519	1	1	0.278912	0.378482	2.44985	2.07864
ENSMUSG00000009907.17_Vps4b	06mo_AL	NA	7.53824	1.18733	0.00517333	0.0241065	0.45937	0.809288	0.171792	0.254927	5.98515	5.04083
ENSMUSG00000009927.9_Rps25	06mo_AL	NA	11.9068	1.53022	0.0931906	0.152315	0.1421	0.338818	0.293658	0.394651	37.8541	24.7378
ENSMUSG00000009995.17_Taz	06mo_AL	NA	5.57748	1.38024	0.0178155	0.049092	0.348773	0.659694	0.0519606	0.096083	4.62951	3.35413
ENSMUSG00000010025.19_Aldh3a2	06mo_AL	NA	17.0713	1.63789	0.0349746	0.0756478	1	1	0.0261929	0.0567135	48.0392	29.3299
ENSMUSG00000010045.2_Tmem115	06mo_AL	NA	5.59293	1.27182	0.307554	0.377508	1	1	0.410148	0.520133	7.04484	5.53918
ENSMUSG00000010047.12_Hyal2	06mo_AL	NA	4.86769	1.49561	0.0397621	0.0824696	0.166318	0.379775	0.00418442	0.015748	7.99959	5.34871
ENSMUSG00000010048.10_Ifrd2	06mo_AL	NA	7.45218	1.35902	0.17912	0.247865	1	1	0.0537556	0.0990626	8.12766	5.98052
ENSMUSG00000010051.15_Hyal1	06mo_AL	NA	15.888	1.46116	0.153342	0.220366	0.0615898	0.18279	0.0436006	0.0869467	18.0424	12.348
ENSMUSG00000010054.4_Tusc2	06mo_AL	NA	9.03408	1.38145	0.0209926	0.0544088	0.0201118	0.0826406	0.00268111	0.0125232	17.6169	12.7524
ENSMUSG00000010057.8_Nprl2	06mo_AL	NA	2.19064	1.25347	0.951706	0.957217	1	1	0.824304	0.913634	4.8441	3.86455
ENSMUSG00000010064.15_Slc38a3	06mo_AL	TRUE	8.82455	2.76042	2.09252e-05	0.00208185	3.87197e-06	0.000212192	4.9002e-05	0.00122377	396.729	143.72
ENSMUSG00000010067.13_Rassf1	06mo_AL	NA	5.87262	1.24494	0.195388	0.264649	1	1	0.693448	0.799646	0.783997	0.629748
ENSMUSG00000010095.13_Slc3a2	06mo_AL	NA	0.132859	1.25427	0.0137177	0.0422368	0.770456	1	0.0425864	0.0863182	7.53433	6.00693
ENSMUSG00000010097.13_Nxf1	06mo_AL	NA	18.9782	1.19899	0.573548	0.624957	1	1	0.915893	0.954626	9.4825	7.90874
ENSMUSG00000010110.17_Stx5a	06mo_AL	NA	2.01472	1.37372	0.0591381	0.108767	0.00711292	0.0391058	0.00337925	0.0140832	7.68127	5.59157
ENSMUSG00000010122.14_Slc47a1	06mo_AL	NA	16.5412	1.56308	0.0056218	0.0251223	0.0430378	0.142229	0.00280298	0.0126097	30.7589	19.6784
ENSMUSG00000010175.13_Prox1	06mo_AL	NA	1.88994	1.87179	0.264153	0.334368	0.121019	0.30146	0.182159	0.265279	25.7618	13.7631
ENSMUSG00000010205.11_Raver1	06mo_AL	NA	26.7613	1.39249	0.0218009	0.0558538	0.000826485	0.00831189	0.00231301	0.0110301	11.1411	8.00088
ENSMUSG00000010277.7_2610507B11Rik	06mo_AL	NA	15.3853	1.3023	0.414519	0.480325	0.870842	1	0.173118	0.25619	22.4074	17.2061
ENSMUSG00000010290.7_AI597479	06mo_AL	NA	21.3862	1.22123	0.171214	0.239503	1	1	0.456125	0.570881	2.57008	2.10451
ENSMUSG00000010307.7_Tmem86a	06mo_AL	NA	2.31234	2.43582	0.303807	0.373894	0.524947	0.895863	0.053885	0.0990696	2.74921	1.12866
ENSMUSG00000010358.13_Ifi35	06mo_AL	NA	6.59755	1.29141	0.00117081	0.0117517	0.45937	0.809288	0.00958302	0.0286401	8.47465	6.56234
ENSMUSG00000010362.9_Rdm1	06mo_AL	NA	6.19417	1.74535	0.473022	0.534516	1	1	0.724672	0.828357	2.43907	1.39746
ENSMUSG00000010376.14_Nedd8	06mo_AL	NA	8.30885	1.34131	0.0438677	0.0879414	1	1	0.00948856	0.0284241	52.0926	38.837
ENSMUSG00000010392.8_Gosr1	06mo_AL	NA	10.2159	1.16089	0.347849	0.416917	0.981704	1	0.670693	0.783456	9.76315	8.41008
ENSMUSG00000010406.11_Mrpl52	06mo_AL	NA	8.24284	1.52366	0.215309	0.286148	0.524947	0.895863	0.911043	0.954148	15.979	10.4872
ENSMUSG00000010453.12_Kansl3	06mo_AL	NA	8.22922	1.38737	0.0232429	0.0581811	0.524947	0.895863	0.0205585	0.0496428	7.96913	5.74405
ENSMUSG00000010517.7_Faf1	06mo_AL	NA	7.60934	1.15897	0.0616775	0.11221	1	1	0.323115	0.426016	4.8583	4.19192
ENSMUSG00000010538.14_Tsacc	06mo_AL	NA	19.3924	1.48718	0.664242	0.70538	1	1	0.278912	0.378482	1.47958	0.994893
ENSMUSG00000010554.14_Mettl16	06mo_AL	TRUE	20.2377	1.49751	0.00436887	0.0220988	0.0013799	0.0119942	0.000746285	0.00564423	1.09953	0.734237
ENSMUSG00000010601.13_Apol7a	06mo_AL	NA	10.1062	1.43935	0.00486394	0.0234237	0.870842	1	2.96515e-05	0.00121547	35.7704	24.8519
ENSMUSG00000010607.8_Pigyl	06mo_AL	NA	1.87986	1.40853	0.0024983	0.0169171	0.45937	0.809288	2.72794e-05	0.00121043	10.6464	7.55851
ENSMUSG00000010608.15_Rbm25	06mo_AL	TRUE	15.3963	1.53882	0.0007561	0.010027	0.000634556	0.00680223	5.12293e-05	0.00122377	7.70398	5.00642
ENSMUSG00000010609.15_Psen2	06mo_AL	TRUE	0.0268174	2.81229	0.000164924	0.00513719	0.000155412	0.00249633	0.000907491	0.00609434	35.6177	12.665
ENSMUSG00000010651.4_Acaa1b	06mo_AL	NA	18.7441	1.62712	0.0937028	0.152957	1	1	0.237747	0.329349	195.09	119.899
ENSMUSG00000010663.4_Fads1	06mo_AL	NA	12.4398	1.3958	0.0253516	0.0613033	0.598208	0.994555	0.0327749	0.0691391	310.338	222.337
ENSMUSG00000010721.15_Lmbr1	06mo_AL	NA	8.25772	1.39977	0.0155666	0.045459	1	1	0.000907491	0.00609434	0.80689	0.576444
ENSMUSG00000010755.17_Cars	06mo_AL	TRUE	2.52557	1.96958	0.000422194	0.00771237	3.24784e-05	0.00089714	0.000414289	0.00414062	4.59906	2.33505
ENSMUSG00000010797.6_Wnt2	06mo_AL	NA	24.4083	1.90264	0.16671	0.234837	1	1	0.368126	0.469398	0.770314	0.404866
ENSMUSG00000010911.12_Apip	06mo_AL	TRUE	9.10013	1.68245	0.00685901	0.0281615	0.00455628	0.0282986	0.0037617	0.015219	11.3702	6.75814
ENSMUSG00000010914.10_Pdhx	06mo_AL	NA	11.6404	1.2612	0.0654907	0.117272	0.870842	1	0.10699	0.170174	6.19821	4.91452
ENSMUSG00000010936.11_Vac14	06mo_AL	TRUE	17.194	1.92406	0.00763275	0.0298779	0.00107072	0.0100391	0.000746285	0.00564423	6.14783	3.19524
ENSMUSG00000011096.17_Akt1s1	06mo_AL	NA	1.53484	1.37188	0.0125641	0.0400489	0.524947	0.895863	0.000996551	0.00642709	9.12245	6.64957
ENSMUSG00000011114.18_Tbrg1	06mo_AL	NA	5.81557	1.36587	0.0901262	0.148778	0.121019	0.30146	0.0233865	0.0521692	9.54572	6.98876
ENSMUSG00000011148.14_Adssl1	06mo_AL	NA	10.5378	1.55442	0.000871724	0.010569	0.166318	0.379775	0.00785049	0.0248846	6.29065	4.04695
ENSMUSG00000011158.8_Brf1	06mo_AL	NA	3.38272	1.32134	0.0102917	0.0353331	0.0732914	0.207026	0.00470747	0.0170648	1.96167	1.4846
ENSMUSG00000011179.8_Odc1	06mo_AL	TRUE	16.3398	2.0086	0.00342731	0.0196658	2.32472e-05	0.000719751	5.12293e-05	0.00122377	13.8391	6.88992
ENSMUSG00000011254.16_Thg1l	06mo_AL	TRUE	2.5781	1.56884	0.00219216	0.0158688	0.00882936	0.0456986	0.000504244	0.00418421	0.874515	0.557427
ENSMUSG00000011257.19_Pabpc4	06mo_AL	TRUE	10.5134	1.58248	0.0033018	0.019325	0.00362218	0.0240727	0.00528008	0.0182189	7.73013	4.88482
ENSMUSG00000011263.16_Exoc3l2	06mo_AL	NA	25.4499	1.7973	0.0406209	0.0835742	0.166318	0.379775	0.0213493	0.0507391	1.48079	0.823896
ENSMUSG00000011305.11_Plin5	06mo_AL	NA	18.9836	2.15775	0.00155633	0.0135623	0.0164701	0.0717323	0.0233865	0.0521692	10.9308	5.06583
ENSMUSG00000011306.7_Sugp1	06mo_AL	NA	5.27038	1.2915	0.126738	0.19148	0.0869177	0.236018	0.159521	0.240019	2.51271	1.94558
ENSMUSG00000011382.8_Dhdh	06mo_AL	NA	8.34172	1.35565	0.000802247	0.0102768	0.1421	0.338818	5.12293e-05	0.00122377	28.6489	21.1329
ENSMUSG00000011427.16_Zfp790	06mo_AL	NA	0.236657	1.29062	0.0128427	0.0406712	0.1421	0.338818	0.0766928	0.134281	2.18768	1.69506
ENSMUSG00000011658.15_Fuz	06mo_AL	NA	5.75951	1.58018	0.0116106	0.038112	0.225707	0.472628	0.0436006	0.0869467	1.18734	0.751398
ENSMUSG00000011752.6_Pgam1	06mo_AL	NA	21.3224	1.31106	0.219587	0.290256	1	1	0.546475	0.660643	6.99286	5.33373
ENSMUSG00000011831.16_Evi5	06mo_AL	TRUE	23.187	1.74669	0.000563803	0.00879696	0.00711292	0.0391058	0.0001325	0.00212428	18.8358	10.7837
ENSMUSG00000011837.4_Snapc2	06mo_AL	TRUE	6.87384	1.61642	0.00509293	0.0239313	0.00570543	0.0334301	0.00112654	0.00712638	3.47371	2.14901
ENSMUSG00000011877.13_Git1	06mo_AL	NA	3.35107	1.57376	0.0493321	0.0955862	0.102731	0.267137	0.000483234	0.00414062	2.87972	1.82983
ENSMUSG00000011884.13_Gltp	06mo_AL	NA	22.25	1.34703	0.0146805	0.0437878	1	1	0.0481116	0.0908069	1.56347	1.16068
ENSMUSG00000011958.17_Bnip2	06mo_AL	TRUE	15.0959	1.45653	0.00512829	0.024021	0.000208387	0.00311759	0.000453745	0.00414062	12.8343	8.8116
ENSMUSG00000011960.12_Ccnt1	06mo_AL	NA	14.2253	1.36452	0.0326241	0.0721631	0.194051	0.425832	0.00162236	0.00844385	3.41708	2.50424
ENSMUSG00000012017.3_Scarf2	06mo_AL	NA	2.16942	1.60074	0.172321	0.240821	1	1	0.0230936	0.0521692	1.18304	0.739058
ENSMUSG00000012076.8_Brms1l	06mo_AL	NA	21.5716	1.71046	0.186927	0.256099	0.45937	0.809288	0.456125	0.570881	1.47487	0.862267
ENSMUSG00000012114.16_Med15	06mo_AL	TRUE	3.08832	1.49392	0.00833779	0.0313908	0.00455628	0.0282986	0.000778732	0.00584648	9.94829	6.65918
ENSMUSG00000012117.13_Dhdds	06mo_AL	TRUE	2.47689	1.50153	0.00472877	0.0230764	0.000634556	0.00680223	0.000462224	0.00414062	6.15555	4.09952
ENSMUSG00000012123.16_Aim1l	06mo_AL	NA	8.84283	2.14484	0.0455332	0.0902387	0.981704	1	0.103804	0.165879	1.1722	0.546519
ENSMUSG00000012296.15_Tjap1	06mo_AL	TRUE	1.99584	1.56032	0.00187453	0.0147029	0.00570543	0.0334301	0.000434017	0.00414062	2.11052	1.35262
ENSMUSG00000012405.15_Rpl15	06mo_AL	NA	7.53935	1.26172	0.446783	0.511237	1	1	0.874027	0.943645	11.3416	8.98899
ENSMUSG00000012422.14_Tmem167	06mo_AL	NA	20.3149	1.29029	0.0165948	0.0471884	0.348773	0.659694	0.0230936	0.0521692	2.85265	2.21086
ENSMUSG00000012428.9_Steap4	06mo_AL	NA	15.2704	1.45744	0.208594	0.27896	0.166318	0.379775	0.086201	0.147403	34.4943	23.6677
ENSMUSG00000012429.9_Mplkip	06mo_AL	NA	3.38906	1.42677	0.60141	0.649173	1	1	0.939933	0.961604	1.86474	1.30697
ENSMUSG00000012483.4_Rpa3	06mo_AL	NA	6.39427	1.55811	0.592493	0.641172	1	1	0.903755	0.954148	3.43249	2.20299
ENSMUSG00000012519.14_Mlkl	06mo_AL	TRUE	5.58057	2.19012	0.0058192	0.0255884	0.0028663	0.0204696	0.00304671	0.0130803	2.41537	1.10285
ENSMUSG00000012535.14_Tnpo3	06mo_AL	TRUE	18.5118	1.24947	0.000126866	0.00445246	0.00711292	0.0391058	0.00149257	0.00821456	4.16884	3.33648
ENSMUSG00000012609.19_Ttll5	06mo_AL	NA	17.6721	1.33658	0.491214	0.551063	1	1	0.323609	0.426016	0.82112	0.614344
ENSMUSG00000012640.16_Zfp715	06mo_AL	NA	8.92483	1.38055	0.0144151	0.0433214	1	1	0.0453446	0.0887663	2.60499	1.88692
ENSMUSG00000012848.15_Rps5	06mo_AL	NA	7.65677	1.42582	0.161435	0.229044	0.524947	0.895863	0.628059	0.742629	63.32	44.4094
ENSMUSG00000013033.16_Adgrl1	06mo_AL	NA	5.7062	1.65517	0.933195	0.940989	1	1	0.912179	0.954148	0.860938	0.52015
ENSMUSG00000013076.17_Amotl1	06mo_AL	NA	23.982	1.85451	0.00718328	0.028982	0.770456	1	0.00103988	0.00663141	1.12299	0.605546
ENSMUSG00000013089.15_Etv5	06mo_AL	NA	24.9733	2.31246	0.0060327	0.0259762	0.000155412	0.00249633	0.0210096	0.0502113	0.913101	0.394861
ENSMUSG00000013150.15_Gfod2	06mo_AL	TRUE	0.123662	2.98568	4.15583e-06	0.000984215	8.47979e-05	0.00173455	0.0017173	0.00887039	1.33443	0.446944
ENSMUSG00000013160.7_Atp6v0d1	06mo_AL	NA	6.82528	1.22309	0.201009	0.270724	0.45937	0.809288	0.3506	0.451943	24.354	19.9118
ENSMUSG00000013236.16_Ptprs	06mo_AL	TRUE	4.79564	2.01432	0.00324901	0.0191525	0.00176934	0.0143906	0.00292484	0.0126739	0.805713	0.399992
ENSMUSG00000013275.9_Slc41a1	06mo_AL	TRUE	8.02089	2.26388	0.000911525	0.0107619	0.000115173	0.00213049	4.67746e-05	0.00122377	1.87649	0.828882
ENSMUSG00000013465.19_Nelfb	06mo_AL	NA	1.74597	1.44332	0.00845069	0.0316183	0.0244631	0.0952136	0.0481116	0.0908069	4.33831	3.00578
ENSMUSG00000013495.15_Tmem175	06mo_AL	NA	0.45392	1.5614	0.03379	0.0739515	0.102731	0.267137	0.0189771	0.0474451	1.28351	0.822027
ENSMUSG00000013539.13_Tango2	06mo_AL	NA	14.5379	1.64183	0.0473868	0.0927286	0.121019	0.30146	0.053133	0.0979682	4.09019	2.49124
ENSMUSG00000013593.12_Ndufs2	06mo_AL	NA	7.2901	1.19802	0.416116	0.481739	1	1	0.528632	0.639375	57.5021	47.9975
ENSMUSG00000013622.15_Atraid	06mo_AL	TRUE	12.882	1.37819	0.0048949	0.0234647	0.00882936	0.0456986	0.0090932	0.0277839	19.9794	14.4969
ENSMUSG00000013629.16_Cad	06mo_AL	NA	20.9364	2.14387	0.178082	0.246953	0.400846	0.731068	0.3506	0.451943	1.48167	0.691121
ENSMUSG00000013646.17_Sh3bp5l	06mo_AL	NA	1.65755	1.43772	0.0853477	0.142404	0.0430378	0.142229	0.0233865	0.0521692	1.63171	1.13493
ENSMUSG00000013662.5_Atad1	06mo_AL	NA	21.371	1.16151	0.753312	0.785025	1	1	0.725378	0.828357	17.2524	14.8534
ENSMUSG00000013663.7_Pten	06mo_AL	NA	18.2399	1.25848	0.0918645	0.150916	0.45937	0.809288	0.306218	0.408291	11.5402	9.16995
ENSMUSG00000013698.12_Pea15a	06mo_AL	TRUE	25.0061	1.77856	0.00169775	0.014076	0.00362218	0.0240727	0.000248828	0.00280527	4.23601	2.38171
ENSMUSG00000013701.12_Timm23	06mo_AL	NA	7.82753	1.17171	0.384751	0.453054	1	1	0.918826	0.954626	15.3064	13.0634
ENSMUSG00000013736.16_Trnt1	06mo_AL	NA	10.1415	1.13844	0.0618458	0.112375	1	1	0.092682	0.154511	2.699	2.3708
ENSMUSG00000013787.15_Ehmt2	06mo_AL	TRUE	5.49144	1.56821	0.011063	0.0370381	0.00225745	0.0170859	0.00162236	0.00844385	9.82452	6.2648
ENSMUSG00000013822.7_Elof1	06mo_AL	NA	4.74235	1.31243	0.00899303	0.0327275	0.0296422	0.109428	0.00280298	0.0126097	8.9148	6.79259
ENSMUSG00000013833.15_Med16	06mo_AL	TRUE	7.5517	1.77256	0.00126327	0.0121895	0.00362218	0.0240727	0.000868035	0.00609434	3.18039	1.79423
ENSMUSG00000013846.9_St3gal1	06mo_AL	TRUE	22.8155	2.12237	4.19783e-06	0.000984215	1.84209e-08	6.74204e-06	0.000434017	0.00414062	33.0133	15.5549
ENSMUSG00000013858.14_Tmem259	06mo_AL	NA	4.14363	1.40342	0.0104498	0.0356524	1	1	0.00435877	0.0161433	14.1545	10.0857
ENSMUSG00000013878.18_Rnf170	06mo_AL	NA	17.4038	1.38126	0.199518	0.269105	1	1	0.480188	0.596336	2.54021	1.83905
ENSMUSG00000013973.12_Dedd	06mo_AL	NA	3.79854	1.22671	0.106428	0.168262	0.348773	0.659694	0.110438	0.174511	3.26381	2.66062
ENSMUSG00000013997.10_Nit1	06mo_AL	NA	6.50636	1.1906	0.497268	0.55711	1	1	0.844381	0.931956	13.8981	11.6731
ENSMUSG00000014074.17_Rnf168	06mo_AL	NA	19.3163	1.36611	0.191467	0.260751	0.679816	1	0.195653	0.280309	3.39873	2.4879
ENSMUSG00000014077.13_Chp1	06mo_AL	TRUE	14.7903	1.34837	0.0138508	0.0424617	0.00882936	0.0456986	0.000238009	0.00280527	75.5173	56.0064
ENSMUSG00000014164.14_Klhl3	06mo_AL	NA	2.59593	1.36073	0.539344	0.595091	1	1	0.852728	0.932789	1.12948	0.830056
ENSMUSG00000014177.10_Tvp23b	06mo_AL	NA	21.9542	1.30441	0.640054	0.683187	1	1	0.809284	0.902114	5.80858	4.45305
ENSMUSG00000014195.15_Dnajc7	06mo_AL	NA	4.85148	1.23364	0.269287	0.33954	1	1	0.951641	0.962694	11.039	8.94831
ENSMUSG00000014226.10_Cacybp	06mo_AL	TRUE	18.1701	2.20606	0.00726417	0.0291241	0.000826485	0.00831189	0.000504244	0.00418421	17.0202	7.71519
ENSMUSG00000014232.14_Cluap1	06mo_AL	NA	14.0395	1.55711	0.0381968	0.0802147	0.1421	0.338818	0.00383571	0.0154514	2.83741	1.82222
ENSMUSG00000014243.5_Zswim7	06mo_AL	NA	8.64476	1.46686	0.27665	0.347057	1	1	0.245945	0.338906	4.96566	3.38522
ENSMUSG00000014245.8_Pigl	06mo_AL	NA	2.45972	1.66918	0.0298216	0.0683541	0.0201118	0.0826406	0.0103816	0.0294629	1.83995	1.10231
ENSMUSG00000014294.4_Ndufa2	06mo_AL	NA	4.68763	1.64522	0.341219	0.41081	1	1	0.941809	0.961604	36.0363	21.9036
ENSMUSG00000014301.12_Pam16	06mo_AL	NA	6.67388	1.3378	0.0255796	0.0616944	0.225707	0.472628	0.0230936	0.0521692	5.07134	3.79081
ENSMUSG00000014313.14_Cox6c	06mo_AL	NA	11.898	1.57683	0.0812457	0.137803	1	1	0.163221	0.24458	44.8203	28.4244
ENSMUSG00000014329.14_Bicc1	06mo_AL	NA	1.66643	1.78623	0.202701	0.272537	1	1	0.147438	0.225582	0.987171	0.552657
ENSMUSG00000014349.7_Ube2z	06mo_AL	NA	3.61298	1.29205	0.00930596	0.0334827	0.102731	0.267137	0.00501153	0.0176506	9.82853	7.60692
ENSMUSG00000014353.14_Tmem87b	06mo_AL	NA	10.3513	1.42276	0.00198937	0.0150526	0.0244631	0.0952136	0.0116933	0.0310286	3.35985	2.36151
ENSMUSG00000014355.10_Anapc1	06mo_AL	NA	2.84262	1.35059	0.047542	0.0929081	1	1	0.349759	0.451939	2.72406	2.01695
ENSMUSG00000014361.5_Mertk	06mo_AL	NA	11.6417	1.25828	0.0208586	0.0541711	0.981704	1	0.0481946	0.0908069	5.35049	4.25221
ENSMUSG00000014402.15_Tsg101	06mo_AL	NA	13.945	1.233	0.576412	0.627344	1	1	0.903962	0.954148	13.1715	10.6825
ENSMUSG00000014418.16_Hps5	06mo_AL	NA	16.2863	1.22261	0.374021	0.442913	1	1	0.573278	0.687853	2.45563	2.00851
ENSMUSG00000014426.8_Map3k4	06mo_AL	NA	1.66924	1.3704	0.016753	0.0474922	0.102731	0.267137	0.0105602	0.029504	4.70914	3.43632
ENSMUSG00000014470.4_Rnf166	06mo_AL	NA	9.82529	1.44927	0.182814	0.251508	0.400846	0.731068	0.0505767	0.0941697	4.32661	2.98538
ENSMUSG00000014496.7_Ankrd28	06mo_AL	NA	12.7449	1.30574	0.00395781	0.0210714	0.770456	1	0.00146242	0.00821456	5.83415	4.46808
ENSMUSG00000014498.9_Ankrd52	06mo_AL	NA	3.52549	1.53061	0.0212296	0.0548843	0.0164701	0.0717323	0.0153957	0.0398825	6.66606	4.35516
ENSMUSG00000014504.16_Srp19	06mo_AL	NA	19.8752	1.39178	0.453435	0.517116	0.870842	1	0.202399	0.28653	3.49753	2.51299
ENSMUSG00000014542.3_Clec4f	06mo_AL	NA	24.5103	1.86543	0.0358508	0.0769207	0.0732914	0.207026	0.0209799	0.0502107	19.9731	10.707
ENSMUSG00000014547.9_Wdfy2	06mo_AL	NA	21.3079	1.54017	0.0492442	0.0954881	1	1	0.0436006	0.0869467	2.44286	1.58609
ENSMUSG00000014550.14_Rbsn	06mo_AL	NA	24.3847	1.41266	0.0174636	0.0485928	0.102731	0.267137	0.00304671	0.0130803	1.43072	1.01279
ENSMUSG00000014551.8_Mrps25	06mo_AL	NA	13.6075	1.50187	0.105924	0.167673	0.194051	0.425832	0.0877063	0.14923	1.65671	1.1031
ENSMUSG00000014554.13_Dguok	06mo_AL	NA	1.99116	1.41798	0.0164716	0.0469806	0.0164701	0.0717323	0.00435877	0.0161433	2.21502	1.5621
ENSMUSG00000014599.10_Csf1	06mo_AL	NA	12.9645	1.45408	0.448297	0.512775	1	1	0.95762	0.96525	2.3202	1.59565
ENSMUSG00000014601.13_Strip1	06mo_AL	NA	20.2043	1.6674	0.0219679	0.0560929	0.0357832	0.124858	0.0605076	0.108406	3.15247	1.89065
ENSMUSG00000014606.14_Slc25a11	06mo_AL	TRUE	7.58274	1.58106	0.00078173	0.0101536	0.00176934	0.0143906	0.00179907	0.00925546	23.7524	15.0231
ENSMUSG00000014633.15_Cmc2	06mo_AL	NA	16.6103	1.45534	0.348671	0.417574	0.981704	1	0.314029	0.416802	2.08881	1.43527
ENSMUSG00000014668.15_Chfr	06mo_AL	NA	7.74842	1.13279	0.259896	0.330162	1	1	0.878888	0.943645	3.39952	3.00103
ENSMUSG00000014748.13_Tex261	06mo_AL	NA	6.85243	1.24959	0.161592	0.229235	0.225707	0.472628	0.323115	0.426016	14.5385	11.6346
ENSMUSG00000014763.7_Fam120b	06mo_AL	NA	13.0705	1.38807	0.0539413	0.101766	0.0615898	0.18279	0.0224511	0.0517845	4.8513	3.495
ENSMUSG00000014767.16_Tbp	06mo_AL	NA	5.62164	1.19906	0.314407	0.384538	1	1	0.93897	0.961604	0.944423	0.787639
ENSMUSG00000014769.9_Psmb1	06mo_AL	NA	9.07078	1.34459	0.00329972	0.019325	0.0869177	0.236018	0.0481116	0.0908069	76.4223	56.8367
ENSMUSG00000014771.12_Pdcd2	06mo_AL	NA	9.60533	1.418	0.0213221	0.0550358	0.194051	0.425832	0.0218003	0.0513703	3.99939	2.82043
ENSMUSG00000014773.13_Dll1	06mo_AL	NA	14.337	1.66596	0.319776	0.389941	1	1	0.379497	0.482098	0.834606	0.500977
ENSMUSG00000014778.10_Fhod1	06mo_AL	NA	24.4341	1.76753	0.00791217	0.0305286	0.225707	0.472628	0.0090932	0.0277839	1.47039	0.831889
ENSMUSG00000014791.10_Elmo3	06mo_AL	TRUE	6.10321	1.65154	0.00197105	0.0150516	0.000155412	0.00249633	0.000670277	0.00530015	7.18508	4.35054
ENSMUSG00000014850.15_Msh3	06mo_AL	NA	25.6658	1.33368	0.159647	0.227104	1	1	0.0105602	0.029504	1.35833	1.01849
ENSMUSG00000014852.16_Adamts13	06mo_AL	NA	1.31208	1.72159	0.120235	0.184209	1	1	0.504262	0.617773	1.07377	0.623705
ENSMUSG00000014856.12_Tmem208	06mo_AL	NA	4.84572	1.39536	0.790515	0.817313	1	1	0.840411	0.93038	7.01138	5.02479
ENSMUSG00000014859.9_E2f4	06mo_AL	NA	1.067	1.5381	0.155879	0.223107	0.524947	0.895863	0.349759	0.451939	7.45535	4.84711
ENSMUSG00000014867.9_Surf4	06mo_AL	NA	5.0183	1.29387	0.155132	0.222255	0.0244631	0.0952136	0.0481116	0.0908069	59.2235	45.7725
ENSMUSG00000014873.15_Surf2	06mo_AL	NA	14.9944	1.44343	0.0667223	0.118813	0.348773	0.659694	0.0630287	0.112256	3.90858	2.70785
ENSMUSG00000014905.4_Dnajb9	06mo_AL	NA	18.3424	1.98614	0.00126408	0.0121895	0.0134343	0.0623246	0.0616343	0.110117	30.2976	15.2545
ENSMUSG00000014907.10_Naf1	06mo_AL	TRUE	4.45549	1.43854	0.00288911	0.0180644	0.00362218	0.0240727	0.000241617	0.00280527	1.83231	1.27373
ENSMUSG00000014932.15_Yes1	06mo_AL	NA	9.18689	1.28938	0.142898	0.209026	0.870842	1	0.950289	0.962694	4.24641	3.29337
ENSMUSG00000014956.15_Ppp1cb	06mo_AL	NA	18.0094	1.20007	0.29499	0.364972	1	1	0.491313	0.603265	8.80495	7.33703
ENSMUSG00000014959.12_Gorasp2	06mo_AL	NA	7.0832	1.32619	0.030583	0.069342	0.00225745	0.0170859	0.00453312	0.0166686	25.5371	19.2561
ENSMUSG00000014980.14_Tsen15	06mo_AL	NA	0.198055	1.28401	0.150402	0.217249	1	1	0.693448	0.799646	0.982395	0.765102
ENSMUSG00000015002.17_Efr3a	06mo_AL	NA	6.51565	1.29025	0.0474542	0.0928074	0.194051	0.425832	0.024322	0.0533616	4.85135	3.76002
ENSMUSG00000015013.9_Trappc2l	06mo_AL	TRUE	7.90368	1.66421	0.000666977	0.00957229	0.00882936	0.0456986	0.00146242	0.00821456	3.4029	2.04475
ENSMUSG00000015016.8_Acsf3	06mo_AL	NA	6.51385	1.27925	0.0902919	0.148931	1	1	0.0224511	0.0517845	4.89405	3.82571
ENSMUSG00000015023.7_Ddx19a	06mo_AL	NA	6.30302	1.47927	0.2945	0.364453	0.166318	0.379775	0.0962907	0.158835	5.54111	3.74585
ENSMUSG00000015027.11_Galns	06mo_AL	NA	12.0855	1.42868	0.111784	0.17431	0.679816	1	0.349759	0.451939	2.29561	1.6068
ENSMUSG00000015083.11_C8g	06mo_AL	NA	6.1839	1.3384	0.141166	0.207051	0.679816	1	0.204415	0.288188	104.259	77.8989
ENSMUSG00000015085.8_Entpd2	06mo_AL	NA	5.66065	1.9586	0.011314	0.0374745	0.194051	0.425832	0.0090932	0.0277839	0.95627	0.488243
ENSMUSG00000015087.14_Rabl6	06mo_AL	NA	12.2796	1.38135	0.12055	0.184525	0.0615898	0.18279	0.171792	0.254927	3.69216	2.67286
ENSMUSG00000015092.9_Edf1	06mo_AL	NA	13.6506	1.27339	0.607056	0.65444	1	1	0.233505	0.324099	58.2979	45.7817
ENSMUSG00000015094.16_Npdc1	06mo_AL	NA	4.68559	1.43972	0.0339391	0.0741594	0.598208	0.994555	0.0963893	0.158835	0.894797	0.621509
ENSMUSG00000015095.12_Fbxw5	06mo_AL	NA	3.80277	1.48952	0.011195	0.0372898	0.0109137	0.0535907	0.151562	0.230617	10.76	7.22383
ENSMUSG00000015112.15_Slc25a13	06mo_AL	NA	13.9437	1.54505	0.00105571	0.0112793	0.0430378	0.142229	0.0017173	0.00887039	59.0675	38.2302
ENSMUSG00000015120.15_Ube2i	06mo_AL	NA	7.4006	1.35324	0.000665551	0.00957056	0.870842	1	0.0574673	0.103556	7.97259	5.89147
ENSMUSG00000015126.9_Tsr3	06mo_AL	TRUE	6.8987	1.72601	0.000375188	0.00739042	0.000634556	0.00680223	0.000238009	0.00280527	5.53424	3.20639
ENSMUSG00000015127.14_Unkl	06mo_AL	NA	4.64538	2.00274	0.102535	0.163545	0.524947	0.895863	0.102257	0.164873	1.02403	0.511311
ENSMUSG00000015133.17_Lrrk1	06mo_AL	NA	3.53275	1.50886	0.0371666	0.0788242	0.524947	0.895863	0.00435877	0.0161433	1.99453	1.32188
ENSMUSG00000015143.15_Actn1	06mo_AL	NA	8.8986	1.60057	0.00585579	0.0256753	0.0869177	0.236018	0.0101378	0.0289553	6.85847	4.28503
ENSMUSG00000015149.14_Sirt2	06mo_AL	NA	6.72619	1.30534	0.340797	0.410446	1	1	0.483586	0.598669	8.94256	6.85073
ENSMUSG00000015165.16_Hnrnpl	06mo_AL	TRUE	5.14633	1.51584	0.0037781	0.0206606	0.000634556	0.00680223	3.72761e-06	0.000493419	13.9	9.16983
ENSMUSG00000015176.9_Nolc1	06mo_AL	NA	17.9283	2.21305	0.0252016	0.0610413	0.00362218	0.0240727	0.035422	0.0739016	11.8468	5.35315
ENSMUSG00000015189.12_Casd1	06mo_AL	NA	22.4984	1.37865	0.00928299	0.0334383	0.0357832	0.124858	0.000483234	0.00414062	8.58807	6.22932
ENSMUSG00000015202.13_Cnksr3	06mo_AL	TRUE	23.8006	2.53015	0.000378756	0.00740037	8.47979e-05	0.00173455	0.000986403	0.0063777	2.90147	1.14676
ENSMUSG00000015214.14_Mtmr1	06mo_AL	NA	11.0074	1.23309	0.195415	0.26465	1	1	0.456125	0.570881	5.49905	4.45957
ENSMUSG00000015217.11_Hmgb3	06mo_AL	NA	24.2423	1.28584	0.465381	0.527861	1	1	0.480188	0.596336	2.09715	1.63096
ENSMUSG00000015224.10_Cyp2j9	06mo_AL	NA	9.58068	2.33521	0.00260191	0.0172327	0.0134343	0.0623246	0.0197678	0.0487442	4.90353	2.09983
ENSMUSG00000015243.4_Abca1	06mo_AL	NA	19.6843	1.38029	0.00271083	0.0174941	0.0357832	0.124858	0.000248828	0.00280527	25.215	18.2679
ENSMUSG00000015247.10_Nipsnap3b	06mo_AL	NA	7.01106	1.21301	0.0742566	0.128788	1	1	0.0102901	0.0293332	19.8462	16.361
ENSMUSG00000015289.4_Lage3	06mo_AL	NA	8.8764	1.46473	0.0157429	0.0457068	0.102731	0.267137	0.000778732	0.00584648	4.93089	3.36642
ENSMUSG00000015290.15_Ubl4a	06mo_AL	NA	12.0355	1.42098	0.159306	0.226745	0.0732914	0.207026	0.204954	0.28883	8.80449	6.19609
ENSMUSG00000015291.10_Gdi1	06mo_AL	NA	6.31091	1.19789	0.415893	0.481584	1	1	0.57706	0.687961	13.5991	11.3526
ENSMUSG00000015305.6_Sash1	06mo_AL	NA	6.35828	1.29866	0.435866	0.50087	1	1	0.926819	0.958569	5.39692	4.15574
ENSMUSG00000015312.9_Gadd45b	06mo_AL	NA	14.5935	3.86582	0.235743	0.306546	1	1	0.0430057	0.0866746	0.432088	0.111772
ENSMUSG00000015335.16_Zdhhc12	06mo_AL	TRUE	5.99292	1.87762	0.00136114	0.0127228	0.000277708	0.00386153	0.00063981	0.00508277	5.25255	2.79744
ENSMUSG00000015337.5_Endog	06mo_AL	NA	14.2689	1.44975	0.190076	0.259437	1	1	0.202374	0.28653	16.9467	11.6894
ENSMUSG00000015340.10_Cybb	06mo_AL	NA	22.5637	1.9077	0.0697234	0.122737	0.121019	0.30146	0.00506888	0.0176506	2.11598	1.10918
ENSMUSG00000015341.17_Golga7	06mo_AL	NA	4.42439	1.0818	0.92837	0.93678	1	1	0.915873	0.954626	4.43659	4.1011
ENSMUSG00000015342.6_Xk	06mo_AL	TRUE	21.5609	2.04305	0.000273555	0.00629975	0.00882936	0.0456986	0.000462224	0.00414062	1.30711	0.639783
ENSMUSG00000015355.13_Cd48	06mo_AL	NA	21.4363	2.03067	0.0377547	0.0795657	0.261725	0.530175	0.0963893	0.158835	1.43627	0.707291
ENSMUSG00000015357.10_Clpx	06mo_AL	TRUE	23.0706	5.3823	1.20325e-06	0.000559114	1.97031e-09	2.24353e-06	7.00028e-06	0.000493419	54.9167	10.2032
ENSMUSG00000015363.13_Trabd	06mo_AL	NA	7.49357	1.22352	0.643095	0.686004	1	1	0.8582	0.936297	9.87015	8.067
ENSMUSG00000015377.9_Dennd6b	06mo_AL	NA	5.19065	1.63687	0.0464716	0.091532	0.121019	0.30146	0.0255039	0.0555502	1.17436	0.717438
ENSMUSG00000015461.15_Atf6b	06mo_AL	NA	23.877	1.59906	0.0352798	0.0760671	0.0615898	0.18279	0.0269425	0.058189	5.876	3.67467
ENSMUSG00000015474.16_Ppt2	06mo_AL	NA	3.76835	1.34965	0.464451	0.52704	1	1	0.879741	0.943645	9.58701	7.10333
ENSMUSG00000015478.13_Rnf5	06mo_AL	NA	7.33126	1.26836	0.054366	0.10228	0.225707	0.472628	0.102257	0.164873	26.3471	20.7725
ENSMUSG00000015488.14_Cacfd1	06mo_AL	NA	4.86983	1.36974	0.259876	0.330162	0.225707	0.472628	0.151562	0.230617	3.67265	2.68128
ENSMUSG00000015501.10_Hivep2	06mo_AL	NA	15.0384	1.4241	0.345619	0.414889	0.400846	0.731068	0.059766	0.107152	0.955629	0.67104
ENSMUSG00000015522.18_Arnt	06mo_AL	NA	18.5223	1.33294	0.0297719	0.0683015	0.0296422	0.109428	0.053133	0.0979682	6.68025	5.01165
ENSMUSG00000015536.14_Mocs2	06mo_AL	NA	20.0001	1.31519	0.0836081	0.140669	0.348773	0.659694	0.0797605	0.139319	7.31068	5.55863
ENSMUSG00000015542.17_Nat9	06mo_AL	TRUE	7.65254	1.64803	0.00428885	0.0218375	0.00176934	0.0143906	0.0081776	0.0256047	8.11801	4.92588
ENSMUSG00000015568.16_Lpl	06mo_AL	TRUE	26.7897	2.24858	0.00262893	0.0172492	0.000484527	0.00570739	0.00506888	0.0176506	1.21083	0.538485
ENSMUSG00000015575.14_Atp6v0e	06mo_AL	NA	1.29135	1.32703	0.872002	0.88793	1	1	0.824304	0.913634	5.84581	4.4052
ENSMUSG00000015597.16_Zfp318	06mo_AL	NA	18.8468	1.30874	0.0835489	0.140631	0.770456	1	0.0573837	0.103556	4.25149	3.24854
ENSMUSG00000015605.5_Srf	06mo_AL	NA	2.52602	1.55168	0.253204	0.323548	1	1	0.343611	0.446642	3.35453	2.16186
ENSMUSG00000015653.13_Steap2	06mo_AL	NA	9.65709	1.66535	0.132595	0.197734	0.261725	0.530175	0.225026	0.313666	1.46229	0.878066
ENSMUSG00000015656.17_Hspa8	06mo_AL	TRUE	16.7057	4.13088	0.0171716	0.0481308	1.18605e-06	9.96278e-05	5.12293e-05	0.00122377	263.502	63.7885
ENSMUSG00000015659.12_Serac1	06mo_AL	NA	18.4947	1.5096	0.631406	0.675856	1	1	0.879456	0.943645	0.859888	0.569612
ENSMUSG00000015668.13_Pdzd11	06mo_AL	NA	5.46146	1.35021	0.256424	0.326601	0.598208	0.994555	0.0978263	0.160455	6.38096	4.72589
ENSMUSG00000015671.11_Psma2	06mo_AL	NA	7.3411	1.2565	0.0583357	0.1076	0.400846	0.731068	0.120779	0.189228	11.2985	8.99203
ENSMUSG00000015672.4_Mrpl32	06mo_AL	NA	7.40501	1.20147	0.155377	0.222544	1	1	0.314783	0.417699	3.99539	3.32542
ENSMUSG00000015697.14_Setdb1	06mo_AL	NA	23.6468	1.25088	0.532298	0.589156	1	1	0.859917	0.936297	4.08967	3.26943
ENSMUSG00000015702.13_Anxa9	06mo_AL	NA	6.79563	2.63855	0.0200871	0.0527557	0.0869177	0.236018	0.0189771	0.0474451	0.850144	0.322201
ENSMUSG00000015711.8_Prune1	06mo_AL	NA	1.66915	1.48557	0.00788147	0.030479	0.0357832	0.124858	0.00392525	0.0156157	4.03349	2.71512
ENSMUSG00000015714.11_Cers2	06mo_AL	NA	9.7507	1.20718	0.598881	0.647125	1	1	0.898093	0.952464	83.8975	69.4985
ENSMUSG00000015733.13_Capza2	06mo_AL	NA	11.3665	1.18151	0.617036	0.663663	1	1	0.932233	0.958569	10.0531	8.50871
ENSMUSG00000015745.9_Plekho1	06mo_AL	NA	22.8704	1.47442	0.172459	0.240949	0.981704	1	0.328901	0.43091	1.73213	1.17479
ENSMUSG00000015747.5_Vps45	06mo_AL	NA	22.8382	1.41261	0.167172	0.235392	1	1	0.0655499	0.116362	1.92978	1.36611
ENSMUSG00000015748.13_Prpf3	06mo_AL	NA	17.7656	1.26611	0.00422429	0.0217431	0.981704	1	0.0213493	0.0507391	2.22014	1.75351
ENSMUSG00000015749.12_Anp32e	06mo_AL	NA	0.944114	1.1641	0.0111593	0.0372147	1	1	0.370431	0.471457	4.64906	3.9937
ENSMUSG00000015750.15_Aph1a	06mo_AL	NA	9.15027	1.40913	0.0190711	0.0510157	0.0201118	0.0826406	0.0327063	0.0690512	5.97856	4.24273
ENSMUSG00000015755.16_Tab2	06mo_AL	TRUE	23.6348	1.79595	0.000101847	0.00410915	0.000484527	0.00570739	0.000248828	0.00280527	18.6864	10.4048
ENSMUSG00000015757.10_Ppil4	06mo_AL	NA	17.7792	1.16399	0.00310029	0.0187333	1	1	0.000746285	0.00564423	3.07282	2.6399
ENSMUSG00000015759.10_Cnih1	06mo_AL	NA	14.6265	1.23284	0.142601	0.208708	0.166318	0.379775	0.829053	0.918303	29.3822	23.833
ENSMUSG00000015776.12_Med22	06mo_AL	NA	9.0203	1.6318	0.318733	0.388993	0.679816	1	0.171792	0.254927	4.58163	2.80771
ENSMUSG00000015790.16_Surf1	06mo_AL	TRUE	3.5262	1.39258	0.00907899	0.032964	0.00711292	0.0391058	0.000248828	0.00280527	13.3357	9.57621
ENSMUSG00000015804.14_Med28	06mo_AL	NA	4.10879	1.5463	0.0250198	0.0608097	0.0164701	0.0717323	0.0470886	0.0901484	2.40097	1.55272
ENSMUSG00000015806.12_Qdpr	06mo_AL	NA	4.31479	1.32378	0.0122523	0.0395096	0.524947	0.895863	0.00280298	0.0126097	133.78	101.06
ENSMUSG00000015812.7_Gnrh1	06mo_AL	NA	10.5206	3.3151	0.95164	0.957217	1	1	0.890892	0.94836	0.801821	0.241869
ENSMUSG00000015837.15_Sqstm1	06mo_AL	TRUE	2.29281	1.58414	0.0167906	0.0475507	0.00225745	0.0170859	0.000462224	0.00414062	80.8473	51.0354
ENSMUSG00000015839.6_Nfe2l2	06mo_AL	NA	21.3848	1.5323	0.0227472	0.057417	0.348773	0.659694	0.0481116	0.0908069	27.2841	17.806
ENSMUSG00000015843.10_Rxrg	06mo_AL	NA	23.9071	1.89221	0.0212496	0.0549221	0.0615898	0.18279	0.00304671	0.0130803	1.72435	0.911288
ENSMUSG00000015846.14_Rxra	06mo_AL	TRUE	8.57462	1.68447	0.00189881	0.0147923	0.00455628	0.0282986	0.00209221	0.0101568	69.3657	41.1796
ENSMUSG00000015850.11_Adamtsl4	06mo_AL	NA	9.83686	1.66199	0.021502	0.0553478	0.261725	0.530175	0.0240558	0.0532104	0.896526	0.53943
ENSMUSG00000015854.7_Cd5l	06mo_AL	NA	4.06111	1.96931	0.217333	0.288091	0.524947	0.895863	0.0436006	0.0869467	20.1709	10.2427
ENSMUSG00000015869.16_Prpsap1	06mo_AL	NA	6.20487	1.44325	0.00897673	0.0327146	0.0296422	0.109428	0.00134055	0.00821456	15.1881	10.5235
ENSMUSG00000015882.17_Lcorl	06mo_AL	NA	15.8932	1.4099	0.264476	0.33457	1	1	0.859917	0.936297	0.812839	0.576522
ENSMUSG00000015889.8_Lta4h	06mo_AL	NA	20.0886	1.14099	0.0705095	0.123772	1	1	0.244911	0.338208	4.07952	3.57543
ENSMUSG00000015890.2_Amdhd1	06mo_AL	TRUE	5.52156	2.02149	0.00230873	0.0162276	8.47979e-05	0.00173455	0.000453745	0.00414062	77.7249	38.4493
ENSMUSG00000015932.8_Dstn	06mo_AL	NA	16.3502	1.26374	0.214483	0.285198	1	1	0.0630287	0.112256	62.8592	49.7407
ENSMUSG00000015937.14_H2afy	06mo_AL	NA	4.88348	1.15136	0.00108934	0.0114188	0.348773	0.659694	0.00140149	0.00821456	8.14279	7.07232
ENSMUSG00000015942.9_Gtf2ird2	06mo_AL	NA	4.98486	1.39889	0.796169	0.822281	1	1	0.884021	0.94448	0.84137	0.601457
ENSMUSG00000015943.11_Bola1	06mo_AL	NA	9.81669	1.43983	0.55266	0.606713	0.0869177	0.236018	0.915873	0.954626	5.51922	3.83326
ENSMUSG00000015947.10_Fcgr1	06mo_AL	NA	22.9534	1.98253	0.244661	0.31533	0.870842	1	0.785419	0.883409	0.877629	0.44268
ENSMUSG00000015950.13_Ncf1	06mo_AL	NA	24.1176	1.74537	0.161777	0.229402	0.400846	0.731068	0.150018	0.229186	0.867872	0.497241
ENSMUSG00000015961.8_Adss	06mo_AL	NA	13.7397	1.24814	0.00275229	0.0176269	0.0515763	0.161292	0.000504244	0.00418421	10.4327	8.35857
ENSMUSG00000015966.16_Il17rb	06mo_AL	NA	11.3117	1.50868	0.0458516	0.0906943	0.1421	0.338818	0.00453312	0.0166686	3.3428	2.21572
ENSMUSG00000015970.18_Chdh	06mo_AL	NA	16.5227	1.38218	0.184046	0.252896	0.870842	1	0.174461	0.257865	35.2009	25.4676
ENSMUSG00000015971.4_Actr8	06mo_AL	NA	10.0153	1.27296	0.128188	0.193244	0.261725	0.530175	0.175413	0.257872	9.15209	7.18963
ENSMUSG00000015994.10_Fnta	06mo_AL	NA	4.66803	1.26021	0.0620383	0.112685	0.679816	1	0.151278	0.230617	6.95558	5.5194
ENSMUSG00000016018.3_Skiv2l2	06mo_AL	NA	17.6895	1.23339	0.377249	0.446117	1	1	0.103804	0.165879	7.80955	6.33177
ENSMUSG00000016024.9_Lbp	06mo_AL	NA	2.87849	1.42926	0.0169001	0.0477114	0.0244631	0.0952136	0.168666	0.251354	10.7391	7.51377
ENSMUSG00000016028.9_Celsr1	06mo_AL	TRUE	19.7138	4.1024	0.000740264	0.00998499	0.000367886	0.00475422	0.000124414	0.00212428	4.75586	1.15929
ENSMUSG00000016087.13_Fli1	06mo_AL	NA	5.10156	1.67775	0.322836	0.393018	1	1	0.184063	0.267064	1.31224	0.782142
ENSMUSG00000016128.14_Stard13	06mo_AL	TRUE	22.66	2.18081	7.85942e-05	0.00363969	0.000115173	0.00213049	0.000907491	0.00609434	4.15423	1.90491
ENSMUSG00000016181.9_Diexf	06mo_AL	NA	23.2032	1.34893	0.25916	0.329431	1	1	0.964387	0.968635	1.27289	0.943633
ENSMUSG00000016194.14_Hsd11b1	06mo_AL	NA	15.3728	1.30391	0.298334	0.368309	1	1	0.258887	0.355688	108.559	83.2563
ENSMUSG00000016206.6_H2-M3	06mo_AL	NA	3.59733	1.87694	0.530352	0.587255	1	1	0.204415	0.288188	1.18856	0.633245
ENSMUSG00000016239.11_Lonrf3	06mo_AL	TRUE	19.3169	6.4937	6.41447e-05	0.00344939	1.18605e-06	9.96278e-05	0.000124414	0.00212428	1.38542	0.213349
ENSMUSG00000016252.7_Atp5e	06mo_AL	NA	8.93842	1.38065	0.478531	0.539255	1	1	0.95377	0.962694	20.015	14.4967
ENSMUSG00000016253.12_Nelfcd	06mo_AL	NA	6.6579	1.27806	0.164565	0.232391	1	1	0.637243	0.752271	7.75066	6.06442
ENSMUSG00000016256.10_Ctsz	06mo_AL	NA	8.81369	1.29754	0.0299456	0.0685465	0.400846	0.731068	0.0953934	0.158468	87.7988	67.6654
ENSMUSG00000016257.15_Prelid3b	06mo_AL	TRUE	15.5267	1.35697	0.0112612	0.037384	0.00176934	0.0143906	0.000248828	0.00280527	13.8674	10.2194
ENSMUSG00000016308.12_Ube2a	06mo_AL	NA	13.9977	1.18928	0.152933	0.219996	1	1	0.188418	0.272881	7.05254	5.93009
ENSMUSG00000016319.3_Slc25a5	06mo_AL	NA	15.2479	1.30141	0.0188131	0.0507093	0.194051	0.425832	0.00418442	0.015748	136.002	104.503
ENSMUSG00000016344.14_Ppdpf	06mo_AL	NA	2.77716	1.5575	0.0433826	0.0872762	0.302578	0.592551	0.0194258	0.0483429	14.0113	8.99601
ENSMUSG00000016382.15_Pls3	06mo_AL	NA	11.1681	1.11229	0.33899	0.408991	1	1	0.195653	0.280309	16.8627	15.1603
ENSMUSG00000016409.4_Nkap	06mo_AL	NA	21.0269	1.59378	0.0650789	0.11678	0.981704	1	0.0101378	0.0289553	1.92619	1.20856
ENSMUSG00000016477.18_E2f3	06mo_AL	NA	19.6117	1.31485	0.986846	0.988679	1	1	0.874537	0.943645	1.28003	0.973521
ENSMUSG00000016481.15_Cr1l	06mo_AL	NA	5.60979	1.19458	0.847912	0.866341	1	1	0.800465	0.893007	3.1522	2.63875
ENSMUSG00000016487.15_Ppfibp1	06mo_AL	TRUE	6.49195	1.74841	0.000176212	0.00528512	0.0013799	0.0119942	0.000473473	0.00414062	3.68143	2.10559
ENSMUSG00000016495.12_Plgrkt	06mo_AL	NA	4.83595	1.78515	0.053025	0.100518	0.679816	1	0.0500361	0.0932875	1.44484	0.809368
ENSMUSG00000016496.7_Cd274	06mo_AL	NA	1.62639	2.7161	0.016995	0.0478474	0.0164701	0.0717323	0.0574673	0.103556	0.682016	0.251101
ENSMUSG00000016503.16_Gtf3a	06mo_AL	NA	11.6782	1.38781	0.021657	0.0556383	0.0732914	0.207026	0.0420715	0.0854098	3.50275	2.52394
ENSMUSG00000016510.11_Mtif3	06mo_AL	NA	3.92459	1.35818	0.0345143	0.0749643	0.400846	0.731068	0.0201692	0.0494244	4.07093	2.99735
ENSMUSG00000016520.7_Lnx2	06mo_AL	TRUE	22.9953	2.52058	0.000214008	0.00569326	2.11348e-07	3.55064e-05	5.12293e-05	0.00122377	6.74168	2.67466
ENSMUSG00000016528.10_Mapkapk2	06mo_AL	TRUE	2.79206	1.5816	0.000342467	0.0070474	4.50405e-05	0.00110689	2.49072e-05	0.00121043	16.5571	10.4685
ENSMUSG00000016534.15_Lamp2	06mo_AL	NA	1.53189	1.14916	0.351774	0.420749	1	1	0.549617	0.66358	60.4491	52.6029
ENSMUSG00000016541.9_Atxn10	06mo_AL	NA	8.98862	1.21395	0.00721261	0.0289961	0.0869177	0.236018	0.0090932	0.0277839	22.5071	18.5404
ENSMUSG00000016554.8_Eif3d	06mo_AL	NA	6.07862	1.25369	0.0184084	0.050056	0.00882936	0.0456986	0.0284225	0.0610765	27.394	21.8508
ENSMUSG00000016559.14_H3f3b	06mo_AL	NA	7.5714	1.39431	0.000895277	0.0106398	0.00362218	0.0240727	0.0230936	0.0521692	35.02	25.1163
ENSMUSG00000016619.9_Nup50	06mo_AL	NA	10.6751	1.35539	0.0569258	0.105722	0.302578	0.592551	0.00539703	0.0184732	7.88262	5.81574
ENSMUSG00000016637.6_Ift27	06mo_AL	TRUE	6.31573	1.63954	0.0150674	0.0445373	0.00176934	0.0143906	0.0189771	0.0474451	5.69994	3.47655
ENSMUSG00000016664.14_Pacsin2	06mo_AL	NA	4.61135	1.25946	0.47063	0.532304	1	1	0.269295	0.367915	10.7275	8.51755
ENSMUSG00000016756.16_Cmah	06mo_AL	NA	19.7712	1.42253	0.0169576	0.0477947	0.0134343	0.0623246	0.00280298	0.0126097	24.5635	17.2675
ENSMUSG00000016757.10_Ttll12	06mo_AL	NA	1.36415	1.69046	0.00571988	0.025382	0.0357832	0.124858	0.00485767	0.0173032	2.21145	1.30819
ENSMUSG00000016758.3_Bik	06mo_AL	NA	1.04533	2.27649	0.855411	0.872872	1	1	0.853436	0.932789	1.7761	0.780192
ENSMUSG00000016831.11_Tox4	06mo_AL	NA	6.20481	1.15359	0.00260027	0.0172327	0.261725	0.530175	0.0482725	0.0909369	4.8518	4.20584
ENSMUSG00000016833.14_Mrps18c	06mo_AL	NA	13.941	1.36947	0.179366	0.248098	0.0869177	0.236018	0.670693	0.783456	10.335	7.54668
ENSMUSG00000016921.14_Srsf6	06mo_AL	NA	21.5944	1.17192	0.0174605	0.0485928	1	1	0.0189771	0.0474451	18.655	15.9183
ENSMUSG00000016933.17_Plcg1	06mo_AL	TRUE	9.37639	1.45459	0.000772521	0.0101108	0.000208387	0.00311759	0.000868035	0.00609434	7.0803	4.86755
ENSMUSG00000016940.18_Kctd2	06mo_AL	NA	23.3328	1.45631	0.750694	0.782695	1	1	0.687934	0.796964	5.1717	3.55124
ENSMUSG00000016942.5_Tmprss6	06mo_AL	NA	25.5668	1.26216	0.182791	0.251508	1	1	0.859917	0.936297	91.768	72.7073
ENSMUSG00000016946.5_Kctd5	06mo_AL	NA	2.46382	1.63095	0.00999055	0.0347433	0.0869177	0.236018	0.00435877	0.0161433	1.11209	0.68187
ENSMUSG00000016984.7_Etaa1	06mo_AL	NA	21.5679	1.74176	0.254515	0.324694	0.981704	1	0.202399	0.28653	1.28876	0.739916
ENSMUSG00000017002.14_Slpi	06mo_AL	NA	6.5066	1.74884	0.194951	0.264267	1	1	0.165657	0.247651	0.795634	0.454949
ENSMUSG00000017009.3_Sdc4	06mo_AL	TRUE	9.65579	1.61385	0.000740495	0.00998499	0.00362218	0.0240727	0.0037617	0.015219	104.523	64.7665
ENSMUSG00000017057.9_Il13ra1	06mo_AL	NA	6.95843	1.24177	0.105017	0.166571	1	1	0.0932689	0.155191	12.2392	9.85625
ENSMUSG00000017119.19_Nbr1	06mo_AL	NA	8.28553	1.21134	0.331251	0.401706	1	1	0.202399	0.28653	28.3379	23.3939
ENSMUSG00000017132.17_Cyth1	06mo_AL	TRUE	10.2617	1.82268	0.000397168	0.00757947	0.000208387	0.00311759	0.000138261	0.00212428	13.0498	7.15967
ENSMUSG00000017144.8_Rnd3	06mo_AL	NA	14.7707	1.75187	0.175335	0.24393	0.0869177	0.236018	0.0111802	0.0302178	4.80632	2.74354
ENSMUSG00000017188.3_Coa3	06mo_AL	NA	6.9531	1.31639	0.43018	0.495333	1	1	0.934063	0.958569	19.8731	15.0967
ENSMUSG00000017210.14_Med24	06mo_AL	NA	0.414983	1.90431	0.00753029	0.0296695	0.0164701	0.0717323	0.00280298	0.0126097	2.73258	1.43495
ENSMUSG00000017221.14_Psmd3	06mo_AL	TRUE	4.56952	1.46009	0.00602647	0.0259711	0.000155412	0.00249633	0.000934325	0.00615756	14.3883	9.85443
ENSMUSG00000017264.16_Exosc10	06mo_AL	NA	2.07049	1.29616	0.170417	0.238587	1	1	0.458623	0.573586	6.42621	4.95788
ENSMUSG00000017286.15_Glod4	06mo_AL	NA	9.86348	1.25065	0.0112741	0.0373905	0.679816	1	0.00142768	0.00821456	5.84333	4.67224
ENSMUSG00000017288.15_Vps53	06mo_AL	NA	4.0259	1.20775	0.125082	0.189677	0.524947	0.895863	0.0233865	0.0521692	5.17708	4.28655
ENSMUSG00000017291.13_Taok1	06mo_AL	NA	20.5373	1.20408	0.856789	0.874104	0.598208	0.994555	0.932233	0.958569	4.1242	3.4252
ENSMUSG00000017299.13_Dnttip1	06mo_AL	TRUE	4.03267	1.43336	0.00237497	0.016434	0.00225745	0.0170859	0.00584663	0.0198859	4.49239	3.13417
ENSMUSG00000017307.15_Acot8	06mo_AL	NA	8.33036	1.4239	0.370668	0.439705	1	1	0.510363	0.623088	3.51023	2.46522
ENSMUSG00000017309.11_Cd300lg	06mo_AL	NA	0.339434	1.6198	0.0442481	0.0884444	1	1	0.00506888	0.0176506	5.28741	3.26423
ENSMUSG00000017344.4_Vtn	06mo_AL	NA	6.88347	1.264	0.0372875	0.078902	0.166318	0.379775	0.0962907	0.158835	887.096	701.817
ENSMUSG00000017376.15_Nlk	06mo_AL	NA	22.5677	1.41218	0.10083	0.161378	0.121019	0.30146	0.0855918	0.146852	2.5519	1.80707
ENSMUSG00000017386.10_Traf4	06mo_AL	NA	6.0155	1.31934	0.0150182	0.044455	0.348773	0.659694	0.000248828	0.00280527	8.18948	6.20724
ENSMUSG00000017390.15_Aldoc	06mo_AL	NA	9.86956	1.61858	0.136385	0.202004	1	1	0.758837	0.858435	4.49218	2.77538
ENSMUSG00000017404.12_Rpl19	06mo_AL	NA	12.0538	1.37999	0.469334	0.531286	1	1	0.362336	0.465432	77.3967	56.0851
ENSMUSG00000017405.14_Nek8	06mo_AL	NA	6.59684	1.62033	0.0260841	0.0626312	0.194051	0.425832	0.0101378	0.0289553	0.883411	0.545205
ENSMUSG00000017418.13_Arl5b	06mo_AL	NA	16.187	1.26583	0.112895	0.175586	0.261725	0.530175	0.000927894	0.00615756	3.86473	3.05311
ENSMUSG00000017421.18_Zfp207	06mo_AL	NA	0.911777	1.20586	0.119478	0.183432	0.302578	0.592551	0.304953	0.406763	13.3856	11.1004
ENSMUSG00000017428.16_Psmd11	06mo_AL	TRUE	0.982674	1.71102	0.000290231	0.00647993	5.12098e-07	5.8966e-05	4.9002e-05	0.00122377	18.2972	10.6937
ENSMUSG00000017446.14_C1qtnf1	06mo_AL	NA	1.91605	1.52378	0.319712	0.38991	1	1	0.251465	0.346	2.39878	1.57423
ENSMUSG00000017453.4_Pipox	06mo_AL	NA	10.8433	1.27817	0.0145455	0.0435599	0.0109137	0.0535907	0.0545105	0.0998256	117.598	92.0049
ENSMUSG00000017466.9_Timp2	06mo_AL	NA	3.66133	1.2732	0.320025	0.390199	1	1	0.720282	0.827609	3.86209	3.03339
ENSMUSG00000017478.15_Zc3h18	06mo_AL	NA	0.473877	1.19618	0.674002	0.71392	1	1	0.829053	0.918303	4.95497	4.14233
ENSMUSG00000017485.10_Top2b	06mo_AL	NA	18.9208	1.29102	0.0850835	0.142138	1	1	0.0481946	0.0908069	8.81681	6.82935
ENSMUSG00000017491.8_Rarb	06mo_AL	NA	15.7946	1.94035	0.0533522	0.100956	0.166318	0.379775	0.0200563	0.0493486	1.23098	0.634413
ENSMUSG00000017493.12_Igfbp4	06mo_AL	TRUE	11.3548	1.87664	0.000389589	0.00753304	1.16368e-05	0.000438432	0.00200503	0.00993116	310.422	165.414
ENSMUSG00000017548.15_Suz12	06mo_AL	NA	6.29955	1.28228	0.122132	0.186223	0.770456	1	0.914395	0.954626	6.07085	4.7344
ENSMUSG00000017561.16_Crlf3	06mo_AL	NA	21.9207	1.34406	0.0199232	0.0524865	1	1	0.0372716	0.0771791	1.50382	1.11887
ENSMUSG00000017615.12_Tnfaip1	06mo_AL	NA	24.3563	1.18409	0.114222	0.177114	0.524947	0.895863	0.0783589	0.137128	9.37018	7.91344
ENSMUSG00000017639.13_Rab11fip4	06mo_AL	NA	4.44965	3.04686	0.0334583	0.0733906	0.0201118	0.0826406	0.00971535	0.0288672	0.655828	0.215247
ENSMUSG00000017664.16_Slc35c2	06mo_AL	TRUE	7.36208	1.82621	0.000155334	0.00495132	5.63667e-06	0.000273766	0.000434017	0.00414062	3.68875	2.01989
ENSMUSG00000017670.16_Elmo2	06mo_AL	TRUE	24.1952	1.74852	0.00314144	0.0188643	0.000208387	0.00311759	0.000248828	0.00280527	1.92269	1.09961
ENSMUSG00000017677.11_Wsb1	06mo_AL	NA	9.5885	2.79755	0.397927	0.465095	1	1	0.195653	0.280309	9.83264	3.51474
ENSMUSG00000017679.16_Ttpal	06mo_AL	NA	15.7744	1.60202	0.245492	0.316016	1	1	0.0573837	0.103556	2.82434	1.76298
ENSMUSG00000017686.16_Rhot1	06mo_AL	NA	17.775	1.25771	0.159785	0.22727	0.302578	0.592551	0.0519606	0.096083	5.11242	4.06485
ENSMUSG00000017707.9_Serinc3	06mo_AL	NA	17.332	1.32734	0.0126056	0.0401561	0.0109137	0.0535907	0.00200503	0.00993116	60.4789	45.5639
ENSMUSG00000017713.9_Tha1	06mo_AL	NA	9.31318	2.20732	0.0371315	0.0787834	0.0869177	0.236018	0.00883181	0.0273109	1.78683	0.809501
ENSMUSG00000017715.11_Pgs1	06mo_AL	NA	0.190386	1.49097	0.00588657	0.0257335	0.1421	0.338818	7.00028e-06	0.000493419	1.99036	1.33494
ENSMUSG00000017718.15_Afmid	06mo_AL	TRUE	17.965	1.58943	0.00134634	0.012693	0.000634556	0.00680223	0.0081776	0.0256047	42.5375	26.7628
ENSMUSG00000017721.15_Pigt	06mo_AL	NA	3.76546	1.33434	0.0847432	0.141764	0.102731	0.267137	0.0877063	0.14923	11.3067	8.47357
ENSMUSG00000017723.11_Wfdc2	06mo_AL	NA	12.8694	2.02348	0.119164	0.18306	1	1	0.442243	0.558348	1.70999	0.845071
ENSMUSG00000017747.13_Ghdc	06mo_AL	NA	23.9699	1.42823	0.0245948	0.0601975	0.0515763	0.161292	0.0101378	0.0289553	4.16987	2.91961
ENSMUSG00000017754.13_Pltp	06mo_AL	NA	8.05339	1.53934	0.651204	0.693715	1	1	0.942274	0.961604	39.0637	25.3769
ENSMUSG00000017756.9_Slc12a7	06mo_AL	NA	20.3087	1.34432	0.675576	0.715291	1	1	0.754057	0.855199	7.24501	5.38933
ENSMUSG00000017760.15_Ctsa	06mo_AL	NA	7.66091	1.47262	0.00569218	0.0253033	0.0164701	0.0717323	0.00304671	0.0130803	27.1843	18.4597
ENSMUSG00000017764.2_Zswim1	06mo_AL	NA	2.22034	1.83823	0.130191	0.1955	0.400846	0.731068	0.45713	0.571859	1.67805	0.912862
ENSMUSG00000017765.17_Slc12a4	06mo_AL	NA	11.3474	1.52561	0.137449	0.203154	0.524947	0.895863	0.16909	0.251354	4.08612	2.67836
ENSMUSG00000017774.19_Myo1c	06mo_AL	NA	23.1647	1.18008	0.388178	0.456149	1	1	0.349759	0.451939	5.12834	4.34576
ENSMUSG00000017776.15_Crk	06mo_AL	NA	18.6871	1.29411	0.0750296	0.129773	0.261725	0.530175	0.059766	0.107152	12.8656	9.94166
ENSMUSG00000017778.14_Cox7c	06mo_AL	NA	9.79495	1.31759	0.0158837	0.0459517	0.102731	0.267137	0.0101378	0.0289553	21.9928	16.6918
ENSMUSG00000017781.17_Pitpna	06mo_AL	NA	9.8242	1.13577	0.0674668	0.119702	1	1	0.296719	0.397695	12.4293	10.9435
ENSMUSG00000017801.15_Mlx	06mo_AL	NA	17.5179	1.24419	0.232013	0.303004	0.870842	1	0.848315	0.932789	16.0979	12.9385
ENSMUSG00000017802.14_Fam134c	06mo_AL	NA	5.0949	1.26734	0.0263058	0.0629717	0.348773	0.659694	0.00453312	0.0166686	15.9735	12.6039
ENSMUSG00000017830.15_Dhx58	06mo_AL	NA	2.25739	1.81363	0.00869079	0.03218	0.261725	0.530175	0.0090932	0.0277839	4.2701	2.35445
ENSMUSG00000017831.7_Rab5a	06mo_AL	NA	14.4605	1.15261	0.74495	0.777735	1	1	0.911043	0.954148	15.1576	13.1507
ENSMUSG00000017837.12_Nkiras2	06mo_AL	NA	3.1706	1.60022	0.0141373	0.0428763	0.0109137	0.0535907	0.0112255	0.0302178	3.97451	2.48372
ENSMUSG00000017843.14_Ppp2r5c	06mo_AL	NA	17.4598	1.22108	0.0371762	0.0788242	0.1421	0.338818	0.00435877	0.0161433	5.73239	4.69451
ENSMUSG00000017858.12_Ift52	06mo_AL	NA	5.11816	1.32232	0.00808187	0.0308098	0.194051	0.425832	0.000525255	0.00426192	6.92979	5.24062
ENSMUSG00000017868.16_Sgk2	06mo_AL	TRUE	6.98064	2.14924	0.00259423	0.0172075	0.0013799	0.0119942	0.00453312	0.0166686	16.9501	7.88656
ENSMUSG00000017929.13_B4galt5	06mo_AL	TRUE	14.4535	2.08348	0.00706639	0.0287481	0.0013799	0.0119942	0.000248828	0.00280527	7.94904	3.81526
ENSMUSG00000017950.16_Hnf4a	06mo_AL	NA	8.79687	1.19472	0.572837	0.62435	1	1	0.935134	0.958804	122.937	102.9
ENSMUSG00000017978.18_Cadps2	06mo_AL	NA	16.0351	1.49058	0.0726788	0.126798	0.194051	0.425832	0.0200563	0.0493486	2.14351	1.43803
ENSMUSG00000017999.16_Ddx27	06mo_AL	NA	17.0686	1.16286	0.173598	0.242065	1	1	0.419108	0.531101	4.29545	3.69388
ENSMUSG00000018008.7_Cyth4	06mo_AL	NA	25.3699	1.84149	0.00856966	0.031912	0.0109137	0.0535907	0.00988392	0.0289553	1.27339	0.691499
ENSMUSG00000018040.9_Rrp7a	06mo_AL	NA	8.14057	1.32795	0.135866	0.201412	0.166318	0.379775	0.269295	0.367915	2.99806	2.25767
ENSMUSG00000018042.17_Cyb5r3	06mo_AL	NA	6.58501	1.41375	0.168901	0.237021	0.679816	1	0.110438	0.174511	151.7	107.303
ENSMUSG00000018076.12_Med13l	06mo_AL	TRUE	3.65669	1.68879	0.00182703	0.0145143	0.00455628	0.0282986	0.00785049	0.0248846	1.50507	0.891209
ENSMUSG00000018102.4_Hist1h2bc	06mo_AL	TRUE	23.2763	1.98856	0.00229214	0.0162223	0.00225745	0.0170859	0.000483234	0.00414062	107.712	54.1657
ENSMUSG00000018143.10_Mafk	06mo_AL	NA	8.02528	1.76347	0.00636549	0.026823	0.0357832	0.124858	0.000248828	0.00280527	2.43217	1.3792
ENSMUSG00000018160.15_Med1	06mo_AL	NA	10.6649	1.17437	0.269311	0.33954	1	1	0.175413	0.257872	4.05849	3.45587
ENSMUSG00000018166.8_Erbb3	06mo_AL	NA	25.5878	1.86572	0.330995	0.401472	1	1	0.174879	0.257865	24.8503	13.3194
ENSMUSG00000018167.10_Stard3	06mo_AL	NA	1.30427	1.29758	0.109069	0.170986	0.166318	0.379775	0.266771	0.365393	3.00345	2.31465
ENSMUSG00000018171.9_Vmp1	06mo_AL	NA	19.5073	1.60272	0.0592347	0.108886	0.0430378	0.142229	0.0181864	0.0464426	28.8451	17.9976
ENSMUSG00000018189.12_Uchl5	06mo_AL	NA	13.7579	1.396	0.0345405	0.0749643	0.0615898	0.18279	0.0783589	0.137128	5.31181	3.80504
ENSMUSG00000018196.18_Glrx2	06mo_AL	NA	8.5678	1.17906	0.103738	0.164899	1	1	0.14725	0.225564	2.42615	2.0577
ENSMUSG00000018199.8_Trove2	06mo_AL	NA	18.6638	1.53246	0.0373286	0.0789545	0.194051	0.425832	0.0551686	0.100815	0.578201	0.377302
ENSMUSG00000018209.15_Stk4	06mo_AL	NA	22.2485	1.35942	0.0095205	0.0338653	0.102731	0.267137	0.00464647	0.0169516	4.33121	3.18606
ENSMUSG00000018217.12_Pmp22	06mo_AL	TRUE	2.5845	1.72992	0.00298699	0.0183812	0.0028663	0.0204696	0.00231301	0.0110301	1.6055	0.928078
ENSMUSG00000018239.9_Zcchc10	06mo_AL	NA	22.3736	1.59042	0.670099	0.710639	0.981704	1	0.912111	0.954148	1.99559	1.25475
ENSMUSG00000018286.6_Psmb6	06mo_AL	NA	7.24148	1.31585	0.002877	0.0180107	0.0732914	0.207026	0.000238009	0.00280527	34.6823	26.3573
ENSMUSG00000018287.12_Spag7	06mo_AL	NA	4.10961	1.40915	0.0232714	0.0582239	0.0732914	0.207026	0.00958302	0.0286401	13.1355	9.32162
ENSMUSG00000018293.4_Pfn1	06mo_AL	NA	7.46424	1.41307	0.0249316	0.0606742	0.0164701	0.0717323	0.00292484	0.0126739	58.7965	41.609
ENSMUSG00000018322.10_Tomm34	06mo_AL	NA	1.22389	1.52929	0.0484473	0.0941744	0.0201118	0.0826406	0.00268111	0.0125232	4.51155	2.9501
ENSMUSG00000018326.9_Ywhab	06mo_AL	NA	19.6597	1.20298	0.099901	0.160267	0.194051	0.425832	0.277379	0.377501	27.7962	23.1061
ENSMUSG00000018339.11_Gpx3	06mo_AL	NA	4.25405	1.37985	0.510529	0.569545	1	1	0.918826	0.954626	3.70119	2.68232
ENSMUSG00000018340.13_Anxa6	06mo_AL	NA	4.40603	1.2012	0.103224	0.164364	1	1	0.565043	0.679018	34.7876	28.9607
ENSMUSG00000018347.16_Zkscan6	06mo_AL	NA	6.93698	1.51818	0.0045393	0.0227172	0.1421	0.338818	0.0252575	0.0550486	1.37252	0.904059
ENSMUSG00000018362.14_Kpna2	06mo_AL	NA	17.3968	1.41847	0.0752372	0.130022	0.302578	0.592551	0.197601	0.282308	6.55085	4.61824
ENSMUSG00000018363.16_Smurf2	06mo_AL	NA	17.983	1.26613	0.0403941	0.0832915	0.302578	0.592551	0.0224511	0.0517845	8.00296	6.3208
ENSMUSG00000018372.13_Cep95	06mo_AL	NA	13.9773	1.20049	0.0244779	0.060037	1	1	0.293094	0.394651	1.75868	1.46496
ENSMUSG00000018377.10_Vezf1	06mo_AL	TRUE	22.878	1.33578	0.00347943	0.0198095	0.00882936	0.0456986	0.0101378	0.0289553	4.33946	3.24863
ENSMUSG00000018379.17_Srsf1	06mo_AL	NA	16.7757	1.35049	0.0584453	0.107763	0.348773	0.659694	0.0090932	0.0277839	19.5565	14.481
ENSMUSG00000018381.15_Abi3	06mo_AL	TRUE	25.8975	2.08736	0.00742846	0.0294521	0.00570543	0.0334301	0.000504244	0.00418421	1.06753	0.511427
ENSMUSG00000018387.12_Shroom1	06mo_AL	NA	26.3364	1.47458	0.0470509	0.0923139	0.981704	1	0.0819816	0.142494	10.2508	6.95167
ENSMUSG00000018395.19_Kif3a	06mo_AL	NA	21.0694	1.71418	0.0148238	0.0441097	0.0296422	0.109428	0.0978263	0.160455	1.00047	0.583642
ENSMUSG00000018398.18_Sept8	06mo_AL	TRUE	21.4777	1.5538	5.46119e-05	0.00329213	0.00711292	0.0391058	2.60933e-05	0.00121043	1.04163	0.670377
ENSMUSG00000018401.17_Mtmr4	06mo_AL	TRUE	21.6211	2.02726	0.000171195	0.005218	6.20155e-05	0.0013816	2.49072e-05	0.00121043	9.41756	4.64546
ENSMUSG00000018405.7_Mrm1	06mo_AL	NA	15.2632	1.73666	0.321655	0.391859	1	1	0.49189	0.603265	0.871004	0.50154
ENSMUSG00000018411.17_Mapt	06mo_AL	NA	7.60174	1.31749	0.0741085	0.128636	1	1	0.0111802	0.0302178	0.650946	0.49408
ENSMUSG00000018412.16_Kansl1	06mo_AL	NA	19.9881	1.35278	0.186188	0.255258	1	1	0.0932689	0.155191	4.28182	3.1652
ENSMUSG00000018415.14_Gid4	06mo_AL	NA	4.83216	1.18797	0.929719	0.937956	1	1	0.843119	0.931956	7.31772	6.15985
ENSMUSG00000018417.14_Myo1b	06mo_AL	TRUE	21.993	1.53433	0.000143092	0.00476106	0.00176934	0.0143906	0.00140149	0.00821456	24.3424	15.8651
ENSMUSG00000018425.18_Dhx40	06mo_AL	NA	6.77014	1.43127	0.0772726	0.132578	0.302578	0.592551	0.129838	0.201757	9.01547	6.29892
ENSMUSG00000018427.7_Ypel2	06mo_AL	TRUE	22.5724	4.28884	3.30378e-05	0.00254565	2.11348e-07	3.55064e-05	4.9002e-05	0.00122377	8.32453	1.94097
ENSMUSG00000018428.15_Akap1	06mo_AL	NA	19.3815	1.34674	0.135796	0.201355	1	1	0.0481116	0.0908069	25.2394	18.7412
ENSMUSG00000018433.14_Nol11	06mo_AL	NA	21.0012	1.33923	0.209371	0.279744	1	1	0.334654	0.437107	2.51576	1.87851
ENSMUSG00000018442.13_Derl2	06mo_AL	NA	22.6814	1.2064	0.534012	0.590606	1	1	0.725378	0.828357	12.064	10
ENSMUSG00000018446.8_C1qbp	06mo_AL	TRUE	13.6807	1.47399	0.0010618	0.0113182	0.000115173	0.00213049	0.00200503	0.00993116	16.5259	11.2117
ENSMUSG00000018449.12_Rpain	06mo_AL	TRUE	9.70187	1.63709	0.000562402	0.00879696	3.24784e-05	0.00089714	0.0101378	0.0289553	5.63034	3.43923
ENSMUSG00000018459.15_Slc13a3	06mo_AL	NA	1.06471	1.53548	0.193566	0.262771	0.0515763	0.161292	0.0963893	0.158835	3.28748	2.14101
ENSMUSG00000018474.17_Chd3	06mo_AL	NA	11.4563	1.36143	0.77819	0.806603	1	1	0.782475	0.882641	21.3322	15.669
ENSMUSG00000018476.7_Kdm6b	06mo_AL	NA	6.51394	1.38367	0.112217	0.174898	0.302578	0.592551	0.576225	0.687961	4.66328	3.37023
ENSMUSG00000018481.9_Appbp2	06mo_AL	NA	18.3017	1.23861	0.0457556	0.0905521	1	1	0.0101378	0.0289553	5.44072	4.39261
ENSMUSG00000018501.17_Ncor1	06mo_AL	TRUE	21.2952	1.54426	0.0044783	0.0224859	0.000826485	0.00831189	0.00392525	0.0156157	12.7324	8.24495
ENSMUSG00000018509.8_Cenpv	06mo_AL	TRUE	5.20746	1.73938	0.0117737	0.0384662	0.0013799	0.0119942	0.0105602	0.029504	6.37901	3.6674
ENSMUSG00000018537.16_Pcgf2	06mo_AL	NA	4.85546	1.61788	0.211524	0.282142	1	1	0.491313	0.603265	1.99129	1.23081
ENSMUSG00000018541.10_Cwc25	06mo_AL	NA	2.58043	1.20508	0.544136	0.599216	1	1	0.852728	0.932789	2.20217	1.82741
ENSMUSG00000018547.8_Pip4k2b	06mo_AL	TRUE	21.0583	1.59994	0.00114255	0.0116159	0.00455628	0.0282986	0.00149257	0.00821456	5.65314	3.53334
ENSMUSG00000018548.15_Trim37	06mo_AL	TRUE	18.2857	1.56912	0.000189288	0.0053772	0.000634556	0.00680223	0.00122045	0.00768729	1.81071	1.15397
ENSMUSG00000018559.16_Ctdnep1	06mo_AL	NA	5.66641	1.34207	0.0551522	0.103291	0.00570543	0.0334301	0.0574673	0.103556	13.9201	10.3721
ENSMUSG00000018565.17_Elp5	06mo_AL	NA	7.36816	1.26321	0.140445	0.20626	0.348773	0.659694	0.0470886	0.0901484	5.19626	4.11352
ENSMUSG00000018566.14_Slc2a4	06mo_AL	TRUE	14.9498	4.1159	0.00772261	0.0301261	0.00455628	0.0282986	4.9002e-05	0.00122377	2.81544	0.684039
ENSMUSG00000018567.14_Gabarap	06mo_AL	NA	10.279	1.23892	0.0266864	0.0635216	0.348773	0.659694	0.0215156	0.0510398	99.3292	80.1738
ENSMUSG00000018572.10_Phf23	06mo_AL	NA	5.32935	1.24857	0.186338	0.25543	1	1	0.930168	0.958569	4.68357	3.75113
ENSMUSG00000018574.14_Acadvl	06mo_AL	NA	11.1246	1.2419	0.0321786	0.0715615	0.166318	0.379775	0.0233865	0.0521692	89.787	72.2978
ENSMUSG00000018583.5_G3bp1	06mo_AL	NA	16.0602	1.28505	0.831448	0.852836	1	1	0.368126	0.469398	6.66659	5.1878
ENSMUSG00000018585.9_Atox1	06mo_AL	NA	19.7479	1.35127	0.787055	0.814557	1	1	0.891172	0.948461	45.6908	33.8133
ENSMUSG00000018593.13_Sparc	06mo_AL	NA	25.459	1.80005	0.00548285	0.0248246	0.0515763	0.161292	0.0037617	0.015219	10.584	5.87985
ENSMUSG00000018599.5_Mief2	06mo_AL	NA	19.5969	1.35938	0.832069	0.853387	1	1	0.952949	0.962694	3.76087	2.7666
ENSMUSG00000018604.18_Tbx3	06mo_AL	NA	1.23422	2.89702	0.0305688	0.069342	0.00455628	0.0282986	0.0296582	0.0633335	7.60254	2.62426
ENSMUSG00000018623.9_Mmp7	06mo_AL	NA	17.0786	20282.6	0.517497	0.575785	1	1	0.988341	0.989017	0.202826	0
ENSMUSG00000018651.14_Tada2a	06mo_AL	NA	7.6	1.49146	0.149832	0.216692	1	1	0.0519606	0.096083	1.84634	1.23794
ENSMUSG00000018659.12_Pnpo	06mo_AL	NA	6.40898	1.21878	0.0279145	0.0654768	0.348773	0.659694	0.00883181	0.0273109	32.5233	26.6852
ENSMUSG00000018661.17_Cog1	06mo_AL	NA	2.99428	1.37365	0.0154775	0.045318	0.981704	1	0.251707	0.346055	3.7099	2.70076
ENSMUSG00000018666.13_Cbx1	06mo_AL	NA	22.8059	1.16575	0.033253	0.0730497	0.870842	1	0.0427959	0.0864352	5.50732	4.72428
ENSMUSG00000018669.14_Cdk5rap3	06mo_AL	TRUE	5.77613	1.40474	0.00986191	0.0344955	0.0028663	0.0204696	0.000713838	0.00561428	9.17256	6.52971
ENSMUSG00000018672.15_Copz2	06mo_AL	NA	6.34078	1.28135	0.00428127	0.0218375	0.679816	1	0.0302538	0.0644308	5.76173	4.49659
ENSMUSG00000018677.9_Slc25a39	06mo_AL	NA	14.6959	1.26052	0.0173882	0.0485013	0.1421	0.338818	0.183731	0.267064	109.725	87.0477
ENSMUSG00000018678.13_Sp2	06mo_AL	NA	5.62242	1.49171	0.0267071	0.0635316	0.0244631	0.0952136	0.0453446	0.0887663	2.22429	1.4911
ENSMUSG00000018697.14_Aatf	06mo_AL	NA	7.29957	1.2316	0.779956	0.808189	1	1	0.943563	0.961675	3.60854	2.92996
ENSMUSG00000018707.13_Dync1h1	06mo_AL	NA	4.22325	1.36048	0.183899	0.252768	0.166318	0.379775	0.0963893	0.158835	9.34526	6.8691
ENSMUSG00000018727.19_Cpsf4l	06mo_AL	NA	6.90763	3.1553	0.000867259	0.0105429	0.0244631	0.0952136	0.0120279	0.031826	2.1947	0.695559
ENSMUSG00000018733.10_Pex12	06mo_AL	NA	5.17692	1.18917	0.0508307	0.0977322	0.981704	1	0.52165	0.633472	2.88139	2.42303
ENSMUSG00000018736.14_Ndel1	06mo_AL	TRUE	13.7953	1.76993	7.21018e-05	0.00355995	3.87197e-06	0.000212192	0.0001325	0.00212428	9.26321	5.23366
ENSMUSG00000018750.14_Zbtb4	06mo_AL	NA	3.42134	1.49333	0.0180262	0.0494069	0.0164701	0.0717323	0.00140149	0.00821456	2.6233	1.75668
ENSMUSG00000018752.19_Tnfsfm13	06mo_AL	NA	14.0391	1.50258	0.194264	0.263475	0.194051	0.425832	0.859917	0.936297	2.89953	1.9297
ENSMUSG00000018761.14_Mpdu1	06mo_AL	NA	5.03254	1.36585	0.00363319	0.0202353	0.0430378	0.142229	0.00292484	0.0126739	13.1942	9.66005
ENSMUSG00000018765.5_Fxr2	06mo_AL	NA	19.5873	1.19373	0.791528	0.81803	1	1	0.923416	0.956456	8.34165	6.98792
ENSMUSG00000018770.9_Atp5g3	06mo_AL	NA	6.26714	1.30298	0.146439	0.213048	1	1	0.328901	0.43091	66.7502	51.2289
ENSMUSG00000018774.13_Cd68	06mo_AL	NA	22.8376	1.89245	0.129141	0.194315	0.870842	1	0.274889	0.374161	6.41072	3.38752
ENSMUSG00000018796.13_Acsl1	06mo_AL	TRUE	17.5612	1.61194	0.00635094	0.0267948	0.000634556	0.00680223	0.00140149	0.00821456	123.894	76.8603
ENSMUSG00000018819.10_Lsp1	06mo_AL	NA	3.21534	1.74991	0.0248273	0.060521	0.194051	0.425832	0.0230936	0.0521692	0.74167	0.423832
ENSMUSG00000018820.13_Zfyve27	06mo_AL	NA	5.30579	1.22256	0.24707	0.317648	1	1	0.725378	0.828357	1.7821	1.45768
ENSMUSG00000018821.3_Avpi1	06mo_AL	NA	8.7763	1.59439	0.0062404	0.0265231	0.225707	0.472628	0.0189771	0.0474451	14.3438	8.99645
ENSMUSG00000018841.17_Rad51d	06mo_AL	TRUE	24.1329	1.64379	0.00139377	0.0128639	0.00882936	0.0456986	0.000248828	0.00280527	2.77987	1.69113
ENSMUSG00000018846.8_Pank3	06mo_AL	NA	15.8643	1.4014	0.0779893	0.133495	1	1	0.102257	0.164873	10.4464	7.45426
ENSMUSG00000018848.4_Rars	06mo_AL	NA	9.59073	1.20567	0.457911	0.521407	1	1	0.314029	0.416802	8.74051	7.24949
ENSMUSG00000018849.6_Wwc1	06mo_AL	NA	2.11946	1.45619	0.2917	0.361949	0.770456	1	0.324168	0.426016	14.5147	9.96753
ENSMUSG00000018858.15_Mrpl58	06mo_AL	NA	6.70471	1.30444	0.047175	0.0924731	1	1	0.346194	0.449658	5.07143	3.88782
ENSMUSG00000018861.8_Fdxr	06mo_AL	NA	7.2376	1.82165	0.00908376	0.032964	0.194051	0.425832	0.0205585	0.0496428	6.88984	3.78219
ENSMUSG00000018868.3_Pnpla5	06mo_AL	NA	22.6045	2.95938	0.00274695	0.0176162	0.0296422	0.109428	0.00155746	0.00821456	2.15703	0.72888
ENSMUSG00000018882.12_Mrpl45	06mo_AL	NA	15.2302	1.23834	0.212414	0.283072	1	1	0.233505	0.324099	6.46134	5.21775
ENSMUSG00000018899.16_Irf1	06mo_AL	NA	2.63793	1.90061	0.0696386	0.122642	0.0109137	0.0535907	0.0297194	0.0633716	6.71804	3.53467
ENSMUSG00000018900.7_Slc22a5	06mo_AL	NA	11.4202	1.78157	0.00374043	0.0205313	0.225707	0.472628	0.00988392	0.0289553	3.08393	1.73101
ENSMUSG00000018906.14_P4ha2	06mo_AL	TRUE	18.0356	3.90021	0.0033796	0.0195232	2.32472e-05	0.000719751	0.000414289	0.00414062	1.11769	0.286572
ENSMUSG00000018909.15_Arrb1	06mo_AL	TRUE	24.0428	1.8306	0.00112168	0.0115604	0.0028663	0.0204696	0.000907491	0.00609434	1.45546	0.795075
ENSMUSG00000018920.11_Cxcl16	06mo_AL	NA	24.2336	1.70952	0.0810279	0.137572	0.302578	0.592551	0.233681	0.324099	2.42578	1.41898
ENSMUSG00000018921.11_Pelp1	06mo_AL	TRUE	3.85239	1.66605	0.0117381	0.0383951	0.00711292	0.0391058	0.000248828	0.00280527	3.10617	1.86439
ENSMUSG00000018923.13_Med11	06mo_AL	NA	8.27191	1.38335	0.569721	0.621514	0.870842	1	0.905481	0.954148	4.45083	3.21743
ENSMUSG00000018927.3_Ccl6	06mo_AL	NA	20.7343	2.0579	0.126344	0.191066	0.870842	1	0.368126	0.469398	3.44926	1.6761
ENSMUSG00000018931.3_Natd1	06mo_AL	NA	19.0957	1.4526	0.381758	0.450461	1	1	0.156681	0.237209	1.60494	1.10488
ENSMUSG00000018932.9_Map2k3	06mo_AL	TRUE	10.8695	1.93948	0.000378291	0.00740037	2.32472e-05	0.000719751	0.00200503	0.00993116	16.0876	8.2948
ENSMUSG00000018965.11_Ywhah	06mo_AL	NA	17.2175	1.34155	0.0760967	0.131264	0.0028663	0.0204696	0.0233865	0.0521692	4.57637	3.41127
ENSMUSG00000018974.7_Sart3	06mo_AL	NA	22.6626	1.43231	0.0185857	0.050348	0.0357832	0.124858	0.00506888	0.0176506	2.24136	1.56486
ENSMUSG00000018995.12_Nars2	06mo_AL	NA	4.94033	1.15281	0.26904	0.339296	1	1	0.17953	0.262307	1.82901	1.58657
ENSMUSG00000018999.14_Slc35b4	06mo_AL	NA	20.6582	1.41036	0.145432	0.211768	1	1	0.659375	0.77129	2.90469	2.05954
ENSMUSG00000019039.13_Dalrd3	06mo_AL	NA	4.80012	1.37994	0.0955298	0.155247	1	1	0.0470886	0.0901484	8.98801	6.51335
ENSMUSG00000019054.13_Fis1	06mo_AL	NA	9.45501	1.38592	0.00598219	0.0258891	0.0296422	0.109428	0.000434017	0.00414062	16.5243	11.923
ENSMUSG00000019055.15_Plod1	06mo_AL	NA	17.8653	1.51992	0.0875827	0.145328	0.0869177	0.236018	0.0284225	0.0610765	7.04007	4.63186
ENSMUSG00000019066.13_Rab3d	06mo_AL	NA	10.6468	1.35631	0.0634179	0.114622	1	1	0.0209799	0.0502107	2.12434	1.56626
ENSMUSG00000019080.7_Mfsd3	06mo_AL	NA	7.63017	1.71003	0.00431443	0.02191	0.302578	0.592551	0.0107578	0.029877	2.03078	1.18757
ENSMUSG00000019082.18_Slc25a22	06mo_AL	TRUE	5.62632	1.98027	0.0104401	0.0356524	0.00711292	0.0391058	2.72794e-05	0.00121043	27.2148	13.743
ENSMUSG00000019087.13_Atp6ap1	06mo_AL	NA	9.6749	1.14478	0.859274	0.876116	1	1	0.840411	0.93038	19.598	17.1195
ENSMUSG00000019088.13_Dnase1l1	06mo_AL	NA	7.81863	1.63569	0.0358581	0.0769207	0.194051	0.425832	0.00785049	0.0248846	1.66285	1.01661
ENSMUSG00000019122.8_Ccl9	06mo_AL	NA	7.37565	1.67576	0.0483958	0.0941101	0.102731	0.267137	0.102257	0.164873	16.284	9.71741
ENSMUSG00000019132.10_BC005537	06mo_AL	TRUE	15.5531	1.6968	0.00139459	0.0128639	1.16368e-05	0.000438432	7.00028e-06	0.000493419	66.6328	39.2696
ENSMUSG00000019139.10_Isyna1	06mo_AL	NA	18.4774	1.82618	0.416886	0.482522	1	1	0.367806	0.469398	1.77972	0.974559
ENSMUSG00000019143.15_Hars2	06mo_AL	NA	22.2622	1.28063	0.128501	0.19363	1	1	0.100097	0.16254	4.47335	3.49309
ENSMUSG00000019158.9_Tmem160	06mo_AL	NA	5.42099	1.67432	0.116747	0.180093	1	1	0.103441	0.165879	6.96292	4.15865
ENSMUSG00000019173.11_Rab5c	06mo_AL	NA	5.03673	1.26479	0.050013	0.0965688	0.121019	0.30146	0.0296582	0.0633335	34.6794	27.419
ENSMUSG00000019179.10_Mdh2	06mo_AL	NA	14.8339	1.23022	0.568464	0.620276	1	1	0.368126	0.469398	34.7576	28.2532
ENSMUSG00000019188.16_H13	06mo_AL	NA	6.58137	1.33422	0.191427	0.260731	0.981704	1	0.314029	0.416802	9.59802	7.19374
ENSMUSG00000019189.13_Rnf145	06mo_AL	NA	11.6058	1.92031	0.00468501	0.0229693	0.0201118	0.0826406	0.000345032	0.00371808	3.88869	2.02503
ENSMUSG00000019194.15_Scn1b	06mo_AL	NA	4.61367	1.57817	0.0651443	0.116877	0.770456	1	0.882864	0.94448	1.24817	0.790899
ENSMUSG00000019210.10_Atp6v1e1	06mo_AL	TRUE	11.451	1.48176	0.000330244	0.00694232	8.47979e-05	0.00173455	0.00506888	0.0176506	11.1705	7.53867
ENSMUSG00000019232.14_Etnppl	06mo_AL	NA	13.6395	1.86381	0.00101784	0.0111137	0.0732914	0.207026	0.000126739	0.00212428	22.328	11.9797
ENSMUSG00000019254.16_Ppp1r12c	06mo_AL	NA	3.16608	1.19686	0.382439	0.451209	0.981704	1	0.324168	0.426016	3.74738	3.131
ENSMUSG00000019256.17_Ahr	06mo_AL	NA	3.64662	2.06005	0.0906498	0.14933	0.0357832	0.124858	0.0233865	0.0521692	7.17103	3.481
ENSMUSG00000019295.8_Tmem129	06mo_AL	NA	6.7428	1.39273	0.66557	0.706303	1	1	0.947137	0.962694	4.83741	3.47332
ENSMUSG00000019297.8_Nop9	06mo_AL	NA	6.62904	1.38663	0.0508417	0.0977351	0.194051	0.425832	0.00292484	0.0126739	3.22944	2.32899
ENSMUSG00000019302.16_Atp6v0a1	06mo_AL	NA	2.90144	1.33508	0.0363208	0.0776582	0.0515763	0.161292	0.0545105	0.0998256	7.69908	5.76675
ENSMUSG00000019312.10_Grb7	06mo_AL	NA	20.6213	1.77502	0.384689	0.453033	1	1	0.206882	0.290389	32.261	18.175
ENSMUSG00000019338.13_Zfp687	06mo_AL	TRUE	3.4655	2.05173	0.00522489	0.0241955	0.000277708	0.00386153	0.000248828	0.00280527	2.59385	1.26422
ENSMUSG00000019362.8_D8Ertd738e	06mo_AL	NA	5.78615	1.33568	0.0415633	0.0850181	0.524947	0.895863	0.0851727	0.146402	44.2122	33.1008
ENSMUSG00000019368.13_Sec14l4	06mo_AL	NA	19.9478	1.3842	0.0929704	0.152071	0.225707	0.472628	0.106347	0.169494	54.6651	39.4921
ENSMUSG00000019370.10_Calm3	06mo_AL	NA	5.30798	1.45434	0.0163621	0.0468314	0.0164701	0.0717323	0.00292484	0.0126739	18.6837	12.8468
ENSMUSG00000019373.11_Cops3	06mo_AL	NA	9.7957	1.17968	0.0310759	0.0700541	1	1	0.0213493	0.0507391	10.3453	8.76963
ENSMUSG00000019428.16_Fkbp8	06mo_AL	NA	4.06191	1.29607	0.135917	0.201457	1	1	0.0523207	0.0965747	36.838	28.4228
ENSMUSG00000019432.15_Ddx39b	06mo_AL	NA	5.63119	1.28091	0.171034	0.239285	1	1	0.658861	0.77129	14.4365	11.2705
ENSMUSG00000019433.9_Gipc1	06mo_AL	TRUE	6.75165	2.00364	0.000823002	0.0103741	0.000277708	0.00386153	0.000453745	0.00414062	4.20018	2.09627
ENSMUSG00000019437.17_Tlcd1	06mo_AL	NA	3.92797	1.31852	0.652239	0.694601	1	1	0.921184	0.954626	11.5374	8.75026
ENSMUSG00000019461.12_Plscr3	06mo_AL	NA	5.34293	1.68608	0.0180882	0.0495069	0.0109137	0.0535907	0.00418442	0.015748	2.43004	1.44123
ENSMUSG00000019470.12_Xab2	06mo_AL	NA	3.85848	1.50729	0.0675799	0.11982	0.870842	1	0.259677	0.356248	3.23453	2.14592
ENSMUSG00000019471.10_Cdc37	06mo_AL	NA	7.66168	1.2574	0.41416	0.480071	1	1	0.0261929	0.0567135	5.95751	4.73794
ENSMUSG00000019478.16_Rab4a	06mo_AL	NA	14.818	1.30458	0.0555464	0.103838	0.870842	1	0.00418442	0.015748	11.5646	8.86459
ENSMUSG00000019487.10_Trip10	06mo_AL	NA	15.8452	1.45078	0.831253	0.852771	1	1	0.328901	0.43091	3.92782	2.70739
ENSMUSG00000019494.14_Cops6	06mo_AL	NA	5.86227	1.20308	0.337002	0.407071	0.225707	0.472628	0.787565	0.883409	18.1696	15.1026
ENSMUSG00000019505.7_Ubb	06mo_AL	NA	14.5201	1.48286	0.647556	0.690116	0.981704	1	0.853436	0.932789	32.6136	21.9937
ENSMUSG00000019518.10_Ap4m1	06mo_AL	TRUE	6.76308	1.59735	0.00308129	0.0186736	0.00362218	0.0240727	0.000144021	0.00217049	2.44384	1.52993
ENSMUSG00000019528.18_Gyg	06mo_AL	TRUE	6.77624	1.57975	0.0065205	0.0271682	0.00882936	0.0456986	0.000907491	0.00609434	1.79297	1.13498
ENSMUSG00000019539.11_Rcn3	06mo_AL	TRUE	4.72237	1.63724	0.0140861	0.0428224	0.00570543	0.0334301	0.00280298	0.0126097	2.11404	1.29122
ENSMUSG00000019558.14_Slc6a8	06mo_AL	NA	6.72264	1.52992	0.306252	0.376361	0.679816	1	0.879741	0.943645	1.13812	0.743907
ENSMUSG00000019577.6_Pdk4	06mo_AL	TRUE	22.608	26.2738	8.49115e-05	0.00382679	5.09964e-08	1.4517e-05	4.9002e-05	0.00122377	14.4997	0.551869
ENSMUSG00000019578.11_Ubxn6	06mo_AL	NA	5.15167	1.36798	0.00586825	0.025689	0.0201118	0.0826406	0.00280298	0.0126097	5.3975	3.94559
ENSMUSG00000019579.13_Mydgf	06mo_AL	NA	1.33299	1.29586	0.2823	0.352677	0.524947	0.895863	0.293947	0.394651	15.0451	11.6101
ENSMUSG00000019647.16_Sema6a	06mo_AL	NA	24.42	1.8315	0.0245213	0.0601038	1	1	0.00280298	0.0126097	0.922276	0.503562
ENSMUSG00000019659.8_Ccdc12	06mo_AL	TRUE	3.90892	1.77802	0.0138947	0.0424926	0.00570543	0.0334301	0.000238009	0.00280527	2.91724	1.64073
ENSMUSG00000019689.4_Fmc1	06mo_AL	NA	6.38443	1.53575	0.226178	0.296745	1	1	0.225454	0.31392	7.39443	4.81488
ENSMUSG00000019699.16_Akt3	06mo_AL	NA	21.2598	1.63609	0.0238715	0.0590847	1	1	0.0932689	0.155191	0.81563	0.498526
ENSMUSG00000019710.13_Mrpl24	06mo_AL	NA	13.7661	1.34702	0.0304276	0.0691849	0.0244631	0.0952136	0.0112255	0.0302178	21.1035	15.6668
ENSMUSG00000019715.14_Gle1	06mo_AL	NA	4.73116	1.28717	0.0178062	0.049092	0.0164701	0.0717323	0.0037617	0.015219	3.81892	2.96692
ENSMUSG00000019718.8_L3hypdh	06mo_AL	NA	7.10972	1.24878	0.734959	0.768949	1	1	0.659166	0.77129	5.49537	4.40057
ENSMUSG00000019726.11_Lyst	06mo_AL	TRUE	18.9571	1.56883	0.00263979	0.0172732	0.00362218	0.0240727	0.00112654	0.00712638	2.59765	1.65579
ENSMUSG00000019731.13_Slc35e1	06mo_AL	NA	17.7217	1.27653	0.425723	0.491037	1	1	0.939933	0.961604	10.8221	8.47776
ENSMUSG00000019732.14_Calr3	06mo_AL	NA	16.4834	1.93593	0.0864561	0.143878	1	1	0.368126	0.469398	0.899642	0.464708
ENSMUSG00000019734.16_Tmc4	06mo_AL	NA	1.39152	1.70007	0.226837	0.297457	1	1	0.519291	0.630757	1.5267	0.898023
ENSMUSG00000019738.15_Polr2i	06mo_AL	NA	8.17754	1.38743	0.0227721	0.0574234	0.00570543	0.0334301	0.0426337	0.086363	10.39	7.48869
ENSMUSG00000019762.4_Iyd	06mo_AL	TRUE	10.8623	1.32142	0.00395509	0.0210714	0.000367886	0.00475422	0.00998231	0.0289553	41.84	31.6628
ENSMUSG00000019763.11_Rmnd1	06mo_AL	TRUE	16.3946	1.54953	0.010299	0.0353464	0.000634556	0.00680223	0.000248828	0.00280527	4.6165	2.9793
ENSMUSG00000019768.16_Esr1	06mo_AL	TRUE	17.0096	3.31142	0.000995892	0.0110734	8.13347e-06	0.000347299	0.000248828	0.00280527	3.44132	1.03923
ENSMUSG00000019774.8_Mtrf1l	06mo_AL	NA	17.1273	1.3669	0.63413	0.678206	1	1	0.190787	0.274991	1.33884	0.979468
ENSMUSG00000019777.16_Hdac2	06mo_AL	NA	18.7692	1.22155	0.00147159	0.0132979	0.225707	0.472628	3.72761e-06	0.000493419	4.74983	3.88837
ENSMUSG00000019779.15_Frk	06mo_AL	NA	18.8564	1.3773	0.115294	0.178399	0.870842	1	0.092682	0.154511	1.19037	0.864275
ENSMUSG00000019782.10_Rwdd1	06mo_AL	NA	15.5879	1.31756	0.0838035	0.140879	0.0732914	0.207026	0.00785049	0.0248846	7.97466	6.0526
ENSMUSG00000019790.17_Stxbp5	06mo_AL	TRUE	21.4029	1.46272	0.00020198	0.00560945	0.00225745	0.0170859	0.0101378	0.0289553	1.29309	0.884032
ENSMUSG00000019791.12_Hint3	06mo_AL	NA	14.7024	1.28686	0.195118	0.264354	1	1	0.820937	0.911481	2.05802	1.59926
ENSMUSG00000019792.8_Trmt11	06mo_AL	NA	5.01168	1.52738	0.180633	0.249351	0.770456	1	0.317559	0.421111	0.961797	0.629705
ENSMUSG00000019794.13_Katna1	06mo_AL	NA	4.95181	1.24275	0.264122	0.334368	0.598208	0.994555	0.785419	0.883409	5.53739	4.45577
ENSMUSG00000019795.17_Pcmt1	06mo_AL	NA	8.16238	1.28535	0.00126681	0.0121895	0.121019	0.30146	0.00155746	0.00821456	7.07805	5.5067
ENSMUSG00000019797.11_1700021F05Rik	06mo_AL	NA	8.01133	1.36973	0.504301	0.563155	1	1	0.878394	0.943645	3.99542	2.91694
ENSMUSG00000019802.13_Sec63	06mo_AL	NA	19.9891	1.12864	0.557164	0.610171	1	1	0.677673	0.788733	19.1998	17.0114
ENSMUSG00000019804.12_Snx3	06mo_AL	TRUE	20.9497	1.31654	0.00355309	0.0199847	0.00570543	0.0334301	0.00155746	0.00821456	52.1597	39.6189
ENSMUSG00000019806.13_Aig1	06mo_AL	NA	5.00634	1.35966	0.026304	0.0629717	1	1	0.292743	0.394482	1.04376	0.767661
ENSMUSG00000019808.8_Adat2	06mo_AL	NA	1.3866	1.66057	0.620435	0.666619	1	1	0.19309	0.278037	1.21495	0.731646
ENSMUSG00000019809.16_Pex3	06mo_AL	NA	10.2781	1.33849	0.00741741	0.0294348	0.400846	0.731068	0.025018	0.0547597	5.03423	3.76114
ENSMUSG00000019810.15_Fuca2	06mo_AL	NA	8.49707	1.43746	0.00634468	0.0267948	0.524947	0.895863	0.00470747	0.0170648	1.30203	0.905791
ENSMUSG00000019813.16_Cep57l1	06mo_AL	NA	12.8592	1.66483	0.0344718	0.0749279	0.0109137	0.0535907	0.00591369	0.0201007	0.76978	0.462378
ENSMUSG00000019814.5_Ltv1	06mo_AL	NA	17.1943	1.18602	0.55718	0.610171	1	1	0.861858	0.937017	6.15157	5.18674
ENSMUSG00000019818.15_Cd164	06mo_AL	NA	2.55184	1.46254	0.0109382	0.0367404	0.0430378	0.142229	0.00392525	0.0156157	93.9881	64.2637
ENSMUSG00000019820.11_Utrn	06mo_AL	TRUE	7.00981	1.34955	0.0150806	0.0445507	0.00362218	0.0240727	0.0085047	0.026435	3.00588	2.22732
ENSMUSG00000019822.12_Smpd2	06mo_AL	NA	8.3462	1.30698	0.224173	0.294983	1	1	0.197601	0.282308	2.84208	2.17455
ENSMUSG00000019826.11_Zbtb24	06mo_AL	NA	1.72509	1.26273	0.116783	0.180093	1	1	0.0436006	0.0869467	2.19891	1.74139
ENSMUSG00000019832.5_Rab32	06mo_AL	TRUE	0.37532	2.27716	0.000375723	0.00739042	2.32472e-05	0.000719751	5.12293e-05	0.00122377	13.5716	5.95987
ENSMUSG00000019837.8_Gtf3c6	06mo_AL	NA	20.2615	1.20795	0.501464	0.560904	1	1	0.725378	0.828357	6.79317	5.6237
ENSMUSG00000019838.11_Slc16a10	06mo_AL	NA	20.0398	1.33828	0.040114	0.0829308	1	1	0.00785049	0.0248846	17.2624	12.899
ENSMUSG00000019841.15_Rev3l	06mo_AL	NA	19.5996	1.26528	0.303255	0.373349	1	1	0.16905	0.251354	1.21807	0.962691
ENSMUSG00000019842.6_Traf3ip2	06mo_AL	TRUE	1.98979	2.26274	0.000835059	0.0104105	2.32472e-05	0.000719751	0.00140149	0.00821456	1.50508	0.66516
ENSMUSG00000019843.14_Fyn	06mo_AL	TRUE	23.837	2.08648	0.0113274	0.0375067	0.00711292	0.0391058	0.00506888	0.0176506	1.49404	0.716058
ENSMUSG00000019849.11_Prep	06mo_AL	NA	13.8896	1.32925	0.0190321	0.0509674	0.0357832	0.124858	0.00142768	0.00821456	3.56104	2.67899
ENSMUSG00000019851.8_Perp	06mo_AL	NA	13.8358	1.12868	0.142965	0.209092	1	1	0.546475	0.660643	34.0624	30.1789
ENSMUSG00000019854.17_Reps1	06mo_AL	NA	6.35699	1.43684	0.0225157	0.0570125	0.0357832	0.124858	0.00988392	0.0289553	3.45572	2.40508
ENSMUSG00000019857.7_Asf1a	06mo_AL	NA	9.25301	1.26514	0.0143693	0.0432416	1	1	0.177927	0.26056	1.40546	1.11091
ENSMUSG00000019861.15_Gopc	06mo_AL	NA	16.862	1.36967	0.00910857	0.032984	0.0201118	0.0826406	0.00292484	0.0126739	3.62315	2.64527
ENSMUSG00000019863.7_Qrsl1	06mo_AL	NA	2.04429	1.33707	0.527538	0.584961	1	1	0.269295	0.367915	0.959763	0.717809
ENSMUSG00000019864.14_Rtn4ip1	06mo_AL	NA	19.5587	1.36582	0.583146	0.633194	1	1	0.910445	0.954148	4.90436	3.59077
ENSMUSG00000019866.14_Aim1	06mo_AL	NA	11.4008	1.58933	0.118141	0.181788	0.166318	0.379775	0.0998571	0.16254	4.284	2.69548
ENSMUSG00000019868.16_Vta1	06mo_AL	NA	1.02654	1.22606	0.0474691	0.0928142	0.400846	0.731068	0.368126	0.469398	4.78363	3.90163
ENSMUSG00000019872.13_Smpdl3a	06mo_AL	NA	14.1467	1.15476	0.196821	0.266063	1	1	0.324168	0.426016	14.4759	12.5359
ENSMUSG00000019873.8_Reep3	06mo_AL	NA	19.6515	1.29434	0.00593892	0.0258	0.0515763	0.161292	0.0153957	0.0398825	19.1491	14.7945
ENSMUSG00000019874.11_Fabp7	06mo_AL	NA	7.24154	1.9736	0.156298	0.223551	0.981704	1	0.0233865	0.0521692	0.811421	0.411137
ENSMUSG00000019877.10_Serinc1	06mo_AL	NA	10.7629	1.25381	0.00568754	0.0252977	0.166318	0.379775	0.00485767	0.0173032	36.7004	29.2712
ENSMUSG00000019878.8_Hsf2	06mo_AL	NA	23.5737	1.36735	0.151534	0.218506	0.225707	0.472628	0.0453446	0.0887663	2.72769	1.99486
ENSMUSG00000019880.10_Rspo3	06mo_AL	TRUE	1.57504	1.82906	0.0151364	0.0446897	0.00455628	0.0282986	0.00748369	0.0244839	1.91051	1.04453
ENSMUSG00000019883.11_Echdc1	06mo_AL	NA	24.1261	1.34207	0.459152	0.522396	1	1	0.879741	0.943645	30.8774	23.0073
ENSMUSG00000019889.10_Ptprk	06mo_AL	TRUE	3.12851	1.80589	0.000144845	0.0048038	3.24784e-05	0.00089714	0.0001325	0.00212428	6.08404	3.369
ENSMUSG00000019897.8_Ccdc59	06mo_AL	NA	9.25043	1.25394	0.3294	0.399822	1	1	0.557018	0.670384	3.08581	2.46089
ENSMUSG00000019906.15_Lin7a	06mo_AL	NA	14.4935	1.48378	0.690996	0.729282	1	1	0.912153	0.954148	4.52419	3.04909
ENSMUSG00000019907.10_Ppp1r12a	06mo_AL	NA	20.2721	1.20687	0.0518729	0.0990669	0.770456	1	0.00435877	0.0161433	4.49892	3.72776
ENSMUSG00000019916.14_P4ha1	06mo_AL	TRUE	18.4497	3.1787	0.00316536	0.0188948	0.000277708	0.00386153	0.00155746	0.00821456	4.11927	1.2959
ENSMUSG00000019917.10_Sept10	06mo_AL	NA	3.76109	1.69122	0.0433346	0.0872615	0.102731	0.267137	0.0851727	0.146402	4.38968	2.59557
ENSMUSG00000019920.17_Lims1	06mo_AL	NA	23.4864	1.32843	0.0428438	0.0866482	0.45937	0.809288	0.120221	0.188469	3.55849	2.67871
ENSMUSG00000019923.14_Zwint	06mo_AL	NA	10.636	1.2272	0.00896191	0.0326722	0.0732914	0.207026	0.0181864	0.0464426	9.79847	7.98444
ENSMUSG00000019927.6_Ube2d1	06mo_AL	NA	4.79173	1.32055	0.978225	0.980713	1	1	0.934063	0.958569	2.23902	1.69552
ENSMUSG00000019929.16_Dcn	06mo_AL	NA	21.9944	1.21635	0.0270447	0.0640521	1	1	0.00401006	0.0157092	22.4617	18.4664
ENSMUSG00000019935.16_Slc17a8	06mo_AL	TRUE	20.9128	4.79738	0.00084418	0.0104231	1.18605e-06	9.96278e-05	2.72794e-05	0.00121043	15.4082	3.21179
ENSMUSG00000019943.10_Atp2b1	06mo_AL	NA	16.9788	1.2374	0.389363	0.457328	1	1	0.648337	0.765191	2.68708	2.17154
ENSMUSG00000019944.14_Rhobtb1	06mo_AL	NA	15.3196	1.82169	0.081031	0.137572	0.0201118	0.0826406	0.00149257	0.00821456	17.5872	9.65431
ENSMUSG00000019945.10_1700040L02Rik	06mo_AL	TRUE	9.65467	3.58536	0.00087741	0.010569	0.000277708	0.00386153	0.000248828	0.00280527	2.67545	0.746216
ENSMUSG00000019947.10_Arid5b	06mo_AL	NA	13.9027	3.58669	0.279401	0.349738	0.0357832	0.124858	0.0630287	0.112256	15.5937	4.34764
ENSMUSG00000019948.4_Actr6	06mo_AL	NA	13.9869	1.55477	0.041405	0.0847619	0.102731	0.267137	0.0101378	0.0289553	4.99813	3.2147
ENSMUSG00000019951.10_Uhrf1bp1l	06mo_AL	NA	11.6222	1.35384	0.00160835	0.0137697	0.0515763	0.161292	0.000238009	0.00280527	8.08016	5.96833
ENSMUSG00000019952.15_Poc1b	06mo_AL	NA	22.9339	1.52865	0.0440616	0.0881789	0.225707	0.472628	0.059766	0.107152	2.70869	1.77195
ENSMUSG00000019960.8_Dusp6	06mo_AL	NA	24.8319	2.07974	0.00915065	0.0330692	0.0164701	0.0717323	0.00998231	0.0289553	22.2091	10.6788
ENSMUSG00000019961.17_Tmpo	06mo_AL	NA	22.8676	1.33447	0.0379555	0.0798866	0.598208	0.994555	0.0109826	0.0302178	3.71741	2.78569
ENSMUSG00000019969.14_Psen1	06mo_AL	NA	11.5948	1.20523	0.293096	0.363022	1	1	0.314029	0.416802	7.15997	5.94075
ENSMUSG00000019970.15_Sgk1	06mo_AL	NA	0.94337	2.18619	0.0227686	0.0574234	0.0164701	0.0717323	0.00155746	0.00821456	3.65806	1.67326
ENSMUSG00000019977.16_Hbs1l	06mo_AL	NA	9.25722	1.29979	0.0317268	0.070975	0.0296422	0.109428	0.0189771	0.0474451	7.79083	5.99389
ENSMUSG00000019978.16_Epb41l2	06mo_AL	TRUE	24.2652	1.53003	0.0175949	0.0488063	0.00711292	0.0391058	0.00280298	0.0126097	1.27943	0.836213
ENSMUSG00000019984.16_Med23	06mo_AL	NA	21.8528	1.39004	0.0132199	0.0412213	0.45937	0.809288	0.0101378	0.0289553	1.82722	1.3145
ENSMUSG00000019987.9_Arg1	06mo_AL	TRUE	12.32	1.6772	1.70445e-05	0.00191138	3.87197e-06	0.000212192	7.00028e-06	0.000493419	444.672	265.127
ENSMUSG00000019988.7_Nedd1	06mo_AL	NA	6.12119	1.20416	0.256191	0.326345	1	1	0.942274	0.961604	3.312	2.75046
ENSMUSG00000019989.8_Enpp3	06mo_AL	TRUE	3.74501	1.98888	0.00369957	0.0204106	0.0028663	0.0204696	0.00200503	0.00993116	18.935	9.52045
ENSMUSG00000019996.17_Map7	06mo_AL	TRUE	22.7166	1.65553	0.000110913	0.00422158	0.000155412	0.00249633	4.9002e-05	0.00122377	4.74077	2.86359
ENSMUSG00000019997.11_Ctgf	06mo_AL	NA	12.7811	4.26298	0.0875111	0.145241	0.0515763	0.161292	0.00168725	0.00874164	2.31835	0.543833
ENSMUSG00000019998.6_Stx7	06mo_AL	NA	22.4321	1.39477	4.44613e-07	0.000369467	0.0164701	0.0717323	4.67746e-05	0.00122377	4.15277	2.97739
ENSMUSG00000020003.16_Pex7	06mo_AL	NA	12.1979	1.37846	0.00864695	0.0320716	0.0201118	0.0826406	4.9002e-05	0.00122377	3.73237	2.70763
ENSMUSG00000020009.12_Ifngr1	06mo_AL	NA	24.4556	1.4692	0.00860431	0.031925	0.0109137	0.0535907	0.00292484	0.0126739	5.55237	3.77917
ENSMUSG00000020010.7_Vnn3	06mo_AL	TRUE	15.2061	1.37803	0.00723509	0.029031	0.0013799	0.0119942	0.000238009	0.00280527	28.5705	20.7328
ENSMUSG00000020015.10_Cdk17	06mo_AL	NA	23.7921	1.23814	0.293961	0.363887	1	1	0.33851	0.44085	2.84393	2.29694
ENSMUSG00000020017.14_Hal	06mo_AL	NA	4.66776	1.61699	0.00421769	0.0217238	0.102731	0.267137	0.0296582	0.0633335	66.1162	40.8885
ENSMUSG00000020018.6_Snrpf	06mo_AL	NA	11.8496	1.39905	0.555304	0.608767	1	1	0.932233	0.958569	11.4436	8.17952
ENSMUSG00000020019.4_Ntn4	06mo_AL	NA	2.62213	1.87085	0.0254039	0.0613573	1	1	0.0233865	0.0521692	2.45167	1.31046
ENSMUSG00000020021.4_Fgd6	06mo_AL	NA	21.4805	1.48083	0.0223801	0.0567432	0.166318	0.379775	0.0205585	0.0496428	8.30014	5.60504
ENSMUSG00000020022.16_Ndufa12	06mo_AL	NA	14.9378	1.43454	0.0118293	0.0385572	0.166318	0.379775	0.285462	0.386193	16.7404	11.6695
ENSMUSG00000020023.18_Tmcc3	06mo_AL	NA	20.7428	1.64207	0.00374633	0.0205417	0.0109137	0.0535907	0.0224511	0.0517845	2.67557	1.62939
ENSMUSG00000020024.7_Cep83	06mo_AL	NA	17.7732	1.35079	0.830711	0.852355	1	1	0.952949	0.962694	0.975018	0.721814
ENSMUSG00000020027.18_Socs2	06mo_AL	NA	10.0799	2.6891	0.148996	0.215757	0.524947	0.895863	0.0927244	0.154511	2.234	0.830762
ENSMUSG00000020029.6_Nudt4	06mo_AL	NA	21.5196	1.23541	0.914699	0.924806	1	1	0.724672	0.828357	49.7367	40.2592
ENSMUSG00000020034.7_Tcp11l2	06mo_AL	NA	6.2674	2.61177	0.0235018	0.0584864	0.000277708	0.00386153	0.00929294	0.0282594	4.76898	1.82595
ENSMUSG00000020037.15_Rfx4	06mo_AL	TRUE	4.33511	4.65419	0.000173522	0.0052611	3.24784e-05	0.00089714	0.000483234	0.00414062	1.21448	0.260943
ENSMUSG00000020038.10_Cry1	06mo_AL	TRUE	20.0208	7.29052	3.7343e-05	0.00275317	1.84209e-08	6.74204e-06	7.00028e-06	0.000493419	13.1546	1.80434
ENSMUSG00000020044.13_Timp3	06mo_AL	NA	15.1325	1.7562	0.00402209	0.0211594	0.679816	1	0.000946947	0.00615756	4.39592	2.50308
ENSMUSG00000020048.13_Hsp90b1	06mo_AL	NA	22.1257	1.3624	0.53658	0.592679	1	1	0.783508	0.882641	198.003	145.334
ENSMUSG00000020051.17_Pah	06mo_AL	TRUE	12.896	1.9555	0.00104869	0.0112375	0.000367886	0.00475422	0.000124414	0.00212428	672.132	343.714
ENSMUSG00000020053.18_Igf1	06mo_AL	TRUE	10.853	1.64854	0.000272908	0.006299	8.47979e-05	0.00173455	7.00028e-06	0.000493419	82.0499	49.7713
ENSMUSG00000020056.16_Washc3	06mo_AL	TRUE	7.93604	1.44289	0.00169907	0.014076	0.00711292	0.0391058	0.0186488	0.0474226	2.74834	1.90475
ENSMUSG00000020063.16_Sirt1	06mo_AL	NA	15.0452	1.32371	0.465771	0.528129	1	1	0.368126	0.469398	2.42558	1.83241
ENSMUSG00000020064.9_Herc4	06mo_AL	NA	6.9622	1.19862	0.557647	0.610552	1	1	0.843054	0.931956	5.70723	4.76151
ENSMUSG00000020069.16_Hnrnph3	06mo_AL	NA	15.4599	1.33532	0.861812	0.878267	1	1	0.573278	0.687853	5.12377	3.83712
ENSMUSG00000020072.15_Pbld2	06mo_AL	NA	13.0869	1.37071	0.0178861	0.0492337	0.45937	0.809288	0.0387051	0.0799537	37.1483	27.1014
ENSMUSG00000020074.7_Ccar1	06mo_AL	NA	17.8605	1.36505	0.0132273	0.0412266	0.0201118	0.0826406	0.0001325	0.00212428	4.76453	3.49038
ENSMUSG00000020075.8_Ddx21	06mo_AL	NA	19.2908	1.40837	0.156138	0.223397	0.679816	1	0.491381	0.603265	7.58186	5.38342
ENSMUSG00000020076.7_Ddx50	06mo_AL	NA	15.3337	1.38181	0.0152817	0.0449503	0.302578	0.592551	0.0081776	0.0256047	4.99272	3.61318
ENSMUSG00000020077.14_Srgn	06mo_AL	NA	23.1243	1.59476	0.0342456	0.0746006	1	1	0.0500483	0.0932875	4.24402	2.66124
ENSMUSG00000020078.16_Vps26a	06mo_AL	NA	13.4052	1.41379	0.00603272	0.0259762	0.0869177	0.236018	0.000453745	0.00414062	16.9671	12.0011
ENSMUSG00000020079.15_Supv3l1	06mo_AL	NA	10.6959	1.51861	0.0132426	0.0412493	0.0296422	0.109428	0.0037617	0.015219	6.35266	4.1832
ENSMUSG00000020085.15_Aifm2	06mo_AL	TRUE	12.4486	1.89831	0.00116832	0.0117381	3.24784e-05	0.00089714	0.000138261	0.00212428	4.71082	2.48158
ENSMUSG00000020087.5_Tysnd1	06mo_AL	NA	14.2285	1.37242	0.452684	0.516431	1	1	0.732822	0.834718	10.2963	7.50226
ENSMUSG00000020088.10_Sar1a	06mo_AL	NA	8.59861	1.25042	0.0231506	0.0580544	0.0615898	0.18279	0.0296582	0.0633335	14.8737	11.895
ENSMUSG00000020089.8_Ppa1	06mo_AL	TRUE	18.7286	1.39715	0.00487753	0.023435	0.00570543	0.0334301	0.0090932	0.0277839	45.4339	32.519
ENSMUSG00000020091.15_Eif4ebp2	06mo_AL	NA	5.95127	1.24858	0.183439	0.252265	1	1	0.467466	0.582372	45.6318	36.5469
ENSMUSG00000020092.9_Pald1	06mo_AL	NA	26.2622	1.37853	0.00396664	0.0210918	0.0515763	0.161292	0.000414289	0.00414062	1.65805	1.20276
ENSMUSG00000020097.14_Sgpl1	06mo_AL	TRUE	22.4122	1.79437	6.458e-05	0.00344939	0.000115173	0.00213049	0.000119005	0.00212428	14.8608	8.28187
ENSMUSG00000020098.7_Pcbd1	06mo_AL	NA	4.18048	1.28389	0.227822	0.298405	0.302578	0.592551	0.658861	0.77129	171.058	133.234
ENSMUSG00000020099.8_Unc5b	06mo_AL	NA	15.5744	1.59419	0.467436	0.52943	1	1	0.964387	0.968635	0.764463	0.479532
ENSMUSG00000020100.15_Slc29a3	06mo_AL	NA	21.8661	1.58538	0.0315463	0.0708339	0.166318	0.379775	0.0233865	0.0521692	1.16419	0.734329
ENSMUSG00000020101.14_Vsir	06mo_AL	NA	22.1035	1.69374	0.00912712	0.0330395	0.348773	0.659694	0.0240558	0.0532104	1.01317	0.598185
ENSMUSG00000020102.15_Slc16a7	06mo_AL	TRUE	14.2909	2.27046	0.000351016	0.00715854	0.000277708	0.00386153	0.000414289	0.00414062	6.96501	3.06767
ENSMUSG00000020105.9_Lrig3	06mo_AL	NA	10.8054	1.44801	0.535777	0.591983	1	1	0.346194	0.449658	1.07805	0.744505
ENSMUSG00000020107.10_Anapc16	06mo_AL	NA	0.761947	1.28234	0.153181	0.220199	0.524947	0.895863	0.616956	0.733136	4.99025	3.89151
ENSMUSG00000020108.4_Ddit4	06mo_AL	NA	19.9248	5.08245	0.0166198	0.047242	0.0615898	0.18279	0.00168725	0.00874164	3.98088	0.78326
ENSMUSG00000020109.13_Dnajb12	06mo_AL	NA	5.69633	1.2706	0.0389458	0.08127	0.0615898	0.18279	0.00686005	0.0232096	17.6011	13.8526
ENSMUSG00000020111.15_Micu1	06mo_AL	TRUE	5.39776	1.69915	0.000168648	0.00520722	0.000277708	0.00386153	5.12293e-05	0.00122377	1.7721	1.04293
ENSMUSG00000020114.12_Cand1	06mo_AL	NA	2.09872	1.23477	0.18369	0.252543	1	1	0.107511	0.170395	7.21564	5.84371
ENSMUSG00000020115.3_Tbk1	06mo_AL	NA	8.23248	1.33384	0.000450087	0.00795003	0.261725	0.530175	0.182159	0.265279	6.83822	5.1267
ENSMUSG00000020116.7_Pno1	06mo_AL	NA	17.0843	1.27828	0.149971	0.216831	1	1	0.0574673	0.103556	11.9912	9.38073
ENSMUSG00000020120.15_Plek	06mo_AL	NA	23.9825	1.74827	0.0260991	0.0626348	0.400846	0.731068	0.0218003	0.0513703	0.758627	0.43393
ENSMUSG00000020122.16_Egfr	06mo_AL	NA	7.4206	2.35513	0.0418683	0.0853694	0.0732914	0.207026	0.311575	0.415217	115.592	49.081
ENSMUSG00000020123.6_Avpr1a	06mo_AL	TRUE	0.788392	5.11637	7.88351e-06	0.00129066	1.18605e-06	9.96278e-05	0.000746285	0.00564423	21.173	4.1383
ENSMUSG00000020124.10_Usp15	06mo_AL	NA	16.1935	1.35806	0.00311786	0.0187841	0.0109137	0.0535907	0.00948856	0.0284241	3.07943	2.26752
ENSMUSG00000020128.15_Vps54	06mo_AL	NA	16.7007	1.19448	0.455522	0.519091	1	1	0.0209799	0.0502107	6.13368	5.13503
ENSMUSG00000020130.9_Tbc1d15	06mo_AL	NA	8.23987	1.44082	0.0130279	0.0410675	0.102731	0.267137	0.0194258	0.0483429	9.33403	6.47827
ENSMUSG00000020131.14_Pcsk4	06mo_AL	TRUE	10.5103	4.54733	0.000974461	0.0109548	3.24784e-05	0.00089714	0.0001325	0.00212428	7.96564	1.75172
ENSMUSG00000020132.10_Rab21	06mo_AL	NA	23.5976	1.2289	0.0787878	0.134614	0.348773	0.659694	0.0809597	0.141173	9.56514	7.78349
ENSMUSG00000020133.8_2310011J03Rik	06mo_AL	NA	6.82254	1.71299	0.00902203	0.0327981	0.0164701	0.0717323	0.0197678	0.0487442	5.49353	3.20699
ENSMUSG00000020134.13_Peli1	06mo_AL	NA	1.44624	1.32135	0.0497674	0.0962415	0.679816	1	0.202374	0.28653	2.91838	2.20863
ENSMUSG00000020137.5_Thap2	06mo_AL	TRUE	18.1386	1.8372	0.00787909	0.030479	0.00455628	0.0282986	0.0037617	0.015219	3.34721	1.82191
ENSMUSG00000020140.15_Lgr5	06mo_AL	TRUE	24.7204	3.62792	0.00443821	0.0223502	0.000155412	0.00249633	0.000907491	0.00609434	1.49863	0.413084
ENSMUSG00000020142.12_Slc1a4	06mo_AL	TRUE	24.3632	4.29832	3.66286e-05	0.00275317	5.12098e-07	5.8966e-05	7.00028e-06	0.000493419	2.52149	0.586624
ENSMUSG00000020149.17_Rab1a	06mo_AL	NA	18.0618	1.20402	0.0522008	0.0994893	0.0732914	0.207026	0.035422	0.0739016	36.2779	30.1307
ENSMUSG00000020150.13_Gamt	06mo_AL	TRUE	6.88625	1.63535	0.00150571	0.0133829	0.0028663	0.0204696	0.00280298	0.0126097	87.8355	53.7104
ENSMUSG00000020152.7_Actr2	06mo_AL	NA	17.3842	1.14302	0.721767	0.75677	1	1	0.941809	0.961604	18.3294	16.036
ENSMUSG00000020153.14_Ndufs7	06mo_AL	NA	4.49657	1.26011	0.0054281	0.0247562	1	1	0.159521	0.240019	19.1142	15.1687
ENSMUSG00000020154.10_Ptprb	06mo_AL	NA	22.6613	1.71398	0.00301286	0.0184664	1	1	0.00155746	0.00821456	5.30651	3.09601
ENSMUSG00000020156.16_Mum1	06mo_AL	NA	5.76421	1.78207	0.0937518	0.153013	0.770456	1	0.0111802	0.0302178	0.929244	0.52144
ENSMUSG00000020163.12_Uqcr11	06mo_AL	NA	6.56613	1.41158	0.110672	0.173076	0.870842	1	0.787565	0.883409	107.022	75.8173
ENSMUSG00000020166.15_Cnot2	06mo_AL	NA	19.7808	1.19526	0.912787	0.923146	1	1	0.868157	0.942365	8.68972	7.27014
ENSMUSG00000020167.14_Tcf3	06mo_AL	NA	6.30628	1.572	0.0143908	0.043261	0.0869177	0.236018	0.00549128	0.0187645	3.28704	2.09099
ENSMUSG00000020170.4_Frs2	06mo_AL	NA	22.337	1.26139	0.0440636	0.0881789	1	1	0.0500483	0.0932875	3.1674	2.51104
ENSMUSG00000020171.8_Yeats4	06mo_AL	NA	7.58678	1.45127	0.00835283	0.0314243	0.121019	0.30146	0.0103816	0.0294629	10.4845	7.22432
ENSMUSG00000020173.17_Cobl	06mo_AL	NA	16.6874	1.38893	0.665114	0.705892	1	1	0.16909	0.251354	4.67744	3.36766
ENSMUSG00000020180.10_Snrpd3	06mo_AL	NA	24.0225	1.31536	0.182751	0.251508	0.1421	0.338818	0.303562	0.405858	7.86634	5.98036
ENSMUSG00000020182.16_Ddc	06mo_AL	TRUE	1.46977	2.58199	0.000169467	0.0052106	2.32472e-05	0.000719751	0.000238009	0.00280527	10.6468	4.12351
ENSMUSG00000020183.11_Cpm	06mo_AL	NA	14.7285	1.65956	0.00519983	0.0241668	0.0430378	0.142229	0.0574673	0.103556	0.822327	0.495508
ENSMUSG00000020184.15_Mdm2	06mo_AL	NA	0.0500333	1.40648	0.01024	0.0352381	0.121019	0.30146	0.00918373	0.028027	4.96303	3.52869
ENSMUSG00000020186.7_Csrp2	06mo_AL	NA	15.3475	1.5393	0.0476166	0.0930182	0.0357832	0.124858	0.00528008	0.0182189	5.99279	3.89319
ENSMUSG00000020189.14_Osbpl8	06mo_AL	NA	19.3629	1.82459	0.00947902	0.0338222	0.0134343	0.0623246	0.0103816	0.0294629	7.71497	4.22834
ENSMUSG00000020190.13_Mknk2	06mo_AL	TRUE	12.9715	3.24292	0.0015922	0.0137116	2.63546e-06	0.000163686	5.12293e-05	0.00122377	37.1892	11.4678
ENSMUSG00000020196.10_Cabin1	06mo_AL	NA	6.32277	1.74954	0.0494078	0.0957148	0.0296422	0.109428	0.00435877	0.0161433	2.06011	1.17752
ENSMUSG00000020198.8_Ap3d1	06mo_AL	TRUE	1.71841	1.42392	0.0102075	0.0351856	0.00882936	0.0456986	0.00268111	0.0125232	7.04293	4.94615
ENSMUSG00000020205.8_Phlda1	06mo_AL	NA	13.5534	4.20201	0.390538	0.458236	0.0244631	0.0952136	0.046341	0.0893682	33.2722	7.91816
ENSMUSG00000020211.15_Sf3a2	06mo_AL	NA	3.22111	1.37846	0.201247	0.270973	0.598208	0.994555	0.130846	0.202952	7.92709	5.75068
ENSMUSG00000020219.7_Timm13	06mo_AL	NA	4.97491	1.4824	0.0195256	0.0517866	0.981704	1	0.0189771	0.0474451	15.886	10.7165
ENSMUSG00000020220.16_Vps13d	06mo_AL	NA	22.1053	1.27324	0.111431	0.173911	0.524947	0.895863	0.183731	0.267064	4.90311	3.85089
ENSMUSG00000020224.15_Llph	06mo_AL	NA	14.5217	1.47474	0.00208427	0.0153777	0.0430378	0.142229	0.00686005	0.0232096	2.60122	1.76385
ENSMUSG00000020225.10_Tmbim4	06mo_AL	NA	5.68465	1.30071	0.0282684	0.0660347	1	1	0.0998571	0.16254	9.19835	7.07181
ENSMUSG00000020228.11_Helb	06mo_AL	NA	22.8457	1.20509	0.420785	0.486156	1	1	0.878888	0.943645	2.95531	2.45235
ENSMUSG00000020232.17_Hmg20b	06mo_AL	NA	10.4536	1.14457	0.833431	0.854442	1	1	0.928539	0.958569	6.9053	6.03307
ENSMUSG00000020235.16_Fzr1	06mo_AL	NA	2.90588	1.45787	0.138243	0.203961	0.679816	1	0.0115468	0.0308718	1.84026	1.2623
ENSMUSG00000020238.14_Ncln	06mo_AL	NA	4.48352	1.35524	0.619814	0.666022	1	1	0.960375	0.966886	11.247	8.29891
ENSMUSG00000020241.13_Col6a2	06mo_AL	NA	2.06352	2.0164	0.0191058	0.0510684	0.0296422	0.109428	0.00280298	0.0126097	0.829194	0.411225
ENSMUSG00000020246.13_Hcfc2	06mo_AL	NA	3.89364	1.27097	0.00707252	0.0287616	0.45937	0.809288	0.0817658	0.142143	2.04632	1.61005
ENSMUSG00000020248.18_Nfyb	06mo_AL	NA	5.94453	1.3902	0.353792	0.422867	1	1	0.324168	0.426016	5.96693	4.29215
ENSMUSG00000020250.10_Txnrd1	06mo_AL	NA	20.7055	1.22285	0.0244798	0.060037	0.225707	0.472628	0.0221313	0.0517845	14.6399	11.972
ENSMUSG00000020253.15_Ppm1m	06mo_AL	NA	12.4883	1.30149	0.259399	0.329693	1	1	0.787565	0.883409	3.33273	2.5607
ENSMUSG00000020257.13_Wdr82	06mo_AL	NA	18.0749	1.33951	0.00387124	0.0208145	0.0515763	0.161292	0.000238009	0.00280527	6.38308	4.76523
ENSMUSG00000020258.16_Glyctk	06mo_AL	NA	17.3733	1.45109	0.137993	0.20372	0.598208	0.994555	0.00316858	0.0134291	48.6858	33.5511
ENSMUSG00000020260.9_Pofut2	06mo_AL	NA	10.709	1.38906	0.657879	0.699516	1	1	0.790555	0.88444	2.00698	1.44484
ENSMUSG00000020261.15_Slc36a1	06mo_AL	NA	5.22726	1.52196	0.017779	0.0490839	0.194051	0.425832	0.000746285	0.00564423	5.60706	3.68411
ENSMUSG00000020262.15_Adarb1	06mo_AL	TRUE	13.0717	1.88227	0.00324066	0.0191414	4.50405e-05	0.00110689	0.00323845	0.0136071	1.50167	0.797799
ENSMUSG00000020263.14_Appl2	06mo_AL	NA	5.97364	1.27959	0.0284849	0.0664497	1	1	0.0427959	0.0864352	3.63783	2.84295
ENSMUSG00000020265.16_Sumo3	06mo_AL	TRUE	23.6311	1.53912	6.81462e-05	0.00350936	3.24784e-05	0.00089714	7.00028e-06	0.000493419	14.8113	9.62318
ENSMUSG00000020267.6_Hint1	06mo_AL	NA	9.28396	1.39465	0.0342234	0.0745739	0.0515763	0.161292	0.0189771	0.0474451	91.3865	65.5263
ENSMUSG00000020271.17_Fbxw11	06mo_AL	NA	23.2908	1.28538	0.0246678	0.060281	0.0430378	0.142229	0.00418442	0.015748	6.37786	4.96185
ENSMUSG00000020273.13_Papolg	06mo_AL	NA	22.0115	1.38426	0.0295176	0.06794	1	1	0.102207	0.164873	1.39112	1.00495
ENSMUSG00000020275.9_Rel	06mo_AL	NA	18.3053	1.54201	0.48839	0.548556	1	1	0.91752	0.954626	1.20228	0.779683
ENSMUSG00000020277.10_Pfkl	06mo_AL	NA	20.811	1.2492	0.12308	0.187307	1	1	0.120779	0.189228	3.61886	2.89693
ENSMUSG00000020280.12_Pus10	06mo_AL	NA	15.5097	1.22132	0.168441	0.236625	1	1	0.17953	0.262307	3.18447	2.60739
ENSMUSG00000020282.18_Rhbdf1	06mo_AL	NA	5.74074	1.71058	0.0834883	0.140583	0.166318	0.379775	0.00168725	0.00874164	0.89174	0.521309
ENSMUSG00000020283.5_Pex13	06mo_AL	NA	18.0141	1.28557	0.162389	0.229997	1	1	0.100097	0.16254	9.30675	7.23938
ENSMUSG00000020287.15_Mpg	06mo_AL	NA	7.01039	1.64253	0.0108828	0.0366021	0.0296422	0.109428	0.000907491	0.00609434	1.90787	1.16154
ENSMUSG00000020288.13_Ahsa2	06mo_AL	TRUE	18.1363	2.27644	0.00591266	0.0257685	0.000155412	0.00249633	0.000120978	0.00212428	9.86729	4.33453
ENSMUSG00000020289.15_Nprl3	06mo_AL	NA	6.02739	1.58428	0.342374	0.411717	1	1	0.467466	0.582372	1.42185	0.89747
ENSMUSG00000020290.14_Xpo1	06mo_AL	NA	18.1771	1.38619	0.275939	0.34625	0.870842	1	0.199986	0.28536	5.49728	3.96574
ENSMUSG00000020300.14_Cpeb4	06mo_AL	TRUE	1.91107	2.32723	0.00125178	0.012125	0.0028663	0.0204696	0.00149257	0.00821456	13.1874	5.66658
ENSMUSG00000020305.13_Asb3	06mo_AL	NA	3.38019	1.54016	0.699334	0.73644	1	1	0.915893	0.954626	0.960396	0.623571
ENSMUSG00000020307.15_Cdc34	06mo_AL	NA	22.5528	1.32333	0.046303	0.0913403	0.870842	1	0.00304671	0.0130803	19.7575	14.9301
ENSMUSG00000020308.6_Tpgs1	06mo_AL	NA	1.22167	1.53428	0.0663391	0.118316	0.524947	0.895863	0.0481116	0.0908069	4.21377	2.74641
ENSMUSG00000020309.6_Chac2	06mo_AL	NA	17.9328	1.35161	0.48667	0.546924	1	1	0.173118	0.25619	12.0808	8.9381
ENSMUSG00000020311.17_Erlec1	06mo_AL	TRUE	12.1356	1.53241	0.00433519	0.0219718	0.00362218	0.0240727	0.00392525	0.0156157	12.5082	8.16244
ENSMUSG00000020315.18_Sptbn1	06mo_AL	NA	3.02411	1.29718	0.112263	0.174898	0.400846	0.731068	0.0259803	0.0565038	5.74965	4.43242
ENSMUSG00000020321.15_Mdh1	06mo_AL	NA	11.7427	1.22258	0.387223	0.455284	1	1	0.480188	0.596336	117.867	96.4083
ENSMUSG00000020326.7_Ccng1	06mo_AL	NA	17.0246	1.19709	0.115707	0.178957	1	1	0.00418442	0.015748	11.2434	9.39222
ENSMUSG00000020328.10_Nudcd2	06mo_AL	NA	14.8051	1.33061	0.069464	0.122461	1	1	0.103423	0.165879	7.35133	5.52476
ENSMUSG00000020329.12_Polrmt	06mo_AL	NA	1.35342	1.4701	0.448677	0.512945	1	1	0.918826	0.954626	3.35568	2.28262
ENSMUSG00000020334.6_Slc22a4	06mo_AL	NA	10.8695	2.09911	0.00323725	0.0191414	0.0164701	0.0717323	0.00149257	0.00821456	1.06278	0.5063
ENSMUSG00000020335.13_Zfp354b	06mo_AL	NA	18.2088	1.38871	0.108711	0.170713	1	1	0.142101	0.218788	0.753344	0.542477
ENSMUSG00000020346.16_Mgat1	06mo_AL	NA	0.981379	1.41715	0.00341892	0.0196445	0.0430378	0.142229	0.0037617	0.015219	8.63092	6.09032
ENSMUSG00000020349.4_Ppp2ca	06mo_AL	NA	13.5245	1.18108	0.162747	0.230363	1	1	0.57706	0.687961	15.6935	13.2874
ENSMUSG00000020357.3_Flt4	06mo_AL	NA	1.09679	2.02841	0.0161006	0.0463609	0.225707	0.472628	0.00155746	0.00821456	2.97997	1.46912
ENSMUSG00000020358.17_Hnrnpab	06mo_AL	NA	9.40281	1.15596	0.0879613	0.145933	1	1	0.053885	0.0990696	45.4257	39.2968
ENSMUSG00000020359.13_Phykpl	06mo_AL	TRUE	7.74495	1.48406	1.41773e-05	0.00182991	0.000155412	0.00249633	0.000434017	0.00414062	1.34521	0.906439
ENSMUSG00000020361.13_Hspa4	06mo_AL	NA	18.0846	1.23086	0.0081606	0.0309841	0.0615898	0.18279	0.0574673	0.103556	22.2435	18.0714
ENSMUSG00000020362.13_Cnot6	06mo_AL	NA	16.6742	1.12459	0.967861	0.971749	1	1	0.817815	0.908703	5.68521	5.05536
ENSMUSG00000020364.14_Zfp354a	06mo_AL	NA	14.3983	1.75162	0.0363598	0.0777253	0.400846	0.731068	0.519291	0.630757	1.02006	0.582354
ENSMUSG00000020366.18_Mapk9	06mo_AL	NA	2.0523	1.19709	0.0512629	0.0983235	0.524947	0.895863	0.00155746	0.00821456	8.55481	7.14633
ENSMUSG00000020368.15_Canx	06mo_AL	NA	18.9627	1.24248	0.050947	0.097854	1	1	0.0470886	0.0901484	78.0029	62.7801
ENSMUSG00000020372.15_Rack1	06mo_AL	NA	8.06151	1.31497	0.371727	0.440705	1	1	0.758837	0.858435	26.5317	20.1767
ENSMUSG00000020375.9_Rufy1	06mo_AL	NA	2.49016	1.35814	0.419515	0.485126	1	1	0.206882	0.290389	6.73989	4.96258
ENSMUSG00000020376.16_Rnf130	06mo_AL	NA	9.53567	1.31594	0.00807185	0.0308083	0.0109137	0.0535907	0.00209221	0.0101568	38.6303	29.3557
ENSMUSG00000020380.16_Rad50	06mo_AL	NA	2.4328	1.62518	0.109659	0.171833	0.0869177	0.236018	0.0885796	0.150044	2.41341	1.48501
ENSMUSG00000020381.10_Mrnip	06mo_AL	TRUE	5.66467	3.70852	0.00305295	0.0185898	8.13347e-06	0.000347299	0.000124414	0.00212428	3.87282	1.0443
ENSMUSG00000020385.16_Clk4	06mo_AL	NA	10.4799	1.48561	0.0675399	0.11979	1	1	0.0321298	0.0679319	7.83342	5.27287
ENSMUSG00000020386.5_Sar1b	06mo_AL	NA	18.9668	1.33989	0.0543737	0.10228	0.225707	0.472628	0.0296582	0.0633335	115.865	86.4733
ENSMUSG00000020387.15_Jade2	06mo_AL	NA	11.8177	1.57819	0.875651	0.890864	1	1	0.950289	0.962694	1.47755	0.936231
ENSMUSG00000020390.12_Ube2b	06mo_AL	NA	7.74791	1.32762	0.0191716	0.0511909	0.194051	0.425832	0.092682	0.154511	29.9326	22.5461
ENSMUSG00000020392.8_Cdkn2aipnl	06mo_AL	NA	5.21094	1.25243	0.35807	0.427232	0.770456	1	0.813891	0.906703	5.54972	4.43115
ENSMUSG00000020393.16_Kremen1	06mo_AL	NA	5.57549	1.76679	0.00149931	0.0133608	0.0134343	0.0623246	0.00200503	0.00993116	1.46247	0.827755
ENSMUSG00000020397.15_Med7	06mo_AL	NA	22.0943	1.29681	0.0657958	0.117604	0.679816	1	0.259677	0.356248	4.25411	3.28044
ENSMUSG00000020400.17_Tnip1	06mo_AL	TRUE	0.953859	1.88086	0.000250032	0.00600076	6.20155e-05	0.0013816	0.000946947	0.00615756	2.31828	1.23256
ENSMUSG00000020402.11_Vdac1	06mo_AL	TRUE	12.6315	1.37351	0.000405326	0.00764376	8.47979e-05	0.00173455	0.00506888	0.0176506	73.8721	53.7835
ENSMUSG00000020409.10_Slu7	06mo_AL	NA	1.46591	1.24078	0.324106	0.394282	1	1	0.693448	0.799646	6.13116	4.94138
ENSMUSG00000020412.16_Ascc2	06mo_AL	NA	9.63195	1.27408	0.599659	0.647714	1	1	0.266771	0.365393	6.8737	5.39502
ENSMUSG00000020413.11_Hus1	06mo_AL	NA	18.923	1.66481	0.0328339	0.0725021	0.0296422	0.109428	0.0103816	0.0294629	1.39883	0.840235
ENSMUSG00000020415.16_Pttg1	06mo_AL	NA	6.93799	1.37543	0.0190321	0.0509674	0.0515763	0.161292	0.012161	0.0320375	9.29965	6.76126
ENSMUSG00000020422.13_Tns3	06mo_AL	NA	16.0671	1.34641	0.415356	0.481077	0.302578	0.592551	0.157391	0.237863	4.2361	3.14623
ENSMUSG00000020423.6_Btg2	06mo_AL	NA	20.3671	2.00437	0.134979	0.200328	0.1421	0.338818	0.103804	0.165879	3.33307	1.6629
ENSMUSG00000020424.3_Gatsl3	06mo_AL	NA	7.82508	1.65209	0.142007	0.207939	1	1	0.294877	0.395743	0.712537	0.431294
ENSMUSG00000020427.11_Igfbp3	06mo_AL	NA	0.395751	1.57186	0.0179158	0.0492623	0.166318	0.379775	0.0189771	0.0474451	5.11394	3.25344
ENSMUSG00000020429.7_Igfbp1	06mo_AL	NA	20.1265	5.04832	0.148173	0.214839	0.870842	1	0.293947	0.394651	42.3877	8.39639
ENSMUSG00000020430.12_Pes1	06mo_AL	NA	6.47654	1.32619	0.481517	0.542263	1	1	0.910445	0.954148	6.89436	5.19862
ENSMUSG00000020432.12_Tcn2	06mo_AL	NA	17.3058	1.17663	0.458808	0.522197	1	1	0.456125	0.570881	34.6036	29.409
ENSMUSG00000020439.17_Smtn	06mo_AL	NA	4.57892	1.75924	0.0105762	0.0359484	0.0615898	0.18279	0.0112255	0.0302178	1.55261	0.882548
ENSMUSG00000020440.13_Arf5	06mo_AL	NA	4.85657	1.50086	0.0500465	0.0965688	0.770456	1	0.030894	0.0655083	26.2552	17.4934
ENSMUSG00000020441.6_2310033P09Rik	06mo_AL	NA	6.24987	1.74336	0.253493	0.323834	0.225707	0.472628	0.853692	0.932789	4.55181	2.61095
ENSMUSG00000020444.19_Guk1	06mo_AL	NA	9.5891	1.20249	0.902359	0.914044	1	1	0.926819	0.958569	7.55437	6.28225
ENSMUSG00000020448.16_Rnf185	06mo_AL	NA	19.1245	1.2327	0.373519	0.442532	1	1	0.930168	0.958569	9.67227	7.84642
ENSMUSG00000020451.17_Limk2	06mo_AL	NA	5.59344	1.73704	0.0283305	0.0661647	0.770456	1	0.0103816	0.0294629	1.04962	0.60426
ENSMUSG00000020454.17_Eif4enif1	06mo_AL	NA	8.78432	1.22868	0.133065	0.198263	0.870842	1	0.165657	0.247651	4.56178	3.71276
ENSMUSG00000020455.16_Trim11	06mo_AL	NA	7.07535	1.49699	0.00434114	0.0219911	0.225707	0.472628	0.024322	0.0533616	5.05274	3.37527
ENSMUSG00000020456.17_Ogdh	06mo_AL	NA	14.3304	1.25103	0.154817	0.221878	0.0732914	0.207026	0.0877063	0.14923	48.8237	39.0269
ENSMUSG00000020457.13_Drg1	06mo_AL	NA	8.55559	1.26743	0.00413985	0.0215029	0.0615898	0.18279	0.000453745	0.00414062	8.94102	7.05443
ENSMUSG00000020458.16_Rtn4	06mo_AL	NA	9.89014	1.42676	0.0144652	0.0433989	0.400846	0.731068	0.0396524	0.0818281	7.72584	5.41494
ENSMUSG00000020459.14_Mtif2	06mo_AL	NA	4.22998	1.28916	0.0397945	0.0824701	0.981704	1	0.0481116	0.0908069	6.99549	5.42639
ENSMUSG00000020460.15_Rps27a	06mo_AL	NA	10.105	1.55944	0.230606	0.301473	0.302578	0.592551	0.201494	0.28653	27.5807	17.6862
ENSMUSG00000020462.14_Cfap36	06mo_AL	NA	1.48516	1.29031	0.0317109	0.0709548	0.45937	0.809288	0.0230936	0.0521692	3.59878	2.78909
ENSMUSG00000020463.15_Ppp4r3b	06mo_AL	NA	19.7711	1.28	0.0544283	0.102345	1	1	0.368126	0.469398	8.71557	6.80906
ENSMUSG00000020464.15_Pnpt1	06mo_AL	NA	21.3216	1.31259	0.0275279	0.064852	1	1	0.0130965	0.03444	7.63001	5.81294
ENSMUSG00000020467.15_Efemp1	06mo_AL	NA	6.0682	1.25495	0.0107023	0.0362681	1	1	0.177927	0.26056	6.2177	4.95454
ENSMUSG00000020471.11_Pold2	06mo_AL	NA	4.35363	1.58923	0.0415149	0.0849531	0.0615898	0.18279	0.00481878	0.0173032	4.79868	3.0195
ENSMUSG00000020472.14_Zkscan17	06mo_AL	TRUE	7.18272	2.10533	0.000395771	0.00756691	1.65129e-05	0.00056408	0.000453745	0.00414062	4.44775	2.11261
ENSMUSG00000020473.13_Aebp1	06mo_AL	NA	6.34806	1.66328	0.576736	0.627496	1	1	0.847978	0.932789	0.757601	0.455487
ENSMUSG00000020474.11_Polm	06mo_AL	TRUE	1.54455	1.69239	0.0100124	0.0348057	0.000634556	0.00680223	0.00418442	0.015748	1.55356	0.917967
ENSMUSG00000020476.14_Dbnl	06mo_AL	NA	3.92869	1.42301	0.142715	0.208815	0.302578	0.592551	0.114528	0.180068	8.40713	5.90798
ENSMUSG00000020477.10_Mrps24	06mo_AL	NA	13.5423	1.24892	0.0963927	0.156327	0.302578	0.592551	0.173118	0.25619	12.6857	10.1573
ENSMUSG00000020482.4_Ccdc117	06mo_AL	TRUE	17.0081	1.88395	0.00342169	0.0196445	0.0013799	0.0119942	7.00028e-06	0.000493419	6.81369	3.61671
ENSMUSG00000020483.14_Dynll2	06mo_AL	NA	1.67406	1.24584	0.000547566	0.00871345	0.102731	0.267137	0.00971535	0.0288672	37.0613	29.748
ENSMUSG00000020484.18_Xbp1	06mo_AL	NA	11.3824	1.4488	0.514421	0.573083	0.770456	1	0.659166	0.77129	59.7578	41.2464
ENSMUSG00000020485.14_Supt4a	06mo_AL	NA	7.19505	1.40071	0.0101951	0.035157	0.45937	0.809288	0.00292484	0.0126739	9.54196	6.81222
ENSMUSG00000020486.18_Sept4	06mo_AL	NA	2.93712	1.56149	0.0147109	0.0438503	0.0869177	0.236018	0.0107809	0.0299168	2.60815	1.67029
ENSMUSG00000020495.13_Smg8	06mo_AL	NA	20.3752	1.4201	0.1445	0.210885	1	1	0.528632	0.639375	2.95505	2.08087
ENSMUSG00000020496.9_Rnf187	06mo_AL	NA	12.9688	1.20536	0.28157	0.351893	1	1	0.312122	0.415838	29.1925	24.2189
ENSMUSG00000020513.15_Tubd1	06mo_AL	NA	16.2588	1.9318	0.0100725	0.0349318	0.00225745	0.0170859	0.0230936	0.0521692	1.77906	0.920934
ENSMUSG00000020514.8_Mrpl22	06mo_AL	NA	5.18864	1.24291	0.250746	0.321326	1	1	0.965976	0.968635	14.7654	11.8798
ENSMUSG00000020515.13_Cnot8	06mo_AL	NA	0.78361	1.30353	0.107023	0.168878	0.261725	0.530175	0.16905	0.251354	12.2532	9.40003
ENSMUSG00000020516.15_Rps6kb1	06mo_AL	NA	14.149	1.26336	0.0595011	0.109219	1	1	0.0105602	0.029504	4.23201	3.3498
ENSMUSG00000020519.5_Sap30l	06mo_AL	NA	8.49472	1.37973	0.105722	0.16747	0.524947	0.895863	0.0368389	0.0766237	9.18037	6.65373
ENSMUSG00000020520.14_Galnt10	06mo_AL	NA	0.359717	1.70824	0.0372617	0.0788831	0.524947	0.895863	0.0519606	0.096083	0.687413	0.40241
ENSMUSG00000020521.7_Rnft1	06mo_AL	NA	5.43232	1.24025	0.0622304	0.112974	1	1	0.024322	0.0533616	7.21044	5.81369
ENSMUSG00000020522.13_Mfap3	06mo_AL	NA	22.4395	1.3427	0.0173794	0.0485013	0.102731	0.267137	0.0230936	0.0521692	2.48872	1.85351
ENSMUSG00000020523.14_Fam114a2	06mo_AL	NA	6.27127	1.20126	0.0895067	0.148041	0.302578	0.592551	0.762442	0.862418	8.78724	7.31499
ENSMUSG00000020525.17_Ppm1d	06mo_AL	NA	1.37769	1.34265	0.410793	0.477086	1	1	0.467466	0.582372	2.17437	1.61947
ENSMUSG00000020526.12_Znhit3	06mo_AL	NA	3.53119	1.53503	0.42351	0.488876	1	1	0.324168	0.426016	1.13159	0.737182
ENSMUSG00000020527.14_Myo19	06mo_AL	NA	9.25165	1.54453	0.19265	0.262015	1	1	0.527089	0.639134	1.61036	1.04262
ENSMUSG00000020528.14_Prpsap2	06mo_AL	NA	22.5968	1.63582	0.0445145	0.0888104	0.0430378	0.142229	0.00435877	0.0161433	3.55946	2.17595
ENSMUSG00000020530.14_Ggnbp2	06mo_AL	NA	3.42248	1.25566	0.750855	0.782784	1	1	0.912111	0.954148	13.164	10.4837
ENSMUSG00000020532.18_Acaca	06mo_AL	TRUE	20.1926	2.38487	0.000688666	0.00970763	0.000367886	0.00475422	0.000453745	0.00414062	24.7132	10.3625
ENSMUSG00000020534.14_Shmt1	06mo_AL	NA	19.3311	1.36946	0.0282205	0.065968	0.348773	0.659694	0.00528008	0.0182189	63.4413	46.3256
ENSMUSG00000020536.12_Llgl1	06mo_AL	NA	3.99445	1.53405	0.0529181	0.100371	1	1	0.921184	0.954626	1.54477	1.00699
ENSMUSG00000020537.9_Drg2	06mo_AL	NA	3.95711	1.20947	0.0542402	0.102123	1	1	0.168666	0.251354	8.22527	6.80074
ENSMUSG00000020538.15_Srebf1	06mo_AL	NA	14.3228	2.35742	0.0744378	0.129032	0.348773	0.659694	0.0224511	0.0517845	86.5827	36.7278
ENSMUSG00000020541.12_Tom1l1	06mo_AL	NA	7.92781	1.31546	0.0110111	0.0369248	0.225707	0.472628	0.000746285	0.00564423	3.04248	2.31286
ENSMUSG00000020544.14_Cox11	06mo_AL	NA	8.62803	1.25822	0.0216832	0.0556776	1	1	0.0965451	0.158913	4.27011	3.39376
ENSMUSG00000020547.5_Bzw2	06mo_AL	NA	12.9541	1.6622	0.14899	0.215757	0.0430378	0.142229	0.151562	0.230617	1.38551	0.833538
ENSMUSG00000020549.14_Elac2	06mo_AL	NA	5.13191	1.30592	0.0319594	0.0712465	0.121019	0.30146	0.0240558	0.0532104	6.17875	4.73132
ENSMUSG00000020553.8_Pctp	06mo_AL	NA	5.71461	1.33567	0.188074	0.257156	0.870842	1	0.024322	0.0533616	39.0984	29.2726
ENSMUSG00000020561.8_Twistnb	06mo_AL	NA	19.9053	1.17597	0.220631	0.291407	1	1	0.199986	0.28536	3.10217	2.63796
ENSMUSG00000020564.17_Atxn7l1	06mo_AL	NA	4.34643	1.59169	1.67465e-05	0.00191138	0.00570543	0.0334301	0.0481116	0.0908069	1.78239	1.11981
ENSMUSG00000020570.15_Sypl	06mo_AL	NA	14.1319	1.21349	0.20799	0.278262	1	1	0.0372716	0.0771791	5.33556	4.39688
ENSMUSG00000020571.12_Pdia6	06mo_AL	NA	24.7392	1.46408	0.0811174	0.137631	0.261725	0.530175	0.145733	0.223607	45.999	31.4184
ENSMUSG00000020572.8_Nampt	06mo_AL	TRUE	14.0865	3.35234	0.000309136	0.00668979	1.77679e-06	0.000127332	4.40536e-06	0.000493419	25.4064	7.57871
ENSMUSG00000020576.10_Nbas	06mo_AL	TRUE	2.14726	1.55039	0.00366065	0.020278	0.00570543	0.0334301	0.00280298	0.0126097	2.84399	1.83437
ENSMUSG00000020580.10_Rock2	06mo_AL	NA	14.6912	1.47774	0.0496225	0.096006	0.261725	0.530175	0.0461872	0.0893682	2.67363	1.80927
ENSMUSG00000020585.4_Laptm4a	06mo_AL	NA	10.033	1.17399	0.322904	0.393052	0.870842	1	0.884021	0.94448	67.6466	57.6212
ENSMUSG00000020590.16_Snx13	06mo_AL	NA	18.8337	1.32966	0.130472	0.195702	1	1	0.233505	0.324099	4.6381	3.48819
ENSMUSG00000020592.14_Sdc1	06mo_AL	NA	20.0308	1.53455	0.0801593	0.136503	0.524947	0.895863	0.0151269	0.0394354	40.0556	26.1025
ENSMUSG00000020593.15_Lpin1	06mo_AL	NA	13.0112	12.3049	0.0502034	0.0967986	1.16368e-05	0.000438432	0.000119005	0.00212428	94.2119	7.65646
ENSMUSG00000020594.14_Pum2	06mo_AL	NA	3.54199	1.3578	0.0997345	0.160176	0.348773	0.659694	0.0401387	0.0824331	9.53977	7.02588
ENSMUSG00000020604.13_Arsg	06mo_AL	TRUE	3.91749	2.18856	0.000497215	0.00836694	0.000115173	0.00213049	3.89705e-06	0.000493419	5.35104	2.44501
ENSMUSG00000020605.9_Hs1bp3	06mo_AL	TRUE	5.79608	2.06999	0.00438656	0.0221762	8.47979e-05	0.00173455	0.000483234	0.00414062	3.90056	1.88434
ENSMUSG00000020608.7_Smc6	06mo_AL	NA	6.09328	1.21335	0.924002	0.933291	1	1	0.884021	0.94448	2.16075	1.78081
ENSMUSG00000020609.14_Apob	06mo_AL	NA	17.064	1.3526	0.00624055	0.0265231	0.302578	0.592551	0.0037617	0.015219	473.233	349.87
ENSMUSG00000020610.16_Amz2	06mo_AL	NA	8.22209	1.33163	0.00871312	0.0322354	0.1421	0.338818	0.0988003	0.161768	2.96455	2.22625
ENSMUSG00000020611.14_Gna13	06mo_AL	NA	2.66865	1.41916	0.0235849	0.0585934	0.1421	0.338818	0.0519019	0.096083	4.94943	3.48758
ENSMUSG00000020612.16_Prkar1a	06mo_AL	NA	5.68876	1.25968	0.0138893	0.0424888	0.0732914	0.207026	0.00506888	0.0176506	26.6762	21.1769
ENSMUSG00000020614.13_Fam20a	06mo_AL	TRUE	3.04034	2.26891	0.00738749	0.0293438	0.000367886	0.00475422	2.72794e-05	0.00121043	10.9103	4.80861
ENSMUSG00000020620.14_Abca8b	06mo_AL	TRUE	3.79901	1.77515	0.0130705	0.0410812	0.00107072	0.0100391	0.00134055	0.00821456	12.4297	7.00202
ENSMUSG00000020621.6_Rdh14	06mo_AL	NA	10.1896	1.39222	0.0411341	0.0844097	0.679816	1	0.0461872	0.0893682	9.86019	7.08236
ENSMUSG00000020623.11_Map2k6	06mo_AL	TRUE	12.9167	4.60669	6.56119e-06	0.00117741	8.30176e-08	1.97852e-05	7.00028e-06	0.000493419	3.51677	0.763405
ENSMUSG00000020628.16_Trappc12	06mo_AL	NA	6.07509	1.22184	0.578409	0.628844	1	1	0.942274	0.961604	2.06551	1.69048
ENSMUSG00000020629.12_Adi1	06mo_AL	NA	12.3246	1.24212	0.0133504	0.0414465	0.0109137	0.0535907	0.0221313	0.0517845	79.6305	64.1085
ENSMUSG00000020630.9_Rnaseh1	06mo_AL	NA	6.25992	1.44058	0.461227	0.52431	1	1	0.886936	0.944934	1.70312	1.18224
ENSMUSG00000020634.12_Ubxn2a	06mo_AL	TRUE	17.962	1.5949	0.00425884	0.0218375	0.00176934	0.0143906	0.00717187	0.024058	11.6741	7.31964
ENSMUSG00000020638.8_Cmpk2	06mo_AL	TRUE	23.2979	3.92793	8.19128e-07	0.000542051	1.65129e-05	0.00056408	7.00028e-06	0.000493419	2.55355	0.6501
ENSMUSG00000020640.10_Itsn2	06mo_AL	NA	3.46525	1.28664	0.0719045	0.125737	1	1	0.0519606	0.096083	3.30819	2.57118
ENSMUSG00000020641.16_Rsad2	06mo_AL	TRUE	0.474297	2.68527	0.000281768	0.00640258	0.000115173	0.00213049	0.000124414	0.00212428	3.37467	1.25673
ENSMUSG00000020642.13_Rnf144a	06mo_AL	TRUE	23.0892	16.6143	1.32384e-05	0.00176191	2.11348e-07	3.55064e-05	0.000124414	0.00212428	1.39246	0.0838105
ENSMUSG00000020644.9_Id2	06mo_AL	TRUE	0.487182	2.11426	8.13546e-05	0.00372197	0.00882936	0.0456986	4.9002e-05	0.00122377	55.6862	26.3383
ENSMUSG00000020647.10_Ncoa1	06mo_AL	NA	2.33132	1.40774	0.0613631	0.111835	0.679816	1	0.0885796	0.150044	3.34682	2.37745
ENSMUSG00000020648.3_Dus4l	06mo_AL	NA	8.83793	1.29977	0.318704	0.388993	1	1	0.483586	0.598669	2.05101	1.57798
ENSMUSG00000020649.11_Rrm2	06mo_AL	TRUE	16.023	3.0468	0.00115986	0.0116991	1.16368e-05	0.000438432	0.00140149	0.00821456	4.34726	1.42683
ENSMUSG00000020650.15_Bcap29	06mo_AL	TRUE	9.94088	1.68108	0.00136123	0.0127228	0.00455628	0.0282986	0.000868035	0.00609434	1.33245	0.79262
ENSMUSG00000020653.12_Klf11	06mo_AL	NA	8.24827	1.6842	0.538804	0.594751	1	1	0.687934	0.796964	1.77697	1.05509
ENSMUSG00000020659.16_Cbll1	06mo_AL	NA	0.579105	1.38715	0.00151428	0.013401	0.0201118	0.0826406	0.046341	0.0893682	3.44995	2.48708
ENSMUSG00000020661.15_Dnmt3a	06mo_AL	NA	5.23818	1.84578	0.0292458	0.067504	0.0615898	0.18279	0.000116004	0.00212428	1.50674	0.816319
ENSMUSG00000020664.10_Dld	06mo_AL	NA	13.9283	1.30335	0.0998438	0.16025	0.302578	0.592551	0.0230936	0.0521692	34.3068	26.322
ENSMUSG00000020669.15_Sh3yl1	06mo_AL	NA	10.3888	1.55575	0.0285736	0.0665959	0.679816	1	0.0205585	0.0496428	2.63481	1.6936
ENSMUSG00000020671.9_Rab10	06mo_AL	NA	16.8214	1.18814	0.42688	0.492088	1	1	0.746307	0.84904	27.6722	23.2904
ENSMUSG00000020672.14_Sntg2	06mo_AL	NA	8.51375	2.01011	0.0332933	0.073107	0.261725	0.530175	0.159521	0.240019	1.99459	0.992279
ENSMUSG00000020674.17_Pxdn	06mo_AL	TRUE	24.5191	2.66263	0.0003583	0.00720939	1.18605e-06	9.96278e-05	0.000946947	0.00615756	1.02479	0.384876
ENSMUSG00000020677.7_Ddx52	06mo_AL	NA	4.24224	1.33859	0.0128223	0.0406316	0.348773	0.659694	0.00561277	0.0191413	4.57942	3.42107
ENSMUSG00000020679.11_Hnf1b	06mo_AL	TRUE	25.075	2.15888	0.00461691	0.0228566	6.20155e-05	0.0013816	0.000868035	0.00609434	9.34513	4.32869
ENSMUSG00000020680.15_Taf15	06mo_AL	NA	10.9167	1.19361	0.0439719	0.0880641	1	1	0.800465	0.893007	15.6976	13.1514
ENSMUSG00000020687.13_Cdc27	06mo_AL	NA	17.2525	1.25599	0.0370464	0.0786843	1	1	0.181439	0.264531	5.2847	4.20759
ENSMUSG00000020691.13_Mettl2	06mo_AL	NA	16.7426	1.33786	0.187491	0.256598	0.302578	0.592551	0.942274	0.961604	2.32506	1.73789
ENSMUSG00000020694.16_Tlk2	06mo_AL	NA	13.0019	1.25769	0.78959	0.816438	1	1	0.790555	0.88444	3.33634	2.65276
ENSMUSG00000020696.18_Rffl	06mo_AL	NA	5.15306	1.36612	0.0228014	0.0574443	0.00882936	0.0456986	0.00392525	0.0156157	3.68217	2.69534
ENSMUSG00000020697.16_Lig3	06mo_AL	NA	17.2439	1.28382	0.556015	0.609286	1	1	0.720282	0.827609	3.51029	2.73426
ENSMUSG00000020700.11_Map3k3	06mo_AL	NA	0.926846	1.35432	0.382681	0.451342	0.598208	0.994555	0.483586	0.598669	3.06753	2.265
ENSMUSG00000020705.6_Ddx42	06mo_AL	NA	7.19157	1.20198	0.029819	0.0683541	1	1	0.0404798	0.0830339	9.65198	8.03009
ENSMUSG00000020706.13_Ftsj3	06mo_AL	NA	14.657	1.36076	0.0837842	0.140873	0.679816	1	0.0500361	0.0932875	8.15574	5.99351
ENSMUSG00000020707.6_Rnf135	06mo_AL	NA	2.72837	1.37229	0.834291	0.854981	1	1	0.903962	0.954148	3.61329	2.63303
ENSMUSG00000020708.12_Psmc5	06mo_AL	NA	12.3521	1.21509	0.0218546	0.0559198	0.166318	0.379775	0.0962907	0.158835	26.2782	21.6265
ENSMUSG00000020709.15_Adap2	06mo_AL	NA	15.42	1.36236	0.135389	0.200849	0.121019	0.30146	0.00216641	0.0104823	15.4861	11.3671
ENSMUSG00000020715.9_Ern1	06mo_AL	TRUE	0.330985	1.65659	0.00365749	0.020278	0.00362218	0.0240727	0.00332744	0.0139467	11.7892	7.11658
ENSMUSG00000020716.16_Nf1	06mo_AL	NA	2.06264	1.27464	0.00161937	0.0137827	0.166318	0.379775	0.00418442	0.015748	2.18344	1.71298
ENSMUSG00000020717.19_Pecam1	06mo_AL	NA	22.5143	1.75971	0.0218474	0.0559184	0.981704	1	0.0101378	0.0289553	2.28009	1.29572
ENSMUSG00000020718.12_Polg2	06mo_AL	NA	12.2919	1.77424	0.0267062	0.0635316	0.00711292	0.0391058	0.0539731	0.0991426	2.07518	1.16962
ENSMUSG00000020719.14_Ddx5	06mo_AL	NA	14.229	1.40924	0.000417701	0.0076839	0.0244631	0.0952136	0.000115217	0.00212428	75.1631	53.336
ENSMUSG00000020720.13_Psmd12	06mo_AL	NA	9.39556	1.22616	0.297515	0.36745	1	1	0.285462	0.386193	25.0768	20.4516
ENSMUSG00000020721.16_Helz	06mo_AL	NA	2.2624	1.46636	0.141134	0.207034	0.194051	0.425832	0.197601	0.282308	1.51903	1.03592
ENSMUSG00000020733.3_Slc9a3r1	06mo_AL	TRUE	8.46397	1.62408	0.00299145	0.0183812	0.000634556	0.00680223	0.00748369	0.0244839	95.295	58.6764
ENSMUSG00000020736.12_Nt5c	06mo_AL	NA	6.00324	1.50607	0.0479586	0.0934553	0.45937	0.809288	0.0233865	0.0521692	9.36153	6.21587
ENSMUSG00000020737.12_Hn1	06mo_AL	NA	5.18253	1.65403	0.192941	0.262271	0.261725	0.530175	0.0372716	0.0771791	1.72914	1.04541
ENSMUSG00000020738.16_Sumo2	06mo_AL	NA	13.8472	1.34728	0.0839531	0.141041	0.348773	0.659694	0.0331012	0.0697268	6.6509	4.93653
ENSMUSG00000020739.11_Nup85	06mo_AL	NA	26.2545	1.37273	0.0036788	0.0203456	0.0296422	0.109428	0.0265665	0.0574254	3.14117	2.28827
ENSMUSG00000020740.13_Gga3	06mo_AL	NA	2.49897	1.44069	0.000169822	0.0052106	0.0732914	0.207026	0.000868035	0.00609434	1.67704	1.16405
ENSMUSG00000020741.17_Cluh	06mo_AL	TRUE	2.39091	1.58066	0.000958394	0.0108753	6.20155e-05	0.0013816	0.000946947	0.00615756	41.3848	26.1819
ENSMUSG00000020743.15_Mif4gd	06mo_AL	NA	22.6144	1.64301	0.00536819	0.0246254	0.0109137	0.0535907	0.00268111	0.0125232	18.4817	11.2487
ENSMUSG00000020744.13_Slc25a19	06mo_AL	NA	19.1734	1.39167	0.10288	0.163988	0.598208	0.994555	0.12503	0.195202	2.21954	1.59488
ENSMUSG00000020745.15_Pafah1b1	06mo_AL	NA	20.1678	1.20137	0.236991	0.307779	1	1	0.687934	0.796964	7.84919	6.53355
ENSMUSG00000020747.17_Tmem94	06mo_AL	NA	3.05978	1.50757	0.0222664	0.0566214	0.0164701	0.0717323	0.0151269	0.0394354	6.93951	4.60311
ENSMUSG00000020752.11_Recql5	06mo_AL	NA	2.78681	1.44862	0.035932	0.0770518	0.0732914	0.207026	0.092682	0.154511	2.01919	1.39387
ENSMUSG00000020755.9_Sap30bp	06mo_AL	NA	11.8086	1.23269	0.0168061	0.0475507	0.261725	0.530175	0.00435877	0.0161433	3.7565	3.04739
ENSMUSG00000020766.4_Galk1	06mo_AL	NA	11.7013	1.42632	0.347347	0.416475	0.400846	0.731068	0.659217	0.77129	12.2865	8.61409
ENSMUSG00000020770.13_Unk	06mo_AL	NA	3.09333	1.48577	0.0472368	0.0925307	0.400846	0.731068	0.092682	0.154511	2.01068	1.35329
ENSMUSG00000020773.11_Trim47	06mo_AL	NA	19.522	1.98751	0.954093	0.959053	1	1	0.890892	0.94836	1.20721	0.607398
ENSMUSG00000020774.9_Aspa	06mo_AL	TRUE	15.618	2.07881	0.0178088	0.049092	0.0028663	0.0204696	0.000868035	0.00609434	1.54335	0.742422
ENSMUSG00000020775.13_Mrpl38	06mo_AL	NA	2.81705	1.27922	0.71833	0.753747	1	1	0.362336	0.465432	15.8827	12.4159
ENSMUSG00000020776.18_Fbf1	06mo_AL	NA	15.3097	2.3343	0.187047	0.25623	0.981704	1	0.637243	0.752271	2.22955	0.955124
ENSMUSG00000020777.16_Acox1	06mo_AL	NA	17.9161	1.2637	0.0733295	0.127716	0.679816	1	0.0481116	0.0908069	397.151	314.278
ENSMUSG00000020780.15_Srp68	06mo_AL	NA	6.22645	1.20769	0.61478	0.661445	1	1	0.57706	0.687961	17.3888	14.3983
ENSMUSG00000020781.14_Tsen54	06mo_AL	NA	20.7507	1.58549	0.162153	0.229777	1	1	0.108814	0.172299	1.1522	0.726715
ENSMUSG00000020782.18_Llgl2	06mo_AL	NA	1.88914	1.80601	0.00229769	0.0162252	0.102731	0.267137	0.00948856	0.0284241	4.64402	2.57142
ENSMUSG00000020783.14_Ncbp3	06mo_AL	TRUE	1.93598	1.40274	4.24829e-06	0.000984215	0.00711292	0.0391058	0.000504244	0.00418421	1.00298	0.715015
ENSMUSG00000020790.14_Ankfy1	06mo_AL	NA	0.476867	1.28444	0.309814	0.379827	0.981704	1	0.519291	0.630757	3.24656	2.52761
ENSMUSG00000020792.15_Exoc7	06mo_AL	NA	5.21695	1.3472	0.00329695	0.019325	0.00882936	0.0456986	0.096623	0.158965	6.29991	4.6763
ENSMUSG00000020794.13_Ube2g1	06mo_AL	NA	12.6222	1.2364	0.0148194	0.0441097	0.679816	1	0.00785049	0.0248846	11.3136	9.15047
ENSMUSG00000020801.8_Med31	06mo_AL	NA	26.8319	1.38185	0.000796487	0.0102672	1	1	0.175413	0.257872	1.13288	0.819826
ENSMUSG00000020802.8_Ube2o	06mo_AL	NA	2.54451	1.57037	0.0472542	0.0925307	0.261725	0.530175	0.0519606	0.096083	1.7636	1.12304
ENSMUSG00000020803.3_Txndc17	06mo_AL	NA	11.7436	1.28938	0.0573999	0.106372	0.302578	0.592551	0.130846	0.202952	24.9332	19.3374
ENSMUSG00000020806.15_Rhbdf2	06mo_AL	NA	0.907025	1.64122	0.0129955	0.0409903	0.166318	0.379775	0.0401126	0.0824331	1.46004	0.889608
ENSMUSG00000020810.5_Cygb	06mo_AL	TRUE	7.81464	1.5498	0.0019599	0.015045	0.000367886	0.00475422	0.00200503	0.00993116	3.84118	2.4785
ENSMUSG00000020814.13_Mxra7	06mo_AL	NA	5.0395	1.80001	0.0887772	0.14711	1	1	0.111218	0.175106	1.01426	0.563477
ENSMUSG00000020817.16_Rabep1	06mo_AL	TRUE	20.8443	1.53947	0.00199362	0.0150534	0.00570543	0.0334301	0.00418442	0.015748	8.6775	5.63669
ENSMUSG00000020818.16_Mfsd11	06mo_AL	NA	25.8066	1.25258	0.221304	0.292259	1	1	0.324168	0.426016	1.40801	1.12409
ENSMUSG00000020821.17_Kif1c	06mo_AL	NA	4.56831	1.23543	0.105588	0.167347	0.770456	1	0.086201	0.147403	24.9087	20.162
ENSMUSG00000020823.16_Sec14l1	06mo_AL	TRUE	19.746	1.82037	0.00899238	0.0327275	0.000484527	0.00570739	0.0112255	0.0302178	2.02097	1.1102
ENSMUSG00000020827.18_Mink1	06mo_AL	NA	3.30262	1.46846	0.0047738	0.0232125	0.0357832	0.124858	0.0436006	0.0869467	11.4556	7.80112
ENSMUSG00000020828.13_Pld2	06mo_AL	NA	5.85818	1.85553	0.0325016	0.0720165	0.121019	0.30146	0.0558095	0.101407	1.313	0.707614
ENSMUSG00000020829.9_Slc46a1	06mo_AL	NA	5.59368	1.45798	0.0256561	0.0618353	0.00362218	0.0240727	0.00155746	0.00821456	11.3213	7.76502
ENSMUSG00000020830.3_Vmo1	06mo_AL	NA	2.73719	2.01068	0.812569	0.836722	1	1	0.792949	0.8852	2.93833	1.46136
ENSMUSG00000020831.18_0610010K14Rik	06mo_AL	NA	5.83787	1.4578	0.0184475	0.0501059	0.00882936	0.0456986	0.0461872	0.0893682	5.43972	3.73145
ENSMUSG00000020832.14_Eral1	06mo_AL	NA	5.32881	1.34231	0.0588235	0.108252	0.302578	0.592551	0.173097	0.25619	5.50497	4.10111
ENSMUSG00000020834.17_Dhrs13	06mo_AL	NA	21.4709	1.51311	0.909003	0.920046	1	1	0.965976	0.968635	1.21823	0.805117
ENSMUSG00000020840.10_Blmh	06mo_AL	NA	5.74088	1.30336	0.111631	0.174098	0.770456	1	0.188906	0.272932	4.6008	3.52996
ENSMUSG00000020841.5_Cpd	06mo_AL	NA	19.5574	1.26839	0.501341	0.560828	1	1	0.879456	0.943645	5.14907	4.05953
ENSMUSG00000020843.15_Timm22	06mo_AL	NA	16.3105	1.42991	0.743768	0.776818	1	1	0.903962	0.954148	1.82516	1.27641
ENSMUSG00000020847.15_Rph3al	06mo_AL	NA	4.80633	1.46322	0.0720301	0.125859	0.45937	0.809288	0.00923743	0.0281407	0.761276	0.520274
ENSMUSG00000020849.13_Ywhae	06mo_AL	NA	13.1894	1.21196	0.364321	0.433631	1	1	0.557018	0.670384	95.5743	78.8596
ENSMUSG00000020850.14_Prpf8	06mo_AL	NA	0.855282	1.30322	0.172573	0.241002	1	1	0.225026	0.313666	33.2432	25.5086
ENSMUSG00000020857.11_Nme2	06mo_AL	NA	14.0892	1.26657	0.342231	0.41169	1	1	0.853692	0.932789	46.3977	36.6327
ENSMUSG00000020859.16_Spag9	06mo_AL	NA	7.36641	1.2888	0.306541	0.37658	0.870842	1	0.17953	0.262307	10.3945	8.06528
ENSMUSG00000020863.15_Luc7l3	06mo_AL	NA	19.6716	1.38626	0.0163182	0.0468052	0.261725	0.530175	0.0431005	0.0866746	7.73374	5.57886
ENSMUSG00000020864.13_Ankrd40	06mo_AL	NA	0.133763	1.23628	0.0100231	0.0348086	0.0296422	0.109428	0.12503	0.195202	13.4141	10.8504
ENSMUSG00000020865.16_Abcc3	06mo_AL	NA	2.29484	1.36344	0.260724	0.331009	1	1	0.0638084	0.113546	28.623	20.9932
ENSMUSG00000020868.15_Xylt2	06mo_AL	NA	4.24453	1.64578	0.0546866	0.102661	0.0615898	0.18279	0.035422	0.0739016	3.50451	2.12939
ENSMUSG00000020869.8_Lrrc59	06mo_AL	NA	0.525203	1.53221	0.02824	0.0659924	0.0244631	0.0952136	0.0111802	0.0302178	21.9346	14.3156
ENSMUSG00000020873.13_Slc35b1	06mo_AL	NA	0.458904	1.50795	0.0219227	0.0560191	0.0296422	0.109428	0.0401387	0.0824331	13.263	8.79538
ENSMUSG00000020876.14_Snx11	06mo_AL	NA	4.41006	1.20295	0.126653	0.191408	1	1	0.0205585	0.0496428	1.2818	1.06555
ENSMUSG00000020877.11_Scrn2	06mo_AL	NA	6.62602	1.55072	0.0543694	0.10228	0.261725	0.530175	0.0081776	0.0256047	10.2039	6.58009
ENSMUSG00000020878.6_Lrrc46	06mo_AL	NA	4.08509	2.49948	0.266201	0.336337	1	1	0.478047	0.594397	1.12431	0.449816
ENSMUSG00000020883.18_Fbxl20	06mo_AL	NA	8.02709	1.64819	0.00369581	0.0204083	0.0430378	0.142229	0.00401006	0.0157092	4.45264	2.70152
ENSMUSG00000020884.15_Asgr1	06mo_AL	NA	8.49045	1.40805	0.0111088	0.0371458	0.0515763	0.161292	0.00719629	0.0240848	155.875	110.703
ENSMUSG00000020888.16_Dvl2	06mo_AL	NA	18.7439	1.72796	0.116727	0.180093	0.0732914	0.207026	0.0213493	0.0507391	1.06199	0.614595
ENSMUSG00000020889.11_Nr1d1	06mo_AL	TRUE	7.28957	88.4041	0.00114095	0.0116111	8.30176e-08	1.97852e-05	4.9002e-05	0.00122377	50.8044	0.574684
ENSMUSG00000020893.17_Per1	06mo_AL	TRUE	11.8475	16.5589	0.00174309	0.0142223	1.65129e-05	0.00056408	0.000238009	0.00280527	10.547	0.636936
ENSMUSG00000020894.16_Vamp2	06mo_AL	TRUE	7.9279	1.70742	0.0040292	0.0211771	0.000634556	0.00680223	0.00152336	0.00821456	9.73074	5.6991
ENSMUSG00000020898.18_Ctc1	06mo_AL	TRUE	8.27369	1.9488	0.00340311	0.0196038	0.000634556	0.00680223	0.000746285	0.00564423	1.2569	0.644962
ENSMUSG00000020899.15_Pfas	06mo_AL	NA	3.71415	1.32859	0.658244	0.699832	1	1	0.947137	0.962694	1.05108	0.791126
ENSMUSG00000020900.15_Myh10	06mo_AL	NA	5.52937	1.79945	0.0064233	0.0269668	0.0201118	0.0826406	0.0081776	0.0256047	2.07578	1.15356
ENSMUSG00000020902.12_Ntn1	06mo_AL	TRUE	4.05356	2.05755	0.0134014	0.0415543	0.000826485	0.00831189	0.000907491	0.00609434	2.04868	0.995688
ENSMUSG00000020903.13_Stx8	06mo_AL	TRUE	10.338	1.42569	1.09352e-05	0.00158894	0.00455628	0.0282986	0.000609342	0.00488618	1.14389	0.802343
ENSMUSG00000020910.16_Adprm	06mo_AL	NA	8.81713	1.4144	0.690955	0.729282	1	1	0.964619	0.968635	5.65608	3.99894
ENSMUSG00000020911.14_Krt19	06mo_AL	NA	23.9358	2.50333	0.0141668	0.0429232	0.302578	0.592551	0.0927244	0.154511	0.697986	0.278823
ENSMUSG00000020917.17_Acly	06mo_AL	TRUE	20.1491	2.63185	0.000935259	0.0107984	0.00225745	0.0170859	0.000248828	0.00280527	318.193	120.901
ENSMUSG00000020918.14_Kat2a	06mo_AL	NA	0.77335	1.4081	0.257931	0.328194	0.770456	1	0.659375	0.77129	5.74902	4.08283
ENSMUSG00000020919.11_Stat5b	06mo_AL	TRUE	23.8943	2.04971	2.56116e-05	0.00222767	4.50405e-05	0.00110689	7.00028e-06	0.000493419	11.0353	5.38383
ENSMUSG00000020921.6_Tmem101	06mo_AL	NA	22.0402	1.86537	0.0956464	0.15539	0.166318	0.379775	0.00453312	0.0166686	1.52038	0.815056
ENSMUSG00000020922.11_Lsm12	06mo_AL	NA	21.1877	1.26674	0.0148217	0.0441097	1	1	0.0233865	0.0521692	13.9545	11.0161
ENSMUSG00000020923.17_Ubtf	06mo_AL	TRUE	6.34785	1.63976	0.00287531	0.0180107	3.24784e-05	0.00089714	4.9002e-05	0.00122377	7.64612	4.66294
ENSMUSG00000020925.16_Ccdc43	06mo_AL	NA	16.109	1.15035	0.0623749	0.113136	1	1	0.28853	0.389111	2.82036	2.45174
ENSMUSG00000020926.16_Adam11	06mo_AL	NA	10.5657	2.20198	0.23341	0.304417	1	1	0.882864	0.94448	0.71894	0.326497
ENSMUSG00000020929.14_Eftud2	06mo_AL	NA	0.344934	1.263	0.611157	0.658099	1	1	0.853692	0.932789	2.64291	2.09256
ENSMUSG00000020935.8_Dcakd	06mo_AL	NA	2.55406	1.65106	0.0306874	0.069468	0.0134343	0.0623246	0.00392525	0.0156157	8.02322	4.85945
ENSMUSG00000020936.8_Nmt1	06mo_AL	NA	6.57289	1.19976	0.753801	0.785215	0.598208	0.994555	0.912153	0.954148	10.8154	9.01458
ENSMUSG00000020946.13_Gosr2	06mo_AL	NA	4.83737	1.27295	0.728791	0.763276	1	1	0.879387	0.943645	13.1201	10.3068
ENSMUSG00000020948.9_Klhl28	06mo_AL	NA	20.2966	1.43003	0.0016909	0.0140581	0.225707	0.472628	0.000907491	0.00609434	1.05015	0.734354
ENSMUSG00000020949.9_Fkbp3	06mo_AL	NA	14.137	1.27975	0.608282	0.655555	1	1	0.720282	0.827609	2.45629	1.91935
ENSMUSG00000020952.10_Scfd1	06mo_AL	NA	2.65407	1.34012	0.578203	0.628712	1	1	0.883183	0.94448	2.62752	1.96066
ENSMUSG00000020954.16_Strn3	06mo_AL	NA	14.8781	1.30099	0.160689	0.228175	1	1	0.017919	0.0459776	3.76286	2.89231
ENSMUSG00000020955.9_Ap4s1	06mo_AL	NA	6.98971	1.57197	0.0213258	0.0550358	0.348773	0.659694	0.089649	0.151155	5.27642	3.35656
ENSMUSG00000020956.14_Dtd2	06mo_AL	NA	15.7762	1.15729	0.112869	0.175573	1	1	0.153386	0.232701	2.69137	2.32559
ENSMUSG00000020961.15_Ston2	06mo_AL	NA	21.9109	1.96413	0.00796778	0.0306164	0.0164701	0.0717323	0.00418442	0.015748	1.46474	0.745744
ENSMUSG00000020962.14_Gtf2a1	06mo_AL	NA	9.48291	1.31986	0.396031	0.463143	1	1	0.903962	0.954148	3.91733	2.968
ENSMUSG00000020964.14_Sel1l	06mo_AL	TRUE	20.1247	1.43695	0.000828454	0.01039	0.00882936	0.0456986	0.00146242	0.00821456	21.7078	15.1068
ENSMUSG00000020973.7_Dnaaf2	06mo_AL	NA	8.06419	1.3519	0.846092	0.864741	1	1	0.84379	0.931956	1.1471	0.848515
ENSMUSG00000020978.10_Klhdc2	06mo_AL	NA	6.65345	1.24918	0.0058573	0.0256753	0.870842	1	0.0189771	0.0474451	4.35019	3.48243
ENSMUSG00000020982.9_Nemf	06mo_AL	NA	16.5339	1.19645	0.00917949	0.0331588	1	1	0.00506888	0.0176506	2.96215	2.47578
ENSMUSG00000020986.13_Sec23a	06mo_AL	NA	14.6776	1.28085	0.0965	0.156328	1	1	0.201494	0.28653	14.8678	11.6078
ENSMUSG00000020988.9_L2hgdh	06mo_AL	NA	12.2043	1.44104	0.000110141	0.00422158	0.0430378	0.142229	0.000483234	0.00414062	14.9661	10.3856
ENSMUSG00000020993.9_Trappc6b	06mo_AL	NA	8.88229	1.31225	0.0327727	0.0724243	1	1	0.0481116	0.0908069	8.22681	6.26926
ENSMUSG00000020994.5_Pnn	06mo_AL	NA	19.3254	1.16667	0.333779	0.404012	1	1	0.103423	0.165879	7.66477	6.56976
ENSMUSG00000021000.16_Ctage5	06mo_AL	TRUE	12.1178	1.50697	0.000100184	0.00408656	0.000155412	0.00249633	4.9002e-05	0.00122377	37.1882	24.6774
ENSMUSG00000021003.10_Galc	06mo_AL	NA	16.9222	1.48092	0.515456	0.573923	1	1	0.879387	0.943645	0.945938	0.638749
ENSMUSG00000021009.15_Ptpn21	06mo_AL	TRUE	21.1837	1.67261	0.0104487	0.0356524	0.00570543	0.0334301	0.0105602	0.029504	3.33317	1.99279
ENSMUSG00000021012.16_Zc3h14	06mo_AL	NA	12.4662	1.23863	0.113692	0.176562	1	1	0.0851727	0.146402	8.29728	6.69875
ENSMUSG00000021013.16_Ttc8	06mo_AL	NA	6.26754	1.4817	0.0833462	0.140504	1	1	0.0927244	0.154511	0.967874	0.653217
ENSMUSG00000021018.7_Polr2h	06mo_AL	NA	11.9803	1.83966	0.457031	0.520579	1	1	0.324168	0.426016	3.41833	1.85813
ENSMUSG00000021022.9_Ppp2r3c	06mo_AL	NA	6.48406	1.30862	0.502025	0.561287	1	1	0.965976	0.968635	0.735917	0.562363
ENSMUSG00000021023.14_1110008L16Rik	06mo_AL	NA	11.4112	1.17014	0.248833	0.319314	0.981704	1	0.903755	0.954148	2.30923	1.97346
ENSMUSG00000021024.14_Psma6	06mo_AL	NA	8.26954	1.26978	0.123858	0.188291	0.770456	1	0.103804	0.165879	45.9023	36.1498
ENSMUSG00000021025.8_Nfkbia	06mo_AL	TRUE	12.0688	1.97817	7.81184e-05	0.00363969	3.24784e-05	0.00089714	0.00329045	0.0138029	18.0029	9.1008
ENSMUSG00000021027.16_Ralgapa1	06mo_AL	NA	21.2912	1.39928	0.0351044	0.0757527	0.348773	0.659694	0.0891581	0.150625	0.879816	0.628762
ENSMUSG00000021028.8_Mbip	06mo_AL	NA	3.09297	1.62963	0.269333	0.33954	0.0430378	0.142229	0.0481116	0.0908069	2.05022	1.25808
ENSMUSG00000021033.11_Gstz1	06mo_AL	NA	16.3951	1.2339	0.0810422	0.137572	0.679816	1	0.278912	0.378482	107.061	86.7669
ENSMUSG00000021036.10_Sptlc2	06mo_AL	NA	21.3816	1.36598	0.0050184	0.0237655	0.225707	0.472628	0.00149257	0.00821456	2.68638	1.96663
ENSMUSG00000021037.7_Ahsa1	06mo_AL	TRUE	18.7468	1.88199	0.00317852	0.0189381	0.000155412	0.00249633	0.000126739	0.00212428	15.1863	8.06928
ENSMUSG00000021038.17_Vipas39	06mo_AL	NA	6.86271	1.39056	0.0177263	0.0489646	0.102731	0.267137	0.0461872	0.0893682	3.66345	2.63451
ENSMUSG00000021039.9_Snw1	06mo_AL	NA	11.62	1.34571	0.00593025	0.0257732	0.0357832	0.124858	0.0205064	0.0496428	4.57232	3.3977
ENSMUSG00000021040.15_Slirp	06mo_AL	NA	13.0501	1.38057	0.19744	0.266793	1	1	0.024322	0.0533616	3.41448	2.47325
ENSMUSG00000021044.15_Adck1	06mo_AL	TRUE	4.11791	1.64139	0.0146462	0.0437212	0.00711292	0.0391058	0.00200503	0.00993116	1.86338	1.13524
ENSMUSG00000021048.7_Mthfd1	06mo_AL	NA	7.3161	1.16789	0.924281	0.933481	1	1	0.853692	0.932789	41.8672	35.8485
ENSMUSG00000021051.10_Ppp2r5e	06mo_AL	NA	15.4547	1.44369	0.0657807	0.117604	0.166318	0.379775	0.00506888	0.0176506	12.0884	8.37324
ENSMUSG00000021054.6_Sgpp1	06mo_AL	NA	19.2596	1.25556	0.0061376	0.0262732	0.0515763	0.161292	0.0230936	0.0521692	15.7048	12.5083
ENSMUSG00000021067.8_Sav1	06mo_AL	NA	20.6123	1.37843	0.160962	0.228465	1	1	0.304953	0.406763	3.50259	2.541
ENSMUSG00000021069.17_Pygl	06mo_AL	NA	22.1789	1.28478	0.000455921	0.0079955	0.0515763	0.161292	0.00418442	0.015748	95.1173	74.0339
ENSMUSG00000021072.12_Tmx1	06mo_AL	NA	15.9418	1.2955	0.0686928	0.121518	1	1	0.0418566	0.0849903	9.10475	7.02796
ENSMUSG00000021076.6_Actr10	06mo_AL	NA	6.71939	1.25921	0.00795336	0.0305724	0.524947	0.895863	0.0230936	0.0521692	2.45669	1.95098
ENSMUSG00000021079.16_Timm9	06mo_AL	NA	12.9061	1.37572	0.00239993	0.0165437	0.302578	0.592551	0.000434017	0.00414062	3.81693	2.7745
ENSMUSG00000021091.8_Serpina3n	06mo_AL	NA	9.30662	1.28334	0.609681	0.656855	1	1	0.687934	0.796964	153.166	119.349
ENSMUSG00000021094.10_Dhrs7	06mo_AL	TRUE	12.2986	1.73907	0.000665448	0.00957056	0.000826485	0.00831189	0.00506888	0.0176506	9.31255	5.35491
ENSMUSG00000021096.11_Ppm1a	06mo_AL	NA	10.3467	1.24175	0.154825	0.221878	1	1	0.0519606	0.096083	7.97635	6.42349
ENSMUSG00000021097.15_Clmn	06mo_AL	TRUE	9.65078	2.13098	0.00126628	0.0121895	0.000277708	0.00386153	2.72794e-05	0.00121043	19.6384	9.21566
ENSMUSG00000021102.4_Glrx5	06mo_AL	NA	13.0094	1.55607	0.0169378	0.0477536	0.102731	0.267137	0.00549128	0.0187645	9.55068	6.1377
ENSMUSG00000021103.12_Mnat1	06mo_AL	NA	6.01668	1.4474	0.00360889	0.0201359	0.0615898	0.18279	0.159521	0.240019	0.954958	0.659775
ENSMUSG00000021109.13_Hif1a	06mo_AL	NA	13.1815	1.28649	0.191249	0.260559	1	1	0.022534	0.0519056	10.0087	7.77986
ENSMUSG00000021111.15_Papola	06mo_AL	TRUE	21.7455	1.36256	0.0036046	0.0201307	0.00882936	0.0456986	0.000504244	0.00418421	17.4865	12.8336
ENSMUSG00000021112.9_Mpp5	06mo_AL	NA	12.3011	1.55583	0.0112111	0.0372898	0.261725	0.530175	0.00485767	0.0173032	2.22593	1.43071
ENSMUSG00000021113.5_Snapc1	06mo_AL	NA	21.6208	1.42719	0.00890727	0.0325581	0.679816	1	0.000345032	0.00371808	0.743281	0.520802
ENSMUSG00000021114.9_Atp6v1d	06mo_AL	TRUE	15.0713	1.66197	0.000468971	0.00809176	1.3332e-07	2.90695e-05	0.000124414	0.00212428	9.57833	5.76324
ENSMUSG00000021115.15_Vrk1	06mo_AL	NA	2.13337	1.48148	0.00774967	0.0301972	0.225707	0.472628	0.237747	0.329349	1.00885	0.680977
ENSMUSG00000021116.10_Eif2s1	06mo_AL	NA	14.5546	1.26033	0.342799	0.412179	1	1	0.173118	0.25619	7.07221	5.61139
ENSMUSG00000021120.11_Pigh	06mo_AL	NA	22.3758	1.90581	0.00027061	0.00626006	0.0296422	0.109428	0.000483234	0.00414062	0.944682	0.495686
ENSMUSG00000021124.13_Vti1b	06mo_AL	NA	15.2743	1.28197	0.855122	0.872838	1	1	0.964379	0.968635	16.5019	12.8723
ENSMUSG00000021127.7_Zfp36l1	06mo_AL	TRUE	20.8848	1.99245	0.000374401	0.00739042	0.000484527	0.00570739	0.00140149	0.00821456	73.0025	36.6396
ENSMUSG00000021131.14_Erh	06mo_AL	NA	4.2166	1.49324	0.420022	0.485493	1	1	0.186194	0.269737	1.48964	0.997594
ENSMUSG00000021133.9_Susd6	06mo_AL	NA	9.9735	1.56623	0.182979	0.2517	1	1	0.0271284	0.0584672	6.73897	4.30266
ENSMUSG00000021134.17_Srsf5	06mo_AL	NA	8.76287	1.48507	0.000713668	0.00986062	0.194051	0.425832	0.00748369	0.0244839	57.6035	38.7884
ENSMUSG00000021135.8_Slc10a1	06mo_AL	TRUE	9.72086	1.61205	1.4285e-05	0.00182991	0.000155412	0.00249633	0.000113595	0.00212428	464.095	287.892
ENSMUSG00000021136.13_Smoc1	06mo_AL	NA	11.635	1.42299	0.00719984	0.0289917	0.0515763	0.161292	0.00464647	0.0169516	32.205	22.6319
ENSMUSG00000021139.17_Gm20498	06mo_AL	NA	11.9034	1.45765	0.0457514	0.0905521	0.348773	0.659694	0.0453446	0.0887663	7.78671	5.34195
ENSMUSG00000021140.9_Pcnx	06mo_AL	NA	2.81503	1.30356	0.0444246	0.0887279	0.0869177	0.236018	0.410513	0.520467	3.00001	2.3014
ENSMUSG00000021143.10_Pacs2	06mo_AL	NA	19.3955	1.29551	0.160289	0.227703	1	1	0.00883181	0.0273109	2.55257	1.97031
ENSMUSG00000021144.14_Mta1	06mo_AL	NA	3.66014	1.3552	0.00157473	0.0136346	0.0134343	0.0623246	0.000525255	0.00426192	10.263	7.57308
ENSMUSG00000021147.17_Wdr37	06mo_AL	NA	17.4236	1.36782	0.279103	0.349449	0.870842	1	0.111218	0.175106	1.19218	0.871592
ENSMUSG00000021149.8_Gtpbp4	06mo_AL	NA	11.8683	1.52839	0.0198121	0.0523152	0.0615898	0.18279	0.00155746	0.00821456	3.9712	2.59828
ENSMUSG00000021156.17_Zmynd11	06mo_AL	NA	3.09558	1.17148	0.160982	0.228465	1	1	0.206882	0.290389	5.97719	5.10227
ENSMUSG00000021171.8_Esyt2	06mo_AL	NA	2.78293	1.15585	0.745924	0.778435	1	1	0.853436	0.932789	3.60819	3.12168
ENSMUSG00000021178.9_Psmc1	06mo_AL	NA	9.55882	1.27938	0.0171597	0.048113	0.194051	0.425832	0.0177949	0.0457623	43.8923	34.3076
ENSMUSG00000021179.8_Nrde2	06mo_AL	TRUE	5.97954	1.84041	0.00479793	0.0232589	0.00455628	0.0282986	0.000138261	0.00212428	2.20206	1.19651
ENSMUSG00000021185.16_9030617O03Rik	06mo_AL	NA	14.1806	1.33033	0.0314523	0.0707159	0.0615898	0.18279	0.068071	0.120482	8.78053	6.60024
ENSMUSG00000021186.9_Fbln5	06mo_AL	NA	5.89543	1.49808	0.0402387	0.0831186	0.770456	1	0.103804	0.165879	0.708455	0.472907
ENSMUSG00000021188.14_Trip11	06mo_AL	TRUE	19.6424	1.4184	0.000513683	0.00849068	0.00107072	0.0100391	0.000453745	0.00414062	4.36763	3.07928
ENSMUSG00000021189.11_Atxn3	06mo_AL	NA	1.22834	1.2494	0.154771	0.221878	0.679816	1	0.0103816	0.0294629	3.75893	3.00859
ENSMUSG00000021190.14_Lgmn	06mo_AL	TRUE	25.4129	1.61164	0.0137684	0.0423337	0.00711292	0.0391058	0.00162236	0.00844385	13.7277	8.51785
ENSMUSG00000021192.16_Golga5	06mo_AL	NA	1.11829	1.28502	0.0562075	0.104882	0.225707	0.472628	0.00453312	0.0166686	6.48795	5.0489
ENSMUSG00000021193.10_Pitrm1	06mo_AL	NA	22.4667	1.23124	0.622881	0.668476	1	1	0.677673	0.788733	6.42546	5.21869
ENSMUSG00000021208.9_Ifi27l2b	06mo_AL	NA	4.53088	1.83047	0.362237	0.431351	1	1	0.0962907	0.158835	1.9146	1.04596
ENSMUSG00000021209.12_Ppp4r4	06mo_AL	NA	18.86	1.45604	0.616912	0.6636	1	1	0.659166	0.77129	1.00132	0.687699
ENSMUSG00000021210.16_Akr1c6	06mo_AL	TRUE	8.6856	1.47062	0.00235675	0.0164032	0.00362218	0.0240727	0.00785049	0.0248846	379.766	258.236
ENSMUSG00000021211.4_Akr1c12	06mo_AL	TRUE	12.9585	1.66336	0.00075538	0.010027	3.24784e-05	0.00089714	0.000946947	0.00615756	37.5569	22.5789
ENSMUSG00000021213.12_Akr1c13	06mo_AL	NA	12.1516	1.47095	0.00171046	0.0141353	0.00225745	0.0170859	0.120779	0.189228	38.8304	26.3982
ENSMUSG00000021215.15_Net1	06mo_AL	TRUE	22.3591	2.27663	4.98109e-05	0.003151	1.65129e-05	0.00056408	4.06649e-06	0.000493419	15.6181	6.8602
ENSMUSG00000021218.10_Gdi2	06mo_AL	TRUE	12.7691	1.31594	0.00377258	0.0206524	0.00711292	0.0391058	0.00292484	0.0126739	24.5617	18.6647
ENSMUSG00000021224.15_Numb	06mo_AL	NA	0.264226	1.37656	0.234172	0.305046	1	1	0.0756345	0.132822	9.84047	7.14862
ENSMUSG00000021226.7_Acot2	06mo_AL	NA	16.1761	1.51701	0.467241	0.529396	1	1	0.843505	0.931956	0.975707	0.643178
ENSMUSG00000021228.15_Acot3	06mo_AL	TRUE	14.2171	12.1508	0.00735084	0.0292863	0.000826485	0.00831189	0.000713838	0.00561428	8.12982	0.669075
ENSMUSG00000021235.13_Coq6	06mo_AL	NA	5.1539	1.50924	0.0500283	0.0965688	0.121019	0.30146	0.0431005	0.0866746	2.39092	1.58419
ENSMUSG00000021236.16_Entpd5	06mo_AL	NA	12.8734	1.26071	0.52218	0.58015	1	1	0.677673	0.788733	34.3113	27.2158
ENSMUSG00000021238.11_Aldh6a1	06mo_AL	NA	16.0117	1.21474	0.0371005	0.0787664	1	1	0.00231301	0.0110301	71.9165	59.2033
ENSMUSG00000021240.6_Abcd4	06mo_AL	NA	15.2933	1.69899	0.0476239	0.0930182	0.225707	0.472628	0.274889	0.374161	1.35576	0.79798
ENSMUSG00000021241.7_Isca2	06mo_AL	NA	8.90606	1.36625	0.0913652	0.150339	0.261725	0.530175	0.0519606	0.096083	14.9131	10.9154
ENSMUSG00000021242.9_Npc2	06mo_AL	NA	3.93669	1.28835	0.137725	0.203461	0.981704	1	0.948583	0.962694	8.51488	6.60913
ENSMUSG00000021243.14_Fcf1	06mo_AL	NA	7.10157	1.33513	0.192395	0.261807	1	1	0.546208	0.660477	12.7483	9.54834
ENSMUSG00000021244.15_Ylpm1	06mo_AL	NA	21.2556	1.2643	0.30222	0.372343	1	1	0.732822	0.834718	3.98096	3.14874
ENSMUSG00000021245.15_Mlh3	06mo_AL	NA	20.6954	1.62398	0.0104873	0.0357337	0.0357832	0.124858	0.00418442	0.015748	1.78512	1.09922
ENSMUSG00000021248.9_Tmed10	06mo_AL	NA	14.0817	1.18064	0.0703185	0.123543	0.679816	1	0.16909	0.251354	12.8842	10.9128
ENSMUSG00000021252.11_0610007P14Rik	06mo_AL	TRUE	6.21204	1.58678	0.00323574	0.0191414	0.000155412	0.00249633	0.000434017	0.00414062	16.6735	10.5078
ENSMUSG00000021254.9_Gpatch2l	06mo_AL	TRUE	22.5729	1.50326	0.000134807	0.004605	0.0028663	0.0204696	0.000907491	0.00609434	1.39627	0.92883
ENSMUSG00000021257.14_Angel1	06mo_AL	NA	5.20419	1.68217	0.0827594	0.139654	0.981704	1	0.024322	0.0533616	0.77666	0.461702
ENSMUSG00000021258.10_Ccnk	06mo_AL	NA	6.90665	1.38647	0.0534121	0.101012	0.0013799	0.0119942	0.0105602	0.029504	8.18309	5.90208
ENSMUSG00000021259.5_Cyp46a1	06mo_AL	NA	10.8259	2.09411	0.0870249	0.144616	0.121019	0.30146	0.0481116	0.0908069	1.303	0.622224
ENSMUSG00000021262.15_Evl	06mo_AL	NA	25.532	1.7375	0.0372632	0.0788831	0.400846	0.731068	0.0116933	0.0310286	1.29692	0.746428
ENSMUSG00000021264.12_Yy1	06mo_AL	NA	8.0881	1.2392	0.503038	0.562235	1	1	0.948583	0.962694	8.69628	7.01768
ENSMUSG00000021266.16_Wars	06mo_AL	NA	0.231086	1.40456	0.0430436	0.0869185	0.679816	1	0.0105602	0.029504	3.92775	2.79643
ENSMUSG00000021270.13_Hsp90aa1	06mo_AL	TRUE	18.4236	5.86369	0.00521599	0.0241871	3.87197e-06	0.000212192	0.000124414	0.00212428	55.4175	9.45096
ENSMUSG00000021271.5_Zfp839	06mo_AL	TRUE	0.818647	1.58649	0.00101252	0.0111012	0.0013799	0.0119942	0.000483234	0.00414062	2.47653	1.56102
ENSMUSG00000021273.9_Fdft1	06mo_AL	NA	4.58283	1.55838	0.0665548	0.118597	0.225707	0.472628	0.086201	0.147403	44.8081	28.753
ENSMUSG00000021275.16_Tecpr2	06mo_AL	TRUE	22.0165	2.57981	5.11548e-05	0.00317718	4.50405e-05	0.00110689	4.67746e-05	0.00122377	2.43375	0.943384
ENSMUSG00000021276.10_Cinp	06mo_AL	NA	20.7047	1.52712	0.00533756	0.0245517	0.0134343	0.0623246	0.00383571	0.0154514	3.19377	2.09137
ENSMUSG00000021277.16_Traf3	06mo_AL	TRUE	21.896	2.29094	0.000304065	0.00664404	0.000826485	0.00831189	0.00191786	0.00979282	1.93066	0.842738
ENSMUSG00000021279.5_Cdc42bpb	06mo_AL	TRUE	20.5237	1.61278	0.0161481	0.0464457	0.00362218	0.0240727	0.000358303	0.00385298	12.4347	7.71011
ENSMUSG00000021281.15_Tnfaip2	06mo_AL	TRUE	23.7495	6.01429	0.00041881	0.0076839	2.63546e-06	0.000163686	4.9002e-05	0.00122377	9.22705	1.53419
ENSMUSG00000021282.17_Eif5	06mo_AL	NA	17.6222	1.34016	0.223162	0.294067	1	1	0.448175	0.563753	34.3904	25.6613
ENSMUSG00000021285.15_Ppp1r13b	06mo_AL	NA	3.43531	1.54356	0.0194637	0.0516917	0.0732914	0.207026	0.0112255	0.0302178	4.12665	2.67347
ENSMUSG00000021286.8_Zfyve21	06mo_AL	NA	9.60047	1.48572	0.0497736	0.0962415	0.770456	1	0.659166	0.77129	10.2652	6.90926
ENSMUSG00000021287.12_Xrcc3	06mo_AL	NA	1.11599	2.20849	0.199143	0.268706	0.102731	0.267137	0.100097	0.16254	0.858928	0.38892
ENSMUSG00000021288.18_Klc1	06mo_AL	NA	24.553	1.3665	0.0550813	0.103213	1	1	0.446889	0.563449	3.49219	2.55558
ENSMUSG00000021290.6_2010107E04Rik	06mo_AL	NA	12.6436	1.4295	0.503154	0.562242	0.770456	1	0.942274	0.961604	28.4727	19.918
ENSMUSG00000021302.10_Ggps1	06mo_AL	NA	9.60329	1.24989	0.728953	0.763367	1	1	0.934063	0.958569	2.52664	2.02148
ENSMUSG00000021311.9_Mtr	06mo_AL	NA	21.0957	1.36526	0.0736728	0.128161	0.194051	0.425832	0.475002	0.591401	2.0527	1.50352
ENSMUSG00000021326.12_Trim27	06mo_AL	NA	5.01149	1.45023	0.849352	0.867726	1	1	0.689119	0.797256	2.68867	1.85396
ENSMUSG00000021327.18_Zkscan3	06mo_AL	NA	18.8145	1.40899	0.00315142	0.0188643	0.770456	1	0.00418442	0.015748	8.84839	6.27994
ENSMUSG00000021335.13_Slc17a1	06mo_AL	NA	22.605	2.07169	0.006717	0.0278334	0.0296422	0.109428	0.00280298	0.0126097	4.7626	2.2989
ENSMUSG00000021336.16_Slc17a4	06mo_AL	TRUE	0.444181	2.58127	0.000684486	0.00969229	5.63667e-06	0.000273766	0.000248828	0.00280527	28.0038	10.8488
ENSMUSG00000021338.17_Carmil1	06mo_AL	NA	9.52104	2.243	0.0206472	0.0537719	0.00882936	0.0456986	0.00316858	0.0134291	6.92393	3.08691
ENSMUSG00000021339.3_Mrs2	06mo_AL	NA	14.8486	1.31347	0.155056	0.222177	1	1	0.184063	0.267064	4.92527	3.74982
ENSMUSG00000021340.12_Gpld1	06mo_AL	NA	7.9722	1.18511	0.542738	0.597934	1	1	0.872591	0.943645	59.1014	49.8701
ENSMUSG00000021357.14_Exoc2	06mo_AL	NA	8.6017	1.31217	0.0104011	0.0356014	1	1	0.000892206	0.00609434	1.64197	1.25134
ENSMUSG00000021360.15_Gcnt2	06mo_AL	NA	13.119	1.33576	0.119506	0.183449	1	1	0.0552583	0.100817	4.71788	3.53197
ENSMUSG00000021361.6_Tmem14c	06mo_AL	NA	13.3665	1.26278	0.0533547	0.100956	0.348773	0.659694	0.00435877	0.0161433	75.8177	60.0404
ENSMUSG00000021364.15_Elovl2	06mo_AL	NA	5.62388	1.32104	0.122438	0.186565	1	1	0.140473	0.216509	321.773	243.575
ENSMUSG00000021365.14_Nedd9	06mo_AL	NA	2.10688	1.51233	0.389928	0.45773	1	1	0.49189	0.603265	1.48816	0.984016
ENSMUSG00000021366.8_Hivep1	06mo_AL	NA	6.73208	1.22756	0.032744	0.0723815	1	1	0.448175	0.563753	2.00832	1.63602
ENSMUSG00000021368.15_Tbc1d7	06mo_AL	NA	2.80267	1.43108	0.151759	0.218707	0.45937	0.809288	0.237885	0.329349	1.31602	0.919601
ENSMUSG00000021371.5_Mcur1	06mo_AL	NA	14.9161	1.3941	0.0123649	0.0397104	0.0201118	0.0826406	0.00485767	0.0173032	6.58119	4.72076
ENSMUSG00000021374.9_Nup153	06mo_AL	NA	21.1344	1.43039	0.000877963	0.010569	0.166318	0.379775	0.00292484	0.0126739	4.58288	3.20394
ENSMUSG00000021375.9_Kif13a	06mo_AL	NA	16.4533	1.44144	0.105632	0.167385	0.0296422	0.109428	0.0961767	0.158835	2.88097	1.99867
ENSMUSG00000021376.10_Tpmt	06mo_AL	NA	9.75389	1.28645	0.121099	0.185171	1	1	0.177159	0.260104	13.1436	10.2169
ENSMUSG00000021377.14_Dek	06mo_AL	NA	11.8848	1.28495	0.979481	0.981687	1	1	0.879709	0.943645	13.2105	10.281
ENSMUSG00000021379.1_Id4	06mo_AL	NA	23.1164	3.0963	0.00914959	0.0330692	0.0615898	0.18279	0.0153957	0.0398825	0.774316	0.250078
ENSMUSG00000021385.10_Ippk	06mo_AL	NA	18.0599	1.29736	0.000807116	0.0102877	0.524947	0.895863	0.00162236	0.00844385	1.71724	1.32365
ENSMUSG00000021390.6_Ogn	06mo_AL	NA	18.0713	1.47146	0.489468	0.549586	1	1	0.914395	0.954626	1.18103	0.802624
ENSMUSG00000021392.8_Nol8	06mo_AL	NA	15.1357	1.62215	0.157907	0.225223	1	1	0.0105602	0.029504	1.66561	1.02679
ENSMUSG00000021395.11_Spin1	06mo_AL	NA	17.1726	1.26587	0.0144663	0.0433989	0.598208	0.994555	0.00748369	0.0244839	12.7994	10.1112
ENSMUSG00000021400.7_Wrnip1	06mo_AL	TRUE	22.324	2.26591	0.000182532	0.00531418	0.000367886	0.00475422	0.000434017	0.00414062	7.34408	3.24111
ENSMUSG00000021408.15_Ripk1	06mo_AL	NA	19.1844	1.42461	0.0518188	0.0990262	0.166318	0.379775	0.0797605	0.139319	4.6723	3.27971
ENSMUSG00000021411.16_Pxdc1	06mo_AL	TRUE	21.8873	2.46296	0.00480024	0.023259	0.00176934	0.0143906	0.00752339	0.0244839	24.6484	10.0076
ENSMUSG00000021413.9_Prpf4b	06mo_AL	NA	18.2121	1.37883	0.00139	0.0128601	0.0296422	0.109428	0.000238009	0.00280527	9.31583	6.75632
ENSMUSG00000021417.15_Eci2	06mo_AL	TRUE	11.6045	1.92913	7.88516e-06	0.00129066	3.24784e-05	0.00089714	5.12293e-05	0.00122377	25.588	13.264
ENSMUSG00000021418.15_Rpp40	06mo_AL	NA	14.1778	1.5838	0.0666143	0.118677	0.981704	1	0.0205064	0.0496428	1.04685	0.660976
ENSMUSG00000021420.12_Fars2	06mo_AL	NA	11.2908	1.38336	0.0196274	0.0519963	0.225707	0.472628	0.251707	0.346055	11.262	8.14105
ENSMUSG00000021423.5_Ly86	06mo_AL	NA	24.4792	1.67065	0.592468	0.641172	1	1	0.519291	0.630757	4.04384	2.42051
ENSMUSG00000021427.9_Ssr1	06mo_AL	NA	20.2795	1.19443	0.811315	0.835782	1	1	0.57706	0.687961	12.0774	10.1114
ENSMUSG00000021428.8_Riok1	06mo_AL	NA	15.5644	1.2674	0.92759	0.936362	1	1	0.773783	0.875053	2.35099	1.85497
ENSMUSG00000021431.14_Snrnp48	06mo_AL	NA	21.6799	1.52986	0.340083	0.409972	1	1	0.491313	0.603265	7.27395	4.75466
ENSMUSG00000021432.14_Slc35b3	06mo_AL	NA	7.56176	1.38615	0.11113	0.173606	1	1	0.0331012	0.0697268	2.67236	1.9279
ENSMUSG00000021453.2_Gadd45g	06mo_AL	NA	14.0642	10.7866	0.353854	0.422892	0.981704	1	0.0488327	0.0917056	16.2575	1.50719
ENSMUSG00000021458.17_2010111I01Rik	06mo_AL	TRUE	13.009	1.90902	0.00137344	0.0127405	1.77679e-06	0.000127332	0.000248828	0.00280527	1.69443	0.887596
ENSMUSG00000021460.16_Auh	06mo_AL	NA	13.411	1.40876	0.0094143	0.0337461	0.0028663	0.0204696	0.044579	0.0882283	2.77462	1.96955
ENSMUSG00000021466.12_Ptch1	06mo_AL	NA	19.4357	1.59524	0.0536341	0.101331	0.302578	0.592551	0.00462603	0.0169434	2.39579	1.50184
ENSMUSG00000021468.8_Sptlc1	06mo_AL	NA	25.3238	1.13487	0.0920334	0.151123	1	1	0.0500361	0.0932875	5.80529	5.11537
ENSMUSG00000021470.18_Ercc6l2	06mo_AL	NA	20.1113	1.32419	0.00236642	0.0164191	0.121019	0.30146	0.000958928	0.00623151	1.00195	0.756649
ENSMUSG00000021474.9_Sfxn1	06mo_AL	TRUE	16.043	1.42616	0.00161678	0.0137827	0.000208387	0.00311759	0.000453745	0.00414062	12.706	8.90921
ENSMUSG00000021476.9_Habp4	06mo_AL	NA	4.56211	1.16677	0.785855	0.813561	1	1	0.783508	0.882641	14.1731	12.1473
ENSMUSG00000021477.9_Ctsl	06mo_AL	NA	7.4591	1.35181	0.0265361	0.0633308	0.770456	1	0.136636	0.211039	68.4763	50.6553
ENSMUSG00000021481.11_Zfp346	06mo_AL	NA	2.71213	1.54856	0.121141	0.185209	0.194051	0.425832	0.046341	0.0893682	0.973678	0.628763
ENSMUSG00000021482.10_Aaed1	06mo_AL	NA	6.13436	1.39886	0.0790181	0.13494	0.400846	0.731068	0.159521	0.240019	24.9843	17.8606
ENSMUSG00000021483.8_Cdk20	06mo_AL	NA	21.4553	2.21304	0.00461796	0.0228566	0.0357832	0.124858	0.00528008	0.0182189	0.849634	0.383921
ENSMUSG00000021484.7_Lman2	06mo_AL	NA	20.4084	1.20494	0.15918	0.22663	0.225707	0.472628	0.046341	0.0893682	39.1463	32.4883
ENSMUSG00000021486.6_Prelid1	06mo_AL	TRUE	4.90249	1.33482	0.00704681	0.0286912	0.00570543	0.0334301	0.00686005	0.0232096	68.0618	50.9894
ENSMUSG00000021488.7_Nsd1	06mo_AL	NA	20.1285	1.26363	0.0235378	0.0584907	0.194051	0.425832	0.0851727	0.146402	7.99197	6.3246
ENSMUSG00000021492.15_F12	06mo_AL	NA	5.44821	1.22648	0.401466	0.46859	1	1	0.576225	0.687961	174.832	142.548
ENSMUSG00000021493.15_Pdlim7	06mo_AL	NA	5.31142	1.70882	0.850673	0.868729	1	1	0.785419	0.883409	1.22274	0.715547
ENSMUSG00000021494.8_Ddx41	06mo_AL	NA	4.06244	1.25409	0.63741	0.680932	1	1	0.693448	0.799646	9.31362	7.4266
ENSMUSG00000021495.8_Fam193b	06mo_AL	NA	1.33847	1.35382	0.427201	0.492348	1	1	0.368126	0.469398	10.688	7.89472
ENSMUSG00000021496.12_Pcbd2	06mo_AL	NA	4.46833	1.4539	0.725279	0.759985	1	1	0.915893	0.954626	15.6856	10.7886
ENSMUSG00000021497.9_Txndc15	06mo_AL	NA	1.18185	1.27207	0.574594	0.625897	1	1	0.937228	0.960279	32.976	25.9231
ENSMUSG00000021500.15_Ddx46	06mo_AL	NA	7.44449	1.44532	0.00472593	0.0230735	0.194051	0.425832	0.000996551	0.00642709	10.8052	7.47602
ENSMUSG00000021501.4_Caml	06mo_AL	NA	0.395242	1.20567	0.415445	0.481125	1	1	0.628059	0.742629	7.62751	6.32634
ENSMUSG00000021504.14_B4galt7	06mo_AL	NA	23.0997	1.44033	0.948555	0.954422	1	1	0.724672	0.828357	3.00823	2.08857
ENSMUSG00000021508.10_Cxcl14	06mo_AL	NA	1.12257	2.86188	0.0597538	0.109494	0.0201118	0.0826406	0.00506888	0.0176506	0.76144	0.266063
ENSMUSG00000021509.5_Slc25a48	06mo_AL	TRUE	8.43464	1.76034	0.00311542	0.0187805	0.0028663	0.0204696	0.00149257	0.00821456	3.86025	2.1929
ENSMUSG00000021510.10_Zfp729a	06mo_AL	NA	19.634	1.4043	0.107339	0.169164	1	1	0.195396	0.280309	1.41528	1.00781
ENSMUSG00000021514.18_Zfp369	06mo_AL	NA	11.6828	1.24462	0.430576	0.495624	1	1	0.81602	0.908227	1.24433	0.999765
ENSMUSG00000021518.3_Ptdss1	06mo_AL	NA	14.9619	1.23255	0.0392665	0.0817062	0.0201118	0.0826406	0.00280298	0.0126097	9.68498	7.85766
ENSMUSG00000021519.10_Mterf3	06mo_AL	NA	20.0934	1.27712	0.692814	0.730824	1	1	0.659166	0.77129	3.54832	2.77838
ENSMUSG00000021520.4_Uqcrb	06mo_AL	NA	14.0061	1.55391	0.10742	0.169257	0.1421	0.338818	0.165657	0.247651	141.745	91.218
ENSMUSG00000021532.11_Fastkd3	06mo_AL	NA	15.5046	1.49147	0.148126	0.2148	0.166318	0.379775	0.046341	0.0893682	0.98495	0.660389
ENSMUSG00000021537.8_Cetn3	06mo_AL	NA	10.5857	1.31849	0.0158217	0.0458283	0.261725	0.530175	0.0218003	0.0513703	14.0489	10.6553
ENSMUSG00000021539.8_Lect2	06mo_AL	NA	9.35755	1.47101	0.0137845	0.0423706	0.0201118	0.0826406	0.0221313	0.0517845	108.284	73.6121
ENSMUSG00000021540.16_Smad5	06mo_AL	NA	0.274169	1.20722	0.193021	0.26231	0.870842	1	0.103804	0.165879	4.31083	3.57089
ENSMUSG00000021546.17_Hnrnpk	06mo_AL	NA	5.94051	1.31773	0.051934	0.0991467	1	1	0.00435877	0.0161433	29.8084	22.621
[truncated: 120,980 more rows]
